# Supplementary material for: Accelerating the discovery of alkyl halide-derived natural products using halide depletion
Source: Nat Chem. 2024 Jan 12;16(2):173–82. doi: 10.1038/s41557-023-01390-z (PMC10849952; doi:10.1038/s41557-023-01390-z)
Supplement: Supplementary file 3 — Supplementary Table 1: Metabolomics of C. licheniforme ATCC 29412 comparing cultures grown without chloride to those with chloride. Negative fold changes represent metabolites which are depleted in the absence of chloride. P values were determined by a two-tailed Student’s t-test. Supplementary Table 2: Metabolomics of N. punctiforme ATCC 29133 comparing cultures grown without chloride to those with chloride. Metabolites were analysed using a generic method. Negative fold changes represent metabolites that are depleted in the absence of chloride. P values were determined by a two-tailed Student’s t-test. Supplementary Table 3: Metabolomics of N. punctiforme ATCC 29133 comparing cultures grown without chloride to those with chloride. Metabolites were analysed using a method optimized for lipids. Negative fold changes represent metabolites that are depleted in the absence of chloride. P values were determined by a two-tailed Student’s t-test. Supplementary Table 4: A replicate metabolomics experiment of N. punctiforme ATCC 29133 comparing cultures grown without chloride to those with chloride. Metabolites were analysed using a method optimized for lipids. Negative fold changes represent metabolites that are depleted in the absence of chloride. P values were determined by a two-tailed Student’s t-test. Supplementary Table 5: Metabolomics of N. punctiforme ATCC 29133 comparing the ∆ngl mutant to the wild type. Negative fold changes represent metabolites that are depleted in the absence of chloride. P values were determined by a two-tailed Student’s t-test. Supplementary Table 8: RNA-seq of N. punctiforme ATCC 29133 comparing cultures grown without chloride to those with chloride. Cultures were harvested after two weeks. Positive fold changes represent genes that are upregulated in the absence of chloride. P values (pvalue) were calculated with DESeq2 using the Wald test (pvalue) and corrected for multiple testing using the Benjamini and Hochberg method (padj). Supplemen [file 41557_2023_1390_MOESM3_ESM.xlsx]

## Sheet: Table 1
			integration counts						integration with pseudocounts
Annotation	m/z	retention time	Cl1	Cl2	Cl3	noCl1	noCl2	noCl3	Cl1	Cl2	Cl3	noCl1	noCl2	noCl3	log2(fold change)	-log10 p
a	553.425	19.1712	3.43114e+06	2.45672e+06	2.67276e+06	275858	144323	215018	3.43114e+06	2.45672e+06	2.67276e+06	275858	144323	215018	-3.75243	3.04916
b	551.41	17.421	561327	600809	578624	171947	139755	218476	561327	600809	578624	171947	139755	218476	-1.71517	4.02742
c	551.41	18.7043	1.78555e+06	1.53624e+06	1.38022e+06	58606.5	38961.7	55184.1	1.78555e+06	1.53624e+06	1.38022e+06	58606.5	38961.7	55184.1	-4.94401	3.67218
d	609.417	16.6323	24722.6	33003.5	24384.1	5594.86	4395.48	7508.6	24722.6	33003.5	24384.1	5594.86	4395.48	7508.6	-2.23029	2.7219
e	589.401	19.6852	286575	110405	159192	0	0	164.638	286575	110405	159192	100	100	164.638	-10.5749	1.61529
f	567.415	18.1835	29582.1	38037.8	35956.3	8050.87	30569.8	28753.3	29582.1	38037.8	35956.3	8050.87	30569.8	28753.3	-0.620431	0.720854
g	567.413	20.2418	747699	767676	705832	55322.3	102586	99973.9	747699	767676	705832	55322.3	102586	99973.9	-3.10656	4.98157
h	549.395	18.1448	130868	128746	85036	2192.42	2040.68	2781.41	130868	128746	85036	2192.42	2040.68	2781.41	-5.61865	2.77935
i	609.415	18.1594	96150.8	96178.1	63329.8	2071.79	1603.82	1898.79	96150.8	96178.1	63329.8	2071.79	1603.82	1898.79	-5.51926	2.79707
j	686.466	18.1523	171902	143051	94468.3	3573.36	2707.89	3944.74	171902	143051	94468.3	3573.36	2707.89	3944.74	-5.32327	2.38112
k	776.51	16.6282	120448	152480	98885.5	24449.1	22415.3	35364	120448	152480	98885.5	24449.1	22415.3	35364	-2.17687	2.41165
l	565.392	18.6837	108004	164563	107642	13574.9	15399.5	14282.4	108004	164563	107642	13574.9	15399.5	14282.4	-3.1358	2.39386
m	565.389	19.8205	505867	644346	427434	11385.6	10800.6	12945.9	505867	644346	427434	11385.6	10800.6	12945.9	-5.48884	2.90032
n	571.401	19.0497	436635	303356	327798	20542.7	6922.99	10416.1	436635	303356	327798	20542.7	6922.99	10416.1	-4.81698	2.94685
o	607.378	19.953	23563.2	11781.6	12675.6	0	0	0	23563.2	11781.6	12675.6	100	100	100	-7.32254	1.87274
p	569.392	18.5181	81493.8	83343.8	63641.8	3570.82	1009.04	2356.39	81493.8	83343.8	63641.8	3570.82	1009.04	2356.39	-5.04176	3.51186
q	646.433	18.5207	52074	50950.6	36554.2	1453.56	601.351	1016.65	52074	50950.6	36554.2	1453.56	601.351	1016.65	-5.50596	3.09141
r	585.381	20.4887	51285.1	40174.9	29868.8	0	0	0	51285.1	40174.9	29868.8	100	100	100	-8.65974	2.54903
s	715.477	15.1067	6643.46	11334.5	9061.83	0	0	0	6643.46	11334.5	9061.83	100	100	100	-6.49398	2.57708
t	894.556	15.1208	25059.2	50800.8	43333.1	1760.21	1067.1	2127.15	25059.2	50800.8	43333.1	1760.21	1067.1	2127.15	-4.58843	2.11816
u	603.418	19.7483	96652.9	31599.7	50697.5	0	0	0	96652.9	31599.7	50697.5	100	100	100	-9.22038	1.43675
v	605.398	20.4848	107886	86481.4	103156	1864.86	1781.35	2803.41	107886	86481.4	103156	1864.86	1781.35	2803.41	-5.52765	3.93058
w	399.238	15.5848	84478.7	57651.7	78841.7	24295.7	53423.3	79132.8	84478.7	57651.7	78841.7	24295.7	53423.3	79132.8	-0.494462	0.527834
x	329.188	19.2749	521738	136981	322908	1925.05	2150.25	7049.35	521738	136981	322908	1925.05	2150.25	7049.35	-6.46334	1.36048
y	371.199	18.414	46509.9	13701.2	28949.2	0	0	0	46509.9	13701.2	28949.2	100	100	100	-8.2153	1.4559
	149.059	16.0256	3.59288e+06	8.16768e+06	4.19193e+06	2.42685e+06	2.57058e+06	4.30404e+06	3.59288e+06	8.16768e+06	4.19193e+06	2.42685e+06	2.57058e+06	4.30404e+06	-0.778251	0.642807
	593.276	21.0875	876935	1.03326e+06	970442	1.06527e+06	1.28637e+06	1.60676e+06	876935	1.03326e+06	970442	1.06527e+06	1.28637e+06	1.60676e+06	0.458528	1.03104
	592.247	7.94267	957262	1.00081e+06	1.0999e+06	2.0684e+06	2.83987e+06	2.19713e+06	957262	1.00081e+06	1.0999e+06	2.0684e+06	2.83987e+06	2.19713e+06	1.21634	2.29262
	163.076	17.2499	1.78845e+06	3.68375e+06	3.33628e+06	1.68979e+06	1.50914e+06	3.49361e+06	1.78845e+06	3.68375e+06	3.33628e+06	1.68979e+06	1.50914e+06	3.49361e+06	-0.396336	0.33864
	315.123	16.0246	818696	1.71873e+06	922494	560851	593491	998133	818696	1.71873e+06	922494	560851	593491	998133	-0.684741	0.617269
	212.054	17.6844	817799	791460	669837	1.25758e+06	1.49676e+06	936710	817799	791460	669837	1.25758e+06	1.49676e+06	936710	0.69557	1.30828
	337.105	16.0019	948426	1.3367e+06	773271	555910	507100	679489	948426	1.3367e+06	773271	555910	507100	679489	-0.811618	1.18374
	638.337	21.1327	597800	429197	348678	478313	329388	297401	597800	429197	348678	478313	329388	297401	-0.31596	0.416574
	651.22	16.0062	734343	1.13301e+06	578966	390482	359560	514799	734343	1.13301e+06	578966	390482	359560	514799	-0.951653	1.07833
	621.311	21.1361	483772	427980	330696	529715	342320	335062	483772	427980	330696	529715	342320	335062	-0.0416423	0.0520723
	326.316	9.52243	595976	836089	763841	1.10409e+06	969744	905106	595976	836089	763841	1.10409e+06	969744	905106	0.439984	1.32571
	1163.41	8.2895	501365	412380	536709	457340	585666	383847	501365	412380	536709	457340	585666	383847	-0.0236675	0.0383574
	555.44	20.3138	393351	84769.7	188256	24087.6	30126.5	24473.7	393351	84769.7	188256	24087.6	30126.5	24473.7	-3.08213	1.01369
	149.058	11.7864	422357	681550	229543	175506	187737	212872	422357	681550	229543	175506	187737	212872	-1.21074	0.895775
	664.464	20.8013	712978	210304	660786	494194	408834	646281	712978	210304	660786	494194	408834	646281	-0.0320089	0.0222246
	639.741	10.106	418978	613100	476737	1.09788e+06	491143	188968	418978	613100	476737	1.09788e+06	491143	188968	0.236829	0.119637
	639.941	10.1073	381649	548607	441927	1.01663e+06	442733	173867	381649	548607	441927	1.01663e+06	442733	173867	0.251257	0.125817
	1043.4	10.4875	234568	178593	292995	134106	205925	145401	234568	178593	292995	134106	205925	145401	-0.540719	0.858306
	729.355	14.7713	358860	326168	391100	155060	241199	162444	358860	326168	391100	155060	241199	162444	-0.945697	2.17828
	444.208	7.824	346638	453197	460795	654753	813750	669330	346638	453197	460795	654753	813750	669330	0.762005	2.01901
	1060.43	10.4875	248425	202784	278053	149724	215138	170968	248425	202784	278053	149724	215138	170968	-0.444662	1.03847
	105.034	16.0127	321510	706033	364144	218580	225209	378640	321510	706033	364144	218580	225209	378640	-0.758872	0.647362
	587.287	13.7063	271339	306462	331918	692711	789717	620645	271339	306462	331918	692711	789717	620645	1.20901	2.80319
	332.149	16.0209	318399	656856	356197	217707	237296	387663	318399	656856	356197	217707	237296	387663	-0.659968	0.610176
	1238.88	18.7015	296535	213497	217231	1887.74	227.767	839.325	296535	213497	217231	1887.74	227.767	839.325	-7.94326	3.05785
	343.155	17.2569	673178	1.33407e+06	1.20359e+06	639336	572463	1.2748e+06	673178	1.33407e+06	1.20359e+06	639336	572463	1.2748e+06	-0.368779	0.329552
	875.337	7.82417	301791	393823	389459	514791	539663	538096	301791	393823	389459	514791	539663	538096	0.553547	2.25921
	799.423	10.106	285433	406781	314946	727823	312564	123154	285433	406781	314946	727823	312564	123154	0.20823	0.102879
	105.034	11.8137	234731	367271	123212	93028.7	94546.2	107131	234731	367271	123212	93028.7	94546.2	107131	-1.29913	0.950082
	799.674	10.1073	254320	377390	284819	647690	284073	110813	254320	377390	284819	647690	284073	110813	0.185898	0.0922126
	495.231	8.9855	179032	241887	184213	398862	240263	121360	179032	241887	184213	398862	240263	121360	0.329669	0.247255
	640.141	10.1047	245684	357107	278364	660016	281400	112058	245684	357107	278364	660016	281400	112058	0.257686	0.127393
	639.54	10.1075	247060	364263	282247	635329	280437	110858	247060	364263	282247	635329	280437	110858	0.200255	0.100546
	365.137	17.2474	497651	774436	605182	373105	343691	552098	497651	774436	605182	373105	343691	552098	-0.565063	0.914048
	1029.39	9.027	144822	132041	206587	135748	177205	123708	144822	132041	206587	135748	177205	123708	-0.146854	0.215364
	184.673	9.93183	209262	216439	156120	232537	246115	183481	209262	216439	156120	232537	246115	183481	0.186544	0.424786
	228.241	9.49986	224634	314531	296365	404372	379067	373708	224634	314531	296365	404372	379067	373708	0.469807	1.67864
	713.359	14.8625	200633	163624	278075	161586	314060	182710	200633	163624	278075	161586	314060	182710	0.0355464	0.0307982
	665.352	10.084	235051	339860	261691	584229	264467	108453	235051	339860	261691	584229	264467	108453	0.194202	0.100521
	463.131	19.0864	186961	180258	238602	137478	133300	131950	186961	180258	238602	137478	133300	131950	-0.589084	1.66512
	1222.48	9.7745	136069	137681	152657	139548	169354	126793	136069	137681	152657	139548	169354	126793	0.03109	0.0799073
	618.845	10.7222	137674	155171	148279	203790	91976	42152.7	137674	155171	148279	203790	91976	42152.7	-0.38451	0.289308
	1191.44	9.02567	138917	125023	191461	128465	198381	140812	138917	125023	191461	128465	198381	140812	0.0383169	0.0473383
	665.552	10.0895	204295	295271	234153	527178	231341	90094.5	204295	295271	234153	527178	231341	90094.5	0.209879	0.10491
	537.292	11.4003	142110	212179	151241	323999	133976	56953.3	142110	212179	151241	323999	133976	56953.3	0.0265785	0.0125695
	298.097	8.61283	187907	251426	242901	317618	465409	358871	187907	251426	242901	317618	465409	358871	0.743095	1.47075
	163.662	9.501	200320	280590	266558	358359	332133	328555	200320	280590	266558	358359	332133	328555	0.447136	1.57192
	368.327	11.109	193148	171992	172102	160373	118338	164817	193148	171992	172102	160373	118338	164817	-0.276548	0.888019
	870.381	7.79217	137619	205149	218617	414409	584697	425714	137619	205149	218617	414409	584697	425714	1.34372	2.05156
	359.207	12.7787	162684	162106	160607	158471	163755	161776	162684	162106	160607	158471	163755	161776	-0.00414813	0.100409
	1043.4	9.773	110534	117154	130245	127474	154233	106561	110534	117154	130245	127474	154233	106561	0.117356	0.270638
	358.208	9.06786	168940	326306	292052	949145	891630	712710	168940	326306	292052	949145	891630	712710	1.69749	2.62787
	261.144	8.32771	245959	479502	381415	886697	1.15016e+06	953965	245959	479502	381415	886697	1.15016e+06	953965	1.43405	2.41999
	660.438	18.4233	303192	85320.2	346853	314555	236518	438050	303192	85320.2	346853	314555	236518	438050	0.427689	0.351691
	223.146	8.73014	161371	153547	167630	56386.3	66482	32953.4	161371	153547	167630	56386.3	66482	32953.4	-1.63077	3.27467
	707.283	17.2398	296458	675103	458095	205963	173523	426055	296458	675103	458095	205963	173523	426055	-0.827639	0.700813
	1208.47	9.02433	114162	99633.4	158226	92658	156099	97097.6	114162	99633.4	158226	92658	156099	97097.6	-0.105221	0.11762
	759.402	9.94033	144906	237325	184552	377978	273958	125912	144906	237325	184552	377978	273958	125912	0.456694	0.379444
	510.364	18.6617	182385	101096	146101	162474	150672	168395	182385	101096	146101	162474	150672	168395	0.164723	0.290911
	140.143	9.50233	162204	222980	208476	299352	270932	264034	162204	222980	208476	299352	270932	264034	0.490959	1.70781
	759.602	9.94017	155308	247728	198801	405685	294311	133352	155308	247728	198801	405685	294311	133352	0.469544	0.390024
	149.024	14.6624	176201	171124	167049	197435	207985	160076	176201	171124	167049	197435	207985	160076	0.136702	0.504548
	155.148	9.49743	157905	214572	204985	267340	262224	253735	157905	214572	204985	267340	262224	253735	0.439838	1.72683
	531.286	11.7913	417451	802654	553175	1.18277e+06	502847	227470	417451	802654	553175	1.18277e+06	502847	227470	0.109483	0.0524996
	764.529	22.3348	279251	219344	251696	245279	215198	205400	279251	219344	251696	245279	215198	205400	-0.172195	0.597693
	295.227	20.6471	128350	19162.9	56596.7	22714.9	47239.2	131892	128350	19162.9	56596.7	22714.9	47239.2	131892	-0.0160845	0.00536905
	233.079	11.8159	129602	189280	73792.5	51559.5	62071	74276	129602	189280	73792.5	51559.5	62071	74276	-1.06332	0.939295
	665.751	10.088	134932	198757	157697	355400	158557	62695.9	134932	198757	157697	355400	158557	62695.9	0.230847	0.117309
	531.035	11.7902	367200	704343	487642	1.04344e+06	444590	199382	367200	704343	487642	1.04344e+06	444590	199382	0.114018	0.0547158
	223.064	21.199	103189	114016	162626	77558.3	87479.1	108487	103189	114016	162626	77558.3	87479.1	108487	-0.473684	0.80195
	831.443	13.874	113920	112073	128996	484066	525609	420204	113920	112073	128996	484066	525609	420204	2.01005	3.48824
	331.283	18.6103	157865	91314.4	127524	157030	171992	204859	157865	91314.4	127524	157030	171992	204859	0.50309	1.03086
	592.848	10.6143	152024	193424	155106	276964	109933	42353.6	152024	193424	155106	276964	109933	42353.6	-0.221706	0.122297
	632.192	21.2003	109208	102940	108668	53728.4	47093.6	51630.9	109208	102940	108668	53728.4	47093.6	51630.9	-1.07339	4.43516
	665.388	18.4473	215119	42341.4	165516	176392	118136	155840	215119	42341.4	165516	176392	118136	155840	0.0905293	0.0583839
	279.161	17.7273	140194	118138	119827	118450	89976.3	101805	140194	118138	119827	118450	89976.3	101805	-0.285649	0.974898
	794.909	10.055	114291	206912	175632	333961	330000	220745	114291	206912	175632	333961	330000	220745	0.832431	1.31616
	163.076	13.418	340599	719515	207427	124722	152335	151995	340599	719515	207427	124722	152335	151995	-1.56281	0.844444
	815.45	16.798	142264	29765.2	135967	2677.02	2231.01	2338.33	142264	29765.2	135967	2677.02	2231.01	2338.33	-5.40951	1.28787
	587.387	19.45	98510	32951.6	6286.27	0	0	0	98510	32951.6	6286.27	100	100	100	-8.84285	0.771859
	953.69	10.0565	118967	204995	178545	332099	329310	214930	118967	204995	178545	332099	329310	214930	0.802342	1.2648
	492.202	10.0135	283780	273850	286057	396041	239956	99019.5	283780	273850	286057	396041	239956	99019.5	-0.198931	0.158141
	149.047	10.807	144953	108141	147563	98290.8	80941.8	98172	144953	108141	147563	98290.8	80941.8	98172	-0.530377	1.37294
	640.341	10.1077	122646	174487	136265	325948	138611	55065.2	122646	174487	136265	325948	138611	55065.2	0.26178	0.129382
	665.152	10.088	122472	179750	144565	313917	140696	56660.6	122472	179750	144565	313917	140696	56660.6	0.194509	0.0994272
	662.449	19.4583	204733	57807.8	175080	160762	92098.5	144860	204733	57807.8	175080	160762	92098.5	144860	-0.137924	0.0962766
	1177.42	8.8765	189586	162669	217337	193709	254182	167070	189586	162669	217337	193709	254182	167070	0.110567	0.191757
	795.075	10.0592	106424	188837	164441	307497	304089	197583	106424	188837	164441	307497	304089	197583	0.815745	1.25462
	106.014	14.4865	97018.2	106227	190666	106014	71423.1	181794	97018.2	106227	190666	106014	71423.1	181794	-0.132957	0.0934322
	759.803	9.94167	114203	185116	145911	304651	223043	101352	114203	185116	145911	304651	223043	101352	0.498611	0.417257
	585.451	22.3653	155532	128867	164277	196668	198853	194123	155532	128867	164277	196668	198853	194123	0.394171	1.92416
	633.169	9.943	108969	170238	139132	283308	206834	93593.6	108969	170238	139132	283308	206834	93593.6	0.480641	0.403683
	755.595	10.2125	106806	185530	148533	278089	260918	152308	106806	185530	148533	278089	260918	152308	0.648991	0.853041
	953.89	10.055	109184	187457	159839	304343	300081	199171	109184	187457	159839	304343	300081	199171	0.815917	1.31188
	211.098	11.7887	91951.2	155939	49202.4	38038.6	37841.7	39706.5	91951.2	155939	49202.4	38038.6	37841.7	39706.5	-1.36194	0.910437
	581.39	21.401	96792.3	114603	82418.9	3704.28	3392.9	5277.16	96792.3	114603	82418.9	3704.28	3392.9	5277.16	-4.56948	3.26007
	831.689	10.088	106305	151399	119575	257651	119410	42581.4	106305	151399	119575	257651	119410	42581.4	0.153532	0.0772767
	177.055	14.6651	103133	100637	105810	128938	139456	100806	103133	100637	105810	128938	139456	100806	0.254089	0.788443
	831.439	10.0867	111482	161443	126545	277474	127228	49667.4	111482	161443	126545	277474	127228	49667.4	0.185782	0.0955444
	907.435	12.0345	70947.1	85704.2	67562.5	133281	59650.2	22221.6	70947.1	85704.2	67562.5	133281	59650.2	22221.6	-0.0595153	0.0307382
	192.671	9.972	97489.2	65662.5	93905.3	12217.7	18328.5	8238.35	97489.2	65662.5	93905.3	12217.7	18328.5	8238.35	-2.72853	2.64511
	100.076	7.91786	110639	107211	103297	102813	99845	100391	110639	107211	103297	102813	99845	100391	-0.0836797	1.22741
	989.454	8.98417	74875.2	103587	77309.7	193732	104738	48035.2	74875.2	103587	77309.7	193732	104738	48035.2	0.438016	0.280553
	549.394	16.632	109244	145748	109194	19958.4	15406.3	32835.5	109244	145748	109194	19958.4	15406.3	32835.5	-2.41683	2.76036
	688.469	19.6701	195069	53482.8	146098	202522	119332	224810	195069	53482.8	146098	202522	119332	224810	0.470077	0.410143
	1046.41	9.69033	78121.9	52108.2	90577.9	36029.5	58283.9	35100.2	78121.9	52108.2	90577.9	36029.5	58283.9	35100.2	-0.770804	1.04989
	597.287	8.38333	104411	161995	120098	287431	167500	88006.2	104411	161995	120098	287431	167500	88006.2	0.490305	0.35947
	223.065	14.0456	89006	67483.9	92284.6	52162.6	46961.6	57850	89006	67483.9	92284.6	52162.6	46961.6	57850	-0.664311	1.66108
	578.26	8.4995	84310.6	140450	107469	166830	53610.9	23027.2	84310.6	140450	107469	166830	53610.9	23027.2	-0.44845	0.251378
	953.49	10.0605	91415.3	154575	134552	247718	249679	163666	91415.3	154575	134552	247718	249679	163666	0.796731	1.29202
	633.003	9.943	99047	160694	134989	264789	195922	89542.9	99047	160694	134989	264789	195922	89542.9	0.479229	0.407208
	755.395	10.211	98653.8	179133	146525	254033	243416	142993	98653.8	179133	146525	254033	243416	142993	0.593944	0.783784
	680.353	21.1413	75778.1	92321.5	95647.1	167217	125505	128656	75778.1	92321.5	95647.1	167217	125505	128656	0.675961	1.62822
	686.449	18.8177	197112	47895.9	184673	296407	188327	384119	197112	47895.9	184673	296407	188327	384119	1.01585	0.92297
	1266.84	19.809	70536.2	107062	62797.7	0	0	0	70536.2	107062	62797.7	100	100	100	-9.64623	2.37632
	617.336	10.019	62275.6	92139.3	65857.2	165184	63035.1	21869.7	62275.6	92139.3	65857.2	165184	63035.1	21869.7	0.183154	0.0804147
	318.149	8.1015	84189.1	84483.3	97389.5	95733.4	99845.8	81700.8	84189.1	84483.3	97389.5	95733.4	99845.8	81700.8	0.0595819	0.206286
	197.694	10.193	94125.8	178016	116045	193136	184882	235243	94125.8	178016	116045	193136	184882	235243	0.659749	1.19277
	389.113	17.7034	82246.5	75504.4	90121.5	57805.4	53437.6	54752.9	82246.5	75504.4	90121.5	57805.4	53437.6	54752.9	-0.578449	2.45758
	621.306	22.4923	96080.4	136261	96152.9	117217	121034	120314	96080.4	136261	96152.9	117217	121034	120314	0.126369	0.303647
	890.446	16.4263	100200	156451	120308	5903.55	4001.53	4183.05	100200	156451	120308	5903.55	4001.53	4183.05	-4.74185	2.73769
	557.329	10.1598	86139.6	119466	96455.6	166758	107657	62759.3	86139.6	119466	96455.6	166758	107657	62759.3	0.158656	0.136348
	1290.63	19.4913	52627	41868.5	32697.6	40830	22955.5	22027.2	52627	41868.5	32697.6	40830	22955.5	22027.2	-0.567758	0.754407
	614.228	7.9425	97529.7	102910	115139	162743	170183	180745	97529.7	102910	115139	162743	170183	180745	0.702842	3.06456
	251.113	7.82329	85693.6	106462	106052	156013	186866	156573	85693.6	106462	106052	156013	186866	156573	0.744028	2.2623
	261.111	13.501	171166	350623	107294	73538	82354.5	78913.1	171166	350623	107294	73538	82354.5	78913.1	-1.42178	0.83659
	589.244	22.5255	184634	160392	228150	201160	248705	223745	184634	160392	228150	201160	248705	223745	0.232935	0.624621
	537.15	20.2586	76622.3	73114.3	92662.7	62478.5	70407.7	64142.3	76622.3	73114.3	92662.7	62478.5	70407.7	64142.3	-0.298981	1.0968
	658.418	17.6773	149499	26636.4	172129	154118	127151	269153	149499	26636.4	172129	154118	127151	269153	0.660355	0.464181
	1194.45	8.726	138182	121815	154568	136272	182196	119023	138182	121815	154568	136272	182196	119023	0.0776558	0.133462
	360.182	17.3187	173657	348148	310084	164585	153078	328075	173657	348148	310084	164585	153078	328075	-0.365444	0.329789
	293.207	19.2451	72754.3	21430.4	45050.4	3014.48	2571.13	3907.69	72754.3	21430.4	45050.4	3014.48	2571.13	3907.69	-3.87447	1.36185
	247.227	17.8859	98884.7	84380	78649.4	77085.9	62567.5	77892	98884.7	84380	78649.4	77085.9	62567.5	77892	-0.267777	0.88164
	755.796	10.2112	80929.1	138210	112353	208959	196442	113673	80929.1	138210	112353	208959	196442	113673	0.646965	0.849864
	711.344	14.7713	76584.9	71708.4	80539.7	32434.6	46555.5	32701.1	76584.9	71708.4	80539.7	32434.6	46555.5	32701.1	-1.03478	2.73748
	729.548	10.0315	74463.6	138473	125907	154068	235191	229212	74463.6	138473	125907	154068	235191	229212	0.868085	1.33639
	954.09	10.0563	75238.4	136705	117836	213824	211605	141717	75238.4	136705	117836	213824	211605	141717	0.782222	1.24461
	785.214	9.925	74187.7	115610	93764.5	170328	127963	66989.4	74187.7	115610	93764.5	170328	127963	66989.4	0.36534	0.350279
	875.257	10.0328	67871.7	125125	118445	142741	215182	203216	67871.7	125125	118445	142741	215182	203216	0.849397	1.3511
	471.286	10.0412	56158.7	87924.5	64249.9	152332	81602.1	34906.2	56158.7	87924.5	64249.9	152332	81602.1	34906.2	0.367857	0.222056
	617.086	10.0175	48410	72411.7	50362.9	121172	47380.3	17218.7	48410	72411.7	50362.9	121172	47380.3	17218.7	0.117975	0.0525872
	370.695	8.43583	85568.5	114125	97753.8	94470.1	68481.9	15816	85568.5	114125	97753.8	94470.1	68481.9	15816	-0.734546	0.738295
	729.38	10.0302	65776.8	115680	103821	130548	195788	190749	65776.8	115680	103821	130548	195788	190749	0.858034	1.39626
	1029.39	9.69033	59447.9	50520.8	72613.1	39278.7	55732.7	33085.5	59447.9	50520.8	72613.1	39278.7	55732.7	33085.5	-0.511307	0.909724
	500.275	9.04517	67809.8	114929	82565.7	230292	59685.6	13566.6	67809.8	114929	82565.7	230292	59685.6	13566.6	0.194259	0.0659367
	244.153	9.218	62547.6	48222.5	60939.1	16473.1	20793.9	8585.11	62547.6	48222.5	60939.1	16473.1	20793.9	8585.11	-1.90491	2.7208
	667.143	9.92233	49629	78371.7	50103.6	134332	63621.9	25921.7	49629	78371.7	50103.6	134332	63621.9	25921.7	0.329973	0.174318
	785.014	9.92517	67384.5	103289	87956.7	158937	122797	60398.7	67384.5	103289	87956.7	158937	122797	60398.7	0.403663	0.382464
	667.343	9.92233	48219.2	74527.9	47320.4	123286	57856.6	24634.4	48219.2	74527.9	47320.4	123286	57856.6	24634.4	0.274977	0.145896
	827.44	18.4803	51542.3	51781.2	91475.1	41074.6	24636.2	60468.7	51542.3	51781.2	91475.1	41074.6	24636.2	60468.7	-0.626506	0.609439
	729.714	10.037	64794.7	118288	108124	133718	197138	183379	64794.7	118288	108124	133718	197138	183379	0.820386	1.37217
	759.203	9.94017	74186.2	116155	95255.2	191804	142415	63550.5	74186.2	116155	95255.2	191804	142415	63550.5	0.477955	0.403542
	628.808	9.29217	47051.7	81618.6	51416	127047	61372.7	15620.5	47051.7	81618.6	51416	127047	61372.7	15620.5	0.180166	0.0827919
	105.034	17.2379	171261	343834	312241	163766	141802	324521	171261	343834	312241	163766	141802	324521	-0.392916	0.348382
	297.084	17.701	67369.6	60932.5	72819.3	48004.1	42012.7	43528.1	67369.6	60932.5	72819.3	48004.1	42012.7	43528.1	-0.590742	2.35951
	425.229	11.7912	196429	395219	272419	586696	256737	100887	196429	395219	272419	586696	256737	100887	0.128133	0.0600183
	557.175	20.2587	70371.7	66664.6	82427.7	58921.1	61291.3	55615.1	70371.7	66664.6	82427.7	58921.1	61291.3	55615.1	-0.319823	1.35052
	236.156	9.11986	52871.2	46509.3	54031.3	74327.5	60373.4	71230.9	52871.2	46509.3	54031.3	74327.5	60373.4	71230.9	0.424759	1.65123
	677.319	10.3867	46817.8	66678.7	59351	64182.1	14233.1	6720.27	46817.8	66678.7	59351	64182.1	14233.1	6720.27	-1.02167	0.704253
	485.926	9.44717	63494.1	118095	80439.3	205280	85700.8	25872.8	63494.1	118095	80439.3	205280	85700.8	25872.8	0.27409	0.120898
	622.314	11.387	50615.7	67444.7	52538.7	101089	37406.5	13938.7	50615.7	67444.7	52538.7	101089	37406.5	13938.7	-0.162426	0.0804378
	515.32	18.6697	93386.6	73331.5	81353.4	76988.2	72701.1	62158.3	93386.6	73331.5	81353.4	76988.2	72701.1	62158.3	-0.22773	0.760107
	416.178	7.94133	95298.5	100141	108411	147027	214290	160091	95298.5	100141	108411	147027	214290	160091	0.779054	1.58905
	507.777	9.11683	66696.3	99560.4	74261.3	120325	32138.4	12062.7	66696.3	99560.4	74261.3	120325	32138.4	12062.7	-0.547828	0.295944
	897.778	13.2837	56424.9	80393	53253.4	122439	55863.8	14400.2	56424.9	80393	53253.4	122439	55863.8	14400.2	0.0198426	0.00885145
	665.951	10.0882	70063	102629	83583	183818	81183.4	31123.4	70063	102629	83583	183818	81183.4	31123.4	0.208512	0.104155
	295.129	9.11514	97495.9	132991	152581	233630	278592	253631	97495.9	132991	152581	233630	278592	253631	0.999469	2.45289
	143.154	9.49967	71752.9	99055.1	92451	126566	121089	116015	71752.9	99055.1	92451	126566	121089	116015	0.46615	1.72499
	875.457	10.0328	60171	108163	98022.4	118427	183055	176900	60171	108163	98022.4	118427	183055	176900	0.844805	1.31124
	691.404	18.8135	131309	31919.9	107175	183054	89159.3	143087	131309	31919.9	107175	183054	89159.3	143087	0.61904	0.525218
	816.252	10.0397	61344.5	106859	93151.2	160976	163373	122967	61344.5	106859	93151.2	160976	163373	122967	0.775283	1.52352
	875.057	10.0342	56808.3	103769	94869.9	112500	179562	172791	56808.3	103769	94869.9	112500	179562	172791	0.863749	1.27291
	1180.43	8.28817	83282.8	66667.5	81126.5	69716.9	89263.9	40947.9	83282.8	66667.5	81126.5	69716.9	89263.9	40947.9	-0.208887	0.278906
	593.158	21.2026	52523.2	57651.3	87298.2	40706.1	46223.2	56530.9	52523.2	57651.3	87298.2	40706.1	46223.2	56530.9	-0.461003	0.695893
	480.157	19.0876	60279.1	60321	76390.3	42925.8	43642.2	44029.5	60279.1	60321	76390.3	42925.8	43642.2	44029.5	-0.592997	1.83485
	425.029	11.7777	182554	336798	246849	520309	223955	92246.3	182554	336798	246849	520309	223955	92246.3	0.126661	0.0605323
	700.851	11.5495	42960.4	61871.6	57387.4	68244.4	18406.2	12985.8	42960.4	61871.6	57387.4	68244.4	18406.2	12985.8	-0.703202	0.491783
	223.065	16.1437	62494.1	47613.5	61580.3	40321.3	34132	35903.1	62494.1	47613.5	61580.3	40321.3	34132	35903.1	-0.637618	1.78003
	480.213	14.9842	58406.3	100781	89569.7	60034.7	59391.6	82102.8	58406.3	100781	89569.7	60034.7	59391.6	82102.8	-0.303751	0.462369
	760.003	9.9405	67096.5	109327	85586.7	179964	122162	56715.9	67096.5	109327	85586.7	179964	122162	56715.9	0.453723	0.357032
	297.243	18.1474	74243.6	74611.9	54472.4	80574.1	43208.9	47469.8	74243.6	74611.9	54472.4	80574.1	43208.9	47469.8	-0.247681	0.323908
	591.259	21.5295	70877	33603.6	73339.7	57143.4	71946.6	90805.9	70877	33603.6	73339.7	57143.4	71946.6	90805.9	0.306401	0.362918
	233.101	7.83743	56018	70981.1	72805.1	100317	115940	99863.9	56018	70981.1	72805.1	100317	115940	99863.9	0.661888	2.1775
	239.137	13.481	101815	236713	72977.6	49255.3	57292.6	51306.9	101815	236713	72977.6	49255.3	57292.6	51306.9	-1.38231	0.770753
	229.218	20.1107	75868.9	71203	63610.9	86928.8	70864.1	54323.5	75868.9	71203	63610.9	86928.8	70864.1	54323.5	0.00978387	0.0157353
	654.345	9.92667	56774.3	89896.7	75000	138839	106030	50954.2	56774.3	89896.7	75000	138839	106030	50954.2	0.416315	0.379282
	297.083	19.0889	53452.8	50654.5	69097.2	38376.2	36936.8	37706	53452.8	50654.5	69097.2	38376.2	36936.8	37706	-0.615913	1.59874
	506.332	16.2867	116434	40404.9	128043	99484.2	99852	159276	116434	40404.9	128043	99484.2	99852	159276	0.332059	0.293485
	475.328	18.363	72121.2	30253.2	50408.8	53356.5	67657.8	73406.3	72121.2	30253.2	50408.8	53356.5	67657.8	73406.3	0.347696	0.442089
	218.138	14.4852	54203.7	59729.7	105960	59734.2	40024.5	100299	54203.7	59729.7	105960	59734.2	40024.5	100299	-0.136388	0.0980232
	720.415	21.1385	56755.9	51686.2	49608.8	66477.9	50963.5	46197.9	56755.9	51686.2	49608.8	66477.9	50963.5	46197.9	0.0501308	0.103461
	667.401	19.4308	111258	25231.9	71122.3	64619.2	25270	35645.1	111258	25231.9	71122.3	64619.2	25270	35645.1	-0.725812	0.424688
	706.21	22.0017	59677.3	49838.8	85579.8	8429.92	5783.52	20785	59677.3	49838.8	85579.8	8429.92	5783.52	20785	-2.47882	1.99641
	654.512	9.92233	60486.6	96862.7	82736.4	146764	110400	51512.8	60486.6	96862.7	82736.4	146764	110400	51512.8	0.362545	0.314805
	553.89	9.414	49607.9	82651.8	59372.2	132609	51613.1	12262.9	49607.9	82651.8	59372.2	132609	51613.1	12262.9	0.0360837	0.0145715
	534.363	17.6073	64267.6	63977.2	72578.7	84611.4	82712	88800.1	64267.6	63977.2	72578.7	84611.4	82712	88800.1	0.350911	2.27663
	715.476	17.1418	52384.3	26237.6	39523.9	348.453	419.873	856.161	52384.3	26237.6	39523.9	348.453	419.873	856.161	-6.18444	2.1694
	223.066	17.7013	56837.1	52651.4	62292.9	38990.9	34937.4	37338.7	56837.1	52651.4	62292.9	38990.9	34937.4	37338.7	-0.626548	2.57811
	445.12	21.199	51806.3	54814.3	76687.9	37052.1	39845.6	49032.7	51806.3	54814.3	76687.9	37052.1	39845.6	49032.7	-0.541647	1.04029
	391.232	12.7807	50427	51382.3	50205.4	48087.2	49088.9	53743	50427	51382.3	50205.4	48087.2	49088.9	53743	-0.0104363	0.0719096
	606.401	18.8728	51249.2	32740.4	33786.6	158.636	112.104	0	51249.2	32740.4	33786.6	158.636	112.104	100	-8.31143	2.54524
	816.418	10.0397	59366.1	102353	88293.7	153967	156744	115289	59366.1	102353	88293.7	153967	156744	115289	0.768853	1.47676
	502.256	9.02433	46001	66158.3	50037	82736.4	60582.2	44609.6	46001	66158.3	50037	82736.4	60582.2	44609.6	0.212441	0.271604
	872.475	16.5548	63138.7	86322.5	75381.8	4380.1	4025.46	4690.13	63138.7	86322.5	75381.8	4380.1	4025.46	4690.13	-4.10175	3.33827
	247.129	7.22886	92575.5	158920	143344	413702	528211	416857	92575.5	158920	143344	413702	528211	416857	1.78296	2.77921
	426.705	8.45383	56616.7	76761.2	55395.4	143496	51676	5416.38	56616.7	76761.2	55395.4	143496	51676	5416.38	0.0875849	0.0322746
	223.065	19.09	53347.8	48879.3	67426.7	38426.5	37058.5	36790.6	53347.8	48879.3	67426.7	38426.5	37058.5	36790.6	-0.595549	1.56753
	785.414	9.9265	59167.4	85469.9	72360.6	129371	100280	49281.9	59167.4	85469.9	72360.6	129371	100280	49281.9	0.362236	0.348054
	1001.36	8.29117	61172.4	49961.9	67529	56185.4	71213.5	31526.3	61172.4	49961.9	67529	56185.4	71213.5	31526.3	-0.168896	0.200222
	445.12	19.084	49564.9	47645.9	65234.5	37543.8	34565.3	36107.5	49564.9	47645.9	65234.5	37543.8	34565.3	36107.5	-0.586032	1.48566
	766.545	23.429	154318	135635	100875	78502.7	74792.4	78407.7	154318	135635	100875	78502.7	74792.4	78407.7	-0.754259	1.55505
	587.465	23.3506	139961	132363	131426	136883	130601	121870	139961	132363	131426	136883	130601	121870	-0.0523803	0.395788
	886.451	17.9102	74171.7	178544	114271	1499.08	920.875	403.017	74171.7	178544	114271	1499.08	920.875	403.017	-7.02237	1.78986
	1065.56	10.1062	58752.3	83899.2	66046.2	147771	65184.9	26964.1	58752.3	83899.2	66046.2	147771	65184.9	26964.1	0.201139	0.102776
	567.752	14.2226	54496	25067.9	91577.5	363.703	118.543	0	54496	25067.9	91577.5	363.703	118.543	100	-8.19934	1.3798
	535.945	9.595	42269.7	52026.4	42548.1	88046.8	54057.1	13137.8	42269.7	52026.4	42548.1	88046.8	54057.1	13137.8	0.181982	0.100582
	751.336	14.7727	56659.8	45319	48182.2	23031.5	31104.8	18750.9	56659.8	45319	48182.2	23031.5	31104.8	18750.9	-1.04277	2.18052
	596.065	11.913	95790.4	164230	117168	272156	127395	50902.9	95790.4	164230	117168	272156	127395	50902.9	0.256097	0.132258
	891.453	10.1447	59549.3	134261	113864	192395	295953	342280	59549.3	134261	113864	192395	295953	342280	1.4328	1.60953
	979.301	10.041	50696.1	91178.3	79951	131015	135778	99409.1	50696.1	91178.3	79951	131015	135778	99409.1	0.723215	1.35437
	605.415	19.751	39598.6	14531.3	20007.4	0	0	0	39598.6	14531.3	20007.4	100	100	100	-7.94909	1.50248
	979.501	10.0425	45776	83888	75874.1	127057	126281	94498.6	45776	83888	75874.1	127057	126281	94498.6	0.759006	1.39947
	240.122	14.4895	45796.5	51591.3	87147.4	55014.7	32619.1	84355.6	45796.5	51591.3	87147.4	55014.7	32619.1	84355.6	-0.101576	0.0742026
	368.337	9.93557	49809.5	54717.4	39005.3	58917.8	62964.7	44055.4	49809.5	54717.4	39005.3	58917.8	62964.7	44055.4	0.209269	0.432678
	467.372	20.7987	78024.1	22277.3	77186.8	53434.8	42209	66794.2	78024.1	22277.3	77186.8	53434.8	42209	66794.2	-0.127835	0.0903612
	301.143	17.7274	61498	51063.9	45673.9	38399.9	40580.1	34796.8	61498	51063.9	45673.9	38399.9	40580.1	34796.8	-0.475869	1.39819
	449.163	7.83083	93382.4	121546	131718	165830	175732	195270	93382.4	121546	131718	165830	175732	195270	0.631009	1.93691
	532.348	16.7662	89790	48239.3	67592.4	79700.1	82294.8	215361	89790	48239.3	67592.4	79700.1	82294.8	215361	0.875933	0.545741
	391.285	21.4914	50940.8	28306.9	30239	37230.8	24780	28800.8	50940.8	28306.9	30239	37230.8	24780	28800.8	-0.269807	0.313319
	477.053	11.9075	82962.7	135026	99701.9	242430	109008	42328.6	82962.7	135026	99701.9	242430	109008	42328.6	0.30972	0.156144
	949.251	9.94167	51889	83014	64056.9	132032	96458.2	39812.6	51889	83014	64056.9	132032	96458.2	39812.6	0.431386	0.336793
	694.398	21.14	48117.1	45220.9	34698.2	40677.9	34758.3	34997.7	48117.1	45220.9	34698.2	40677.9	34758.3	34997.7	-0.213368	0.579414
	949.001	9.94033	49475.6	80182.9	60553.3	119792	89714.1	36501.7	49475.6	80182.9	60553.3	119792	89714.1	36501.7	0.3711	0.289693
	693.419	19.641	85555.7	18177.9	47633.5	63795.5	25571.5	36124.3	85555.7	18177.9	47633.5	63795.5	25571.5	36124.3	-0.270465	0.141472
	608.833	10.877	54263.7	67690.5	57054.6	112427	53224.6	24779.5	54263.7	67690.5	57054.6	112427	53224.6	24779.5	0.0892349	0.0500084
	629.427	20.7998	72034.1	19212.9	76542.9	55367.1	43223	72192.9	72034.1	19212.9	76542.9	55367.1	43223	72192.9	0.0255084	0.0163595
	755.195	10.2152	51436.2	85678.9	68023.9	125399	122067	70796.8	51436.2	85678.9	68023.9	125399	122067	70796.8	0.633614	0.866285
	573.314	10.4762	55337.9	75210.2	66018.8	117447	86497.3	62909.2	55337.9	75210.2	66018.8	117447	86497.3	62909.2	0.44103	0.627685
	792.561	23.5687	113444	114065	55110.3	57323.7	51560.1	45455.2	113444	114065	55110.3	57323.7	51560.1	45455.2	-0.872756	1.01104
	818.254	13.4742	141218	260898	186641	341324	222888	106873	141218	260898	186641	341324	222888	106873	0.188822	0.132673
	611.17	21.2013	43880.7	40791.4	41941.7	21695.1	18083.4	20712.4	43880.7	40791.4	41941.7	21695.1	18083.4	20712.4	-1.06564	4.01536
	595.814	11.9088	76802.5	132907	90580.7	220156	100719	41585.2	76802.5	132907	90580.7	220156	100719	41585.2	0.271464	0.138916
	493.337	18.363	55040.6	19333.3	31541	30356.5	31268.4	34944.3	55040.6	19333.3	31541	30356.5	31268.4	34944.3	-0.133269	0.106293
	818.088	13.4947	139901	268428	192448	342815	227087	115371	139901	268428	192448	342815	227087	115371	0.18985	0.137807
	556.453	9.92367	22252.6	32526	22185.1	58449.9	25880.8	10118.3	22252.6	32526	22185.1	58449.9	25880.8	10118.3	0.295357	0.148211
	691.419	18.132	34964.1	18823.5	10553.1	0	0	0	34964.1	18823.5	10553.1	100	100	100	-7.74462	1.39518
	111.117	15.629	91629.4	87610.7	96167.3	94287.4	91821.3	79594.7	91629.4	87610.7	96167.3	94287.4	91821.3	79594.7	-0.0517501	0.247509
	655.312	8.4704	27316.2	37226.4	29738	54674	28838	0	27316.2	37226.4	29738	54674	28838	100	-0.173251	0.078733
	297.083	16.1439	34187.9	27216.8	33704.9	22030.8	18657.9	20497.1	34187.9	27216.8	33704.9	22030.8	18657.9	20497.1	-0.636395	2.00378
	223.064	20.2563	29192.5	26589.3	35085.1	24402.7	23982.3	24174	29192.5	26589.3	35085.1	24402.7	23982.3	24174	-0.3246	1.14069
	435.181	10.1462	73548	11744.5	48140.6	25433.6	21024.1	8957.72	73548	11744.5	48140.6	25433.6	21024.1	8957.72	-1.26776	0.629707
	585.45	23.1723	93734.1	82117.7	85185	120117	127637	114927	93734.1	82117.7	85185	120117	127637	114927	0.474449	2.58419
	445.272	8.72317	28488.9	28554.7	30635.6	7516.77	13512.7	798.252	28488.9	28554.7	30635.6	7516.77	13512.7	798.252	-2.00607	2.37611
	360.181	16.0077	33550.9	57484.5	34717.9	27579.9	32309.1	43152.7	33550.9	57484.5	34717.9	27579.9	32309.1	43152.7	-0.287368	0.346764
	293.209	15.591	37376.8	25064.3	28306.1	15172	21467.4	35485.1	37376.8	25064.3	28306.1	15172	21467.4	35485.1	-0.331365	0.368606
	240.112	7.94029	29690.8	55464.6	60165.8	88114.5	127117	92712.3	29690.8	55464.6	60165.8	88114.5	127117	92712.3	1.08342	1.60014
	827.455	11.3977	45634	68162	45949.7	57641.9	31002.5	12186	45634	68162	45949.7	57641.9	31002.5	12186	-0.663845	0.577422
	706.211	11.7333	16631.1	17029.2	18839.2	17315.9	10486	3855.6	16631.1	17029.2	18839.2	17315.9	10486	3855.6	-0.72976	0.815286
	667.158	11.4765	16644.1	20059.1	18923.4	30947.5	7790.5	3748.22	16644.1	20059.1	18923.4	30947.5	7790.5	3748.22	-0.388778	0.197382
	149.046	19.09	18765.3	18889.3	23120.5	15195.8	14090.2	15534.6	18765.3	18889.3	23120.5	15195.8	14090.2	15534.6	-0.439319	1.62495
	371.103	17.7036	17929.5	16837.8	20477.2	12147.9	11022.4	12814.1	17929.5	16837.8	20477.2	12147.9	11022.4	12814.1	-0.618459	2.23238
	537.304	16.7302	37056.2	7994.48	10408.5	22530.2	13670.6	28475.1	37056.2	7994.48	10408.5	22530.2	13670.6	28475.1	0.221805	0.108215
	471.294	16.0717	18877.1	4251.84	15067.8	11457.2	12512.8	19468.8	18877.1	4251.84	15067.8	11457.2	12512.8	19468.8	0.185533	0.126808
	111.116	18.44	28121.9	23202.5	25742.3	26270.7	28039	20095.5	28121.9	23202.5	25742.3	26270.7	28039	20095.5	-0.0507024	0.115283
	617.331	10.4915	17454.7	21935.1	18366.2	40680	13289.1	5667.28	17454.7	21935.1	18366.2	40680	13289.1	5667.28	0.0462195	0.0194629
	180.087	8.27086	18618	17222.6	18864.9	16123.1	22393.4	17607.6	18618	17222.6	18864.9	16123.1	22393.4	17607.6	0.0369335	0.0855527
	435.17	18.8013	17599.7	16608.7	12442.6	35759.6	19613.6	18772.6	17599.7	16608.7	12442.6	35759.6	19613.6	18772.6	0.668457	0.730223
	445.119	22.0017	14873.7	12825.6	16861.2	1601.55	1166.6	5017.37	14873.7	12825.6	16861.2	1601.55	1166.6	5017.37	-2.5169	2.72183
	607.385	18.4542	26485.8	6976.46	27623.1	22846.4	19527.9	28168.8	26485.8	6976.46	27623.1	22846.4	19527.9	28168.8	0.207678	0.165979
	667.353	11.3446	10552.9	11974	10178.5	15837.2	6658.6	4977.73	10552.9	11974	10178.5	15837.2	6658.6	4977.73	-0.251485	0.195974
	622.333	10.1642	14642.6	19414.3	19793.3	36082.9	26743.8	9819.7	14642.6	19414.3	19793.3	36082.9	26743.8	9819.7	0.431939	0.327747
	502.257	8.03933	29223.4	46292.7	31836.2	57296.5	20864.8	12376.7	29223.4	46292.7	31836.2	57296.5	20864.8	12376.7	-0.245758	0.140536
	331.279	17.3221	18174.4	31994.3	24458.8	56750.1	32531.8	24123.6	18174.4	31994.3	24458.8	56750.1	32531.8	24123.6	0.60371	0.540188
	399.25	17.4596	12379	12555.4	11773.1	16233.3	10684.6	9631.3	12379	12555.4	11773.1	16233.3	10684.6	9631.3	-0.00623404	0.00841591
	297.083	21.2001	10865.7	11180.3	13754.1	6849.55	6536.78	8924.5	10865.7	11180.3	13754.1	6849.55	6536.78	8924.5	-0.682223	1.71978
	621.295	8.505	9473.43	15801.3	11990.3	23478.6	15557.6	7086.22	9473.43	15801.3	11990.3	23478.6	15557.6	7086.22	0.307647	0.227581
	589.414	21.499	10905.2	11200.6	9000.52	10963.9	9911.95	5796.16	10905.2	11200.6	9000.52	10963.9	9911.95	5796.16	-0.221882	0.35772
	680.341	9.751	10032	13943.2	13324.1	15263.6	18178.1	11598.1	10032	13943.2	13324.1	15263.6	18178.1	11598.1	0.272053	0.499141
	665.361	12.0705	19040.1	34269	22192.8	55045.6	21110.6	9297.88	19040.1	34269	22192.8	55045.6	21110.6	9297.88	0.178637	0.0809356
	831.473	19.5235	16532.4	6905.46	10350.6	10709.4	4595.88	4541.01	16532.4	6905.46	10350.6	10709.4	4595.88	4541.01	-0.767661	0.597157
	621.326	10.993	9309.72	13385.6	13294.3	13873.9	6252.02	4009.49	9309.72	13385.6	13294.3	13873.9	6252.02	4009.49	-0.576429	0.531738
	569.42	17.6767	9912.87	8755.45	9095.54	1865.03	973.408	1258.06	9912.87	8755.45	9095.54	1865.03	973.408	1258.06	-2.76074	4.27448
	720.393	12.0402	33061.3	70327.4	30400.1	106496	33573.8	14873.1	33061.3	70327.4	30400.1	106496	33573.8	14873.1	0.211777	0.0809052
	565.397	20.9133	11068.4	16316.7	15556.5	3407.14	7622.51	5342.44	11068.4	16316.7	15556.5	3407.14	7622.51	5342.44	-1.39113	1.91154
	587.457	22.3464	16454	14017.1	19172.7	26180.7	18439	18404.1	16454	14017.1	19172.7	26180.7	18439	18404.1	0.344284	0.679086
	365.146	15.179	11260	9829.98	9765.01	9520.42	8558.2	8721.41	11260	9829.98	9765.01	9520.42	8558.2	8721.41	-0.20327	1.11257
	794.752	11.9033	19894.3	31879.3	21719.8	57623.8	25210.8	9645.63	19894.3	31879.3	21719.8	57623.8	25210.8	9645.63	0.331531	0.162843
	297.083	20.2576	10083.7	9558.21	12572.3	7796.14	8304.61	8427.23	10083.7	9558.21	12572.3	7796.14	8304.61	8427.23	-0.393269	1.2662
	445.204	8.75917	12386	16645.2	22273.8	19993.7	17152.3	20328.8	12386	16645.2	22273.8	19993.7	17152.3	20328.8	0.16383	0.271437
	568.416	18.2762	23404.5	29950.4	30001.5	9899.52	39518.4	38566.9	23404.5	29950.4	30001.5	9899.52	39518.4	38566.9	0.077963	0.0533395
	588.291	9.61433	11276.8	13631.4	11415.5	22053.8	7179.14	2159.41	11276.8	13631.4	11415.5	22053.8	7179.14	2159.41	-0.210498	0.0977862
	223.064	22.0029	9125.69	7857.01	9666.18	1128.36	1048.17	3462.89	9125.69	7857.01	9666.18	1128.36	1048.17	3462.89	-2.24045	2.73275
	755.381	11.2155	5805.37	8168.62	8595.83	13379	6507.68	2730.06	5805.37	8168.62	8595.83	13379	6507.68	2730.06	0.00299905	0.00157888
	293.208	16.3914	11965.4	10588.2	9137.69	8902.47	10389.5	9971.52	11965.4	10588.2	9137.69	8902.47	10389.5	9971.52	-0.114981	0.363776
	694.401	15.7368	7801.76	8597.82	9213.55	18891	17687.7	18131.6	7801.76	8597.82	9213.55	18891	17687.7	18131.6	1.09493	4.25158
	759.218	12.7267	21660.1	37332	22102	47872.9	19690.6	8472.93	21660.1	37332	22102	47872.9	19690.6	8472.93	-0.0929077	0.0449914
	629.428	19.4738	18947.1	6934.48	14526.5	6307.1	4148.51	7775.52	18947.1	6934.48	14526.5	6307.1	4148.51	7775.52	-1.14824	0.944204
	831.199	12.065	15132.3	26027.3	14704.5	40004.5	14112.2	5556.51	15132.3	26027.3	14704.5	40004.5	14112.2	5556.51	0.0951621	0.0392172
	665.161	12.0595	18246.7	34532.1	20285.5	55198.3	19740.9	8279.47	18246.7	34532.1	20285.5	55198.3	19740.9	8279.47	0.18774	0.0794691
	872.448	10.1073	12078.2	21040.2	15865.2	25621.5	32107.5	20251.5	12078.2	21040.2	15865.2	25621.5	32107.5	20251.5	0.670816	1.05608
	532.355	19.2179	35034.9	40319.5	32673.7	52801.9	61066.7	40172.4	35034.9	40319.5	32673.7	52801.9	61066.7	40172.4	0.511909	1.11268
	467.291	15.8457	9291.7	10775.5	11497.1	9456.25	10280.9	7656.47	9291.7	10775.5	11497.1	9456.25	10280.9	7656.47	-0.204452	0.617901
	472.276	9.1265	5459.43	9653.84	7104.13	18311.5	8341.24	258.729	5459.43	9653.84	7104.13	18311.5	8341.24	258.729	0.27653	0.105173
	449.155	16.86	44465.9	49319.2	71743.7	55757.4	49630.3	62638	44465.9	49319.2	71743.7	55757.4	49630.3	62638	0.0216006	0.0304511
	581.393	19.6825	10409.1	20373.3	14602.6	2500.07	8273.19	6638.79	10409.1	20373.3	14602.6	2500.07	8273.19	6638.79	-1.38213	1.30017
	591.25	22.5282	16115.3	13335.6	19317	16764.3	21431.2	19646.2	16115.3	13335.6	19317	16764.3	21431.2	19646.2	0.246181	0.618057
	318.154	13.202	6217.2	5938.1	6262.84	6906.1	9539.32	9059.46	6217.2	5938.1	6262.84	6906.1	9539.32	9059.46	0.469646	1.35311
	445.121	20.2589	5659.48	5500.92	6723.36	4298.48	4348.23	4801.96	5659.48	5500.92	6723.36	4298.48	4348.23	4801.96	-0.411187	1.62532
	831.445	12.1239	20527.8	22521.4	23097.2	35169.7	24646.4	8803.72	20527.8	22521.4	23097.2	35169.7	24646.4	8803.72	0.0529627	0.036256
	569.385	17.1186	9338.11	12229.9	8386.69	690.534	0	0	9338.11	12229.9	8386.69	690.534	100	100	-5.07197	2.93477
	907.453	13.1457	9582.36	10768.3	10425	11544.2	3881.9	1423.91	9582.36	10768.3	10425	11544.2	3881.9	1423.91	-0.869044	0.688658
	136.022	13.0059	7016.12	7028.32	6616.17	8473.4	5829.39	5114.23	7016.12	7028.32	6616.17	8473.4	5829.39	5114.23	-0.0895609	0.149923
	403.231	11.6171	7007.75	6512.51	13228.4	12362.6	9574.55	11750.3	7007.75	6512.51	13228.4	12362.6	9574.55	11750.3	0.332743	0.425612
	827.44	17.1337	11825.6	3690.43	8758.39	11184.8	9404.89	9858.39	11825.6	3690.43	8758.39	11184.8	9404.89	9858.39	0.326916	0.351646
	444.211	8.44417	7975.56	11677.7	9938.69	20157.1	14123.2	10600.1	7975.56	11677.7	9938.69	20157.1	14123.2	10600.1	0.600879	0.786945
	297.082	21.9996	6083.1	4697.63	6262.72	461.801	113.817	1828.74	6083.1	4697.63	6262.72	461.801	113.817	1828.74	-2.82549	2.60658
	449.151	14.6921	6976.2	7293.86	6851.72	7645.28	5224.35	5616.65	6976.2	7293.86	6851.72	7645.28	5224.35	5616.65	-0.192276	0.504496
	677.304	13.2987	9578.38	10641.7	9078.98	12109.8	11809.4	10403.8	9578.38	10641.7	9078.98	12109.8	11809.4	10403.8	0.228318	1.12643
	605.383	20.9833	5361.5	2584.84	2198.34	0	0	0	5361.5	2584.84	2198.34	100	100	100	-5.07962	1.56193
	359.204	8.343	11241.8	15560	10049.7	32204.5	13497.3	7228.3	11241.8	15560	10049.7	32204.5	13497.3	7228.3	0.522359	0.280631
	831.44	18.2415	10326.1	3263.9	10378.1	0	0	0	10326.1	3263.9	10378.1	100	100	100	-6.32001	1.55672
	665.561	12.0553	12077.4	20749.8	13969.8	35201.8	11916.1	4439.45	12077.4	20749.8	13969.8	35201.8	11916.1	4439.45	0.139759	0.0569443
	358.203	16.4345	5693.87	4179.68	4405.11	4085.25	3407.96	2650.19	5693.87	4179.68	4405.11	4085.25	3407.96	2650.19	-0.49332	1.03084
	609.403	19.4325	12798.6	6551.44	14877.7	11706.2	6974.14	10975.7	12798.6	6551.44	14877.7	11706.2	6974.14	10975.7	-0.20684	0.202533
	693.43	18.1377	6991.85	3811.26	2800.43	0	0	0	6991.85	3811.26	2800.43	100	100	100	-5.50288	1.63927
	632.179	10.9612	6800.84	17710.6	8604.6	8318.37	4105.81	2203.25	6800.84	17710.6	8604.6	8318.37	4105.81	2203.25	-1.17885	0.737971
	573.315	9.04233	5647.36	6394.61	6027.2	7164.89	2569.02	500.855	5647.36	6394.61	6027.2	7164.89	2569.02	500.855	-0.820053	0.588618
	827.432	10.2898	12395.8	21369.6	15769	37705.7	24601.2	11562.2	12395.8	21369.6	15769	37705.7	24601.2	11562.2	0.576538	0.434974
	331.283	20.9374	6881.27	5623.81	6252.26	6474.68	5764.26	4723.65	6881.27	5623.81	6252.26	6474.68	5764.26	4723.65	-0.145099	0.406168
	729.717	11.7265	4918.67	7180.99	9263.31	8404.26	8317.67	7671.51	4918.67	7180.99	9263.31	8404.26	8317.67	7671.51	0.191381	0.325366
	886.438	9.94583	4932.78	8157.76	5502.79	12480.5	10062.1	4341.51	4932.78	8157.76	5502.79	12480.5	10062.1	4341.51	0.531968	0.456767
	553.297	10.5743	5657.75	9588.4	8788.57	6862.61	7214.86	4748.1	5657.75	9588.4	8788.57	6862.61	7214.86	4748.1	-0.352426	0.537458
	330.183	8.35717	6989.15	14463.9	8079.02	32744.1	12969.2	1551.95	6989.15	14463.9	8079.02	32744.1	12969.2	1551.95	0.678495	0.248891
	531.296	18.5358	7703.47	4098.33	5576.26	5700.64	4830.2	4192.93	7703.47	4098.33	5576.26	5700.64	4830.2	4192.93	-0.23912	0.319829
	480.213	14.0805	4504.16	4201.81	5472.09	6281.85	6005.82	6409.66	4504.16	4201.81	5472.09	6281.85	6005.82	6409.66	0.399171	1.70187
	654.325	20.7049	4890.41	5486.23	3732.08	3696.39	3876.39	5157.89	4890.41	5486.23	3732.08	3696.39	3876.39	5157.89	-0.148279	0.265729
	759.405	11.1312	5089.69	8279.44	6789.43	17348.2	9454.09	3588.28	5089.69	8279.44	6789.43	17348.2	9454.09	3588.28	0.59223	0.345435
	759.414	12.7027	9630.82	18889.5	10680.3	23063.2	10217.1	4351.71	9630.82	18889.5	10680.3	23063.2	10217.1	4351.71	-0.0589169	0.028087
	331.187	7.76171	5662.41	6653.67	5698.79	17562.2	10109.1	3706.54	5662.41	6653.67	5698.79	17562.2	10109.1	3706.54	0.800558	0.481963
	538.294	10.3823	5049.5	7208.57	6601.51	11171.2	4568.4	2886.13	5049.5	7208.57	6601.51	11171.2	4568.4	2886.13	-0.0180019	0.00984187
	537.282	9.5605	4788.74	5086.08	4353.86	9041.6	6091.48	1822.58	4788.74	5086.08	4353.86	9041.6	6091.48	1822.58	0.252964	0.162222
	872.478	13.981	5137.16	12483.4	14694.2	18089.2	13153.3	13825.4	5137.16	12483.4	14694.2	18089.2	13153.3	13825.4	0.479907	0.578075
	485.932	8.70683	5315.04	12327	6629.31	12886	2794.33	450.173	5315.04	12327	6629.31	12886	2794.33	450.173	-0.589462	0.244798
	639.329	20.0843	3764.59	3174.81	2867	4665.07	2789.69	2485.04	3764.59	3174.81	2867	4665.07	2789.69	2485.04	0.0194934	0.0202724
	490.315	16.2221	7334.54	4096.45	9054.41	8081.7	6752.59	9259.6	7334.54	4096.45	9054.41	8081.7	6752.59	9259.6	0.234071	0.301046
	218.136	9.53786	4571.8	3750.98	4649.12	4102.36	4820.77	724.498	4571.8	3750.98	4649.12	4102.36	4820.77	724.498	-0.427143	0.356105
	140.142	9.93617	6331.99	4616.9	4105.97	4917.06	4308.81	1972.3	6331.99	4616.9	4105.97	4917.06	4308.81	1972.3	-0.426965	0.500637
	589.399	18.889	3648.57	2143.49	2338.16	0	0	0	3648.57	2143.49	2338.16	100	100	100	-4.76026	2.33909
	373.101	17.7037	4034.4	3829	3994	2195.99	2040.34	1158.1	4034.4	3829	3994	2195.99	2040.34	1158.1	-1.13625	2.54995
	729.363	22.1912	3919.19	6080.56	4824.08	5685.32	5481.06	5334.05	3919.19	6080.56	4824.08	5685.32	5481.06	5334.05	0.154585	0.368111
	587.298	10.2415	5186.31	10032.6	8104.95	14070.4	12098.9	5375.9	5186.31	10032.6	8104.95	14070.4	12098.9	5375.9	0.43561	0.386628
	589.245	19.2707	6850.63	7902.28	10428.1	10027.5	11800.6	12910.5	6850.63	7902.28	10428.1	10027.5	11800.6	12910.5	0.4642	1.1069
	715.492	18.129	5728.65	3809.4	3337.3	0	0	0	5728.65	3809.4	3337.3	100	100	100	-5.4235	2.37585
	140.142	11.0413	4802.05	5287.57	5931.15	8337.2	8917.35	8799.51	4802.05	5287.57	5931.15	8337.2	8917.35	8799.51	0.701564	3.0726
	930.615	20.5186	0	3.19527e+06	3.43723e+06	1.53204e+06	1.71165e+06	1.4575e+06	100	3.19527e+06	3.43723e+06	1.53204e+06	1.71165e+06	1.4575e+06	-0.496548	0.226877
	589.486	20.4279	12869.3	1.75526e+06	2.21201e+06	1.68929e+06	2.07761e+06	1.83978e+06	12869.3	1.75526e+06	2.21201e+06	1.68929e+06	2.07761e+06	1.83978e+06	0.494325	0.328265
	338.342	22.5783	123222	1.3107e+06	1.92465e+06	1.90457e+06	2.71207e+06	1.41929e+06	123222	1.3107e+06	1.92465e+06	1.90457e+06	2.71207e+06	1.41929e+06	0.845729	0.617389
	770.577	21.5728	0	1.38636e+06	1.22897e+06	1.21468e+06	1.09055e+06	1.027e+06	100	1.38636e+06	1.22897e+06	1.21468e+06	1.09055e+06	1.027e+06	0.349438	0.209559
	955.618	18.1808	0	1.27141e+06	1.58395e+06	1.56801e+06	2.56323e+06	2.5955e+06	100	1.27141e+06	1.58395e+06	1.56801e+06	2.56323e+06	2.5955e+06	1.23619	1.02657
	591.498	21.6196	0	713052	779310	932478	926765	1.00989e+06	100	713052	779310	932478	926765	1.00989e+06	0.942921	0.849641
	613.483	18.1578	0	1.17811e+06	1.45849e+06	1.44468e+06	3.43615e+06	3.26126e+06	100	1.17811e+06	1.45849e+06	1.44468e+06	3.43615e+06	3.26126e+06	1.62667	1.10948
	956.629	21.2448	0	557663	415251	306086	403855	277529	100	557663	415251	306086	403855	277529	0.0212745	0.00930647
	615.497	21.2725	115.347	497210	569501	453637	752682	561152	115.347	497210	569501	453637	752682	561152	0.728362	0.514181
	1090.65	19.3464	0	558319	640178	624291	909687	813974	100	558319	640178	624291	909687	813974	0.970056	0.813772
	830.941	13.8527	115514	117725	129462	496526	532926	417091	115514	117725	129462	496526	532926	417091	1.99576	3.32927
	891.287	10.1407	59249.6	129840	112259	189887	293179	328891	59249.6	129840	112259	189887	293179	328891	1.42997	1.65804
	677.651	10.3893	44003.6	71761.4	62934.1	67614.5	18010.2	11094.2	44003.6	71761.4	62934.1	67614.5	18010.2	11094.2	-0.885661	0.627896
	788.379	9.041	34710.7	79640.7	62186.2	145927	100934	41707.3	34710.7	79640.7	62186.2	145927	100934	41707.3	0.708937	0.495353
	648.976	8.92767	23420.9	55665.3	37011.3	96191.8	36424.5	486.555	23420.9	55665.3	37011.3	96191.8	36424.5	486.555	0.197204	0.0671844
	710.975	10.1875	50039.8	89979.7	66778.1	184936	96465.5	31968.3	50039.8	89979.7	66778.1	184936	96465.5	31968.3	0.599648	0.317406
	628.559	9.28667	26766	60347.7	40604.2	84614.7	44743.4	492.168	26766	60347.7	40604.2	84614.7	44743.4	492.168	0.0238871	0.00893409
	711.175	10.1848	50658	89756.7	66350.7	183656	99966	33385.7	50658	89756.7	66350.7	183656	99966	33385.7	0.616522	0.337838
	425.43	11.7792	133541	244338	173288	361906	157819	67799.2	133541	244338	173288	361906	157819	67799.2	0.092161	0.0445796
	1069.34	10.146	41695.5	92059.6	79345.4	125590	196176	225071	41695.5	92059.6	79345.4	125590	196176	225071	1.35958	1.54478
	1069.54	10.1447	43216.6	89624.7	79536.2	130976	196370	224535	43216.6	89624.7	79536.2	130976	196370	224535	1.37773	1.65832
	879.363	7.658	19645	44356.9	31413.2	187448	116394	89347.2	19645	44356.9	31413.2	187448	116394	89347.2	2.04293	1.52235
	587.466	19.3532	0	357083	508829	487777	876177	816875	100	357083	508829	487777	876177	816875	1.33242	1.06604
	609.271	20.6342	45836.4	87801	70150.4	83892.4	150345	248457	45836.4	87801	70150.4	83892.4	150345	248457	1.24404	0.877714
	708.045	11.797	129756	245504	169348	349355	147500	60570.1	129756	245504	169348	349355	147500	60570.1	0.0335605	0.0153833
	718.865	8.599	34552.1	89877.4	59194.2	122170	46643.6	4716.63	34552.1	89877.4	59194.2	122170	46643.6	4716.63	-0.0815663	0.0298655
	556.286	9.92367	34002.1	50868.6	35308.3	84915.6	42163.3	18670.4	34002.1	50868.6	35308.3	84915.6	42163.3	18670.4	0.278304	0.158757
	556.12	9.925	30624.9	50586.2	34080.4	89640.7	43053.2	17821.1	30624.9	50586.2	34080.4	89640.7	43053.2	17821.1	0.38462	0.207195
	654.679	9.921	49452.8	72671	61615.5	115652	83624.5	37184.6	49452.8	72671	61615.5	115652	83624.5	37184.6	0.363942	0.300754
	875.657	10.0357	38020.2	70522.9	64377.8	81371.4	118859	116339	38020.2	70522.9	64377.8	81371.4	118859	116339	0.872411	1.42181
	954.29	10.0563	44503.2	80803.8	67267.8	127307	124995	80886	44503.2	80803.8	67267.8	127307	124995	80886	0.790915	1.19436
	544.31	10.7803	36106.2	50627.3	42386	41738.4	25833.7	15110.3	36106.2	50627.3	42386	41738.4	25833.7	15110.3	-0.643056	0.813763
	633.818	9.50517	36565.1	53352.1	36054.7	79348.3	37550.6	15495.9	36565.1	53352.1	36054.7	79348.3	37550.6	15495.9	0.0717447	0.03709
	279.231	17.0807	29085.7	83862.3	41845.5	86381.8	57041.7	44382.4	29085.7	83862.3	41845.5	86381.8	57041.7	44382.4	0.278898	0.205391
	755.996	10.2138	46541.6	82755.4	65722.2	120309	111525	67791.7	46541.6	82755.4	65722.2	120309	111525	67791.7	0.619547	0.837465
	1131.56	11.8935	24897.5	51819.7	30121.6	89471	28918.7	9799.09	24897.5	51819.7	30121.6	89471	28918.7	9799.09	0.262834	0.100649
	608.241	7.5575	59515.8	61464	106115	208984	173477	133066	59515.8	61464	106115	208984	173477	133066	1.18275	1.64352
	943.992	10.2125	41338	70539.3	56737	103998	96241.8	58442	41338	70539.3	56737	103998	96241.8	58442	0.617452	0.850081
	979.103	10.0452	37916.6	66626.1	58830	96721.8	101168	73642.4	37916.6	66626.1	58830	96721.8	101168	73642.4	0.732958	1.39053
	1346.16	13.2822	36739.3	58519.5	36554.9	88868.7	37741.9	9892.62	36739.3	58519.5	36554.9	88868.7	37741.9	9892.62	0.0504346	0.0215032
	454.904	8.96633	12846.2	46146.8	31290.8	67550.9	19241.2	163.215	12846.2	46146.8	31290.8	67550.9	19241.2	163.215	-0.054192	0.0165468
	554.091	9.414	39450.5	63092.2	46372.2	104765	39277.8	7588.37	39450.5	63092.2	46372.2	104765	39277.8	7588.37	0.026079	0.010126
	596.265	14.1282	15573.3	68439.4	37839.1	0	268.82	0	15573.3	68439.4	37839.1	100	268.82	100	-8.02188	1.24183
	476.853	11.9225	70391.2	109952	82359.1	190445	86809	33892.3	70391.2	109952	82359.1	190445	86809	33892.3	0.244163	0.124524
	141.055	7.847	49235.3	62909.4	63593.1	91746.6	110760	96201.2	49235.3	62909.4	63593.1	91746.6	110760	96201.2	0.765311	2.28358
	1069.74	10.1448	33233.5	73169.6	63275.7	102909	159268	181318	33233.5	73169.6	63275.7	102909	159268	181318	1.38611	1.59467
	568.605	8.45367	38822.6	61474.2	44438.7	110872	40872.9	6386.97	38822.6	61474.2	44438.7	110872	40872.9	6386.97	0.127706	0.0486296
	120.079	7.365	71564.9	105158	89453.4	154137	126339	73485.5	71564.9	105158	89453.4	154137	126339	73485.5	0.411212	0.499982
	944.243	10.2153	42898.3	73149.4	60350.4	106351	100261	58967.2	42898.3	73149.4	60350.4	106351	100261	58967.2	0.59031	0.794857
	979.702	10.0437	33051.9	61008.6	56445.9	92753.9	93987.9	66052.3	33051.9	61008.6	56445.9	92753.9	93987.9	66052.3	0.748138	1.27236
	477.253	11.9115	56384.6	97434.1	71803.4	168398	78027.2	31516.1	56384.6	97434.1	71803.4	168398	78027.2	31516.1	0.300873	0.15564
	426.956	8.45367	41943.2	62943.5	46390.2	116264	45057.2	3331.48	41943.2	62943.5	46390.2	116264	45057.2	3331.48	0.122237	0.0453776
	667.543	9.92367	25553.9	47511.5	31266.6	81687.1	37997.6	15500	25553.9	47511.5	31266.6	81687.1	37997.6	15500	0.373749	0.192151
	584.286	9.22883	20861.8	46291.7	33067.8	82040.9	26556	125.021	20861.8	46291.7	33067.8	82040.9	26556	125.021	0.117455	0.03811
	553.69	9.407	34076.7	56085.6	34764.4	88533.9	31142.3	1213.46	34076.7	56085.6	34764.4	88533.9	31142.3	1213.46	-0.047391	0.0167778
	502.664	11.8122	33674.1	70281.7	46248.2	117407	63769.3	27917.3	33674.1	70281.7	46248.2	117407	63769.3	27917.3	0.477226	0.280862
	1191.86	10.0563	36715.9	60164.4	50644.2	95074	90497.1	62949.3	36715.9	60164.4	50644.2	95074	90497.1	62949.3	0.752409	1.30106
	691.966	10.1335	25986.6	54159.2	41062.5	70901.3	74173.4	57768.6	25986.6	54159.2	41062.5	70901.3	74173.4	57768.6	0.742878	1.33206
	400.305	18.8224	15405.9	60567.8	29933	48833.8	35160.1	56007.5	15405.9	60567.8	29933	48833.8	35160.1	56007.5	0.402647	0.317722
	528.926	8.83533	23434.9	52992	34137.1	96895.7	43766.1	14271	23434.9	52992	34137.1	96895.7	43766.1	14271	0.48676	0.22518
	628.08	11.808	29731	65000.8	41108.3	100378	54576.3	21471	29731	65000.8	41108.3	100378	54576.3	21471	0.377152	0.20841
	465.766	9.7415	28819.7	43045	38829.6	34670.8	18281.7	1228.58	28819.7	43045	38829.6	34670.8	18281.7	1228.58	-1.03072	0.828841
	414.228	16.0118	52512.4	85255.8	49471.7	38714	40730	47277.8	52512.4	85255.8	49471.7	38714	40730	47277.8	-0.563223	0.793296
	633.568	9.4898	25625.1	41223.8	26710.9	59361.7	27277.9	0	25625.1	41223.8	26710.9	59361.7	27277.9	100	-0.109198	0.0440443
	583.801	11.4392	28043.7	45104.4	39898.6	47674.7	12482.3	8765.53	28043.7	45104.4	39898.6	47674.7	12482.3	8765.53	-0.713871	0.476855
	381.09	7.9275	7515.21	45846.6	40554	59006.8	62111.1	38293.5	7515.21	45846.6	40554	59006.8	62111.1	38293.5	0.763315	0.704943
	516.251	9.92783	30189.4	42855.8	32600.4	44650.7	17296.6	4908.99	30189.4	42855.8	32600.4	44650.7	17296.6	4908.99	-0.660097	0.450051
	691.767	10.135	23798.3	55113.5	37075.4	67081.2	74756.9	60179.2	23798.3	55113.5	37075.4	67081.2	74756.9	60179.2	0.800514	1.3408
	394.379	10.1903	37269.1	72639.1	46986.7	76104.9	75842.6	93129.7	37269.1	72639.1	46986.7	76104.9	75842.6	93129.7	0.643438	1.15186
	491.485	8.49667	21275.2	46745	40183.1	69635.3	48501	8911.5	21275.2	46745	40183.1	69635.3	48501	8911.5	0.231625	0.11809
	106.112	9.49833	34094.2	55850	52904.5	72126.2	66537.4	66212.5	34094.2	55850	52904.5	72126.2	66537.4	66212.5	0.520263	1.36431
	451.177	7.65667	43183.6	61168.5	56426.2	123597	88518.3	85787.5	43183.6	61168.5	56426.2	123597	88518.3	85787.5	0.889769	1.57781
	469.229	8.71483	36858.6	58747.5	45430.9	96267.9	55025.5	15717.7	36858.6	58747.5	45430.9	96267.9	55025.5	15717.7	0.243871	0.132131
	711.375	10.1848	36100	51464.1	47003.6	131227	68840.4	22467	36100	51464.1	47003.6	131227	68840.4	22467	0.725697	0.388084
	338.27	16.4967	19250.6	58243.7	36303	32920	33738.8	17870.4	19250.6	58243.7	36303	32920	33738.8	17870.4	-0.428944	0.322665
	819.913	8.64983	20225.6	55751.7	44613.7	60438.4	54954.3	9764.54	20225.6	55751.7	44613.7	60438.4	54954.3	9764.54	0.0536201	0.0266155
	491.735	8.4925	20843.5	49032.2	38353.3	71994.8	45959.8	8889.11	20843.5	49032.2	38353.3	71994.8	45959.8	8889.11	0.228965	0.112035
	255.239	9.507	42765	64753.7	64201.2	82310.5	76016.2	75952.4	42765	64753.7	64201.2	82310.5	76016.2	75952.4	0.448171	1.29621
	1116.67	20.0974	0	164086	205395	133474	266092	223214	100	164086	205395	133474	266092	223214	0.752832	0.498989
	1192.11	10.0577	29739.1	56169.9	46282.6	88027.6	86254.3	53930.5	29739.1	56169.9	46282.6	88027.6	86254.3	53930.5	0.787747	1.11492
	331.191	19.2666	162648	47595.3	102945	633.404	730.018	2754.33	162648	47595.3	102945	633.404	730.018	2754.33	-6.24903	1.44125
	785.615	9.9265	32897.2	54691.1	43804	79503.9	57771.5	24448.9	32897.2	54691.1	43804	79503.9	57771.5	24448.9	0.299657	0.230426
	126.127	9.5025	37962.1	59265.2	57734	79252	72231.4	72076.2	37962.1	59265.2	57734	79252	72231.4	72076.2	0.528751	1.46242
	1069.14	10.1462	28570.6	60351.2	53661.5	86611.5	133004	147914	28570.6	60351.2	53661.5	86611.5	133004	147914	1.36606	1.64214
	166.085	7.38729	52675.7	78078.5	69171.1	111480	88160.8	55631.8	52675.7	78078.5	69171.1	111480	88160.8	55631.8	0.35258	0.444814
	888.717	10.1873	29626.6	51802.9	37570.7	101722	54304.9	18504.8	29626.6	51802.9	37570.7	101722	54304.9	18504.8	0.552525	0.301483
	571.467	20.453	4511.84	196842	247676	193796	225659	207386	4511.84	196842	247676	193796	225659	207386	0.481287	0.326509
	399.26	10.2637	39161.8	58397.8	44050.9	77582.8	20978.7	8193.75	39161.8	58397.8	44050.9	77582.8	20978.7	8193.75	-0.407621	0.202938
	784.814	9.92233	32181	51451.1	43305.8	75336.6	60323.7	21919.7	32181	51451.1	43305.8	75336.6	60323.7	21919.7	0.31196	0.238616
	701.503	13.4742	78134.7	148058	105529	185827	121946	61033.3	78134.7	148058	105529	185827	121946	61033.3	0.152896	0.107915
	672.417	17.3287	31617	60403.5	40955.5	110816	63893.1	47448.4	31617	60403.5	40955.5	110816	63893.1	47448.4	0.740417	0.645858
	888.466	10.1875	29360.3	51102.7	39599	108387	55595.1	20176.2	29360.3	51102.7	39599	108387	55595.1	20176.2	0.617168	0.333927
	787.397	9.68617	33714.5	45156.7	35902.7	58884.4	30048.3	5393.18	33714.5	45156.7	35902.7	58884.4	30048.3	5393.18	-0.283068	0.161573
	701.36	13.4643	83850.3	151290	115149	194468	144216	70994.9	83850.3	151290	115149	194468	144216	70994.9	0.225947	0.185142
	394.695	9.0465	3595.85	40786.6	32007.6	69246.3	51375.8	2360.05	3595.85	40786.6	32007.6	69246.3	51375.8	2360.05	0.686995	0.271371
	258.127	3.70143	171740	197223	227769	337521	358001	259312	171740	197223	227769	337521	358001	259312	0.678168	1.60188
	556.548	12.0595	82673.1	154689	112974	248269	105884	45455.6	82673.1	154689	112974	248269	105884	45455.6	0.18985	0.0920082
	613.482	23.5547	81759.6	90150.6	61894.7	63184.4	87215	82255.6	81759.6	90150.6	61894.7	63184.4	87215	82255.6	-0.0071129	0.0113633
	394.691	8.47883	24497	45553	28736.8	79790.3	27239.1	3410.34	24497	45553	28736.8	79790.3	27239.1	3410.34	0.16087	0.0572336
	719.343	21.8485	34440.8	49257.8	27838.9	52944.9	46173.7	43298.5	34440.8	49257.8	27838.9	52944.9	46173.7	43298.5	0.352593	0.67237
	1095.61	19.3314	0	177342	165305	169812	156019	127210	100	177342	165305	169812	156019	127210	0.402498	0.248769
	960.593	11.1493	31318.6	31928.7	29795	29336.7	28512.1	28553.2	31318.6	31928.7	29795	29336.7	28512.1	28553.2	-0.106821	1.4882
	556.297	12.0622	71331.4	133155	95322.3	212088	91839.1	42291.8	71331.4	133155	95322.3	212088	91839.1	42291.8	0.20764	0.10406
	613.481	20.1192	310.344	106175	156986	125982	313885	259451	310.344	106175	156986	125982	313885	259451	1.4083	0.938046
	744.558	20.9207	36012.2	171946	163650	132067	147225	149098	36012.2	171946	163650	132067	147225	149098	0.205139	0.160305
	338.267	15.8301	37922.8	32295.3	44516.2	29138.1	45327.8	24791.5	37922.8	32295.3	44516.2	29138.1	45327.8	24791.5	-0.20905	0.290716
	281.249	18.7657	31339.5	42236.6	33921.5	40296.8	29989.5	18998	31339.5	42236.6	33921.5	40296.8	29989.5	18998	-0.267825	0.363427
	666.959	11.4778	25283.5	27796.9	23643.5	46558.1	11636.9	4511.69	25283.5	27796.9	23643.5	46558.1	11636.9	4511.69	-0.291059	0.131729
	664.346	11.9862	56677.2	97058.6	73595.1	123710	61427.4	28969.7	56677.2	97058.6	73595.1	123710	61427.4	28969.7	-0.0864587	0.0501794
	279.231	17.9061	17871.5	28216.4	18267.7	30414.9	17414.2	9828.11	17871.5	28216.4	18267.7	30414.9	17414.2	9828.11	-0.158564	0.117818
	788.386	13.1453	10124.9	17722.6	11811.6	23243.4	8023.29	3842.53	10124.9	17722.6	11811.6	23243.4	8023.29	3842.53	-0.175802	0.0849181
	1030.39	9.689	24758.5	18519.7	33008.6	13812.8	21527.1	11597.7	24758.5	18519.7	33008.6	13812.8	21527.1	11597.7	-0.700687	0.882564
	794.886	8.8075	3962.07	15433	15425.7	21703.3	22402.2	19110.9	3962.07	15433	15425.7	21703.3	22402.2	19110.9	0.860353	1.12653
	569.393	20.054	24048.8	23594.6	18361.6	1862.74	861.526	281.762	24048.8	23594.6	18361.6	1862.74	861.526	281.762	-4.45664	3.43489
	708.39	21.14	12473.6	14995.8	14409.6	17775.1	13288	12683.1	12473.6	14995.8	14409.6	17775.1	13288	12683.1	0.0629255	0.12847
	583.799	9.50817	7337.5	13865.2	9428.57	22810.2	9524.08	251.747	7337.5	13865.2	9428.57	22810.2	9524.08	251.747	0.0892461	0.03221
	338.271	18.2635	4456.85	16045.5	9436.5	10461.9	8698.73	16993.8	4456.85	16045.5	9436.5	10461.9	8698.73	16993.8	0.272156	0.188713
	141.055	9.77557	15058.3	14156.3	16082	14411.4	16339.9	12814.8	15058.3	14156.3	16082	14411.4	16339.9	12814.8	-0.0561957	0.190178
	617.073	10.49	6266.74	9807.05	8142.16	20466.2	6066.16	2999.92	6266.74	9807.05	8142.16	20466.2	6066.16	2999.92	0.286336	0.117685
	228.238	11.0464	14670.5	11415.7	9396.28	16391.4	18902.5	17378.8	14670.5	11415.7	9396.28	16391.4	18902.5	17378.8	0.56995	1.5515
	608.396	20.473	18198.7	13397.4	15337.3	353.908	218.185	661.646	18198.7	13397.4	15337.3	353.908	218.185	661.646	-5.2495	3.39177
	796.613	12.004	25929.5	43519.1	33710.1	60019.9	27933.9	12966.3	25929.5	43519.1	33710.1	60019.9	27933.9	12966.3	-0.0316532	0.0167521
	551.424	22.077	0	43855.2	39654	53580.4	70390.2	68923.8	100	43855.2	39654	53580.4	70390.2	68923.8	1.20608	1.14548
	592.263	21.5335	28430.6	13214.6	29370.4	23309.4	28754.6	35612.7	28430.6	13214.6	29370.4	23309.4	28754.6	35612.7	0.304055	0.366633
	730.379	10.0302	5474.2	10081	10091.7	12221.6	15618.9	15311.5	5474.2	10081	10091.7	12221.6	15618.9	15311.5	0.750646	1.44151
	701.37	16.4593	11963.7	12379.5	7457.87	15535.9	9820.58	7569.24	11963.7	12379.5	7457.87	15535.9	9820.58	7569.24	0.0501368	0.0449842
	533.349	16.768	17498.7	12828.9	21556	25616.2	26228.9	41883.5	17498.7	12828.9	21556	25616.2	26228.9	41883.5	0.85321	1.1136
	649.324	11.2555	5185.74	8450.78	6472.15	13052.7	5084.65	2422.36	5185.74	8450.78	6472.15	13052.7	5084.65	2422.36	0.032003	0.0149466
	729.898	11.0868	19325.4	26524.5	20847.2	18120.2	21112.3	14317.6	19325.4	26524.5	20847.2	18120.2	21112.3	14317.6	-0.316736	0.676198
	890.455	12.0993	3384.91	7248.73	5428.01	10345.9	2990.33	843.66	3384.91	7248.73	5428.01	10345.9	2990.33	843.66	-0.179776	0.0711672
	389.112	21.1991	7205.65	8118.27	9838.19	4386.67	5108.24	5631.62	7205.65	8118.27	9838.19	4386.67	5108.24	5631.62	-0.734171	1.7656
	628.83	11.8135	4132.71	8293.69	5366.25	14575.8	6465.11	2063.96	4132.71	8293.69	5366.25	14575.8	6465.11	2063.96	0.376914	0.173437
	639.335	11.3355	4959.74	6517.42	5369.9	9176.78	2480.22	807.91	4959.74	6517.42	5369.9	9176.78	2480.22	807.91	-0.434624	0.21889
	891.311	7.79367	4922.53	10370.5	9844.81	15451.4	17468	14811.7	4922.53	10370.5	9844.81	15451.4	17468	14811.7	0.925072	1.77111
	729.555	11.7293	4100.83	5802.26	9134.59	5628.96	7460.32	6676.78	4100.83	5802.26	9134.59	5628.96	7460.32	6676.78	0.0541682	0.0532359
	536.286	11.0973	6181.59	7161.3	6106.1	7487.71	3322.21	1329.47	6181.59	7161.3	6106.1	7487.71	3322.21	1329.47	-0.679999	0.589572
	609.276	22.9976	6997.64	9925.44	8509.49	12269	8511.01	6641.54	6997.64	9925.44	8509.49	12269	8511.01	6641.54	0.108633	0.131201
	166.087	9.12814	9983.5	11835.6	12673.6	17366.3	21182.4	14589.1	9983.5	11835.6	12673.6	17366.3	21182.4	14589.1	0.623449	1.39972
	729.379	9.43	3567.61	6486.17	3541.75	11428.4	3718.96	0	3567.61	6486.17	3541.75	11428.4	3718.96	100	0.165423	0.0507083
	632.846	12.7032	7915.26	17825.3	8232.27	21842.4	9128.77	3024.45	7915.26	17825.3	8232.27	21842.4	9128.77	3024.45	0.0009679	0.00038538
	887.443	12.6218	3771.26	8417.51	4349.03	15409	6561.37	2287.57	3771.26	8417.51	4349.03	15409	6561.37	2287.57	0.552688	0.246347
	640.319	19.483	7486.36	6636.43	6030.25	6487.51	6369.01	7112.91	7486.36	6636.43	6030.25	6487.51	6369.01	7112.91	-0.0132051	0.0433846
	338.278	20.4654	0	25023.9	28223.2	84971.4	87700.6	87396.3	100	25023.9	28223.2	84971.4	87700.6	87396.3	2.28541	2.81314
	664.352	11.1973	3212.69	5831.58	3905.3	6011.3	2339.03	859.384	3212.69	5831.58	3905.3	6011.3	2339.03	859.384	-0.491676	0.293479
	875.676	11.0842	10252.2	12811	8817.12	9049.37	10770.9	7048.78	10252.2	12811	8817.12	9049.37	10770.9	7048.78	-0.246718	0.453294
	632.182	12.7375	7946.04	15178.5	9311.42	20388.1	7529.49	1995.17	7946.04	15178.5	9311.42	20388.1	7529.49	1995.17	-0.116835	0.0490421
	622.316	12.14	4414.09	10168.9	6736.6	16445	4813.73	1636.21	4414.09	10168.9	6736.6	16445	4813.73	1636.21	0.102853	0.0370737
	339.344	21.4711	22911.4	19306	20216.9	19718.3	16274.5	16205.4	22911.4	19306	20216.9	19718.3	16274.5	16205.4	-0.258339	1.00931
	827.453	12.282	1928.3	5271.24	3045.37	4845.64	2212.36	820.992	1928.3	5271.24	3045.37	4845.64	2212.36	820.992	-0.378826	0.197488
	126.126	8.32117	5655.91	5863.15	8031.55	8166.47	9840.32	4759.3	5655.91	5863.15	8031.55	8166.47	9840.32	4759.3	0.219673	0.253772
	465.138	7.8255	6526.19	9465.05	10090.1	13518.8	13439.5	12581.3	6526.19	9465.05	10090.1	13518.8	13439.5	12581.3	0.600282	1.77012
	633.338	11.2623	7258.33	6449.08	11020.2	13230.2	11346.6	4776.89	7258.33	6449.08	11020.2	13230.2	11346.6	4776.89	0.247418	0.203561
	486.26	8.53933	7445.2	14791.6	7460.91	19736.8	7024.93	2055.63	7445.2	14791.6	7460.91	19736.8	7024.93	2055.63	-0.0434126	0.0167756
	729.732	11.0677	4238.66	6474.02	5231.13	4335.6	2951.9	2486.81	4238.66	6474.02	5231.13	4335.6	2951.9	2486.81	-0.705929	1.13474
	533.331	12.1464	6064.14	6818.07	8105.77	6016.12	5644.81	5962.81	6064.14	6818.07	8105.77	6016.12	5644.81	5962.81	-0.252043	0.858557
	555.419	20.9272	6815.82	5149.01	5154.21	2225.92	1655.59	1552.55	6815.82	5149.01	5154.21	2225.92	1655.59	1552.55	-1.6555	2.5561
	665.76	12.0747	6356.11	11565.6	7773.76	18891.9	5685.97	2116.33	6356.11	11565.6	7773.76	18891.9	5685.97	2116.33	0.0550162	0.0208054
	609.269	13.7035	3989.9	6003.84	7285.82	12692	13967.7	11989.3	3989.9	6003.84	7285.82	12692	13967.7	11989.3	1.16137	2.50342
	451.165	14.6923	6851.91	8243.73	7979.41	7867.93	7055.35	8777.84	6851.91	8243.73	7979.41	7867.93	7055.35	8777.84	0.0386217	0.115702
	713.359	9.99267	4598.3	5688.31	4506.35	6802.83	2273.19	1076.95	4598.3	5688.31	4506.35	6802.83	2273.19	1076.95	-0.543009	0.36149
	531.282	10.859	2756.03	4332.7	4738.16	7702.35	2334.26	790.699	2756.03	4332.7	4738.16	7702.35	2334.26	790.699	-0.127399	0.0526029
	794.568	23.5658	17168.2	15570.4	7678.46	8062.96	6790.11	6386.82	17168.2	15570.4	7678.46	8062.96	6790.11	6386.82	-0.928191	1.00766
	719.382	10.5537	5561.79	9680.89	7473.63	8584.74	3173.29	1056.71	5561.79	9680.89	7473.63	8584.74	3173.29	1056.71	-0.825925	0.579575
	585.445	20.312	6251.93	8955.42	7687.23	7329.79	7360.59	6757.28	6251.93	8955.42	7687.23	7329.79	7360.59	6757.28	-0.0941861	0.23549
	502.267	9.714	2242.1	5803.99	3931.41	6134.13	4045.62	2954.22	2242.1	5803.99	3931.41	6134.13	4045.62	2954.22	0.132977	0.0995888
	875.264	11.7282	2666.94	5107.48	6578.04	4394.46	5564.22	4844.93	2666.94	5107.48	6578.04	4394.46	5564.22	4844.93	0.0446512	0.0430825
	787.407	8.6226	1810.4	6114.49	3856.24	9634.1	5044.98	0	1810.4	6114.49	3856.24	9634.1	5044.98	100	0.32708	0.115151
	667.559	11.482	4041.33	4264.7	4032.18	6624.62	1869.23	488.31	4041.33	4264.7	4032.18	6624.62	1869.23	488.31	-0.457998	0.236581
	529.266	10.2072	4299.24	6302.53	6244.44	13046.1	6087.26	2409.66	4299.24	6302.53	6244.44	13046.1	6087.26	2409.66	0.354796	0.18773
	553.277	8.35733	3862.1	6398.5	3475.6	11444.7	4825.51	165.867	3862.1	6398.5	3475.6	11444.7	4825.51	165.867	0.258888	0.0946233
	553.699	10.5673	2367.59	4271	3361.68	4931.69	2959.78	1201.2	2367.59	4271	3361.68	4931.69	2959.78	1201.2	-0.137263	0.088938
	818.421	9.99683	3209.55	6101.64	3766.99	9164.18	6361.53	3240.36	3209.55	6101.64	3766.99	9164.18	6361.53	3240.36	0.520965	0.419318
	708.039	14.3747	8370.89	17342.2	12619.8	40367.5	20409.3	6358.62	8370.89	17342.2	12619.8	40367.5	20409.3	6358.62	0.808492	0.398027
	508.273	10.2097	3043.39	4657.78	3189.8	8689.44	2273.06	917.772	3043.39	4657.78	3189.8	8689.44	2273.06	917.772	0.125436	0.0460011
	589.473	23.346	13542.2	12251.8	12274.3	12867.9	11690	11123.2	13542.2	12251.8	12274.3	12867.9	11690	11123.2	-0.0934286	0.523958
	598.311	10.9515	4737	3748.82	3504.66	8293.25	2814.92	399.417	4737	3748.82	3504.66	8293.25	2814.92	399.417	-0.0593045	0.0227282
	608.395	18.5739	24993.9	5224.35	12619	10937.1	9783.66	15065.9	24993.9	5224.35	12619	10937.1	9783.66	15065.9	-0.259448	0.145928
	816.413	9.415	1434.37	5371.98	2287.5	6122.22	1505.95	0	1434.37	5371.98	2287.5	6122.22	1505.95	100	-0.234764	0.0783952
	633.012	12.7293	3879.82	8107.25	4579.11	10934	3501.53	568.729	3879.82	8107.25	4579.11	10934	3501.53	568.729	-0.14287	0.0535259
	820.414	10.0452	3192.23	5773.37	5714.74	10420.1	9894.11	5862.86	3192.23	5773.37	5714.74	10420.1	9894.11	5862.86	0.834419	1.07737
	713.365	8.556	2558.5	7099.13	4642.78	14160.5	4315.9	747.173	2558.5	7099.13	4642.78	14160.5	4315.9	747.173	0.426823	0.144368
	932.617	13.1548	3745.41	8000.29	8976.16	7980.8	16277.5	15013.1	3745.41	8000.29	8976.16	7980.8	16277.5	15013.1	0.922325	0.952039
	875.479	16.5433	3406.99	4099.07	4466.37	0	0	0	3406.99	4099.07	4466.37	100	100	100	-5.31861	3.67479
	702.212	13.4907	3049.55	5362.12	3190.58	8221.96	5739.15	1113.87	3049.55	5362.12	3190.58	8221.96	5739.15	1113.87	0.377751	0.201639
	708.36	9.71517	1467.75	3790.34	2532.85	4397.71	1645.75	133.311	1467.75	3790.34	2532.85	4397.71	1645.75	133.311	-0.334943	0.140556
	949.027	12.6887	1542.87	5417.68	3613.14	8304.75	2477.02	1706.53	1542.87	5417.68	3613.14	8304.75	2477.02	1706.53	0.240098	0.0965871
	759.614	12.7528	3538.64	6524.78	4140.35	10316.1	3262.18	918.851	3538.64	6524.78	4140.35	10316.1	3262.18	918.851	0.0294914	0.0108645
	719.371	9.64467	5617.6	8334.94	7004.1	14997.9	5340.5	3770.7	5617.6	8334.94	7004.1	14997.9	5340.5	3770.7	0.20217	0.105301
	954.615	18.2024	0	2.36576e+06	2.90417e+06	2.87364e+06	4.70984e+06	4.76565e+06	100	2.36576e+06	2.90417e+06	2.87364e+06	4.70984e+06	4.76565e+06	1.22853	1.01884
	476.305	9.81357	33429.4	34251.4	59319.1	32800.6	33343.4	20370.1	33429.4	34251.4	59319.1	32800.6	33343.4	20370.1	-0.55382	0.641609
	258.253	8.33586	64683.3	64218.2	83646.2	73620.6	92875.3	33022.4	64683.3	64218.2	83646.2	73620.6	92875.3	33022.4	-0.0912658	0.0817977
	606.469	21.9843	1157.13	1185.06	139686	1185.97	280.004	723.816	1157.13	1185.06	139686	1185.97	280.004	723.816	-6.01924	0.432003
	867.335	10.4902	25443.7	30816	45591.6	24944.2	34387	18723.8	25443.7	30816	45591.6	24944.2	34387	18723.8	-0.383901	0.4525
	519.139	20.2551	40226.7	39891.7	53819.1	37392.5	34522.6	41577.1	40226.7	39891.7	53819.1	37392.5	34522.6	41577.1	-0.238966	0.608254
	361.223	18.4829	37314.2	39030.9	57821.9	37448.2	28299.8	57550.5	37314.2	39030.9	57821.9	37448.2	28299.8	57550.5	-0.121876	0.121893
	162.076	14.486	24362.5	32132.7	52106.2	31827.9	21803.7	52120.4	24362.5	32132.7	52106.2	31827.9	21803.7	52120.4	-0.0383575	0.0261887
	432.279	9.62071	22060.9	26376.7	57371.3	24286.1	26077	10252.8	22060.9	26376.7	57371.3	24286.1	26077	10252.8	-0.803693	0.546226
	608.82	11.2473	39581.9	43592.9	38369.9	43515.3	28541.5	10697.8	39581.9	43592.9	38369.9	43515.3	28541.5	10697.8	-0.554575	0.602179
	695.349	14.8653	36674.1	28666	50616.3	29029.8	58048.5	33478.7	36674.1	28666	50616.3	29029.8	58048.5	33478.7	0.0561334	0.0474418
	664.511	22.8384	135.475	0	117669	510.261	353.663	1102.49	135.475	100	117669	510.261	353.663	1102.49	-5.90591	0.419767
	649.31	8.93467	2901.92	54429.1	37041.2	83728.5	38224	5290.08	2901.92	54429.1	37041.2	83728.5	38224	5290.08	0.431148	0.149452
	443.141	14.7713	44840.6	40178.2	47615.1	19133.9	29478.3	21295.2	44840.6	40178.2	47615.1	19133.9	29478.3	21295.2	-0.923932	2.26372
	330.212	17.3533	54294.2	60273	88664.3	65944.2	64452.8	84589.2	54294.2	60273	88664.3	65944.2	64452.8	84589.2	0.0811192	0.114498
	361.225	17.6039	37153	36870	39960.5	36700.9	33536.6	38137.6	37153	36870	39960.5	36700.9	33536.6	38137.6	-0.0727919	0.484141
	344.222	9.12086	17360.9	33013.7	40854.5	16114.6	24895.1	22398.2	17360.9	33013.7	40854.5	16114.6	24895.1	22398.2	-0.524831	0.556794
	630.191	9.77733	7322.02	18322.8	24552.7	18339.8	25757.9	21442.4	7322.02	18322.8	24552.7	18339.8	25757.9	21442.4	0.384761	0.394362
	141.055	10.5053	16965.3	14122	20208.3	11564.2	16735	12996.7	16965.3	14122	20208.3	11564.2	16735	12996.7	-0.312833	0.643711
	867.335	9.7745	19191.3	20708.9	26387.5	22212.7	26252.9	14118.2	19191.3	20708.9	26387.5	22212.7	26252.9	14118.2	-0.0829524	0.106395
	788.398	9.68483	16844	28041.3	22977.3	38505.1	18066.9	9734.05	16844	28041.3	22977.3	38505.1	18066.9	9734.05	-0.0334759	0.0188831
	691.378	10.7692	9980.92	16040.9	13511.9	20156.6	7180.08	4257.42	9980.92	16040.9	13511.9	20156.6	7180.08	4257.42	-0.323428	0.195791
	338.342	21.4939	85088.8	73726.3	75573.5	76932.1	66930.2	62980.6	85088.8	73726.3	75573.5	76932.1	66930.2	62980.6	-0.180366	0.777499
	180.087	9.051	14856.5	16594.6	18305.7	16447.6	19538.5	12679.1	14856.5	16594.6	18305.7	16447.6	19538.5	12679.1	-0.0320065	0.056653
	664.468	19.442	9770.26	1299.44	25889.8	16882.3	7166.38	14310	9770.26	1299.44	25889.8	16882.3	7166.38	14310	0.0536065	0.0199741
	664.512	12.0123	31306.2	62387.9	44139	75280.2	34956.9	15686.9	31306.2	62387.9	44139	75280.2	34956.9	15686.9	-0.13037	0.0703689
	327.202	9.14829	4252.28	7043.02	13719.5	7810.13	8141.09	7528.85	4252.28	7043.02	13719.5	7810.13	8141.09	7528.85	-0.0913449	0.0631882
	688.475	18.1356	20239.5	16613.9	11883.2	1453.18	240.578	47868.3	20239.5	16613.9	11883.2	1453.18	240.578	47868.3	0.0242292	0.00568612
	360.193	15.1917	7379.29	8113.21	8771.13	7046.4	8931.03	8088.41	7379.29	8113.21	8771.13	7046.4	8931.03	8088.41	-0.011809	0.0328588
	425.445	20.7615	82409.4	61082.2	37584.1	66037.7	34881.3	56067.4	82409.4	61082.2	37584.1	66037.7	34881.3	56067.4	-0.205954	0.194122
	755.38	11.8987	5220.09	8619.37	6040.31	15158	4905.97	1707.76	5220.09	8619.37	6040.31	15158	4905.97	1707.76	0.131157	0.0518388
	361.221	12.7777	7223.27	8050.68	7178.93	7645.82	8332.69	8040.14	7223.27	8050.68	7178.93	7645.82	8332.69	8040.14	0.0972547	0.685464
	476.302	17.1668	5169.65	5048.59	5845.82	5657.32	5796.43	4855.52	5169.65	5048.59	5845.82	5657.32	5796.43	4855.52	0.021855	0.0747525
	608.389	19.9959	10424.3	5345.15	5908.46	674.905	539.334	244.508	10424.3	5345.15	5908.46	674.905	539.334	244.508	-3.89342	1.85637
	875.462	16.0653	2520.17	1855.83	5193.14	0	0	0	2520.17	1855.83	5193.14	100	100	100	-4.99535	1.45258
	255.242	19.8584	14809.7	17633.5	14490	14624.8	12460.3	9121.75	14809.7	17633.5	14490	14624.8	12460.3	9121.75	-0.374345	0.8828
	143.15	8.71367	1350.42	2409.51	5148.43	693.786	1625.24	1183.26	1350.42	2409.51	5148.43	693.786	1625.24	1183.26	-1.34686	0.707232
	596.309	10.5993	3754.41	6106.22	5783.23	8527.26	3710.42	1272.15	3754.41	6106.22	5783.23	8527.26	3710.42	1272.15	-0.211588	0.114528
	618.841	10.0108	4281.45	6686.48	5388.51	8467.08	8390.32	4636.53	4281.45	6686.48	5388.51	8467.08	8390.32	4636.53	0.39407	0.521579
	630.202	7.94533	1913.45	3375.7	4305.64	6584.22	7297	7132.28	1913.45	3375.7	4305.64	6584.22	7297	7132.28	1.13099	2.1927
	471.295	17.7766	1063.85	1361.54	4003.76	1767.33	1507.99	3514.31	1063.85	1361.54	4003.76	1767.33	1507.99	3514.31	0.0787066	0.036111
	1065.56	11.746	2835.18	2598.49	3974.27	3084.31	411.668	0	2835.18	2598.49	3974.27	3084.31	411.668	100	-1.38749	0.868289
	633.33	16.5287	4695.72	6958.25	13176.9	7247.94	3359.44	8201.59	4695.72	6958.25	13176.9	7247.94	3359.44	8201.59	-0.400712	0.274276
	617.587	10.0203	35942.4	67622.2	43570.6	115885	43269.6	14491.9	35942.4	67622.2	43570.6	115885	43269.6	14491.9	0.239015	0.10025
	629.058	9.28667	35599.4	57134.2	38392.6	94061.1	44718.6	487.919	35599.4	57134.2	38392.6	94061.1	44718.6	487.919	0.0869046	0.0328813
	253.129	7.66671	34310.8	51081.2	39992.5	128391	89321.1	64248.2	34310.8	51081.2	39992.5	128391	89321.1	64248.2	1.16913	1.26866
	287.633	7.267	6001.15	5310.61	6037.52	90939.4	90069	137311	6001.15	5310.61	6037.52	90939.4	90069	137311	4.19753	2.52128
	529.253	8.83383	27640.9	54058.3	38652.2	98849.1	45381	8498.25	27640.9	54058.3	38652.2	98849.1	45381	8498.25	0.343715	0.146899
	536.278	9.59083	34885.5	46251.4	38632.8	79567.1	47190.5	5994.37	34885.5	46251.4	38632.8	79567.1	47190.5	5994.37	0.14847	0.0702498
	710.775	10.1847	26996.1	47072.7	37646.7	100824	54704.7	16259.2	26996.1	47072.7	37646.7	100824	54704.7	16259.2	0.6208	0.327837
	857.385	7.6396	1877.57	5099.63	1222.91	42150.4	22787.9	0	1877.57	5099.63	1222.91	42150.4	22787.9	100	2.98757	0.7051
	616.302	8.69017	23611.5	41769.2	32848.1	75777.7	38308.4	1759.01	23611.5	41769.2	32848.1	75777.7	38308.4	1759.01	0.237979	0.0954228
	578.54	9.3554	18170.2	31433.2	20452.5	56192.6	13997.5	0	18170.2	31433.2	20452.5	56192.6	13997.5	100	0.00481421	0.000839054
	736.587	10.1683	25566.9	43818.3	34207.8	85103.4	46589.3	13628.3	25566.9	43818.3	34207.8	85103.4	46589.3	13628.3	0.488316	0.259907
	448.465	8.43167	28102.3	46903.5	31314.9	80660.5	35419.8	199.086	28102.3	46903.5	31314.9	80660.5	35419.8	199.086	0.129171	0.0473641
	502.863	11.8163	23581.3	51511.7	35143.3	84745.2	44097	18212.9	23581.3	51511.7	35143.3	84745.2	44097	18212.9	0.415756	0.229044
	692.114	9.40717	28276.7	46435.7	31418.1	72067	26227.3	490.031	28276.7	46435.7	31418.1	72067	26227.3	490.031	-0.103485	0.0383549
	818.42	13.514	107425	201011	143730	251758	171184	82381.7	107425	201011	143730	251758	171184	82381.7	0.160355	0.114942
	502.464	11.8163	24720.2	51900.5	36279.8	87394	42950.5	17253.7	24720.2	51900.5	36279.8	87394	42950.5	17253.7	0.386623	0.203355
	736.787	10.1628	28320.1	45956.3	34574.4	87581.2	45440.9	15278.4	28320.1	45956.3	34574.4	87581.2	45440.9	15278.4	0.446171	0.240008
	569.422	20.6853	14860.5	12843.7	12994.7	65261.7	93067.7	66006.5	14860.5	12843.7	12994.7	65261.7	93067.7	66006.5	2.4626	2.58206
	525.92	8.4618	17841.6	40131.8	27753.5	73036.9	27675	0	17841.6	40131.8	27753.5	73036.9	27675	100	0.233845	0.0791829
	541.271	9.8795	26016.8	40641.1	27277.5	66930.6	28059.7	6272.01	26016.8	40641.1	27277.5	66930.6	28059.7	6272.01	0.108356	0.0455018
	554.29	9.4015	22013.2	39737.7	25388.3	62317.9	23003.7	1209.71	22013.2	39737.7	25388.3	62317.9	23003.7	1209.71	-0.0100986	0.00354575
	448.715	8.43033	27599.6	41618.6	29137.8	75192	29989.3	357.779	27599.6	41618.6	29137.8	75192	29989.3	357.779	0.101692	0.0365295
	627.829	11.8137	22493.7	46796.2	30265.5	75381.1	40431.3	15107.3	22493.7	46796.2	30265.5	75381.1	40431.3	15107.3	0.395112	0.215134
	329.68	8.35167	14419.2	38833.9	21124.9	90843.1	37999.4	931.836	14419.2	38833.9	21124.9	90843.1	37999.4	931.836	0.803056	0.273414
	822.782	10.0205	18846.3	30063.7	20617.4	52496	19286.4	6869.5	18846.3	30063.7	20617.4	52496	19286.4	6869.5	0.177901	0.0760875
	578.289	9.3554	14818.7	25492.7	17207.4	47332.1	12633.5	0	14818.7	25492.7	17207.4	47332.1	12633.5	100	0.0625065	0.0186872
	692.361	9.40983	23884.1	36218.3	26358.7	59792	21588.4	1366.16	23884.1	36218.3	26358.7	59792	21588.4	1366.16	-0.063352	0.0235997
	215.139	8.65443	17197.7	24687	20289.2	80925.6	53754.6	72343.1	17197.7	24687	20289.2	80925.6	53754.6	72343.1	1.73541	2.36023
	575.944	9.246	10420.8	28100.2	17018.5	48574.4	31223.2	0	10420.8	28100.2	17018.5	48574.4	31223.2	100	0.524639	0.206833
	832.432	10.4707	17230.1	38832	24823.3	58984	38780	26612.2	17230.1	38832	24823.3	58984	38780	26612.2	0.62076	0.566823
	736.987	10.1697	17378.6	32499	25017.3	63503.2	33466.6	11401.6	17378.6	32499	25017.3	63503.2	33466.6	11401.6	0.533045	0.286577
	711.576	10.1847	19361	34512.3	25001.9	72980.6	37506.6	11437.6	19361	34512.3	25001.9	72980.6	37506.6	11437.6	0.628348	0.320151
	519.28	11.0247	25296.4	36133.5	31262	47850.1	16758.9	7661.02	25296.4	36133.5	31262	47850.1	16758.9	7661.02	-0.359047	0.209914
	574.256	7.2685	2110.22	2262.05	3484.56	51607.2	51606.4	65752	2110.22	2262.05	3484.56	51607.2	51606.4	65752	4.42664	3.46271
	574.307	11.9295	38917.8	79584.1	56078.9	129617	55738.6	23102.4	38917.8	79584.1	56078.9	129617	55738.6	23102.4	0.255866	0.122645
	832.683	10.4667	13498.7	37620.3	23531.7	53837.5	37491.4	21885.4	13498.7	37620.3	23531.7	53837.5	37491.4	21885.4	0.600828	0.482655
	874.407	7.65383	1952.14	4493.99	2218.61	35680.1	21615.7	147.16	1952.14	4493.99	2218.61	35680.1	21615.7	147.16	2.7289	0.717317
	758.364	10.3327	33450.8	42563	35610.2	73406.4	33702.1	13188	33450.8	42563	35610.2	73406.4	33702.1	13188	0.107946	0.0557889
	859.802	13.1107	21526.7	46055.7	36569.3	64258.6	16795.6	10100.5	21526.7	46055.7	36569.3	64258.6	16795.6	10100.5	-0.192298	0.0829262
	177.073	7.81729	61043.2	76784.7	73722.7	126270	133150	106933	61043.2	76784.7	73722.7	126270	133150	106933	0.79223	2.30262
	1069.94	10.1447	21279.6	47038.1	41570.3	67262.8	102558	119316	21279.6	47038.1	41570.3	67262.8	102558	119316	1.39572	1.59148
	394.941	8.462	9698.23	35664.9	21728.5	60873.7	19400.1	0	9698.23	35664.9	21728.5	60873.7	19400.1	100	0.260592	0.0796621
	429.197	7.65517	10606.7	19087.4	14352.8	52737.1	38487.1	7469.8	10606.7	19087.4	14352.8	52737.1	38487.1	7469.8	1.16392	0.600179
	826.829	10.276	18906.2	38667	29446.5	62338.4	52482.3	25020.3	18906.2	38667	29446.5	62338.4	52482.3	25020.3	0.684374	0.632687
	590.23	8.052	33293	40916.8	44407.4	86690.3	116698	99049.8	33293	40916.8	44407.4	86690.3	116698	99049.8	1.35033	2.56005
	427.181	7.82667	34543.7	47336.7	46944	62007	75755.6	63823.7	34543.7	47336.7	46944	62007	75755.6	63823.7	0.645991	1.80283
	599.952	9.2565	13753	28412.3	17648.5	47245.2	24436.9	283.794	13753	28412.3	17648.5	47245.2	24436.9	283.794	0.266833	0.1022
	654.977	8.486	22311.4	39555.6	30599.5	57032.8	35422	433.921	22311.4	39555.6	30599.5	57032.8	35422	433.921	0.00657177	0.00266909
	555.953	9.92367	14242.1	29070.4	19879	48790.9	24340	8725.01	14242.1	29070.4	19879	48790.9	24340	8725.01	0.373358	0.191715
	659.842	9.682	13680.9	30902	20155.5	45603.5	21189.8	394.63	13680.9	30902	20155.5	45603.5	21189.8	394.63	0.05358	0.0194154
	979.901	10.037	20893.5	37827.9	31789.1	55186	55409.1	37589.1	20893.5	37827.9	31789.1	55186	55409.1	37589.1	0.711234	1.17283
	1029.9	11.0262	4117.11	17000.9	8029.11	56281	34670.4	11190.3	4117.11	17000.9	8029.11	56281	34670.4	11190.3	1.80915	0.8316
	667.744	9.92083	14898.5	23540.4	16708.6	43147.4	20265.3	6133.43	14898.5	23540.4	16708.6	43147.4	20265.3	6133.43	0.334675	0.162563
	506.024	10.7413	46199.1	86049.7	59803.9	129668	50272.3	18483.6	46199.1	86049.7	59803.9	129668	50272.3	18483.6	0.0470804	0.0201696
	505.773	10.74	41671.2	81791.1	57877.4	121054	47048.8	16659.2	41671.2	81791.1	57877.4	121054	47048.8	16659.2	0.0269727	0.011364
	1029.7	11.0262	4333.16	16699.6	7071.85	54905.1	32872.6	12939.8	4333.16	16699.6	7071.85	54905.1	32872.6	12939.8	1.84143	0.889218
	407.239	10.5853	14320.3	26665.5	19611.2	45701.8	18694.8	6852.55	14320.3	26665.5	19611.2	45701.8	18694.8	6852.55	0.233626	0.106391
	554.815	10.7883	29462.4	32400.2	30887.9	43915.5	17821.9	7001.52	29462.4	32400.2	30887.9	43915.5	17821.9	7001.52	-0.432226	0.295214
	516.273	10.1503	22782.7	31049.2	25466.5	44254.4	18911.5	6582.77	22782.7	31049.2	25466.5	44254.4	18911.5	6582.77	-0.185126	0.100679
	554.953	9.59067	21623.6	29177.4	24337	51364.7	26836.9	643.102	21623.6	29177.4	24337	51364.7	26836.9	643.102	0.0694719	0.0280192
	933.63	21.016	0	48948.2	404758	349906	268492	365128	100	48948.2	404758	349906	268492	365128	1.11589	0.603842
	715.571	10.1627	25826	39389.4	34970.1	70980.2	42232	16641.2	25826	39389.4	34970.1	70980.2	42232	16641.2	0.37421	0.240757
	1118.68	18.5592	0	0	198060	335235	204951	447069	100	100	198060	335235	204951	447069	2.31603	1.28244
	549.598	8.4488	8143.13	28665	21877.3	59203.8	22582.3	0	8143.13	28665	21877.3	59203.8	22582.3	100	0.480615	0.157912
	666.76	11.4777	25585.6	30204.1	25295.4	50832.9	12773.9	5222.71	25585.6	30204.1	25295.4	50832.9	12773.9	5222.71	-0.236408	0.103515
	608.474	21.4323	21727.7	26098.9	38057.2	65966.1	22647.7	39554.3	21727.7	26098.9	38057.2	65966.1	22647.7	39554.3	0.577579	0.448632
	541.073	9.874	16053.4	27283.3	16719.1	45038.2	17265.3	2306.33	16053.4	27283.3	16719.1	45038.2	17265.3	2306.33	0.10545	0.0395691
	692.166	10.1378	17512	36864.4	26297.8	47381.6	51022.8	38718.8	17512	36864.4	26297.8	47381.6	51022.8	38718.8	0.765292	1.31903
	715.371	10.164	26601.4	38723.6	32704.8	67630.6	43295.6	17360.4	26601.4	38723.6	32704.8	67630.6	43295.6	17360.4	0.388077	0.270524
	458.893	8.5596	4116.95	29476.9	21279.4	52408.9	18710.6	0	4116.95	29476.9	21279.4	52408.9	18710.6	100	0.37617	0.11534
	425.63	11.7915	55675.8	104765	71818.9	161029	56997.3	18277.6	55675.8	104765	71818.9	161029	56997.3	18277.6	0.0249029	0.00986562
	833.677	9.9235	13248	22064	15766.5	40102.8	18164.9	6976.13	13248	22064	15766.5	40102.8	18164.9	6976.13	0.353126	0.177996
	541.473	9.87667	16953.8	30574.7	20918.3	48966.4	21347.2	4237.83	16953.8	30574.7	20918.3	48966.4	21347.2	4237.83	0.123253	0.0512658
	334.14	9.74567	22131.5	20556.1	31422.5	48778.4	88715.6	70749.2	22131.5	20556.1	31422.5	48778.4	88715.6	70749.2	1.49053	1.68686
	659.335	8.7465	5945.43	25741.4	18966.5	49145	22156.5	1057.37	5945.43	25741.4	18966.5	49145	22156.5	1057.37	0.51451	0.182808
	981.266	9.9225	23776.1	36474.8	29661.5	55823.4	41906.7	15275.4	23776.1	36474.8	29661.5	55823.4	41906.7	15275.4	0.329802	0.244273
	1243.62	11.387	15243.4	24792.3	17561.5	39397	12751.6	4542.65	15243.4	24792.3	17561.5	39397	12751.6	4542.65	-0.0228716	0.00911198
	874.858	10.0315	24102.7	45262.3	42317.4	53104.9	77330.3	71608.5	24102.7	45262.3	42317.4	53104.9	77330.3	71608.5	0.855265	1.42186
	574.057	11.9227	31750.7	66550	45061.4	103953	42750.6	17851.1	31750.7	66550	45061.4	103953	42750.6	17851.1	0.198908	0.0914864
	459.646	11.9365	34085	64751.5	45328.7	108128	47294.7	19255.2	34085	64751.5	45328.7	108128	47294.7	19255.2	0.276974	0.135339
	277.217	16.3287	9604.17	35678.8	14950.5	52398.4	27894.6	21924	9604.17	35678.8	14950.5	52398.4	27894.6	21924	0.762996	0.498719
	1108.25	10.0867	23907.6	33680.9	26704.1	59549.4	26234.8	7810.44	23907.6	33680.9	26704.1	59549.4	26234.8	7810.44	0.15102	0.0703685
	1030.1	11.0288	3635.92	13811	5814.88	45167.7	26777.9	10872.1	3635.92	13811	5814.88	45167.7	26777.9	10872.1	1.83197	0.891484
	676.338	9.8795	17831.2	29967.9	18548.6	46472.4	18652.9	2031.46	17831.2	29967.9	18548.6	46472.4	18652.9	2031.46	0.017483	0.0065314
	536.746	8.9608	9759.94	26539.2	24573.5	45257.9	26034.8	0	9759.94	26539.2	24573.5	45257.9	26034.8	100	0.229981	0.0871993
	794.417	11.9073	28136.9	47355.7	33351.7	81054.6	32306.8	11430.3	28136.9	47355.7	33351.7	81054.6	32306.8	11430.3	0.197257	0.0882281
	576.716	12.0457	60885.4	100625	66235	147162	43327.9	16527	60885.4	100625	66235	147162	43327.9	16527	-0.137673	0.0572267
	720.646	12.0443	55441.2	101231	62905.8	148479	42255.5	14970.2	55441.2	101231	62905.8	148479	42255.5	14970.2	-0.0941562	0.0363222
	827.028	10.2773	14661.6	32424.8	23936.9	48490.5	40487.9	15324.8	14661.6	32424.8	23936.9	48490.5	40487.9	15324.8	0.554421	0.421098
	445.438	12.0677	52811.6	104773	66969	160938	67091.3	29387.4	52811.6	104773	66969	160938	67091.3	29387.4	0.197045	0.0928894
	459.446	11.928	26405.7	54144.5	39606.6	89459.7	40403.1	15308.4	26405.7	54144.5	39606.6	89459.7	40403.1	15308.4	0.272838	0.132248
	826.63	10.2732	14936.3	32358.5	26231.5	52081.6	47380.3	21041.9	14936.3	32358.5	26231.5	52081.6	47380.3	21041.9	0.712749	0.647796
	833.927	9.92233	14231.9	22453.3	13714.3	37799.4	16480.2	4750.52	14231.9	22453.3	13714.3	37799.4	16480.2	4750.52	0.228041	0.102657
	477.453	11.92	25947.5	49041	33686.7	80450.6	33905.4	11250.3	25947.5	49041	33686.7	80450.6	33905.4	11250.3	0.208886	0.0938588
	902.421	8.9942	4219.64	21036.2	13502.4	40746.8	18034.3	0	4219.64	21036.2	13502.4	40746.8	18034.3	100	0.603303	0.20179
	883.697	10.1462	22483.4	48344.1	31794.6	55346.6	46784.3	26017	22483.4	48344.1	31794.6	55346.6	46784.3	26017	0.320467	0.299642
	981.017	9.92383	22295	33989.4	27991.8	50323.2	36770.4	11347	22295	33989.4	27991.8	50323.2	36770.4	11347	0.224128	0.147468
	841.932	13.8513	10791.1	11616.3	14204.3	51244.2	52245.9	40010.1	10791.1	11616.3	14204.3	51244.2	52245.9	40010.1	1.97067	3.0338
	121.099	12.4116	21256.3	34277.8	29139.9	46076.6	21389.5	11865.9	21256.3	34277.8	29139.9	46076.6	21389.5	11865.9	-0.0940161	0.0565687
	981.705	13.4929	60989.2	113854	81029.8	144184	96554.4	47035.6	60989.2	113854	81029.8	144184	96554.4	47035.6	0.169506	0.121277
	787.899	9.68483	25337.5	35744	29814.9	45538	25312.6	4598.5	25337.5	35744	29814.9	45538	25312.6	4598.5	-0.26872	0.158263
	702.145	12.9628	47890.1	82556.7	58373	102939	27543.1	16614.4	47890.1	82556.7	58373	102939	27543.1	16614.4	-0.360248	0.182621
	701.895	12.9725	55113.2	97507.1	67660.2	115179	29721.7	18241	55113.2	97507.1	67660.2	115179	29721.7	18241	-0.43322	0.225167
	139.111	12.4011	24456.3	34369.6	31998.4	44749.2	25840	18666.5	24456.3	34369.6	31998.4	44749.2	25840	18666.5	-0.0251342	0.0209152
	981.504	13.5269	65750.7	120199	84186	143773	98621.4	49315.6	65750.7	120199	84186	143773	98621.4	49315.6	0.110854	0.0802853
	701.219	13.4878	55499.2	100794	74637.6	135556	87294.9	42732.9	55499.2	100794	74637.6	135556	87294.9	42732.9	0.201708	0.14361
	281.247	17.0096	25225.9	32793.5	32160	35916.6	29220.7	14022	25225.9	32793.5	32160	35916.6	29220.7	14022	-0.18804	0.205203
	676.328	9.1932	7604.53	12558.2	8758.66	25527.6	6496.48	0	7604.53	12558.2	8758.66	25527.6	6496.48	100	0.15152	0.0452888
	139.111	11.4999	27896.1	16804.2	28590.2	33582.3	42662.3	37911.7	27896.1	16804.2	28590.2	33582.3	42662.3	37911.7	0.639314	1.37313
	569.439	12.0072	59500.9	108232	77483.6	135602	58693.8	25563.4	59500.9	108232	77483.6	135602	58693.8	25563.4	-0.157477	0.0841738
	313.272	18.3664	57023	27711.9	47062.7	47052.2	63524	124527	57023	27711.9	47062.7	47052.2	63524	124527	0.834969	0.616566
	692.366	10.1363	10439.8	20788.4	15381.1	29206.8	27287.9	21475	10439.8	20788.4	15381.1	29206.8	27287.9	21475	0.742295	1.29421
	313.272	18.737	25122.2	28375.8	40244.7	48702.9	61368.9	170830	25122.2	28375.8	40244.7	48702.9	61368.9	170830	1.58329	0.732117
	654.861	10.9558	13060.2	15937.5	16535.1	21365	12594.2	5547.53	13060.2	15937.5	16535.1	21365	12594.2	5547.53	-0.204807	0.160486
	589.307	10.6643	10006.7	17654.4	14265.5	27457.8	9463.2	3682.36	10006.7	17654.4	14265.5	27457.8	9463.2	3682.36	-0.0462657	0.019595
	827.055	11.3728	39938.9	67250.8	47812.7	57256	30966.2	11034.5	39938.9	67250.8	47812.7	57256	30966.2	11034.5	-0.643053	0.521607
	589.305	9.8685	5830.04	12736	6843.05	26472.3	13040.6	3025.01	5830.04	12736	6843.05	26472.3	13040.6	3025.01	0.743404	0.329879
	166.073	3.15467	36982.5	46389.1	48735.5	103535	121340	89219.7	36982.5	46389.1	48735.5	103535	121340	89219.7	1.24949	2.43471
	629.312	7.804	5740.77	7415.76	4331.07	13722.2	3849.67	0	5740.77	7415.76	4331.07	13722.2	3849.67	100	0.015125	0.00219384
	569.277	9.90717	5421.56	9487.94	5800.33	15894.4	5046.64	1614.23	5421.56	9487.94	5800.33	15894.4	5046.64	1614.23	0.123147	0.0468415
	1168.63	12.0803	3868.04	9842.06	6208.16	18425.2	5968.76	3084.42	3868.04	9842.06	6208.16	18425.2	5968.76	3084.42	0.464205	0.192537
	279.233	19.0486	14623.3	4590.68	9174.11	18651.8	24447	20214.3	14623.3	4590.68	9174.11	18651.8	24447	20214.3	1.15722	1.583
	654.828	9.1898	3754.53	10410.7	5725.68	14962.5	3251.21	0	3754.53	10410.7	5725.68	14962.5	3251.21	100	-0.119179	0.0383001
	833.695	11.4763	9783.76	11617	9115.14	17644.5	4710.19	1452.25	9783.76	11617	9115.14	17644.5	4710.19	1452.25	-0.358179	0.168841
	569.427	19.6768	561.839	4310.13	5659.39	19915	42214.1	27084.8	561.839	4310.13	5659.39	19915	42214.1	27084.8	3.08258	1.75125
	279.23	16.273	9509.67	11328.7	11609.8	20678.2	19632.3	14848.3	9509.67	11328.7	11609.8	20678.2	19632.3	14848.3	0.765459	1.77803
	313.269	17.3234	5106.39	13913.6	11469.6	24582.8	20876.2	25551.2	5106.39	13913.6	11469.6	24582.8	20876.2	25551.2	1.21971	1.97311
	595.808	10.5828	5672.82	6917.69	6745.32	11919.4	6628.2	1012.42	5672.82	6917.69	6745.32	11919.4	6628.2	1012.42	0.0166311	0.00773888
	574.324	17.1114	62022	43499.8	37259.5	69050.6	50537.8	37703.2	62022	43499.8	37259.5	69050.6	50537.8	37703.2	0.139634	0.153839
	1029.72	10.1045	6052.71	11788.8	10499.9	15138.8	18532.9	10974	6052.71	11788.8	10499.9	15138.8	18532.9	10974	0.655615	0.908434
	826.854	11.3825	18654.7	30114.9	22117.6	26214.4	13035.2	5069.07	18654.7	30114.9	22117.6	26214.4	13035.2	5069.07	-0.677609	0.557987
	299.111	12.7313	37509.6	31903.7	30703.4	11517.3	15745.5	27744.7	37509.6	31903.7	30703.4	11517.3	15745.5	27744.7	-0.863979	1.32937
	315.13	12.427	6878.01	9436.9	8944.32	14720.6	13083	16524.8	6878.01	9436.9	8944.32	14720.6	13083	16524.8	0.811418	2.13206
	446.231	9.10583	3926.94	6602.02	4638.98	10255.2	3723.36	237.639	3926.94	6602.02	4638.98	10255.2	3723.36	237.639	-0.0934871	0.0352743
	556.443	20.305	147226	33392	73881.7	11450.9	11700	10709.6	147226	33392	73881.7	11450.9	11700	10709.6	-2.90999	1.03681
	1118.67	20.1008	0	39304.1	49429.2	32933	60836.2	53796.5	100	39304.1	49429.2	32933	60836.2	53796.5	0.732186	0.496212
	629.334	12.1838	7809.97	10860.2	7521.13	8411.92	5304.23	1519.78	7809.97	10860.2	7521.13	8411.92	5304.23	1519.78	-0.781611	0.740917
	589.274	9.215	5972.2	10422.1	15226.2	8119.75	7424.6	9764.04	5972.2	10422.1	15226.2	8119.75	7424.6	9764.04	-0.321243	0.3112
	664.375	17.664	22992.9	3043.31	15458.9	18526.8	13972.1	22686.2	22992.9	3043.31	15458.9	18526.8	13972.1	22686.2	0.411336	0.291321
	833.942	11.4748	5865.91	6136.46	5865.44	11786.6	1861.38	493.444	5865.91	6136.46	5865.44	11786.6	1861.38	493.444	-0.337436	0.128011
	822.441	12.829	2761.07	5533.66	4150.36	11092.3	5274.14	3047.69	2761.07	5533.66	4150.36	11092.3	5274.14	3047.69	0.641528	0.387029
	587.279	7.81983	1018.6	3247.72	2664.68	9265.5	5061.12	122.233	1018.6	3247.72	2664.68	9265.5	5061.12	122.233	1.05982	0.387371
	1029.92	10.1047	4338.21	6234.74	6263.64	10369.9	10289.3	3818.17	4338.21	6234.74	6263.64	10369.9	10289.3	3818.17	0.539848	0.490538
	676.359	10.8135	4809.16	7120.58	6289.08	11487.9	4951.52	1588.59	4809.16	7120.58	6289.08	11487.9	4951.52	1588.59	-0.0151929	0.00700027
	407.227	9.468	5851.96	7277.27	6053.47	9233.12	3679.22	216.24	5851.96	7277.27	6053.47	9233.12	3679.22	216.24	-0.547095	0.309042
	472.286	8.336	1742.2	5493.63	2822.7	11878	5530.95	0	1742.2	5493.63	2822.7	11878	5530.95	100	0.799672	0.272164
	730.065	11.0978	25786.3	37566.4	30075	22289	27598.6	16381.4	25786.3	37566.4	30075	22289	27598.6	16381.4	-0.495515	0.892841
	681.365	10.693	5319.71	6386.83	5309.24	9163.15	5779.73	2384.02	5319.71	6386.83	5309.24	9163.15	5779.73	2384.02	0.0261408	0.0173114
	831.429	10.9295	853.343	2778.21	2266.55	10593.3	3887.75	1697.21	853.343	2778.21	2266.55	10593.3	3887.75	1697.21	1.45573	0.554671
	577.504	10.6518	2400.37	3313.83	2835.2	8008.41	2948.82	894.044	2400.37	3313.83	2835.2	8008.41	2948.82	894.044	0.471148	0.198835
	729.373	11.804	2345.3	4086.76	3430.95	8431.04	4995.5	4405.6	2345.3	4086.76	3430.95	8431.04	4995.5	4405.6	0.85438	0.916209
	120.077	9.13514	7997.67	9252.85	10208.2	13239.9	14407.6	8344.96	7997.67	9252.85	10208.2	13239.9	14407.6	8344.96	0.390432	0.655308
	553.424	20.025	151307	48808.7	57231.9	12587.3	11018.3	11027.7	151307	48808.7	57231.9	12587.3	11018.3	11027.7	-2.89348	1.06182
	229.227	19.0569	11476	10030.1	12009.2	7996.89	5313.46	11046.7	11476	10030.1	12009.2	7996.89	5313.46	11046.7	-0.460484	0.802511
	676.319	21.7905	3784	10878.8	5655.47	7219.95	6597.05	10930.8	3784	10878.8	5655.47	7219.95	6597.05	10930.8	0.284524	0.229876
	718.872	9.4566	1675.15	3211.48	2155.33	7797.56	1211.6	0	1675.15	3211.48	2155.33	7797.56	1211.6	100	0.371341	0.0950918
	554.299	11.3065	3168.46	4684.61	3188.23	8622.81	2832.07	969.945	3168.46	4684.61	3188.23	8622.81	2832.07	969.945	0.170315	0.0682935
	820.4	13.0818	2463.72	4420.27	3222.91	6919.25	2792.66	583.024	2463.72	4420.27	3222.91	6919.25	2792.66	583.024	0.0265938	0.0106386
	526.253	15.6197	12694.1	18134.6	16067.3	32111.5	24886.8	34235	12694.1	18134.6	16067.3	32111.5	24886.8	34235	0.960097	1.98445
	680.33	8.6792	550.344	3830.2	2809.16	6935.88	4555.32	0	550.344	3830.2	2809.16	6935.88	4555.32	100	0.689025	0.252414
	455.248	10.6392	1668.64	4195.79	2897.28	7330.6	2370.91	763.509	1668.64	4195.79	2897.28	7330.6	2370.91	763.509	0.256291	0.0964348
	628.332	8.5632	492.521	3271.82	1901.91	5840.82	1747.79	0	492.521	3271.82	1901.91	5840.82	1747.79	100	0.440326	0.122723
	948.764	12.7033	7652.1	14462.4	8456.77	17594.5	6671.8	2534.22	7652.1	14462.4	8456.77	17594.5	6671.8	2534.22	-0.189916	0.0898238
	556.44	19.3681	9065.24	9981.72	9293.45	9043.06	7746.81	8839.07	9065.24	9981.72	9293.45	9043.06	7746.81	8839.07	-0.145087	0.861856
	554.296	13.8472	505.02	1348.07	1693.43	6806.22	7123.12	4186.48	505.02	1348.07	1693.43	6806.22	7123.12	4186.48	2.35277	2.08815
	525.929	9.68467	5253.03	8501.39	6333.81	12835.3	6679.2	3123.56	5253.03	8501.39	6333.81	12835.3	6679.2	3123.56	0.172398	0.102074
	579.281	17.0715	24459.7	17265.3	14399.7	26039.2	18158.9	12265.2	24459.7	17265.3	14399.7	26039.2	18158.9	12265.2	0.00867522	0.00743159
	515.322	16.7703	2502.89	2815.77	5729.52	6976.78	6979.29	12363.8	2502.89	2815.77	5729.52	6976.78	6979.29	12363.8	1.25234	1.15732
	691.395	11.2667	2523.63	4271.36	2810.53	6283.21	1156.04	948.258	2523.63	4271.36	2810.53	6283.21	1156.04	948.258	-0.195622	0.0783143
	531.281	9.84633	1264.9	2911.46	2501.73	7763.13	2255.69	273.874	1264.9	2911.46	2501.73	7763.13	2255.69	273.874	0.624115	0.202558
	229.235	20.4647	13567.7	13068.1	9379.55	7589.98	9857.81	10326.8	13567.7	13068.1	9379.55	7589.98	9857.81	10326.8	-0.374845	0.810628
	818.411	11.0152	232.619	1452.51	611.502	5516.99	2359.15	116.505	232.619	1452.51	611.502	5516.99	2359.15	116.505	1.79915	0.518633
	818.228	9.98567	2864.18	6491.3	3544.37	6818.92	5385.07	953.179	2864.18	6491.3	3544.37	6818.92	5385.07	953.179	0.0284943	0.0135916
	446.235	9.82533	3135.27	5229.45	3413.12	6370.83	4276.98	1254.78	3135.27	5229.45	3413.12	6370.83	4276.98	1254.78	0.0152007	0.00842198
	664.346	13.4975	4944.99	9076.44	6338.73	12685.8	5863.64	2609.38	4944.99	9076.44	6338.73	12685.8	5863.64	2609.38	0.0555065	0.0278704
	800.413	9.3272	760.328	2630.14	1535.26	6341.07	1086.11	0	760.328	2630.14	1535.26	6341.07	1086.11	100	0.611774	0.15333
	665.961	12.054	1817.15	3835.01	2685.41	8595.57	2252.64	167.4	1817.15	3835.01	2685.41	8595.57	2252.64	167.4	0.40185	0.125685
	701.915	10.2938	5505.51	12755	9454.7	11669.7	6768.46	2356.79	5505.51	12755	9454.7	11669.7	6768.46	2356.79	-0.414439	0.270994
	139.111	14.6519	8223.07	7422.96	8487.05	8197.42	6962.63	7103.59	8223.07	7422.96	8487.05	8197.42	6962.63	7103.59	-0.116322	0.546012
	628.343	10.3463	1325.46	3248.53	2274.4	5135.04	1872.09	522.963	1325.46	3248.53	2274.4	5135.04	1872.09	522.963	0.136905	0.0529566
	842.444	10.189	4269.89	6654.21	4472.8	7576.41	10048.7	5358.23	4269.89	6654.21	4472.8	7576.41	10048.7	5358.23	0.57795	0.746667
	857.404	13.8458	1559.81	1065.28	1511.83	5677.13	5185.19	3472.15	1559.81	1065.28	1511.83	5677.13	5185.19	3472.15	1.79286	2.11037
	788.377	11.4903	2745.11	2909.45	2858.16	6322.42	1645.87	913.791	2745.11	2909.45	2858.16	6322.42	1645.87	913.791	0.0612771	0.0243038
	637.288	8.9312	1372.21	2007.72	832.377	5336.13	1349.13	0	1372.21	2007.72	832.377	5336.13	1349.13	100	0.687795	0.193043
	299.102	19.0853	12862.6	12413	15001.6	5265.99	8645	8293.6	12862.6	12413	15001.6	5265.99	8645	8293.6	-0.859106	1.96736
	1065.53	13.0998	979.671	1691.17	2081.66	4747.76	3017.4	731.09	979.671	1691.17	2081.66	4747.76	3017.4	731.09	0.838141	0.444142
	659.346	10.4212	2739.97	4173.02	3603.21	6792.41	2617.53	526.1	2739.97	4173.02	3603.21	6792.41	2617.53	526.1	-0.0818704	0.0346267
	1191.62	11.92	2774.17	3868.04	2503.87	7176.87	2574.94	566.553	2774.17	3868.04	2503.87	7176.87	2574.94	566.553	0.17399	0.0682089
	1030.12	10.095	2474.6	4457.65	3720.15	6174.89	6961.56	889.29	2474.6	4457.65	3720.15	6174.89	6961.56	889.29	0.396899	0.219932
	577.519	12.0333	4614.17	10191.1	4228.4	14932.1	4860.69	1317.28	4614.17	10191.1	4228.4	14932.1	4860.69	1317.28	0.149376	0.0528272
	794.403	11.0482	2145.32	3322.14	2498.31	5306.1	1646.28	459.088	2145.32	3322.14	2498.31	5306.1	1646.28	459.088	-0.104055	0.0419666
	730.37	13.4536	4147.32	10128.9	7631.19	12606.2	8321.59	3577.13	4147.32	10128.9	7631.19	12606.2	8321.59	3577.13	0.161653	0.0991488
	681.364	18.4528	8169.49	1660.89	7333.44	8636.84	5329.06	6120.15	8169.49	1660.89	7333.44	8636.84	5329.06	6120.15	0.226824	0.160809
	708.355	8.538	2040.84	4548.85	1809.96	5431.14	930.855	0	2040.84	4548.85	1809.96	5431.14	930.855	100	-0.37835	0.132062
	953.274	11.0592	0	1205.09	380.226	4919.72	1974.08	280.714	100	1205.09	380.226	4919.72	1974.08	280.714	2.08986	0.594468
	715.371	11.768	4826.44	7368.47	5977.18	12464.4	5169.98	731.384	4826.44	7368.47	5977.18	12464.4	5169.98	731.384	0.0152919	0.00605127
	577.494	23.833	0	0	33944	23936	29073.9	10859.1	100	100	33944	23936	29073.9	10859.1	0.903484	0.326882
	822.429	13.8608	1281.38	3741.68	2299.11	6787.28	4407.14	3227.66	1281.38	3741.68	2299.11	6787.28	4407.14	3227.66	0.977935	0.869129
	609.272	18.5163	3898.03	1337.18	4703.42	6606.35	8473.99	3534.8	3898.03	1337.18	4703.42	6606.35	8473.99	3534.8	0.905358	0.754555
	1108.26	12.0898	2939.67	5332.76	2930.44	8880.36	2200.5	127.255	2939.67	5332.76	2930.44	8880.36	2200.5	127.255	0.00067655	0.000206826
	681.374	9.19033	3647.71	5365.57	3580.48	6370.39	3865.89	841.769	3647.71	5365.57	3580.48	6370.39	3865.89	841.769	-0.185005	0.107169
	407.241	16.277	2312.11	2307.49	1854.86	4908.99	4021.65	2405.63	2312.11	2307.49	1854.86	4908.99	4021.65	2405.63	0.808112	1.01647
	897.452	11.7115	1988.73	2777.41	2286.02	4151.11	1178.83	497.361	1988.73	2777.41	2286.02	4151.11	1178.83	497.361	-0.275238	0.131103
	638.303	8.9526	262.17	1425.81	776.853	3886.94	638.848	0	262.17	1425.81	776.853	3886.94	638.848	100	0.908206	0.213438
	874.404	13.5072	338.482	1479.72	285.34	3885.9	536.961	114.309	338.482	1479.72	285.34	3885.9	536.961	114.309	1.10897	0.257078
	875.061	11.7307	1023.77	2778.87	3377.24	3572.66	5401.31	4317.13	1023.77	2778.87	3377.24	3572.66	5401.31	4317.13	0.88843	1.08393
	718.861	10.9125	0	1805.14	400.39	6392.32	1687.91	0	100	1805.14	400.39	6392.32	1687.91	100	1.82704	0.419456
	609.315	10.0523	4535.59	6270.56	4825.5	6879.59	2857.88	962.377	4535.59	6270.56	4825.5	6879.59	2857.88	962.377	-0.54688	0.378123
	446.218	16.0118	3051.5	7664.1	4655.99	4118.75	3420.57	4313.32	3051.5	7664.1	4655.99	4118.75	3420.57	4313.32	-0.375058	0.353733
	654.502	21.4715	802.377	1282.68	1851.09	5779.6	1210.68	2019.94	802.377	1282.68	1851.09	5779.6	1210.68	2019.94	1.19478	0.515289
	621.313	10.4307	3234.17	4080.11	2880.46	8323.23	5469.62	2205.14	3234.17	4080.11	2880.46	8323.23	5469.62	2205.14	0.650067	0.463791
	770.585	9.943	1197.34	2519.4	2017.53	4714.99	4015.52	1204.03	1197.34	2519.4	2017.53	4714.99	4015.52	1204.03	0.792842	0.542546
	638.341	8.83625	0	1957.15	1182.97	4276.6	787.694	0	100	1957.15	1182.97	4276.6	787.694	100	0.672523	0.169145
	692.371	21.1413	1059.62	1638.3	2469.52	4114.26	2624.53	2826.15	1059.62	1638.3	2469.52	4114.26	2624.53	2826.15	0.888306	1.1107
	495.744	10.0948	599.788	2167.68	1170.61	4014.27	646.214	0	599.788	2167.68	1170.61	4014.27	646.214	100	0.273615	0.0631148
	594.296	9.4948	1906.82	3692.31	1916.95	5481.98	2526.16	0	1906.82	3692.31	1916.95	5481.98	2526.16	100	0.10939	0.0327219
	826.633	12.7545	1834.84	4480.45	3434.99	7731.55	7425.44	5344.97	1834.84	4480.45	3434.99	7731.55	7425.44	5344.97	1.07225	1.53858
	979.499	11.156	1070.16	2504.74	1187.9	9572.51	4770.75	1128.93	1070.16	2504.74	1187.9	9572.51	4770.75	1128.93	1.6998	0.648479
	816.558	19.0993	2647.2	3689.81	2400.63	4574.72	2875.38	1596.87	2647.2	3689.81	2400.63	4574.72	2875.38	1596.87	0.0501906	0.0368337
	874.428	12.2516	428.676	1696.73	602.219	3709.15	1150.89	0	428.676	1696.73	602.219	3709.15	1150.89	100	0.862709	0.240345
	755.601	11.1823	2288.51	2240.88	2963.94	6404.45	3090.6	1152.49	2288.51	2240.88	2963.94	6404.45	3090.6	1152.49	0.506842	0.271616
	891.621	10.142	45069.9	104671	93573.2	150266	233115	262396	45069.9	104671	93573.2	150266	233115	262396	1.40822	1.60707
	816.585	10.0438	40264.2	74993.3	65702.5	111917	112440	83746.5	40264.2	74993.3	65702.5	111917	112440	83746.5	0.767745	1.40498
	549.276	9.44567	20364.1	30616.7	28729.4	45027.8	70829.6	50413.5	20364.1	30616.7	28729.4	45027.8	70829.6	50413.5	1.0607	1.56741
	853.354	7.82667	9202.25	20703.4	20732.6	39699.3	53204.4	40961.1	9202.25	20703.4	20732.6	39699.3	53204.4	40961.1	1.40248	2.06582
	575.48	20.3648	6738.26	0	0	122454	441578	420542	6738.26	100	100	122454	441578	420542	7.14878	1.46713
	311.125	7.94133	3652.67	23667.6	23001.6	39823.1	45550.3	6147.12	3652.67	23667.6	23001.6	39823.1	45550.3	6147.12	0.862909	0.420047
	549.025	9.44567	16602.2	24216.4	21447.3	33326.9	60045.7	42125.6	16602.2	24216.4	21447.3	33326.9	60045.7	42125.6	1.12176	1.39332
	353.145	7.82533	34470	45274.5	43299.2	87625	93533.3	72070.5	34470	45274.5	43299.2	87625	93533.3	72070.5	1.04127	2.41553
	577.485	19.062	0	0	0	0	547630	307816	100	100	100	100	547630	307816	11.4777	0.834497
	1183.48	7.92883	7069.94	10740.1	9614.92	32184.9	61321.8	174.21	7069.94	10740.1	9614.92	32184.9	61321.8	174.21	1.77227	0.552868
	1093.82	10.0343	19047.8	37135.2	33725.1	41271.4	60137.7	58652.1	19047.8	37135.2	33725.1	41271.4	60137.7	58652.1	0.832102	1.33216
	1015.37	8.79917	86439.6	89898.4	124980	97862.7	139398	87995.4	86439.6	89898.4	124980	97862.7	139398	87995.4	0.11029	0.148642
	279.1	7.35833	18739.6	28699.8	36726.9	63165	91257.2	77485.8	18739.6	28699.8	36726.9	63165	91257.2	77485.8	1.46224	2.15935
	1171.88	19.0132	0	26236.3	34792.4	41773.8	403192	270555	100	26236.3	34792.4	41773.8	403192	270555	3.54907	0.963147
	1094.07	10.0343	15415.7	31227	27940	35601.9	51401.4	47137.3	15415.7	31227	27940	35601.9	51401.4	47137.3	0.846835	1.37447
	842.433	13.8528	10187.5	11932.3	13577.9	46961.7	51767.9	41866	10187.5	11932.3	13577.9	46961.7	51767.9	41866	1.97765	3.49669
	695.981	8.73967	139.924	14819.4	19892.5	15750.3	44986.5	6601.73	139.924	14819.4	19892.5	15750.3	44986.5	6601.73	0.950197	0.345072
	317.15	13.2039	29486.5	33213.8	35902.7	39629.4	47396.3	54109.1	29486.5	33213.8	35902.7	39629.4	47396.3	54109.1	0.517371	1.43955
	624.236	7.6955	38837.4	34510.5	42762.8	44383.3	61981.5	58420	38837.4	34510.5	42762.8	44383.3	61981.5	58420	0.505082	1.29409
	188.072	8.702	14502.7	35091.9	36979	59829.7	91914.2	55854	14502.7	35091.9	36979	59829.7	91914.2	55854	1.26179	1.39398
	147.082	16.7948	6395.78	4006.12	0	40474.5	49664.7	241.024	6395.78	4006.12	100	40474.5	49664.7	241.024	3.10536	0.806322
	577.513	18.903	134920	165479	237888	308543	204446	333162	134920	165479	237888	308543	204446	333162	0.652541	0.963404
	547.674	9.3905	34033.6	35940.3	36519.7	35175.9	47832	20159.8	34033.6	35940.3	36519.7	35175.9	47832	20159.8	-0.0457746	0.0472535
	136.07	8.61771	18748.3	37213	37046.5	46225.5	58726.6	35143.6	18748.3	37213	37046.5	46225.5	58726.6	35143.6	0.59099	0.790892
	279.095	14.6686	24606.2	24982.2	26298	26658.7	25820.6	24343	24606.2	24982.2	26298	26658.7	25820.6	24343	0.0176843	0.135504
	353.145	9.77033	10809.4	11040.6	14752.8	11090	15488.7	8590.86	10809.4	11040.6	14752.8	11090	15488.7	8590.86	-0.0576258	0.0700027
	317.15	10.8236	18930.2	20386.6	20091.6	20586.7	19021.6	18259.1	18930.2	20386.6	20091.6	20586.7	19021.6	18259.1	-0.0379155	0.249098
	353.146	9.02433	6068.9	10122.6	11576.3	8797.92	11877.9	9174.12	6068.9	10122.6	11576.3	8797.92	11877.9	9174.12	0.104313	0.13371
	936.685	10.1062	3003.89	4066.04	5393.84	5468.61	11733.1	8109.79	3003.89	4066.04	5393.84	5468.61	11733.1	8109.79	1.02205	1.03516
	317.15	9.79357	34303.1	33326	35603.4	34205.7	34794.9	35851.8	34303.1	33326	35603.4	34205.7	34794.9	35851.8	0.0224631	0.263881
	618.496	9.98867	3506.78	5073.83	5809.84	9697.08	9783.41	5070.29	3506.78	5073.83	5809.84	9697.08	9783.41	5070.29	0.770656	0.932106
	800.165	10.5812	4346.08	8988.56	5305.54	15794.7	9532.58	4592.66	4346.08	8988.56	5305.54	15794.7	9532.58	4592.66	0.682691	0.458865
	688.465	18.8263	26394.4	12079.2	22911.9	29387.4	19213.5	67613.6	26394.4	12079.2	22911.9	29387.4	19213.5	67613.6	0.92082	0.523389
	396.383	22.2731	14926.6	13893.8	12569	13813	13127.7	13961.8	14926.6	13893.8	12569	13813	13127.7	13961.8	-0.0170707	0.0784403
	147.078	9.01429	4334.3	11469	8920.42	15767	11546.2	4395.64	4334.3	11469	8920.42	15767	11546.2	4395.64	0.358987	0.233176
	500.267	7.81567	949.125	3532.23	2983.44	4957.84	7120.39	563.336	949.125	3532.23	2983.44	4957.84	7120.39	563.336	0.760001	0.342955
	549.291	11.7197	414.861	1188.74	411.438	9474.78	4810.96	1052.42	414.861	1188.74	411.438	9474.78	4810.96	1052.42	2.92824	0.841456
	228.233	7.81143	29264.4	26696.8	27362.5	26800.4	18900.7	21805	29264.4	26696.8	27362.5	26800.4	18900.7	21805	-0.303708	1.01769
	816.418	13.1741	5423.36	11002.9	9225.23	10131.7	14881.6	13773.7	5423.36	11002.9	9225.23	10131.7	14881.6	13773.7	0.596526	0.937824
	875.88	11.0895	11433.4	16116.7	14209.4	10162.8	14250.2	7001.74	11433.4	16116.7	14209.4	10162.8	14250.2	7001.74	-0.41066	0.619912
	628.546	10.1822	905.541	2268.96	2166.85	2587.58	4800.08	3497.28	905.541	2268.96	2166.85	2587.58	4800.08	3497.28	1.02706	1.11772
	729.538	20.705	0	0	0	3164.42	4233.81	2733.21	100	100	100	3164.42	4233.81	2733.21	5.07773	2.7874
	251.115	8.59333	553.46	2082.26	2746.63	4433.75	7056.23	5693.37	553.46	2082.26	2746.63	4433.75	7056.23	5693.37	1.6747	1.77187
	475.327	16.9652	3440.34	4001.6	3804.09	8541.69	7474.93	5578.29	3440.34	4001.6	3804.09	8541.69	7474.93	5578.29	0.941275	1.75998
	477.259	9.7205	3005.36	2993.73	3875.23	5288.68	5955.31	1264.5	3005.36	2993.73	3875.23	5288.68	5955.31	1264.5	0.341155	0.230407
	1195.47	7.926	0	222.321	0	2072.22	3802.31	0	100	222.321	100	2072.22	3802.31	100	3.82241	0.789453
	258.247	15.6987	1455.77	1383.8	925.801	2445.34	4060.64	2104.34	1455.77	1383.8	925.801	2445.34	4060.64	2104.34	1.19327	1.21272
	830.951	12.0595	6424.25	10760.3	5771.35	21221.1	7428.36	3439.22	6424.25	10760.3	5771.35	21221.1	7428.36	3439.22	0.4832	0.21029
	639.336	10.4472	1622.05	3506.82	2625.43	5206.53	4355.08	549.983	1622.05	3506.82	2625.43	5206.53	4355.08	549.983	0.382941	0.197256
	534.36	16.0685	2745.89	953.869	2548.24	1939.96	3615.19	2208.53	2745.89	953.869	2548.24	1939.96	3615.19	2208.53	0.313347	0.261888
	826.636	21.624	0	5405.18	4963.4	7406.84	10261.8	10425.2	100	5405.18	4963.4	7406.84	10261.8	10425.2	1.42419	1.38481
	332.279	15.6856	20405	17362.7	21267.8	19290.3	12235.1	212785	20405	17362.7	21267.8	19290.3	12235.1	212785	2.04906	0.39735
	191.176	15.6857	23634.5	20728.4	23055.5	21117	14902.8	191302	23634.5	20728.4	23055.5	21117	14902.8	191302	1.75352	0.388679
	376.304	15.79	3815.04	2099.71	3459.74	3704.1	1421.38	121409	3815.04	2099.71	3459.74	3704.1	1421.38	121409	3.75465	0.420065
	181.122	13.9226	15021.2	31222.4	27417.7	49136.8	51975.8	67186.1	15021.2	31222.4	27417.7	49136.8	51975.8	67186.1	1.19205	1.87775
	504.315	15.5448	37190.7	13943.9	49511.7	44052.4	46391.2	94097.9	37190.7	13943.9	49511.7	44052.4	46391.2	94097.9	0.874651	0.653617
	353.269	16.7635	18295.5	14422.3	27876.8	36600.9	37545	67491.9	18295.5	14422.3	27876.8	36600.9	37545	67491.9	1.22494	1.16507
	344.226	17.5721	219857	238111	368131	288758	219289	305417	219857	238111	368131	288758	219289	305417	-0.0222375	0.0263373
	625.265	20.431	8414.69	19736.9	12547.2	26841	25551.5	59287.5	8414.69	19736.9	12547.2	26841	25551.5	59287.5	1.45631	0.961578
	1093.57	10.0357	7122.33	20722.9	23747	24854	47746.7	48564.4	7122.33	20722.9	23747	24854	47746.7	48564.4	1.23175	1.17227
	446.196	11.1698	62603.4	16529.8	74889.7	64089.3	72466.2	157321	62603.4	16529.8	74889.7	64089.3	72466.2	157321	0.932064	0.602075
	391.271	21.2346	7655.05	11404.7	9329.82	15605.7	23803	47407	7655.05	11404.7	9329.82	15605.7	23803	47407	1.61259	0.949923
	448.211	11.8107	76473.4	25594.4	92820.3	79025.2	89347.4	148271	76473.4	25594.4	92820.3	79025.2	89347.4	148271	0.700215	0.616267
	504.324	19.3258	153953	165716	129919	224357	218809	137533	153953	165716	129919	224357	218809	137533	0.369188	0.660395
	295.226	17.3969	15880	17621.7	13443	24333.7	12773.2	18393.7	15880	17621.7	13443	24333.7	12773.2	18393.7	0.241538	0.330787
	575.491	18.202	17541.2	21173.1	20646.8	20307	22377.6	60693.1	17541.2	21173.1	20646.8	20307	22377.6	60693.1	0.800334	0.484154
	181.123	16.2919	8982.01	11939.8	12821.3	12887.1	13100.8	11109.5	8982.01	11939.8	12821.3	12887.1	13100.8	11109.5	0.136727	0.351486
	391.272	19.2571	10435.3	14171.1	14440	9010.63	6960.66	11545.8	10435.3	14171.1	14440	9010.63	6960.66	11545.8	-0.504856	0.972342
	353.264	15.737	1016.45	3064.21	4034.71	8020.66	7488.05	10607.4	1016.45	3064.21	4034.71	8020.66	7488.05	10607.4	1.68621	1.99074
	552.429	22.037	0	14128.1	15583.5	19378.2	28657.1	23552.3	100	14128.1	15583.5	19378.2	28657.1	23552.3	1.26384	1.16221
	504.318	11.2357	4430.01	4767.26	5953.49	6003.72	6554.12	7083.45	4430.01	4767.26	5953.49	6003.72	6554.12	7083.45	0.374501	1.26046
	472.295	16.0811	2241.33	955.857	3885.44	3854.3	2877.45	6517.83	2241.33	955.857	3885.44	3854.3	2877.45	6517.83	0.903588	0.677048
	164.081	13.4299	36991.5	74742.5	22576.6	16370.3	17702.5	16129.2	36991.5	74742.5	22576.6	16370.3	17702.5	16129.2	-1.41976	0.835807
	875.464	11.7473	563.926	1593.32	1299.41	3442.68	5119.06	4618.93	563.926	1593.32	1299.41	3442.68	5119.06	4618.93	1.93097	2.28873
	979.278	17.1948	0	6475.75	11060.8	11435.2	16840.2	22667.8	100	6475.75	11060.8	11435.2	16840.2	22667.8	1.53032	1.14786
	608.257	21.0528	1081.13	3640.13	2267.25	2638.91	3782.34	10611.8	1081.13	3640.13	2267.25	2638.91	3782.34	10611.8	1.28528	0.57391
	979.524	17.1793	133.688	6501.85	11731.2	11921.4	16193.1	16170	133.688	6501.85	11731.2	11921.4	16193.1	16170	1.26971	1.11565
	660.437	17.1634	1910.75	330.97	2267.78	2422.84	2444.76	4593.92	1910.75	330.97	2267.78	2422.84	2444.76	4593.92	1.0691	0.818258
	506.327	15.5586	0	122.714	843.125	1117.92	878.235	3732.67	100	122.714	843.125	1117.92	878.235	3732.67	2.42625	0.768458
	686.438	17.6289	11611.9	10553.8	10819.5	6717.86	6864.6	8011.51	11611.9	10553.8	10819.5	6717.86	6864.6	8011.51	-0.611191	2.73458
	681.347	11.5772	1137.74	3715.48	2525.68	5037.36	5027.09	7613.44	1137.74	3715.48	2525.68	5037.36	5027.09	7613.44	1.26047	1.40567
	654.321	20.7049	4618.97	5543.29	4015.51	3863.16	3931.96	4832.78	4618.97	5543.29	4015.51	3863.16	3931.96	4832.78	-0.167016	0.403035

## Sheet: Table 2
			integration counts						integration with pseudocounts
Annotation	m/z	retention time	Cl1	Cl2	Cl3	noCl1	noCl2	noCl3	Cl1	Cl2	Cl3	noCl1	noCl2	noCl3	log2(fold change)	-log10 p
a	555.368	19.211	542780	529314	526362	4530.17	5780.42	7955.08	542780	529314	526362	4530.17	5780.42	7955.08	-6.4514	7.26087
a*	1131.71	19.211	45327.5	26970.8	23901.7	0	0	0	45327.5	26970.8	23901.7	100	100	100	-8.32493	2.06108
a*	1133.7	19.2073	36338.6	23805.1	21092.4	0	0	0	36338.6	23805.1	21092.4	100	100	100	-8.08101	2.34796
a*	609.29	19.2223	5433.16	12425.8	15733.7	0	0	0	5433.16	12425.8	15733.7	100	100	100	-6.80704	1.67661
a*	577.346	19.2223	536751	423123	406760	3355.75	3451.07	5597.39	536751	423123	406760	3355.75	3451.07	5597.39	-6.78365	3.41732
a*	325.308	19.2338	93771.8	95211.5	93354.4	1073.52	1391.64	365.299	93771.8	95211.5	93354.4	1073.52	1391.64	365.299	-6.64024	7.87683
a*	361.287	19.2245	119095	119575	117213	844.694	1312.4	1576.4	119095	119575	117213	844.694	1312.4	1576.4	-6.57474	7.9962
a*	703.22	19.2227	6028.07	8205.99	9495.85	0	0	0	6028.07	8205.99	9495.85	100	100	100	-6.3056	2.83988
a*	379.297	19.2037	134179	136762	131568	1873.87	1706.7	2204.69	134179	136762	131568	1873.87	1706.7	2204.69	-6.12049	6.99609
a*	705.216	19.2028	6639.57	8680.25	9607.14	0	181.992	0	6639.57	8680.25	9607.14	100	181.992	100	-6.02802	3.14422
a*	381.296	19.2225	46786.6	42164.2	44988.8	353.087	895.071	1331.89	46786.6	42164.2	44988.8	353.087	895.071	1331.89	-5.69804	5.23715
a*	363.283	19.2281	41554.4	42713.7	40564.1	720.285	762.419	1343.83	41554.4	42713.7	40564.1	720.285	762.419	1343.83	-5.46481	6.40011
b	570.379	19.4113	42876.9	45946.8	37519.8	0	0	0	42876.9	45946.8	37519.8	100	100	100	-8.71817	4.164
b*	575.331	19.4075	115243	98680.4	83117.1	1085.64	1974.68	216.952	115243	98680.4	83117.1	1085.64	1974.68	216.952	-6.50202	3.33902
	272.22	17.1365	0	66027.5	186.982	0	0	0	100	66027.5	186.982	100	100	100	-7.78822	0.429364
	939.39	7.4385	159167	0	0	0	523.536	0	159167	100	100	100	523.536	100	-7.78308	0.425601
	196.083	7.3085	108179	0	0	0	453.878	0	108179	100	100	100	453.878	100	-7.37285	0.425147
	1211.52	7.69283	367273	2461.14	1564.89	1146.64	2455.52	1085.68	367273	2461.14	1564.89	1146.64	2455.52	1085.68	-6.30752	0.429084
	575.335	20.2602	7811.37	8912.98	12072.9	0	0	163.688	7811.37	8912.98	12072.9	100	100	163.688	-6.30709	2.76457
	479.183	7.2684	102918	2058.68	652.892	888.441	1125.33	0	102918	2058.68	652.892	888.441	1125.33	100	-5.64306	0.437279
	1927.93	19.6245	1636.53	68761.3	9075.75	1407.72	190.335	625.039	1636.53	68761.3	9075.75	1407.72	190.335	625.039	-5.15983	0.534285
	921.377	7.45633	67692.5	1025.38	0	0	2280.75	0	67692.5	1025.38	100	100	2280.75	100	-4.79393	0.421409
	1609.28	19.6265	5361.75	170219	25984.8	3737.59	1356.26	2436.18	5361.75	170219	25984.8	3737.59	1356.26	2436.18	-4.74245	0.552236
	367.154	17.1936	12826.9	6635.97	23334.3	1433.08	142.372	0	12826.9	6635.97	23334.3	1433.08	142.372	100	-4.67489	1.31459
	1930.41	19.6245	2200.06	48318.4	9284.91	1280.81	294.742	912.176	2200.06	48318.4	9284.91	1280.81	294.742	912.176	-4.58733	0.595786
	550.446	22.3298	59486.5	38526.3	28256.9	2269.63	1609.97	1640.18	59486.5	38526.3	28256.9	2269.63	1609.97	1640.18	-4.51575	1.92494
	590.23	7.207	6553.34	0	0	0	0	0	6553.34	100	100	100	100	100	-4.49257	0.427243
	1929.91	19.6245	1918.51	48799.8	9299.23	1362.61	301.549	1213.94	1918.51	48799.8	9299.23	1362.61	301.549	1213.94	-4.3822	0.583581
	361.166	15.033	1303.34	712.732	4761.5	155.044	0	0	1303.34	712.732	4761.5	155.044	100	100	-4.2547	0.807979
	327.16	17.178	18451.2	12521.7	53774.7	3243.24	731.405	1051.88	18451.2	12521.7	53774.7	3243.24	731.405	1051.88	-4.07554	0.964655
	574.327	8	4538.79	0	0	0	0	0	4538.79	100	100	100	100	100	-3.98149	0.427243
	577.282	23.2203	571584	182435	152352	25048.1	19639.2	13521.4	571584	182435	152352	25048.1	19639.2	13521.4	-3.96079	0.9812
	519.288	8.018	4583.15	0	0	0	0	149.233	4583.15	100	100	100	100	149.233	-3.7757	0.410792
	296.138	8.1345	41291.1	3832.63	2149.04	942.71	1608.03	1120.77	41291.1	3832.63	2149.04	942.71	1608.03	1120.77	-3.68656	0.496395
	664.832	12.2427	66488	41607.3	101604	8789.47	5604.24	3063.37	66488	41607.3	101604	8789.47	5604.24	3063.37	-3.58644	1.66806
	678.848	12.794	23824.4	13827.2	34584.2	3649.17	2139.59	583.767	23824.4	13827.2	34584.2	3649.17	2139.59	583.767	-3.50278	1.65205
	633.223	7.68917	40084.1	1568.38	1212.89	787.406	2306.47	1027.07	40084.1	1568.38	1212.89	787.406	2306.47	1027.07	-3.37876	0.427551
	504.321	18.9612	160.322	8102.98	0	302.86	364.327	154.921	160.322	8102.98	100	302.86	364.327	154.921	-3.34667	0.391107
	585.251	7.47767	34083.4	1404.51	1276.53	692.456	2063.91	985.135	34083.4	1404.51	1276.53	692.456	2063.91	985.135	-3.29662	0.431141
	505.329	13.4854	0	2678.61	14775.7	192.475	202.745	1408.92	100	2678.61	14775.7	192.475	202.745	1408.92	-3.28244	0.499352
	907.396	7.74575	81266.7	0	0	782.699	4441.99	3319.67	81266.7	100	100	782.699	4441.99	3319.67	-3.25317	0.374912
	973.487	19.6227	17975.6	185087	45235.4	12293.5	5496.03	8755.49	17975.6	185087	45235.4	12293.5	5496.03	8755.49	-3.22556	0.64446
	972.984	19.6227	28392	328801	74232	21232.8	9399.65	16574.7	28392	328801	74232	21232.8	9399.65	16574.7	-3.19204	0.615063
	1273.6	19.6227	4708.06	107425	29856.5	4649.66	4636.94	6444.2	4708.06	107425	29856.5	4649.66	4636.94	6444.2	-3.17412	0.610692
	1932.38	19.6208	3360.78	45377.4	14391.3	2954.35	1917.35	2517	3360.78	45377.4	14391.3	2954.35	1917.35	2517	-3.09492	0.670087
	624.342	18.3582	9160.83	7411.1	7760.13	1200.31	1787.11	0	9160.83	7411.1	7760.13	1200.31	1787.11	100	-2.97838	3.16185
	1290.63	19.6245	50894.9	526347	139208	37117	22763.7	32212.5	50894.9	526347	139208	37117	22763.7	32212.5	-2.9597	0.643331
	658.338	12.1578	5707.2	3171.27	6816.64	1220.15	720.749	291.465	5707.2	3171.27	6816.64	1220.15	720.749	291.465	-2.81367	1.80555
	466.392	22.9342	37234.4	16402.9	10941.3	3188.67	3251.36	2789.69	37234.4	16402.9	10941.3	3188.67	3251.36	2789.69	-2.8067	1.08254
	476.335	20.0578	8995.94	3954.65	0	401.871	687.878	815.701	8995.94	3954.65	100	401.871	687.878	815.701	-2.77591	0.637137
	296.261	21.9196	3974.7	1928.62	2443.88	894.994	247.218	0	3974.7	1928.62	2443.88	894.994	247.218	100	-2.74838	1.63716
	482.321	19.8964	45345.9	97549.1	76200.7	11204	11820	11098.6	45345.9	97549.1	76200.7	11204	11820	11098.6	-2.68276	1.81701
	1293.62	19.6245	15499.2	119076	39564.7	11895.3	6514.97	8774.02	15499.2	119076	39564.7	11895.3	6514.97	8774.02	-2.6794	0.714397
	638.252	7.43617	75685.9	5418.87	3082.9	2950.56	5868.78	4495.1	75685.9	5418.87	3082.9	2950.56	5868.78	4495.1	-2.66062	0.422817
	424.361	18.9936	891.035	9056.95	564.519	1024.29	333.9	331.898	891.035	9056.95	564.519	1024.29	333.9	331.898	-2.63693	0.454768
	572.462	23.5326	110819	54725.4	41160.5	14383.3	10624.1	8507.69	110819	54725.4	41160.5	14383.3	10624.1	8507.69	-2.62469	1.26633
	476.234	7.44933	773071	78430.1	54046.3	49162	64248.6	33734.6	773071	78430.1	54046.3	49162	64248.6	33734.6	-2.62155	0.463192
	625.266	20.5555	101470	80470.5	124480	15822.2	15470.5	19114	101470	80470.5	124480	15822.2	15470.5	19114	-2.60383	2.5849
	361.166	15.9053	22352.9	29934.9	72679.1	10314.8	4723.87	5677.14	22352.9	29934.9	72679.1	10314.8	4723.87	5677.14	-2.59274	1.03553
	502.382	13.4907	440.035	9636.3	24167.2	1663.1	1415.58	2733.74	440.035	9636.3	24167.2	1663.1	1415.58	2733.74	-2.55862	0.615075
	405.178	7.45683	43205.3	6016.01	2618.29	2629.7	4995.96	1188.55	43205.3	6016.01	2618.29	2629.7	4995.96	1188.55	-2.55615	0.477061
	1614.24	19.6208	11033.8	76298.4	33582.2	8864.28	5243.27	7815.19	11033.8	76298.4	33582.2	8864.28	5243.27	7815.19	-2.46349	0.795139
	367.161	7.45867	253309	34773.1	18473.9	17460.5	28093.6	11366.4	253309	34773.1	18473.9	17460.5	28093.6	11366.4	-2.42913	0.475845
	973.587	21.084	141531	25818.5	25857.3	16496	10417.4	10019.7	141531	25818.5	25857.3	16496	10417.4	10019.7	-2.38717	0.604303
	490.25	8.025	480315	56762.5	37412.7	38221.2	45789.7	26887.7	480315	56762.5	37412.7	38221.2	45789.7	26887.7	-2.37304	0.461574
	423.187	7.45317	155030	23667.4	12531	11900.6	17846.3	7452.91	155030	23667.4	12531	11900.6	17846.3	7452.91	-2.36193	0.487388
	975.461	19.6227	15522.4	85930.3	33097.4	10809.1	6804.53	8794.45	15522.4	85930.3	33097.4	10809.1	6804.53	8794.45	-2.34909	0.784842
	214.142	8.27586	34862.1	2111.34	2361.23	2363.06	3367.92	1996.1	34862.1	2111.34	2361.23	2363.06	3367.92	1996.1	-2.3478	0.411365
	500.38	13.5061	30620.4	165579	493571	44922.7	37396.4	53873.7	30620.4	165579	493571	44922.7	37396.4	53873.7	-2.34047	0.60062
	298.347	17.6252	2771.14	61401.7	4593.74	6751.32	3873.32	3045.74	2771.14	61401.7	4593.74	6751.32	3873.32	3045.74	-2.33065	0.403682
	510.45	23.0417	37464.3	13830.8	14379.2	5366.63	4747.07	3063.81	37464.3	13830.8	14379.2	5366.63	4747.07	3063.81	-2.31725	1.05158
	442.337	12.7973	15478.7	75325.8	277211	28377.2	17175.3	31129.2	15478.7	75325.8	277211	28377.2	17175.3	31129.2	-2.26282	0.540802
	577.324	19.4602	20643.9	19454.5	19396.9	2328.76	5142.91	4988.56	20643.9	19454.5	19396.9	2328.76	5142.91	4988.56	-2.25544	4.01518
	572.326	8.025	55843.7	5868.09	2497.43	4694.29	6280.43	2494.85	55843.7	5868.09	2497.43	4694.29	6280.43	2494.85	-2.25307	0.4166
	606.262	7.693	6.2104e+06	704749	535587	405046	644463	516601	6.2104e+06	704749	535587	405046	644463	516601	-2.2502	0.453057
	186.078	22.3472	34077.8	14973.5	11707.9	4293.77	4410.97	4144.6	34077.8	14973.5	11707.9	4293.77	4410.97	4144.6	-2.24141	1.07599
	657.333	12.1558	33038.8	22896.4	43211.2	11903.6	6371.78	2746.72	33038.8	22896.4	43211.2	11903.6	6371.78	2746.72	-2.23766	1.80799
	656.835	12.1522	45376.9	29856.7	60329	14548.1	9954.27	4465.9	45376.9	29856.7	60329	14548.1	9954.27	4465.9	-2.22641	1.73158
	592.247	7.238	137110	15914.7	14372.5	9866.46	15729.6	10880.9	137110	15914.7	14372.5	9866.46	15729.6	10880.9	-2.19822	0.463471
	1051.62	16.8417	50304.9	17897.9	11598.2	12696	3155.67	2250.41	50304.9	17897.9	11598.2	12696	3155.67	2250.41	-2.14025	0.759858
	628.243	7.69117	584316	65147.5	29065.4	49691.5	61230.1	43150.1	584316	65147.5	29065.4	49691.5	61230.1	43150.1	-2.13881	0.414399
	458.224	7.4645	738282	124354	72574	72810.1	102274	38113.5	738282	124354	72574	72810.1	102274	38113.5	-2.1331	0.488315
	628.184	16.0167	2290.8	12190.4	2894.24	882.911	2046.12	1069.85	2290.8	12190.4	2894.24	882.911	2046.12	1069.85	-2.11938	0.62182
	171.056	9.34071	315805	334183	294845	94741.3	61852.8	61486.9	315805	334183	294845	94741.3	61852.8	61486.9	-2.1152	3.97296
	496.336	21.0697	33673.9	113490	98668.4	16984.1	18637.2	22177.4	33673.9	113490	98668.4	16984.1	18637.2	22177.4	-2.08856	1.19953
	240.112	7.693	233552	28657.8	25575.7	17028.9	29759.2	24885	233552	28657.8	25575.7	17028.9	29759.2	24885	-2.00549	0.449892
	558.312	7.45867	156435	21081.5	11553.2	16813.6	21589.7	9466.8	156435	21081.5	11553.2	16813.6	21589.7	9466.8	-1.98172	0.428807
	622.257	7.387	94621.9	8050.67	5519.51	5432.25	12640.7	10102.1	94621.9	8050.67	5519.51	5432.25	12640.7	10102.1	-1.9411	0.381869
	609.269	7.69483	43771.6	5569.38	4882.79	3870.5	5593.79	4694.19	43771.6	5569.38	4882.79	3870.5	5593.79	4694.19	-1.93726	0.446508
	495.205	8.023	217203	34231.7	16426.8	21760.2	32106.2	17232.5	217203	34231.7	16426.8	21760.2	32106.2	17232.5	-1.91359	0.437125
	221.153	16.7474	12930.6	15932.8	26881.9	6210.57	4447.31	4530.78	12930.6	15932.8	26881.9	6210.57	4447.31	4530.78	-1.87586	1.46612
	481.19	7.455	810388	137460	68042.4	86938	132864	62924.8	810388	137460	68042.4	86938	132864	62924.8	-1.84526	0.441484
	381.298	18.2313	13550.5	18419.4	15754.2	5766.47	3548.21	4237.98	13550.5	18419.4	15754.2	5766.47	3548.21	4237.98	-1.81615	2.73559
	808.556	22.4357	177665	88305.2	70637	37818.3	33923.9	24897.8	177665	88305.2	70637	37818.3	33923.9	24897.8	-1.80038	1.12808
	609.272	21.4048	34161.3	14287.5	19849.7	7591.75	4639.54	7465.54	34161.3	14287.5	19849.7	7591.75	4639.54	7465.54	-1.79389	1.26741
	563.266	22.098	81689.4	68936.1	70697.4	22256.3	23885	19098.7	81689.4	68936.1	70697.4	22256.3	23885	19098.7	-1.76232	3.60024
	560.38	18.2445	34516.4	28139.4	24550.1	11165.3	7075.75	7611.14	34516.4	28139.4	24550.1	11165.3	7075.75	7611.14	-1.75414	2.51978
	609.272	20.7593	107311	126657	225910	39715	46405.3	54423.5	107311	126657	225910	39715	46405.3	54423.5	-1.71023	1.34595
	1295.59	19.6227	17650.2	70862.8	36769.8	15859.4	9892.95	13316.7	17650.2	70862.8	36769.8	15859.4	9892.95	13316.7	-1.68109	0.852762
	317.209	16.359	72448	40003.8	35767.4	17622.7	21753.8	7257.6	72448	40003.8	35767.4	17622.7	21753.8	7257.6	-1.66827	1.28443
	313.271	20.6376	35625.1	38440.3	36946	10813.5	11973.1	12343.9	35625.1	38440.3	36946	10813.5	11973.1	12343.9	-1.65991	4.95508
	556.367	20.9256	22960.3	5097.01	4553.94	4813.96	4282.23	1432.96	22960.3	5097.01	4553.94	4813.96	4282.23	1432.96	-1.63098	0.527846
	326.378	19.0534	19570.7	283900	26040.5	47543.6	38897.9	20474.1	19570.7	283900	26040.5	47543.6	38897.9	20474.1	-1.62386	0.352804
	277.214	16.3669	126466	137665	155458	31796.6	72186.8	32491.9	126466	137665	155458	31796.6	72186.8	32491.9	-1.62034	2.40427
	732.546	15.9251	9744.15	123062	70327.2	22560.2	11958.4	33363.3	9744.15	123062	70327.2	22560.2	11958.4	33363.3	-1.58133	0.606581
	722.433	17.0757	5689.17	4339.07	2842.54	2184.37	1089.67	1031.4	5689.17	4339.07	2842.54	2184.37	1089.67	1031.4	-1.57987	1.46606
	834.469	16.606	39608.3	28090.4	27565.6	14875.9	9735.87	7300.3	39608.3	28090.4	27565.6	14875.9	9735.87	7300.3	-1.57783	2.02217
	790.589	16.4641	5282.84	67256.8	36216.3	11446.6	6872.12	18207.8	5282.84	67256.8	36216.3	11446.6	6872.12	18207.8	-1.57408	0.591368
	336.308	18.7039	1666.53	9654.63	1059.59	1651.9	1093.05	1434.12	1666.53	9654.63	1059.59	1651.9	1093.05	1434.12	-1.56685	0.420011
	674.504	15.3799	21178.1	193825	125764	38601.8	21561.6	57114.9	21178.1	193825	125764	38601.8	21561.6	57114.9	-1.53885	0.65814
	259.203	16.3686	43193.6	46240.8	51698.3	13959	23664.4	11076.3	43193.6	46240.8	51698.3	13959	23664.4	11076.3	-1.53507	2.60588
	790.54	22.9398	143064	71516	46818.2	38025.7	29821.4	22484.2	143064	71516	46818.2	38025.7	29821.4	22484.2	-1.53295	0.911412
	558.421	14.1713	42050.3	237514	307269	64358.1	50566.9	88215	42050.3	237514	307269	64358.1	50566.9	88215	-1.53048	0.73115
	546.391	20.8609	24802.1	6698.27	4494.18	4924.09	4122.4	3693.46	24802.1	6698.27	4494.18	4924.09	4122.4	3693.46	-1.49842	0.529713
	463.179	7.455	738534	188781	83978.8	121611	162135	81047.2	738534	188781	83978.8	121611	162135	81047.2	-1.47105	0.454608
	543.294	13.0638	45101.9	23294.9	25409.8	19257.6	8570.87	6192.7	45101.9	23294.9	25409.8	19257.6	8570.87	6192.7	-1.46326	1.16811
	637.307	19.6245	355379	2.07809e+06	1.04656e+06	382758	375706	511516	355379	2.07809e+06	1.04656e+06	382758	375706	511516	-1.45429	0.664546
	596.311	16.6455	90374.1	74126.8	63137.9	31945.7	36931.3	14924.7	90374.1	74126.8	63137.9	31945.7	36931.3	14924.7	-1.44169	2.01034
	616.463	14.7957	31840.7	244109	191623	57160.4	36861.8	78727.6	31840.7	244109	191623	57160.4	36861.8	78727.6	-1.43651	0.688443
	813.515	22.432	54617.1	40511.7	32011.1	19061.1	15550.7	12468.3	54617.1	40511.7	32011.1	19061.1	15550.7	12468.3	-1.43323	1.75193
	686.361	20.3458	2789.99	7579.29	2500.22	2360.1	1316.96	1249.33	2789.99	7579.29	2500.22	2360.1	1316.96	1249.33	-1.38536	0.718206
	1081.57	21.182	3475.3	6298.19	5288.64	1582.09	2217.15	1980.43	3475.3	6298.19	5288.64	1582.09	2217.15	1980.43	-1.38187	1.66433
	654.334	19.6244	1.43516e+06	4.18583e+06	1.95524e+06	1.16224e+06	823751	940165	1.43516e+06	4.18583e+06	1.95524e+06	1.16224e+06	823751	940165	-1.37247	0.847378
	1085.59	13.06	46392.6	25293	24728.3	20773.7	9933.07	6883.36	46392.6	25293	24728.3	20773.7	9933.07	6883.36	-1.35889	1.11337
	834.46	15.4277	7923.9	5473.86	5518.75	3591.02	2296.71	1549.92	7923.9	5473.86	5518.75	3591.02	2296.71	1549.92	-1.34673	1.72128
	402.163	7.69317	148005	30235.5	32522.2	16488.3	34910.3	31848.4	148005	30235.5	32522.2	16488.3	34910.3	31848.4	-1.34015	0.46819
	797.544	17.3628	796.012	16717.1	8416.06	3669.17	1357.4	5327.84	796.012	16717.1	8416.06	3669.17	1357.4	5327.84	-1.32433	0.47513
	832.455	15.4237	65362.1	47164.8	47034	29888.5	19762.2	14314	65362.1	47164.8	47034	29888.5	19762.2	14314	-1.31876	1.85936
	639.285	20.8102	21827.6	32154.5	42373.4	12669.4	12716.3	13821.9	21827.6	32154.5	42373.4	12669.4	12716.3	13821.9	-1.29723	1.48499
	541.336	18.8883	89924.3	69850.9	65301.4	39363.5	26107.5	26237.3	89924.3	69850.9	65301.4	39363.5	26107.5	26237.3	-1.29529	2.15022
	599.294	18.8805	10255.8	4853.88	4938.05	4369.33	2446.28	1381.56	10255.8	4853.88	4938.05	4369.33	2446.28	1381.56	-1.29024	0.928068
	872.485	16.0733	43898.4	34745.8	30268.7	20930	13305.7	10549.5	43898.4	34745.8	30268.7	20930	13305.7	10549.5	-1.28208	1.86845
	620.437	17.4573	4996.43	85497.3	39406.7	16006.1	10634.9	26977.2	4996.43	85497.3	39406.7	16006.1	10634.9	26977.2	-1.27661	0.461263
	330.3	20.636	58425.5	55524.6	49397.7	22500.2	22978.2	22423.6	58425.5	55524.6	49397.7	22500.2	22978.2	22423.6	-1.26642	3.5486
	588.453	21.9726	49990	26792.9	21515.1	17602.2	13755.3	9805.31	49990	26792.9	21515.1	17602.2	13755.3	9805.31	-1.25582	0.988788
	848.486	16.8983	51923	33757	32733.1	21968	16150.7	11489.9	51923	33757	32733.1	21968	16150.7	11489.9	-1.25516	1.52754
	752.515	17.3855	3931.68	57467	26049.8	12292.8	6243.53	18172.6	3931.68	57467	26049.8	12292.8	6243.53	18172.6	-1.2523	0.458857
	1213.34	16.2957	66189.2	38236.7	8015.58	41587.4	5271.42	395.629	66189.2	38236.7	8015.58	41587.4	5271.42	395.629	-1.25065	0.438814
	656.809	19.6302	4914.31	18908.7	10122.4	5369.19	3762.74	5142.84	4914.31	18908.7	10122.4	5369.19	3762.74	5142.84	-1.24975	0.729935
	572.309	17.0533	9236.35	5539.94	4741.52	3148.52	3538.64	1544.58	9236.35	5539.94	4741.52	3148.52	3538.64	1544.58	-1.24552	1.16915
	296.259	19.4055	29942.7	24997.8	26411.4	12140.5	14648.2	7596.5	29942.7	24997.8	26411.4	12140.5	14648.2	7596.5	-1.24239	2.45758
	235.203	16.434	27761.6	29175.7	34065.4	13006.9	17914.1	7564.09	27761.6	29175.7	34065.4	13006.9	17914.1	7564.09	-1.24161	2.10551
	796.541	17.3667	2118.07	38975.2	20480	7728.91	5036.73	13277.6	2118.07	38975.2	20480	7728.91	5036.73	13277.6	-1.24139	0.470011
	576.41	17.4798	5921.07	75443.7	33968.8	15011.2	9356.8	24424.9	5921.07	75443.7	33968.8	15011.2	9356.8	24424.9	-1.24107	0.463954
	237.22	20.0362	2327.07	5474.89	7772.87	1592.06	2956.42	2056.87	2327.07	5474.89	7772.87	1592.06	2956.42	2056.87	-1.23751	0.853104
	449.338	23.2784	99059.9	94412	51920.4	43946	30914.8	29314.9	99059.9	94412	51920.4	43946	30914.8	29314.9	-1.23607	1.39797
	664.463	17.425	5602.37	81121.5	38829.5	16179.2	10744.7	27522.9	5602.37	81121.5	38829.5	16179.2	10744.7	27522.9	-1.20538	0.456238
	682.366	20.816	3859.49	21581.1	7134.54	5174.1	4370.49	4598.08	3859.49	21581.1	7134.54	5174.1	4370.49	4598.08	-1.20372	0.491359
	708.489	17.4043	4021.25	70150.4	34457.2	14244.6	9501.97	23548.8	4021.25	70150.4	34457.2	14244.6	9501.97	23548.8	-1.19964	0.450129
	551.348	18.7861	2649.04	17463.1	3386.33	3460.84	3770.89	3004.58	2649.04	17463.1	3386.33	3460.84	3770.89	3004.58	-1.19887	0.385742
	532.384	17.5083	4810.06	59137.6	25921.7	11644.8	7915.68	19659.5	4810.06	59137.6	25921.7	11644.8	7915.68	19659.5	-1.19624	0.448743
	870.469	15.3712	75281.8	68751.1	60990.1	39872.3	30377.1	19462.4	75281.8	68751.1	60990.1	39872.3	30377.1	19462.4	-1.19241	2.22696
	571.442	21.94	21919.3	16068.7	12449.4	8308.77	7153.1	6669.05	21919.3	16068.7	12449.4	8308.77	7153.1	6669.05	-1.18843	1.55138
	579.285	16.6457	9801.74	21264.8	24447.4	6377.57	11481.3	6645.39	9801.74	21264.8	24447.4	6377.57	11481.3	6645.39	-1.17982	1.02233
	488.357	17.5348	3299.04	38515.6	16574.4	8240.46	5159.52	12425.9	3299.04	38515.6	16574.4	8240.46	5159.52	12425.9	-1.17688	0.44501
	856.454	15.184	86907.2	73031.6	65238.7	45986.7	30609.8	23722.3	86907.2	73031.6	65238.7	45986.7	30609.8	23722.3	-1.16647	1.98408
	443.212	7.75317	214221	13951.6	10597.1	26885.3	41076.9	38440.2	214221	13951.6	10597.1	26885.3	41076.9	38440.2	-1.16609	0.260592
	281.161	7.755	101579	6286.93	4986.2	12538.5	19931.1	17966.2	101579	6286.93	4986.2	12538.5	19931.1	17966.2	-1.16191	0.258266
	255.232	20.0241	13008.1	23017.9	29791.7	7313.19	14120.5	8255.06	13008.1	23017.9	29791.7	7313.19	14120.5	8255.06	-1.14856	1.06391
	380.331	18.859	3073.93	8480.44	1318.71	2264.56	1912.51	1649.78	3073.93	8480.44	1318.71	2264.56	1912.51	1649.78	-1.14357	0.470453
	536.38	18.8942	167135	144892	125069	90467.5	52700.7	55769.9	167135	144892	125069	90467.5	52700.7	55769.9	-1.13563	2.00771
	595.27	16.8493	9880.27	3945.03	2054.03	4225.08	2003.35	1002.54	9880.27	3945.03	2054.03	4225.08	2003.35	1002.54	-1.13489	0.494524
	614.427	16.8457	20076.4	10006.8	7254.24	9696	4511.58	2813.04	20076.4	10006.8	7254.24	9696	4511.58	2813.04	-1.13334	0.699721
	432.242	21.0992	11059.2	4441.75	5622.82	4075.08	2445.01	3131.92	11059.2	4441.75	5622.82	4075.08	2445.01	3131.92	-1.12997	0.849113
	387.144	19.6265	1209.72	34405.5	25749.6	5197.77	8256.67	14690.1	1209.72	34405.5	25749.6	5197.77	8256.67	14690.1	-1.12456	0.463425
	846.47	15.6372	56389.7	38065.7	35985.8	25666.5	21572.1	13044.6	56389.7	38065.7	35985.8	25666.5	21572.1	13044.6	-1.11357	1.4534
	1211.52	13.1393	6068.09	2169.35	2027.12	1960.55	1941.76	876.026	6068.09	2169.35	2027.12	1960.55	1941.76	876.026	-1.10309	0.596373
	601.267	16.632	8876.73	9189.65	6707.95	4962.18	4684.37	1903.5	8876.73	9189.65	6707.95	4962.18	4684.37	1903.5	-1.10095	1.61422
	534.277	19.2717	4810.43	2602.07	3692.17	2176.25	1836.27	1165.61	4810.43	2602.07	3692.17	2176.25	1836.27	1165.61	-1.10066	1.31549
	848.476	15.6297	7899.42	6199.74	4800.41	4121.62	2843.99	1987.75	7899.42	6199.74	4800.41	4121.62	2843.99	1987.75	-1.07785	1.41683
	366.63	19.6227	1880.57	36685	27186.5	4957.41	9705.17	16538.6	1880.57	36685	27186.5	4957.41	9705.17	16538.6	-1.07544	0.454747
	858.469	15.8543	34487.1	30201.3	25969.4	20666.9	11739.5	10827	34487.1	30201.3	25969.4	20666.9	11739.5	10827	-1.06828	1.77953
	654.333	20.8158	35703.4	92138.6	42467.9	27179.6	27117.7	27553.1	35703.4	92138.6	42467.9	27179.6	27117.7	27553.1	-1.0571	0.762439
	633.202	16.6475	5389.83	14148.8	18613.3	4735.76	9195.41	4432.28	5389.83	14148.8	18613.3	4735.76	9195.41	4432.28	-1.05492	0.722353
	253.215	16.435	32532.3	41327.7	47569.1	18343.4	27994.4	12506.4	32532.3	41327.7	47569.1	18343.4	27994.4	12506.4	-1.04514	1.53311
	806.542	22.6832	189834	89546.7	68751.4	82018.3	49853.5	38708.7	189834	89546.7	68751.4	82018.3	49853.5	38708.7	-1.02918	0.679699
	1082.59	13.3265	12976.6	7756.95	7530.4	6762.95	5926.01	1240.86	12976.6	7756.95	7530.4	6762.95	5926.01	1240.86	-1.02079	0.901225
	699.357	15.8032	59638	39249.1	31796.7	33085.4	17746.1	14694.4	59638	39249.1	31796.7	33085.4	17746.1	14694.4	-0.995943	1.01105
	593.278	21.2007	981720	1.21414e+06	1.26662e+06	433215	682276	623177	981720	1.21414e+06	1.26662e+06	433215	682276	623177	-0.993823	2.11961
	1083.57	12.8335	8117.41	5331.82	6428.18	4509.04	4142.04	1347.93	8117.41	5331.82	6428.18	4509.04	4142.04	1347.93	-0.991271	1.20376
	257.153	15.7777	32584.2	25436.3	22449.6	16453.9	13159.9	10866.8	32584.2	25436.3	22449.6	16453.9	13159.9	10866.8	-0.991222	1.75672
	568.358	22.4563	39512.7	28370.5	16756.7	18970.5	11571.7	12102.1	39512.7	28370.5	16756.7	18970.5	11571.7	12102.1	-0.988985	0.936656
	244.191	13.438	2861.5	31776.8	8758.52	5639.41	5345.91	11138.6	2861.5	31776.8	8758.52	5639.41	5345.91	11138.6	-0.971981	0.322613
	476.225	18.201	4010.17	1125.15	1542.91	1531.06	1156.26	723.172	4010.17	1125.15	1542.91	1531.06	1156.26	723.172	-0.969484	0.513592
	792.564	23.8627	4.79144e+06	1.48285e+06	754318	2.07747e+06	924779	620574	4.79144e+06	1.48285e+06	754318	2.07747e+06	924779	620574	-0.956123	0.358561
	235.169	15.7827	92889.9	96847.8	101022	53757.4	50674.2	46380.4	92889.9	96847.8	101022	53757.4	50674.2	46380.4	-0.947076	3.90293
	136.071	8.21743	60298.4	15050.8	14412.2	15590.1	17013.9	14342.5	60298.4	15050.8	14412.2	15590.1	17013.9	14342.5	-0.935076	0.396636
	513.287	13.1525	6626.03	4339	3769.15	2754.37	2872.79	2137.91	6626.03	4339	3769.15	2754.37	2872.79	2137.91	-0.924096	1.21
	333.153	19.4133	13798.2	26531.1	36394.6	10459.7	19611.2	10380.6	13798.2	26531.1	36394.6	10459.7	19611.2	10380.6	-0.923484	0.770992
	226.18	13.4446	4555.3	57052.1	14538.1	9392.99	9989.92	20903.5	4555.3	57052.1	14538.1	9392.99	9989.92	20903.5	-0.918464	0.292859
	660.181	7.68933	91533	31096.6	29214.7	22241.9	32616.1	25600	91533	31096.6	29214.7	22241.9	32616.1	25600	-0.916285	0.50272
	537.432	23.912	103644	33494.2	22892.3	38381	30149.6	16470.8	103644	33494.2	22892.3	38381	30149.6	16470.8	-0.912793	0.40595
	724.405	19.6245	21991.1	42387.3	24252.2	18315.1	14076.8	14730.7	21991.1	42387.3	24252.2	18315.1	14076.8	14730.7	-0.911385	0.984501
	279.232	19.4289	41427.3	68049.2	91426.9	26266.5	47815	32844.8	41427.3	68049.2	91426.9	26266.5	47815	32844.8	-0.909886	0.927215
	269.212	16.783	42117.8	45397.8	48241.9	25654.9	27316	19535.3	42117.8	45397.8	48241.9	25654.9	27316	19535.3	-0.904857	2.69065
	659.285	19.6374	174690	384375	255116	152947	129609	154471	174690	384375	255116	152947	129609	154471	-0.897625	0.955274
	551.33	22.4547	43165.7	36481.5	18441.1	22887.3	14823.5	15169.6	43165.7	36481.5	18441.1	22887.3	14823.5	15169.6	-0.891348	0.89642
	797.519	23.2797	33427.9	33091.2	26932.2	20808.5	17275.7	12530.3	33427.9	33091.2	26932.2	20808.5	17275.7	12530.3	-0.884667	1.95529
	560.379	16.8473	11650.8	9486.42	9461.55	7622.15	5114.47	4205.14	11650.8	9486.42	9461.55	7622.15	5114.47	4205.14	-0.852891	1.65542
	279.231	17.1341	63945	64188.2	73103.6	33882.9	51490.4	28717.2	63945	64188.2	73103.6	33882.9	51490.4	28717.2	-0.818715	1.74166
	615.261	21.1953	38694.1	42058.8	34786.6	21176.8	24522	19973.7	38694.1	42058.8	34786.6	21176.8	24522	19973.7	-0.815026	2.57353
	778.25	19.6282	3752.32	14138.6	9373.15	4292.04	4630.5	6610.81	3752.32	14138.6	9373.15	4292.04	4630.5	6610.81	-0.81163	0.56213
	637.309	20.8178	3691.54	15249.7	10072.5	4125.61	5786.44	6665.16	3691.54	15249.7	10072.5	4125.61	5786.44	6665.16	-0.807531	0.533564
	140.107	9.653	70632.3	47746.5	37855.2	35495.8	28800.2	25199.6	70632.3	47746.5	37855.2	35495.8	28800.2	25199.6	-0.80382	1.02761
	537.304	16.8437	303090	205150	176121	186740	109248	96982.6	303090	205150	176121	186740	109248	96982.6	-0.800337	0.955364
	1103.57	13.8378	281557	117813	104948	104660	122047	64403.6	281557	117813	104948	104660	122047	64403.6	-0.792765	0.526846
	623.288	20.2647	6564.41	3109.9	5248.37	3170.31	2468.28	2977.76	6564.41	3109.9	5248.37	3170.31	2468.28	2977.76	-0.792358	0.957133
	844.28	21.2103	48912.8	11606.9	9311.25	19934	11547.2	8932.85	48912.8	11606.9	9311.25	19934	11547.2	8932.85	-0.789006	0.300536
	1075.54	13.1256	817221	401095	353374	332717	378502	200123	817221	401095	353374	332717	378502	200123	-0.786252	0.632926
	1070.59	13.132	791956	422358	347294	332753	385230	191813	791956	422358	347294	332753	385230	191813	-0.779417	0.660129
	613.483	23.8237	411699	180659	121501	190674	123057	102913	411699	180659	121501	190674	123057	102913	-0.776826	0.463264
	694.401	15.8032	212103	162547	134546	142481	85790.8	69308.2	212103	162547	134546	142481	85790.8	69308.2	-0.774941	1.04512
	515.324	15.7977	5740.39	4641.3	5247.42	3865.15	2814.48	2541.88	5740.39	4641.3	5247.42	3865.15	2814.48	2541.88	-0.761161	1.84897
	532.349	16.8397	655661	469005	394960	426044	261931	217054	655661	469005	394960	426044	261931	217054	-0.74768	0.95662
	357.3	18.8947	76533	85951.1	96065.4	56781.2	48683.1	48519.6	76533	85951.1	96065.4	56781.2	48683.1	48519.6	-0.747661	2.29157
	611.174	16.0077	1905.65	7243.56	4185.78	2450.67	2580.48	2937.8	1905.65	7243.56	4185.78	2450.67	2580.48	2937.8	-0.742754	0.503578
	518.369	20.8511	33668.1	22468.3	13476	12832.3	14811.8	14066.6	33668.1	22468.3	13476	12832.3	14811.8	14066.6	-0.738927	0.725348
	513.322	15.6339	6030.6	19266.7	5642.69	7552.97	6569.05	4428.73	6030.6	19266.7	5642.69	7552.97	6569.05	4428.73	-0.737993	0.379377
	518.367	20.8511	33263.3	21140.3	12235.9	13141.7	14115.9	12952	33263.3	21140.3	12235.9	13141.7	14115.9	12952	-0.728838	0.652788
	491.314	15.7084	19556	33036.3	19525.6	16659.8	14568.1	12418.5	19556	33036.3	19525.6	16659.8	14568.1	12418.5	-0.724492	0.952747
	605.299	19.1583	10071.2	9824.84	11612.6	7143.72	7486.33	4497.39	10071.2	9824.84	11612.6	7143.72	7486.33	4497.39	-0.720105	1.70387
	686.193	16.6503	4343.05	6835.36	4099.03	3355.87	3896.61	2033.65	4343.05	6835.36	4099.03	3355.87	3896.61	2033.65	-0.718252	0.900353
	486.299	15.3712	36080.8	26608.1	17868.7	21240.9	15918.6	12076.9	36080.8	26608.1	17868.7	21240.9	15918.6	12076.9	-0.710296	0.820772
	1098.62	13.8342	307533	146913	129463	128636	145439	83210	307533	146913	129463	128636	145439	83210	-0.708668	0.562181
	225.099	15.7924	38786.3	46463	48115.9	17889.9	24745.1	39173.5	38786.3	46463	48115.9	17889.9	24745.1	39173.5	-0.705058	1.17118
	387.181	14.595	176375	259572	200769	166777	113716	112876	176375	259572	200769	166777	113716	112876	-0.694768	1.25033
	404.207	14.597	132842	184762	135986	120700	82759.2	77451.2	132842	184762	135986	120700	82759.2	77451.2	-0.69128	1.24919
	559.266	15.3671	3983.3	3766.24	2807.78	2701.65	2316.32	1596.03	3983.3	3766.24	2807.78	2701.65	2316.32	1596.03	-0.674647	1.27095
	579.364	15.6324	1647.93	11884.8	3498.98	2690.42	4359.74	3637.73	1647.93	11884.8	3498.98	2690.42	4359.74	3637.73	-0.672244	0.265033
	778.548	23.1473	210762	81853.7	58587	100725	75860.4	48529.5	210762	81853.7	58587	100725	75860.4	48529.5	-0.641641	0.351544
	515.324	16.8417	46067.2	35033.5	33816.8	33804.8	20662.6	19193.7	46067.2	35033.5	33816.8	33804.8	20662.6	19193.7	-0.641625	1.06604
	486.286	14.595	87433.9	94840.4	66043.7	75338.1	46836.4	37244.2	87433.9	94840.4	66043.7	75338.1	46836.4	37244.2	-0.639369	0.968534
	408.364	20.7006	1035.5	7451.38	1237	2187.09	2697.88	1405.33	1035.5	7451.38	1237	2187.09	2697.88	1405.33	-0.628402	0.206923
	623.293	21.6785	67682.7	30000.8	35430.7	41245.1	18969.3	26554.8	67682.7	30000.8	35430.7	41245.1	18969.3	26554.8	-0.617408	0.501779
	242.285	13.6726	271692	81849.3	38661.9	168171	57037.9	30465.2	271692	81849.3	38661.9	168171	57037.9	30465.2	-0.617296	0.212571
	736.411	19.6338	93861	88716.2	61768.8	72427.5	47774.9	39099.7	93861	88716.2	61768.8	72427.5	47774.9	39099.7	-0.617161	0.940626
	409.163	14.597	43224	66978	53016.5	41942.9	31181.4	33954.8	43224	66978	53016.5	41942.9	31181.4	33954.8	-0.608128	1.15638
	1053.56	13.1547	1.17619e+06	757185	736279	558366	751050	447026	1.17619e+06	757185	736279	558366	751050	447026	-0.603996	0.837877
	211.166	12.6984	36858.7	26497.4	25685.3	19494.2	21200.6	18535.6	36858.7	26497.4	25685.3	19494.2	21200.6	18535.6	-0.588137	1.26688
	114.091	0.753286	1215.37	1831.24	6592.63	1828.18	2226.26	2362.99	1215.37	1831.24	6592.63	1828.18	2226.26	2362.99	-0.586922	0.249239
	527.285	13.1452	1.0684e+06	651108	634924	520348	630362	419231	1.0684e+06	651108	634924	520348	630362	419231	-0.584669	0.780884
	432.238	14.595	34614.4	58616.3	51209.8	35631.1	28336.4	32894.7	34614.4	58616.3	51209.8	35631.1	28336.4	32894.7	-0.576469	1.00438
	515.366	17.0726	7535.69	29545.7	12569.8	9860.53	11885.2	11645.1	7535.69	29545.7	12569.8	9860.53	11885.2	11645.1	-0.572378	0.33423
	563.283	13.8437	14019.1	5606.01	4594.3	6319.47	6228.57	3787.28	14019.1	5606.01	4594.3	6319.47	6228.57	3787.28	-0.568168	0.352264
	782.542	23.4493	328678	141507	108158	204009	102603	85770.1	328678	141507	108158	204009	102603	85770.1	-0.559666	0.327059
	302.253	20.2669	46576.2	112035	18111.6	35351.7	46431.3	38505	46576.2	112035	18111.6	35351.7	46431.3	38505	-0.554994	0.268817
	424.364	19.7346	10656.3	59125.7	11856.3	11518.4	11735.9	32917.2	10656.3	59125.7	11856.3	11518.4	11735.9	32917.2	-0.539406	0.185492
	538.776	13.1357	46287.3	33321.8	30755.6	25654.9	30781.2	19558.2	46287.3	33321.8	30755.6	25654.9	30781.2	19558.2	-0.538316	0.923003
	447.178	15.1858	364.173	4904.29	9657.98	1354.32	3767.15	5168.99	364.173	4904.29	9657.98	1354.32	3767.15	5168.99	-0.536564	0.205544
	579.282	18.7448	25704.2	29582.5	28685.9	17651.5	24013.9	16406.8	25704.2	29582.5	28685.9	17651.5	24013.9	16406.8	-0.532072	1.5161
	670.401	15.8697	108662	159489	76584.8	94540.5	78708.5	65255.4	108662	159489	76584.8	94540.5	78708.5	65255.4	-0.531475	0.622637
	404.22	15.3693	25336.4	29291.5	21626.4	16912.5	19881.5	15980.2	25336.4	29291.5	21626.4	16912.5	19881.5	15980.2	-0.530986	1.45064
	541.3	13.8437	474723	264056	279907	227669	289216	197598	474723	264056	279907	227669	289216	197598	-0.511737	0.625911
	575.33	18.671	26502	30691.1	26213.2	20215.2	23172.4	15186.6	26502	30691.1	26213.2	20215.2	23172.4	15186.6	-0.509893	1.40586
	541.802	13.8398	304974	168410	181889	147883	189044	124358	304974	168410	181889	147883	189044	124358	-0.506441	0.612467
	670.424	20.9593	25554.4	24314.7	30875.9	13282.9	25103.8	18813.7	25554.4	24314.7	30875.9	13282.9	25103.8	18813.7	-0.497347	0.925188
	537.378	17.071	10190	29039.1	14187.2	12654.1	13052.4	12248.1	10190	29039.1	14187.2	12654.1	13052.4	12248.1	-0.493004	0.376834
	1081.59	13.8475	416716	242636	261610	203544	274698	178674	416716	242636	261610	203544	274698	178674	-0.487433	0.638399
	496.42	21.754	13777.6	59077.3	14336.3	11027.3	14214.5	36977.6	13777.6	59077.3	14336.3	11027.3	14214.5	36977.6	-0.486819	0.185981
	557.35	15.6306	2000.25	13900.9	7124.97	5680.14	6207.79	4543.76	2000.25	13900.9	7124.97	5680.14	6207.79	4543.76	-0.486793	0.25023
	767.54	22.6207	50180.9	22732.6	16394.2	28587.2	20986.4	14542	50180.9	22732.6	16394.2	28587.2	20986.4	14542	-0.47811	0.307401
	452.395	21.7979	12068.9	62239.6	15315.1	13410.4	15492.5	35489.2	12068.9	62239.6	15315.1	13410.4	15492.5	35489.2	-0.476995	0.181146
	435.172	18.8372	20694.5	8923.41	10936.5	13117.5	7905.13	8120.66	20694.5	8923.41	10936.5	13117.5	7905.13	8120.66	-0.476696	0.40123
	336.312	19.9563	15877.3	31503.7	15002.9	14941.4	14906.6	15032.3	15877.3	31503.7	15002.9	14941.4	14906.6	15032.3	-0.475091	0.471595
	408.368	21.8739	12984.9	48235.7	13317.4	12806.3	14024	26812.8	12984.9	48235.7	13317.4	12806.3	14024	26812.8	-0.474581	0.216268
	353.269	16.8363	198411	215645	221819	176187	138737	143898	198411	215645	221819	176187	138737	143898	-0.470811	1.90597
	380.337	19.8106	14407.3	41181	15013.2	13918.3	12660	24526.7	14407.3	41181	15013.2	13918.3	12660	24526.7	-0.466232	0.271379
	353.269	15.8151	29337.6	44610	50259.1	32734.3	26611.3	30594.8	29337.6	44610	50259.1	32734.3	26611.3	30594.8	-0.465701	0.813117
	576.33	18.66	9633.47	11868.6	9821.86	7435.58	9608.24	5683.72	9633.47	11868.6	9821.86	7435.58	9608.24	5683.72	-0.462825	1.00174
	449.328	17.1226	9836.99	32861.1	15736.6	12327	16099.2	14086.8	9836.99	32861.1	15736.6	12327	16099.2	14086.8	-0.45892	0.309809
	780.216	19.6285	2468.16	7973.54	7887.95	3358.77	4308.51	5676.97	2468.16	7973.54	7887.95	3358.77	4308.51	5676.97	-0.457961	0.356304
	432.251	15.3693	13920.4	18944.3	14572.5	11162.3	12097.6	11397.4	13920.4	18944.3	14572.5	11162.3	12097.6	11397.4	-0.452862	1.24837
	574.327	18.6675	87021.3	97138.6	86874	68323.7	80609.6	49592.2	87021.3	97138.6	86874	68323.7	80609.6	49592.2	-0.449149	1.17916
	766.547	23.5634	4.24025e+06	1.50807e+06	866904	2.68491e+06	1.30635e+06	858477	4.24025e+06	1.50807e+06	866904	2.68491e+06	1.30635e+06	858477	-0.447883	0.192636
	587.45	21.9903	35326.1	32080	21039.5	24609	21231.7	19024.6	35326.1	32080	21039.5	24609	21231.7	19024.6	-0.447342	0.785111
	197.124	10.7016	28897.3	22864.7	21365.3	18298.2	18166.1	17263.7	28897.3	22864.7	21365.3	18298.2	18166.1	17263.7	-0.444734	1.30335
	574.482	23.0982	95398.9	34918.4	21542	40268	44482.4	27198.4	95398.9	34918.4	21542	40268	44482.4	27198.4	-0.439896	0.222794
	539.448	23.0908	58997.2	21710.9	15086.2	24208.2	29652	16901.5	58997.2	21710.9	15086.2	24208.2	29652	16901.5	-0.436971	0.231148
	682.364	19.6247	116253	155384	128202	109699	92206.2	93570.8	116253	155384	128202	109699	92206.2	93570.8	-0.436376	1.26831
	387.194	15.3675	95930.5	126291	101104	77129.3	82359.2	80181.6	95930.5	126291	101104	77129.3	82359.2	80181.6	-0.431935	1.37076
	720.416	21.2463	255493	115895	88723.8	150837	102290	88413.7	255493	115895	88723.8	150837	102290	88413.7	-0.429927	0.290524
	669.419	20.9535	65197.6	62357.7	81310.6	36144.1	70822.6	48754.3	65197.6	62357.7	81310.6	36144.1	70822.6	48754.3	-0.423613	0.687363
	509.281	22.0035	84305	128743	120166	79601.7	90181.8	78676.6	84305	128743	120166	79601.7	90181.8	78676.6	-0.423434	0.93678
	736.413	21.0842	8459.53	7167.85	6616.13	5983.19	5925.56	4678.89	8459.53	7167.85	6616.13	5983.19	5925.56	4678.89	-0.423276	1.27709
	502.373	18.4803	54079.9	73368.3	41822.3	30243	38036.5	58226.7	54079.9	73368.3	41822.3	30243	38036.5	58226.7	-0.420121	0.502419
	801.553	21.6767	95245	46626.6	41652.4	57386.8	43288.3	36778.6	95245	46626.6	41652.4	57386.8	43288.3	36778.6	-0.417024	0.351609
	261.226	16.8316	41663.8	43484.6	45419.9	37197.3	30532.3	30588.8	41663.8	43484.6	45419.9	37197.3	30532.3	30588.8	-0.40927	1.91965
	738.425	19.5642	93629.1	70861.5	56544.3	65264	53605.7	48134.7	93629.1	70861.5	56544.3	65264	53605.7	48134.7	-0.404388	0.687489
	664.463	20.9629	78469.8	74426.8	92235.2	42861.3	84397	57983.8	78469.8	74426.8	92235.2	42861.3	84397	57983.8	-0.404145	0.683597
	468.389	19.6569	9955.23	56755.1	13318.6	9585.23	11666.1	39347.8	9955.23	56755.1	13318.6	9585.23	11666.1	39347.8	-0.401223	0.133538
	442.219	8.614	75756.8	78264.4	67150.9	57151.5	60903.6	50433.7	75756.8	78264.4	67150.9	57151.5	60903.6	50433.7	-0.392516	1.74095
	471.341	17.1017	10098.8	36244.6	15652.6	15292.8	16351.3	15791.9	10098.8	36244.6	15652.6	15292.8	16351.3	15791.9	-0.386196	0.240386
	155.071	10.3755	14208.9	3233.39	2725.53	5257.35	6154.47	4091.42	14208.9	3233.39	2725.53	5257.35	6154.47	4091.42	-0.379486	0.153115
	482.208	15.5938	32639.3	15135.4	18222.2	22677.3	12427.9	15651.7	32639.3	15135.4	18222.2	22677.3	12427.9	15651.7	-0.378796	0.339532
	465.181	15.5938	27534.9	14741	18705.6	18590.7	11914.2	16452.7	27534.9	14741	18705.6	18590.7	11914.2	16452.7	-0.377016	0.475725
	534.292	13.4698	55698.3	27591.9	29856.5	28446.8	36322	22431	55698.3	27591.9	29856.5	28446.8	36322	22431	-0.375796	0.366112
	515.32	18.5222	205442	154607	158412	145597	129312	125516	205442	154607	158412	145597	129312	125516	-0.372705	1.05835
	244.193	22.7964	353.967	17070.4	5338.15	358.212	930.229	16324.7	353.967	17070.4	5338.15	358.212	930.229	16324.7	-0.370008	0.084397
	776.233	23.0937	712527	500248	652729	598238	505641	339704	712527	500248	652729	598238	505641	339704	-0.369911	0.644468
	557.249	18.5161	18821.1	14022.1	12424.6	14302.3	11142.7	9667.31	18821.1	14022.1	12424.6	14302.3	11142.7	9667.31	-0.366506	0.648658
	686.183	23.4744	155053	125309	47315.8	136634	63180.1	54963.6	155053	125309	47315.8	136634	63180.1	54963.6	-0.363038	0.230675
	696.417	16.5587	81426.6	62980.6	54610.2	77189.8	40571.7	37459.4	81426.6	62980.6	54610.2	77189.8	40571.7	37459.4	-0.358572	0.413426
	163.128	13.6679	8070.44	15613.9	8184.39	5027.13	7110.82	12802.9	8070.44	15613.9	8184.39	5027.13	7110.82	12802.9	-0.35363	0.271298
	587.437	21.4823	48428	43162.8	38524.7	36842.9	29807.8	35222.9	48428	43162.8	38524.7	36842.9	29807.8	35222.9	-0.353012	1.24006
	672.417	17.2213	96419.7	80111	70636.9	76313.6	66732.8	50901.7	96419.7	80111	70636.9	76313.6	66732.8	50901.7	-0.349819	0.773685
	764.537	22.615	1.74369e+06	814189	524403	1.07891e+06	811545	528286	1.74369e+06	814189	524403	1.07891e+06	811545	528286	-0.349742	0.214447
	338.24	17.7473	9753.22	7800.21	5973.91	7668.02	5976.55	4831.14	9753.22	7800.21	5973.91	7668.02	5976.55	4831.14	-0.348708	0.544253
	259.205	19.885	40528.2	41951	39333.8	28545.4	30771.1	36626.1	40528.2	41951	39333.8	28545.4	30771.1	36626.1	-0.344425	1.56986
	792.567	17.1486	7440.76	22128.1	9502.93	11091.3	10816.2	8873.79	7440.76	22128.1	9502.93	11091.3	10816.2	8873.79	-0.344075	0.23374
	780.23	23.0937	100877	69056.3	88488.3	84634	70338.7	48778.5	100877	69056.3	88488.3	84634	70338.7	48778.5	-0.342918	0.582969
	558.406	21.6523	7398.23	8000.13	6913.43	5685.81	6571.35	5372.09	7398.23	8000.13	6913.43	5685.81	6571.35	5372.09	-0.339835	1.51193
	546.399	18.4563	64515.8	94142.9	50668	38391.8	49811.7	77423.3	64515.8	94142.9	50668	38391.8	49811.7	77423.3	-0.337821	0.349945
	689.349	21.2538	64651.3	34030.3	28494.5	43147.5	31086.1	26539.2	64651.3	34030.3	28494.5	43147.5	31086.1	26539.2	-0.335722	0.289533
	749.522	23.5875	32778.7	13156	8295.49	21648.9	12938.3	8642.89	32778.7	13156	8295.49	21648.9	12938.3	8642.89	-0.32706	0.164204
	559.426	20.0986	2775.81	2884.24	5735.31	1680.71	3862.02	3549.51	2775.81	2884.24	5735.31	1680.71	3862.02	3549.51	-0.325739	0.257926
	659.278	20.8284	11422.1	29385.4	20336.9	15186.3	15639.6	17970.4	11422.1	29385.4	20336.9	15186.3	15639.6	17970.4	-0.325449	0.321122
	540.446	21.717	13001.8	55840.7	14439.3	10375	16801.8	39295.5	13001.8	55840.7	14439.3	10375	16801.8	39295.5	-0.325246	0.123735
	510.364	18.524	290873	234542	221804	231245	190438	175157	290873	234542	221804	231245	190438	175157	-0.32419	0.862439
	715.384	19.6844	1976.28	5112.14	2351.88	2660.7	2644.36	2239.05	1976.28	5112.14	2351.88	2660.7	2644.36	2239.05	-0.323482	0.251033
	493.349	17.0951	18022.1	37101.4	21113.5	19361.8	21568.7	20258.4	18022.1	37101.4	21113.5	19361.8	21568.7	20258.4	-0.317221	0.350226
	590.425	18.4139	68522	109010	59278.4	43709.1	57073.4	89382.4	68522	109010	59278.4	43709.1	57073.4	89382.4	-0.316482	0.310833
	571.445	23.9802	97668	35180.7	17736.6	69011.9	31569.9	20414.9	97668	35180.7	17736.6	69011.9	31569.9	20414.9	-0.315614	0.127487
	493.338	18.5202	88130.9	71746.5	63498.9	67764	58245.2	53698.5	88130.9	71746.5	63498.9	67764	58245.2	53698.5	-0.313824	0.807148
	607.294	22.196	5.45494e+06	3.84314e+06	3.34059e+06	4.07365e+06	2.95842e+06	3.14092e+06	5.45494e+06	3.84314e+06	3.34059e+06	4.07365e+06	2.95842e+06	3.14092e+06	-0.3131	0.494266
	261.231	15.8101	7939.84	8730.14	8760.79	7135.99	6957.16	6443.31	7939.84	8730.14	8760.79	7135.99	6957.16	6443.31	-0.308388	2.06457
	427.378	23.183	42757.7	27845.1	16356.7	33131.7	21528.7	15669.7	42757.7	27845.1	16356.7	33131.7	21528.7	15669.7	-0.306203	0.236926
	638.339	21.2233	3.47665e+06	1.84839e+06	1.80544e+06	2.23235e+06	1.7708e+06	1.77838e+06	3.47665e+06	1.84839e+06	1.80544e+06	2.23235e+06	1.7708e+06	1.77838e+06	-0.302548	0.323381
	569.241	16.8417	21392.1	33898.9	34680.4	26685.6	24259.5	22134.3	21392.1	33898.9	34680.4	26685.6	24259.5	22134.3	-0.300002	0.554159
	229.144	12.4637	29398.2	33221.3	24308.2	20536.8	24747.2	25511.7	29398.2	33221.3	24308.2	20536.8	24747.2	25511.7	-0.296154	0.828253
	476.333	21.6539	25533.6	13787.1	13156.7	17885.6	13538.4	11337.9	25533.6	13787.1	13156.7	17885.6	13538.4	11337.9	-0.295374	0.294102
	475.299	22.6507	48029.4	37604.7	20713.4	39120.8	27640.9	20113.3	48029.4	37604.7	20713.4	39120.8	27640.9	20113.3	-0.291774	0.26792
	708.415	21.2407	84619.1	50922.5	51825.5	59092.6	47702	47199.7	84619.1	50922.5	51825.5	59092.6	47702	47199.7	-0.282991	0.400985
	296.136	7.4136	0	28943.1	11329.4	12683	17648.2	2882.83	100	28943.1	11329.4	12683	17648.2	2882.83	-0.281584	0.0882781
	357.3	17.6647	34638.7	39856.6	38904.3	31091.6	30344.5	32161.6	34638.7	39856.6	38904.3	31091.6	30344.5	32161.6	-0.27687	1.75908
	304.266	22.0763	54306.6	86725	17423.8	57003.9	41910.9	32032	54306.6	86725	17423.8	57003.9	41910.9	32032	-0.275096	0.161809
	634.45	18.3899	66811.6	113158	60760.3	45651.7	60087.6	93431.9	66811.6	113158	60760.3	45651.7	60087.6	93431.9	-0.273407	0.252428
	605.224	21.3737	33444.4	32932.4	28396.2	28939.8	27154.4	22711.5	33444.4	32932.4	28396.2	28939.8	27154.4	22711.5	-0.266175	1.01978
	676.319	21.8485	9291.95	5451.91	5902.48	5191.2	5981.02	6053.96	9291.95	5451.91	5902.48	5191.2	5981.02	6053.96	-0.261283	0.386216
	597.402	20.0939	37722.2	31869.1	33544.5	27299.5	28894	30043.1	37722.2	31869.1	33544.5	27299.5	28894	30043.1	-0.258173	1.37439
	313.27	17.0985	6403.87	9257.28	12464.8	6694.51	9107.71	7814.95	6403.87	9257.28	12464.8	6694.51	9107.71	7814.95	-0.252067	0.328103
	783.503	23.172	55032.3	36059.3	29103.6	41601.6	34319.9	25133.2	55032.3	36059.3	29103.6	41601.6	34319.9	25133.2	-0.250242	0.282577
	601.432	22.0066	26933.1	25464.3	12795.9	20560.4	17900.6	16388.7	26933.1	25464.3	12795.9	20560.4	17900.6	16388.7	-0.249241	0.30137
	656.346	12.9736	8666.34	6113.5	6441.18	7553.49	5674.72	4680.67	8666.34	6113.5	6441.18	7553.49	5674.72	4680.67	-0.24482	0.402062
	448.33	20.0469	6264.11	5363.61	5123.07	4407.37	5742.88	3997.54	6264.11	5363.61	5123.07	4407.37	5742.88	3997.54	-0.243653	0.61772
	848.515	17.6081	9733.65	23348.1	15024.5	11739.6	14823.3	14071.3	9733.65	23348.1	15024.5	11739.6	14823.3	14071.3	-0.243527	0.241372
	465.336	23.0287	7457.65	6120.71	4679.85	7740.33	4304.67	3384.58	7457.65	6120.71	4679.85	7740.33	4304.67	3384.58	-0.242846	0.239839
	197.122	12.454	33658.5	38417.5	28274.2	26283	28448.7	30082.7	33658.5	38417.5	28274.2	26283	28448.7	30082.7	-0.242663	0.761086
	614.482	20.5233	6026.18	11164.7	7638.98	5834.4	6737.78	8472.27	6026.18	11164.7	7638.98	5834.4	6737.78	8472.27	-0.238635	0.301087
	678.477	18.3654	57463.2	101991	57740.5	42686.1	53631.2	88241.9	57463.2	101991	57740.5	42686.1	53631.2	88241.9	-0.234903	0.20864
	710.395	19.6227	12494.3	29404.8	13655	19194	12940.7	15311.4	12494.3	29404.8	13655	19194	12940.7	15311.4	-0.227602	0.178599
	652.359	21.2541	8734.72	4890.97	5156.31	7190.29	5296.35	3584.47	8734.72	4890.97	5156.31	7190.29	5296.35	3584.47	-0.224881	0.217192
	534.278	15.1917	10850.2	2834.18	3849.16	6511.07	5025.32	3469.24	10850.2	2834.18	3849.16	6511.07	5025.32	3469.24	-0.224616	0.114656
	371.102	23.0989	11491.4	8285.94	9967.04	10256.1	8891.39	6392.61	11491.4	8285.94	9967.04	10256.1	8891.39	6392.61	-0.219851	0.406743
	722.431	21.2388	101694	60849.2	62220.4	71659	61578.9	60089.1	101694	60849.2	62220.4	71659	61578.9	60089.1	-0.217367	0.307872
	475.328	18.5238	77789.1	84847.9	90150.2	72327.8	72896.2	72288.9	77789.1	84847.9	90150.2	72327.8	72896.2	72288.9	-0.216822	1.51534
	621.312	21.2388	1.4392e+06	856693	928105	976318	859887	942132	1.4392e+06	856693	928105	976318	859887	942132	-0.214629	0.327286
	332.312	18.5207	43114	61325.8	53755.3	41371.7	51174.1	43946.5	43114	61325.8	53755.3	41371.7	51174.1	43946.5	-0.212886	0.5268
	180.083	9.82286	45110.7	33425.5	33586.5	31994.7	33154.4	31612.7	45110.7	33425.5	33586.5	31994.7	33154.4	31612.7	-0.212569	0.586571
	722.504	18.3251	44377.6	84716.5	47011.8	34726.7	43690.9	73719.2	44377.6	84716.5	47011.8	34726.7	43690.9	73719.2	-0.211075	0.172032
	317.151	10.5009	33126.6	29187.3	27508.7	24877.9	25743.5	27085.4	33126.6	29187.3	27508.7	24877.9	25743.5	27085.4	-0.209038	1.06359
	465.344	21.9289	10402.6	7651.74	5094.04	8727.28	5763.76	5560.23	10402.6	7651.74	5094.04	8727.28	5763.76	5560.23	-0.207215	0.218048
	590.425	16.9947	9974.26	4528.27	4009.72	7923.09	4217.26	3910.95	9974.26	4528.27	4009.72	7923.09	4217.26	3910.95	-0.20579	0.130983
	331.286	18.5339	198298	210505	243605	186373	187412	192067	198298	210505	243605	186373	187412	192067	-0.20535	0.99134
	589.251	20.7687	15148.4	15296.5	10629.8	14239.8	10047	11398.4	15148.4	15296.5	10629.8	14239.8	10047	11398.4	-0.202925	0.384148
	512.416	19.597	8268.6	46000.1	11054.3	6937.11	9845.73	40029.6	8268.6	46000.1	11054.3	6937.11	9845.73	40029.6	-0.201382	0.0611209
	605.316	23.0097	129470	48614.3	51640.4	98473.7	52514.8	48875.9	129470	48614.3	51640.4	98473.7	52514.8	48875.9	-0.200884	0.117182
	263.236	20.2654	7228.39	17589.8	6893.36	6295.49	10434.5	10876.2	7228.39	17589.8	6893.36	6295.49	10434.5	10876.2	-0.200014	0.132472
	766.531	18.2944	33414.7	67150.3	37185.9	27601	34814.3	57806.6	33414.7	67150.3	37185.9	27601	34814.3	57806.6	-0.196362	0.155865
	740.531	23.376	356792	149410	97695.7	239619	164865	123530	356792	149410	97695.7	239619	164865	123530	-0.193727	0.105875
	450.182	15.8297	38149.4	17352.5	21102.8	26091	20905.5	20019.1	38149.4	17352.5	21102.8	26091	20905.5	20019.1	-0.192935	0.182445
	694.401	21.2407	111085	66158.3	67671.7	78823.2	69031.5	66748.6	111085	66158.3	67671.7	78823.2	69031.5	66748.6	-0.190608	0.265768
	325.318	20.2513	3917.46	12613.3	2325.36	4009.2	7617.63	4900.67	3917.46	12613.3	2325.36	4009.2	7617.63	4900.67	-0.190168	0.0812114
	634.37	12.975	177994	150434	111874	160842	124371	100994	177994	150434	111874	160842	124371	100994	-0.189121	0.280115
	696.416	21.2407	14217.5	9594.69	11004.1	10222.8	10436.2	9958.77	14217.5	9594.69	11004.1	10222.8	10436.2	9958.77	-0.185398	0.436198
	710.407	21.233	15157.6	9905.63	9122.23	10236.9	10479.8	9353.95	15157.6	9905.63	9122.23	10236.9	10479.8	9353.95	-0.185024	0.2877
	255.16	10.5803	8765.29	9663.85	8139.71	7293.65	8294.82	7817.18	8765.29	9663.85	8139.71	7293.65	8294.82	7817.18	-0.182879	0.932794
	211.136	12.4427	24891.9	30209.4	21945	21315.6	22129	24493.5	24891.9	30209.4	21945	21315.6	22129	24493.5	-0.181504	0.511926
	601.291	13.8863	12038	12474.5	9480.65	13220.9	10741.2	6036.18	12038	12474.5	9480.65	13220.9	10741.2	6036.18	-0.180362	0.225948
	738.407	21.241	13301.7	9200.4	8128.66	10293	8403.62	8497.2	13301.7	9200.4	8128.66	10293	8403.62	8497.2	-0.171701	0.27125
	600.46	19.4967	8527.47	41328.3	8730.93	8577.29	10382.5	33068.8	8527.47	41328.3	8730.93	8577.29	10382.5	33068.8	-0.17127	0.0561256
	1086.56	12.9734	46910.8	48945.6	48507.8	43487.1	44445.1	40812.7	46910.8	48945.6	48507.8	43487.1	44445.1	40812.7	-0.165198	1.85065
	282.28	22.0954	366480	580869	112714	302201	334299	308888	366480	580869	112714	302201	334299	308888	-0.165172	0.101225
	570.449	20.5794	8553.67	15602	10642.4	8808.41	10190.4	12053.6	8553.67	15602	10642.4	8808.41	10190.4	12053.6	-0.164302	0.211219
	237.217	16.1092	3790.99	5081.18	5404.63	4052.33	3873.06	4823.27	3790.99	5081.18	5404.63	4052.33	3873.06	4823.27	-0.163328	0.372655
	442.327	16.629	5137.47	4359.24	5546.18	4805.9	4802.55	3829.33	5137.47	4359.24	5546.18	4805.9	4802.55	3829.33	-0.162787	0.489318
	671.405	15.8222	32147.9	29159.7	28338.3	31167.2	26033.8	22886.6	32147.9	29159.7	28338.3	31167.2	26033.8	22886.6	-0.162659	0.523313
	789.512	21.4767	33959.9	31227.8	25219.9	25639	28972.1	26231.5	33959.9	31227.8	25219.9	25639	28972.1	26231.5	-0.161329	0.501585
	313.273	18.5203	58897.8	70336.2	79020.8	58744.9	63383.2	65153.3	58897.8	70336.2	79020.8	58744.9	63383.2	65153.3	-0.153143	0.49771
	589.255	20.7687	15718.1	9730.86	9268.43	12228.7	8629.25	10381.2	15718.1	9730.86	9268.43	12228.7	8629.25	10381.2	-0.152305	0.191218
	542.315	7.74933	53059.9	8747.01	5738.82	17468	22538	20824.6	53059.9	8747.01	5738.82	17468	22538	20824.6	-0.151067	0.0500003
	787.499	23.4475	38238.3	39444.8	37122	42720.5	29544.4	31133.6	38238.3	39444.8	37122	42720.5	29544.4	31133.6	-0.150971	0.379692
	490.377	21.5956	68950.8	54268.1	35618	56529.9	45824.8	40792	68950.8	54268.1	35618	56529.9	45824.8	40792	-0.150052	0.186636
	585.233	18.5258	5318.42	6872.19	9651.75	5421.01	7506.83	6765.63	5318.42	6872.19	9651.75	5421.01	7506.83	6765.63	-0.149411	0.195554
	670.31	20.5213	64876.1	52455.5	42392.9	56491.9	42335.2	45345.5	64876.1	52455.5	42392.9	56491.9	42335.2	45345.5	-0.147788	0.265528
	777.215	19.6418	5742.15	5745.32	5704.76	5785.91	5594.16	4182.34	5742.15	5745.32	5704.76	5785.91	5594.16	4182.34	-0.143692	0.464411
	740.55	21.4615	7145.28	6251.45	4964.19	4553.52	5919.55	6170.56	7145.28	6251.45	4964.19	4553.52	5919.55	6170.56	-0.141668	0.285789
	556.439	19.5403	6698.82	40859.9	8768.32	6602.34	8967.63	35527.1	6698.82	40859.9	8768.32	6602.34	8967.63	35527.1	-0.140587	0.0411143
	280.263	20.2507	81593	231126	40497.3	70488.7	128267	122392	81593	231126	40497.3	70488.7	128267	122392	-0.137317	0.0610315
	474.222	7.7555	56908.2	3936.19	3162.12	13233.6	25439.5	19703.6	56908.2	3936.19	3162.12	13233.6	25439.5	19703.6	-0.132827	0.0350067
	740.526	22.3867	14794.7	5106.3	3153.2	8291.56	7782.09	5079.32	14794.7	5106.3	3153.2	8291.56	7782.09	5079.32	-0.124169	0.058739
	480.425	21.874	28652.7	29330.2	22893.2	29475.7	24347.3	20434.9	28652.7	29330.2	22893.2	29475.7	24347.3	20434.9	-0.123169	0.265408
	587.466	23.5586	334387	153013	118921	257721	164882	134338	334387	153013	118921	257721	164882	134338	-0.122559	0.0756673
	379.286	20.746	4671.73	7061.23	6768.73	5148.49	6390.09	5484.3	4671.73	7061.23	6768.73	5148.49	6390.09	5484.3	-0.120183	0.230351
	241.082	15.5352	7429.28	6225.44	4772.24	4113.89	7918.33	4943.43	7429.28	6225.44	4772.24	4113.89	7918.33	4943.43	-0.11835	0.127929
	715.378	14.9817	188375	180196	140291	191239	155041	122520	188375	180196	140291	191239	155041	122520	-0.1183	0.208529
	367.166	12.9751	6527.13	8341.08	9628.49	6608.48	7556.99	8454.63	6527.13	8341.08	9628.49	6608.48	7556.99	8454.63	-0.114982	0.235146
	904.515	16.3476	115522	96914.5	75408.9	89444.3	92557.3	84254	115522	96914.5	75408.9	89444.3	92557.3	84254	-0.112482	0.239482
	181.122	13.802	125946	122372	105182	96567.4	104722	126952	125946	122372	105182	96567.4	104722	126952	-0.106948	0.308999
	643.293	21.2405	269845	174170	171938	215692	178454	178161	269845	174170	171938	215692	178454	178161	-0.106028	0.157585
	740.439	19.7435	55326.2	24701.5	29276.6	39723	34141.3	27816.8	55326.2	24701.5	29276.6	39723	34141.3	27816.8	-0.1043	0.0891375
	899.368	14.1243	110745	94154.3	72138	110476	83286.1	63966.5	110745	94154.3	72138	110476	83286.1	63966.5	-0.104231	0.135504
	378.265	17.7261	91501.5	75020.6	64488.1	98201.8	65573.2	51515.8	91501.5	75020.6	64488.1	98201.8	65573.2	51515.8	-0.10167	0.120121
	629.274	22.198	117184	92882.4	81962.6	122392	72165	77960	117184	92882.4	81962.6	122392	72165	77960	-0.0997669	0.125503
	268.171	16.0579	37013.7	47035.2	47484.7	52173.7	38694.8	32027.6	37013.7	47035.2	47484.7	52173.7	38694.8	32027.6	-0.0979927	0.157729
	681.243	22.0824	20631.4	18474.3	16019.4	20608.4	16843.5	14089.7	20631.4	18474.3	16019.4	20608.4	16843.5	14089.7	-0.0969724	0.198856
	473.319	21.5954	185926	159792	118465	151374	150775	131915	185926	159792	118465	151374	150775	131915	-0.0967859	0.185557
	666.371	21.2379	385934	293282	246425	344576	291383	230046	385934	293282	246425	344576	291383	230046	-0.0960768	0.139614
	841.326	13.7777	58299.2	53342.9	43743.5	60515.6	46206.8	38739.5	58299.2	53342.9	43743.5	60515.6	46206.8	38739.5	-0.0952112	0.161726
	247.226	18.0079	81100.7	77756.8	63690.9	85169	67548.4	55686	81100.7	77756.8	63690.9	85169	67548.4	55686	-0.0947402	0.177431
	904.763	16.3556	120530	102780	83129.7	97257.6	101692	88658.4	120530	102780	83129.7	97257.6	101692	88658.4	-0.0915001	0.212574
	348.348	22.3497	28401.5	25959.6	22359	29127.2	23189.3	19777.4	28401.5	25959.6	22359	29127.2	23189.3	19777.4	-0.089726	0.180718
	414.358	19.9303	98337.6	76916.2	59297.1	87404.3	71426	62098.3	98337.6	76916.2	59297.1	87404.3	71426	62098.3	-0.0863204	0.123
	679.242	22.0811	38846.7	33416.2	29250.3	37551.3	31110.6	26991.6	38846.7	33416.2	29250.3	37551.3	31110.6	26991.6	-0.0857765	0.17924
	589.202	14.0643	4880.25	6620.27	6695.2	6329.54	5626.02	5208.98	4880.25	6620.27	6695.2	6329.54	5626.02	5208.98	-0.0841682	0.194905
	317.15	9.517	30784.7	25275.3	27577.5	21146	29306	28578.2	30784.7	25275.3	27577.5	21146	29306	28578.2	-0.0817435	0.192543
	443.218	14.4849	13212.8	14101.1	13240.6	12922.3	13273.3	12139.1	13212.8	14101.1	13240.6	12922.3	13273.3	12139.1	-0.0812145	0.76664
	299.112	12.5933	12624.1	10105	12602.4	13642.4	11042.7	8759.44	12624.1	10105	12602.4	13642.4	11042.7	8759.44	-0.0791838	0.142183
	716.381	14.9784	74528.8	68979.5	55811.1	78666.7	62681.6	47685.5	74528.8	68979.5	55811.1	78666.7	62681.6	47685.5	-0.0764377	0.118621
	653.381	15.82	12137.4	10763.4	11178.1	12423.3	10584.1	9345.76	12137.4	10763.4	11178.1	12423.3	10584.1	9345.76	-0.0749718	0.22946
	594.297	12.3004	3762.6	2628.39	2196.24	3735.21	2537.28	1904.2	3762.6	2628.39	2196.24	3735.21	2537.28	1904.2	-0.0706754	0.0670836
	657.336	14.4786	211200	179257	148992	216500	165190	131991	211200	179257	148992	216500	165190	131991	-0.0706136	0.101365
	331.283	17.0871	26200.9	37684.4	41451.5	30391.2	35331.5	34588.3	26200.9	37684.4	41451.5	30391.2	35331.5	34588.3	-0.0705298	0.126937
	428.338	19.8641	39819.4	36938.3	36997.7	35160.5	37020.3	36147.5	39819.4	36938.3	36997.7	35160.5	37020.3	36147.5	-0.070525	0.762174
	338.234	13.404	53973.9	47733.6	39458.3	54792.6	42814	36826.2	53973.9	47733.6	39458.3	54792.6	42814	36826.2	-0.0705067	0.121349
	589.245	22.634	349987	173797	184361	309976	207987	156782	349987	173797	184361	309976	207987	156782	-0.0697023	0.0527286
	554.248	13.1452	73873.1	112360	172386	66284	142708	132980	73873.1	112360	172386	66284	142708	132980	-0.0685713	0.0509888
	661.303	20.1928	24679.8	15688.8	19853.1	17659.5	19098.6	20789.7	24679.8	15688.8	19853.1	17659.5	19098.6	20789.7	-0.0655239	0.117955
	578.289	12.9736	24698.8	21600.5	17548.1	23959.4	20587.5	16477.7	24698.8	21600.5	17548.1	23959.4	20587.5	16477.7	-0.065239	0.11405
	465.335	20.0532	151852	128219	134227	128641	144891	122641	151852	128219	134227	128641	144891	122641	-0.0645375	0.245749
	238.087	13.2792	4517.95	6258.83	7644.43	5689.22	6080.17	5871.51	4517.95	6258.83	7644.43	5689.22	6080.17	5871.51	-0.062444	0.102628
	604.446	20.3572	76069.6	22776.2	23237.2	50644.7	40492.7	25841.3	76069.6	22776.2	23237.2	50644.7	40492.7	25841.3	-0.0616158	0.0299831
	686.392	19.7212	41781.9	36488.9	35953.4	37606.9	38207.7	33654.9	41781.9	36488.9	35953.4	37606.9	38207.7	33654.9	-0.061339	0.270683
	365.267	20.0436	12037.6	48850.2	52988.5	26612.7	41837.8	40743.3	12037.6	48850.2	52988.5	26612.7	41837.8	40743.3	-0.0605758	0.0380789
	599.295	13.888	122980	107778	94303.1	123742	103757	84242.2	122980	107778	94303.1	123742	103757	84242.2	-0.0603674	0.114372
	576.329	12.2973	38302.9	32719	25625.8	40168.9	30915.4	21867.4	38302.9	32719	25625.8	40168.9	30915.4	21867.4	-0.0562563	0.0668053
	391.285	21.5954	351415	279931	220983	308240	268876	243000	351415	279931	220983	308240	268876	243000	-0.0555817	0.0905789
	594.337	13.888	85486.6	87801	80537.5	91048.4	80733.9	73861.1	85486.6	87801	80537.5	91048.4	80733.9	73861.1	-0.0472691	0.19236
	635.362	15.8103	10394.6	12894.1	12026.4	11554.3	11116.8	11633.4	10394.6	12894.1	12026.4	11554.3	11116.8	11633.4	-0.0418789	0.169618
	226.18	22.7671	3232.94	99923.7	27164.8	10856.9	8684.06	107059	3232.94	99923.7	27164.8	10856.9	8684.06	107059	-0.041797	0.00937482
	392.374	22.1636	92734.3	86543.2	73972.9	95269.9	80894	70277.7	92734.3	86543.2	73972.9	95269.9	80894	70277.7	-0.0393188	0.088611
	652.498	21.5696	14344.1	13161	9340.74	11152.5	13925.3	10836.8	14344.1	13161	9340.74	11152.5	13925.3	10836.8	-0.0369336	0.059739
	894.413	14.1259	155465	158047	134576	165753	146998	124033	155465	158047	134576	165753	146998	124033	-0.0368603	0.0950463
	513.305	16.9965	127654	83596.6	83596.3	114270	86419.5	86795	127654	83596.6	83596.3	114270	86419.5	86795	-0.0364822	0.0485173
	597.398	22.4527	4171.12	8310.81	7232.16	6166.7	6317.11	6747.81	4171.12	8310.81	7232.16	6166.7	6317.11	6747.81	-0.0357462	0.0438347
	699.346	20.5175	7068.85	7017.13	4972.69	7827.22	6299.85	4469.57	7068.85	7017.13	4972.69	7827.22	6299.85	4469.57	-0.0354054	0.0441424
	439.304	19.435	66949.3	209583	213291	142399	183367	152219	66949.3	209583	213291	142399	183367	152219	-0.0352936	0.0266081
	617.447	17.2199	5877.84	9235.02	3777.84	5943.77	6167.8	6328.4	5877.84	9235.02	3777.84	5943.77	6167.8	6328.4	-0.0348394	0.0317966
	193.158	17.2084	22715.1	28439.3	21083.1	18768.1	20072.4	31812.5	22715.1	28439.3	21083.1	18768.1	20072.4	31812.5	-0.0319981	0.0380544
	778.213	21.6313	15602.2	15471.2	13054.5	12622.1	19127.9	11468.3	15602.2	15471.2	13054.5	12622.1	19127.9	11468.3	-0.0300472	0.0408724
	474.317	20.4887	7211.89	11743.7	7660.89	6602.99	8376.65	11136.5	7211.89	11743.7	7660.89	6602.99	8376.65	11136.5	-0.0273805	0.0286892
	301.142	17.8073	357962	362994	358736	393454	351458	316016	357962	362994	358736	393454	351458	316016	-0.0252924	0.100049
	436.4	22.0147	100988	94121.4	77875.9	102903	87490.9	77891.7	100988	94121.4	77875.9	102903	87490.9	77891.7	-0.0250558	0.053985
	293.209	16.6227	50790.9	37393.1	41711	43075.3	51796.7	32871	50790.9	37393.1	41711	43075.3	51796.7	32871	-0.0241013	0.03601
	666.359	12.9767	10383	9167.2	8536.28	10105.3	8998.15	8535.61	10383	9167.2	8536.28	10105.3	8998.15	8535.61	-0.0231694	0.0732217
	269.211	18.0016	38010.9	41351.9	34847.7	43516.3	36299.9	32610.8	38010.9	41351.9	34847.7	43516.3	36299.9	32610.8	-0.0227067	0.0552525
	481.319	20.1034	17056	58545.9	98778.8	19684.2	62475.6	89591	17056	58545.9	98778.8	19684.2	62475.6	89591	-0.0219233	0.00926136
	534.281	11.3149	7558.35	5207.73	3512.25	7340.89	5229.87	3489.4	7558.35	5207.73	3512.25	7340.89	5229.87	3489.4	-0.0194666	0.0148913
	135.114	15.3396	129374	148109	171048	171555	139603	131552	129374	148109	171048	171555	139603	131552	-0.0188431	0.0383754
	149.024	21.5939	57279.1	47272.7	37930.7	53331.1	46050.9	41279.3	57279.1	47272.7	37930.7	53331.1	46050.9	41279.3	-0.0185592	0.0310131
	608.319	13.7616	5691.7	9063.8	8967.69	9656.96	7392.35	6376.25	5691.7	9063.8	8967.69	9656.96	7392.35	6376.25	-0.018215	0.0224959
	153.127	15.3916	163651	187372	215669	218098	177684	163987	163651	187372	215669	218098	177684	163987	-0.0177327	0.0352764
	779.215	21.6183	11210.4	9915.19	8310.15	8909.54	13709.4	6481.09	11210.4	9915.19	8310.15	8909.54	13709.4	6481.09	-0.0165487	0.0162557
	442.333	20.1553	1940.5	5373.55	9097.29	1795.8	5652.19	8776.89	1940.5	5373.55	9097.29	1795.8	5652.19	8776.89	-0.0164852	0.00706372
	858.466	13.9364	6609.6	6296.04	5156.73	5925.31	6065.62	5871.37	6609.6	6296.04	5156.73	5925.31	6065.62	5871.37	-0.016069	0.0515024
	652.38	14.4786	108622	111339	93144.1	122480	103572	84072.7	108622	111339	93144.1	122480	103572	84072.7	-0.0137995	0.026763
	126.073	10.6966	293510	370250	371484	268090	354093	404874	293510	370250	371484	268090	354093	404874	-0.0114533	0.0191026
	250.179	14.5431	11635.6	77648.4	32320.9	24971.7	20788.1	75053.2	11635.6	77648.4	32320.9	24971.7	20788.1	75053.2	-0.00942587	0.00330022
	249.182	15.304	91181.1	88053.6	87103.3	102040	82059.1	80908.2	91181.1	88053.6	87103.3	102040	82059.1	80908.2	-0.00722639	0.0212223
	572.42	21.6003	29514.5	29502.6	23190.1	26546.4	28611.2	26654.4	29514.5	29502.6	23190.1	26546.4	28611.2	26654.4	-0.00695068	0.0198391
	604.445	21.9451	61875.8	19024.2	14675.4	36526	31658.6	27057.3	61875.8	19024.2	14675.4	36526	31658.6	27057.3	-0.00504281	0.00237189
	109.096	20.2896	8079.32	11598.7	10492.8	8079.05	10977.3	11040	8079.32	11598.7	10492.8	8079.05	10977.3	11040	-0.00356251	0.00570224
	718.345	13.9866	36176.1	40924.4	34840	41210.7	36696	33838.2	36176.1	40924.4	34840	41210.7	36696	33838.2	-0.00252187	0.00756272
	710.422	14.98	75206.7	75020.9	69604.8	82929.5	72428.8	64295.4	75206.7	75020.9	69604.8	82929.5	72428.8	64295.4	-0.00117333	0.00341872
	577.331	12.299	11398.7	10183	8670.21	12229.9	9271.29	8749.68	11398.7	10183	8670.21	12229.9	9271.29	8749.68	-4.91626e-05	8.34996e-05
	429.285	17.3175	20059.8	32700.6	27217.1	24078.8	28467.4	27654.1	20059.8	32700.6	27217.1	24078.8	28467.4	27654.1	0.00401307	0.00624612
	836.371	13.7763	113098	127114	109459	131359	115243	104177	113098	127114	109459	131359	115243	104177	0.00456008	0.0127641
	769.487	22.6188	258984	196620	151375	252920	196960	160041	258984	196620	151375	252920	196960	160041	0.00697596	0.0078116
	191.179	15.3394	168254	195546	227788	231002	186281	178018	168254	195546	227788	231002	186281	178018	0.00902721	0.0172618
	593.284	18.542	10358.5	14090.3	16668.7	13641.5	13259.2	14506.9	10358.5	14090.3	16668.7	13641.5	13259.2	14506.9	0.0101427	0.0171822
	417.16	18.203	164016	90335.4	132665	138274	123796	127810	164016	90335.4	132665	138274	123796	127810	0.0106377	0.0145121
	329.264	16.0206	19362.3	26350.5	31204.5	23309.3	26230.6	28017.5	19362.3	26350.5	31204.5	23309.3	26230.6	28017.5	0.0119579	0.0191862
	228.196	14.5644	30144.7	259322	106544	71801.1	65304.3	262408	30144.7	259322	106544	71801.1	65304.3	262408	0.0127031	0.0040917
	776.386	14.4767	52290.3	56138.8	49502.2	60862.3	51588.5	46923.3	52290.3	56138.8	49502.2	60862.3	51588.5	46923.3	0.0131202	0.0359819
	209.19	15.3476	306805	401641	464353	439156	380011	366840	306805	401641	464353	439156	380011	366840	0.0161581	0.0290799
	595.34	13.8863	31678.3	32321	29371.9	35105	32002.8	27366.9	31678.3	32321	29371.9	35105	32002.8	27366.9	0.0169504	0.0522956
	117.091	13.4137	63458.3	66562.9	66949	70675.4	65639.5	63464.9	63458.3	66562.9	66949	70675.4	65639.5	63464.9	0.0204338	0.144642
	557.248	12.9717	795496	825406	782334	873425	802676	762991	795496	825406	782334	873425	802676	762991	0.0213663	0.1261
	241.216	19.4287	48947.9	36830.3	36282.3	49257.9	40822.4	33961.9	48947.9	36830.3	36282.3	49257.9	40822.4	33961.9	0.0232335	0.0369805
	1808.52	16.3509	151472	167731	137739	150798	173406	140253	151472	167731	137739	150798	173406	140253	0.0235321	0.0668496
	163.076	17.3314	74806.7	78907.7	72638.2	79268.2	79306.8	71501.8	74806.7	78907.7	72638.2	79268.2	79306.8	71501.8	0.0235438	0.144975
	325.223	16.1373	4089.46	5276.51	5569.21	3790.14	6521.07	4896.74	4089.46	5276.51	5569.21	3790.14	6521.07	4896.74	0.0261104	0.0336384
	229.217	20.2872	70207.4	128559	120901	83281.7	108631	133786	70207.4	128559	120901	83281.7	108631	133786	0.0269681	0.028878
	193.145	12.9736	39535.6	48651.2	53050.7	43815.6	47979.1	52129.9	39535.6	48651.2	53050.7	43815.6	47979.1	52129.9	0.0271909	0.0672423
	519.271	13.2551	51145.8	53052	53166	47638	59666.4	53187.7	51145.8	53052	53166	47638	59666.4	53187.7	0.0283982	0.106348
	719.348	13.9867	16819.3	18503.3	16230.1	19148.3	18377.6	15143.6	16819.3	18503.3	16230.1	19148.3	18377.6	15143.6	0.0309185	0.0947993
	109.1	15.3491	58977.6	65702.3	68670.1	74018.2	63270.9	60576.1	58977.6	65702.3	68670.1	74018.2	63270.9	60576.1	0.0333019	0.108603
	676.298	13.2454	460976	509905	450158	536689	491017	426770	460976	509905	450158	536689	491017	426770	0.033554	0.109532
	799.279	13.0707	75808.3	81699.4	74449.4	86678.2	77338.3	73652.5	75808.3	81699.4	74449.4	86678.2	77338.3	73652.5	0.0350958	0.159865
	546.396	21.5986	14869.6	22925.4	24392.2	19760.7	22525.5	21541.7	14869.6	22925.4	24392.2	19760.7	22525.5	21541.7	0.0375692	0.0618719
	794.324	13.1209	156469	179195	154603	184511	166924	151772	156469	179195	154603	184511	166924	151772	0.0375799	0.128372
	494.25	12.3004	284948	321829	294074	346473	307240	270963	284948	321829	294074	346473	307240	270963	0.0376593	0.118209
	211.206	20.2873	32143.7	60448	53529.3	35653.5	50568.8	63994.5	32143.7	60448	53529.3	35653.5	50568.8	63994.5	0.0398841	0.0392607
	473.312	15.8202	5638	7230.39	8586.01	6286.8	8146.53	7634.42	5638	7230.39	8586.01	6286.8	8146.53	7634.42	0.0406659	0.0703673
	568.26	13.838	35627.6	48534.2	82812.5	32978.3	74033.8	64738.1	35627.6	48534.2	82812.5	32978.3	74033.8	64738.1	0.0406858	0.0284833
	465.194	7.7515	209990	33786.6	19424.6	57523.6	100633	112732	209990	33786.6	19424.6	57523.6	100633	112732	0.0415311	0.0133378
	668.383	15.0353	14209.7	10740.5	10236.2	14254.3	13215.9	8762.65	14209.7	10740.5	10236.2	14254.3	13215.9	8762.65	0.042281	0.0575198
	1206.01	16.3491	551676	643105	580410	549153	683937	595904	551676	643105	580410	549153	683937	595904	0.0430763	0.138559
	538.146	21.6603	26643.1	21666.5	23343.4	35464.7	17637.2	20794.3	26643.1	21666.5	23343.4	35464.7	17637.2	20794.3	0.0444714	0.0449429
	452.198	15.2117	69641.9	24162.7	36184.2	51722.8	44387.1	37989.5	69641.9	24162.7	36184.2	51722.8	44387.1	37989.5	0.0449149	0.0326237
	499.206	12.3004	139433	139372	129160	164795	137388	118804	139433	139372	129160	164795	137388	118804	0.0453295	0.114283
	279.161	17.7199	375819	430095	443628	498643	412733	378675	375819	430095	443628	498643	412733	378675	0.0460293	0.119222
	279.161	21.5923	15844.4	13907	10905.4	15882.8	14182.2	11912.6	15844.4	13907	10905.4	15882.8	14182.2	11912.6	0.0461235	0.0847694
	635.354	14.4803	159612	191080	178913	189408	187583	170041	159612	191080	178913	189408	187583	170041	0.0467064	0.202845
	361.14	12.9701	28922.7	36396.3	40471.1	33004.3	36856.5	39423.6	28922.7	36396.3	40471.1	33004.3	36856.5	39423.6	0.0468821	0.109026
	611.337	13.5433	358208	407473	389041	413096	397757	382366	358208	407473	389041	413096	397757	382366	0.0473119	0.310079
	579.294	17.8074	165684	215184	216844	243449	202533	171895	165684	215184	216844	243449	202533	171895	0.0478684	0.0896744
	228.15	13.569	46647	57914.3	53284.9	56666.7	55191.7	51421.9	46647	57914.3	53284.9	56666.7	55191.7	51421.9	0.0488316	0.19152
	732.538	19.4013	3108.18	15209.1	5067.46	2901	4972.15	16319.5	3108.18	15209.1	5067.46	2901	4972.15	16319.5	0.049001	0.0159202
	610.334	13.5433	1.0288e+06	1.19435e+06	1.10126e+06	1.20349e+06	1.14518e+06	1.09132e+06	1.0288e+06	1.19435e+06	1.10126e+06	1.20349e+06	1.14518e+06	1.09132e+06	0.0493068	0.266203
	491.323	16.9947	47760.9	38086.6	35538.9	49223.2	39286	37110.3	47760.9	38086.6	35538.9	49223.2	39286	37110.3	0.0494531	0.0957785
	653.298	22.4188	44913.4	46693	44390.7	55306.8	31957.1	53647	44913.4	46693	44390.7	55306.8	31957.1	53647	0.0512075	0.0762626
	465.201	14.6161	8393	8481.24	7681.26	10121.8	8481.34	6859.78	8393	8481.24	7681.26	10121.8	8481.34	6859.78	0.0523537	0.112439
	539.319	17.7142	66075.3	43526.4	37926	70863.2	38309.2	43854.6	66075.3	43526.4	37926	70863.2	38309.2	43854.6	0.0527997	0.0474384
	780.528	22.5066	87248.5	47058.4	37179.1	85395.4	53348.1	39219.1	87248.5	47058.4	37179.1	85395.4	53348.1	39219.1	0.0534825	0.0356113
	304.285	15.3623	54967.4	67594.6	85470.2	58576.3	75019.3	82496.9	54967.4	67594.6	85470.2	58576.3	75019.3	82496.9	0.054842	0.084021
	261.11	13.4074	669763	724792	688296	787556	707088	677029	669763	724792	688296	787556	707088	677029	0.0602475	0.332066
	281.213	19.4357	46335	29941.6	25556	45614.5	33056.9	27535.1	46335	29941.6	25556	45614.5	33056.9	27535.1	0.0606727	0.061069
	552.292	12.9717	1.55143e+06	1.98887e+06	1.83082e+06	1.91299e+06	1.97254e+06	1.71885e+06	1.55143e+06	1.98887e+06	1.83082e+06	1.91299e+06	1.97254e+06	1.71885e+06	0.0613319	0.201006
	508.349	16.9965	224214	169016	165690	232420	185067	167102	224214	169016	165690	232420	185067	167102	0.0647832	0.114198
	149.024	17.804	643476	710333	745012	862037	694417	639422	643476	710333	745012	862037	694417	639422	0.0652175	0.166418
	439.305	18.6584	14895.1	27516.1	22762.9	26214.4	21873.3	20149	14895.1	27516.1	22762.9	26214.4	21873.3	20149	0.0662494	0.0885367
	205.087	17.8024	93129.4	106132	106114	126375	99402.1	94141.5	93129.4	106132	106114	126375	99402.1	94141.5	0.0671242	0.168109
	163.132	10.7856	80537	70338.4	64412.2	75952.1	74687.8	74956.6	80537	70338.4	64412.2	75952.1	74687.8	74956.6	0.0674782	0.294712
	239.129	13.4059	549708	639153	626169	663666	629626	609540	549708	639153	626169	663666	629626	609540	0.0681551	0.384039
	332.326	18.4237	52216.3	136470	47966.2	89938.7	102024	56491	52216.3	136470	47966.2	89938.7	102024	56491	0.0702076	0.0420424
	259.191	17.5806	30841.8	31297.4	27805.9	39028.1	31262.2	24700.7	30841.8	31297.4	27805.9	39028.1	31262.2	24700.7	0.0787463	0.145944
	792.558	22.6245	21395.2	22427.4	22151	21191.4	25524.7	23078.3	21395.2	22427.4	22151	21191.4	25524.7	23078.3	0.0812237	0.420253
	653.284	20.5213	13719.6	15348.3	15731.4	14610.1	14592.9	18198	13719.6	15348.3	15731.4	14610.1	14592.9	18198	0.0814452	0.255662
	452.323	16.9305	61309.1	72154.4	56905	66965.8	69941.5	64829.6	61309.1	72154.4	56905	66965.8	69941.5	64829.6	0.0836806	0.326807
	159.137	15.7083	14693.1	32942	49979	29914.8	36566.4	36974.5	14693.1	32942	49979	29914.8	36566.4	36974.5	0.0838515	0.0649234
	637.291	21.877	5606.84	3545.37	2161.27	5601.08	2973.41	3420.6	5606.84	3545.37	2161.27	5601.08	2973.41	3420.6	0.0844011	0.0611663
	442.222	13.9219	2922.48	4255.22	3746.22	5059.57	3615.56	2918.05	2922.48	4255.22	3746.22	5059.57	3615.56	2918.05	0.085785	0.108885
	225.195	14.5434	51531.1	60953.2	60394.3	59610.9	62383.4	61507.7	51531.1	60953.2	60394.3	59610.9	62383.4	61507.7	0.0860361	0.487939
	570.422	18.4068	23110.2	31399.2	27675.6	28143	27253.6	31866.6	23110.2	31399.2	27675.6	28143	27253.6	31866.6	0.0864978	0.239732
	324.22	17.741	55683.9	76423.6	83128.2	77167.7	76323.2	75492.7	55683.9	76423.6	83128.2	77167.7	76323.2	75492.7	0.0893269	0.215234
	164.082	17.3427	7918.72	8769.01	8326.47	9289.21	9073.85	8272.42	7918.72	8769.01	8326.47	9289.21	9073.85	8272.42	0.0906019	0.614356
	279.094	14.6679	321953	363481	298528	349238	368076	331551	321953	363481	298528	349238	368076	331551	0.0921548	0.425212
	614.447	18.3767	24844.3	30111.4	24160.5	26468.2	29524.3	28410.3	24844.3	30111.4	24160.5	26468.2	29524.3	28410.3	0.0933174	0.351778
	139.114	19.9254	29306.4	35371.5	32806.8	32209.9	35093.4	36826	29306.4	35371.5	32806.8	32209.9	35093.4	36826	0.0951286	0.427417
	672.408	15.8223	4970	6516.54	5438.07	6841.22	5578.47	5696.42	4970	6516.54	5438.07	6841.22	5578.47	5696.42	0.0981502	0.259351
	361.141	11.1271	7631.64	9641.78	8276.01	8418.03	9737.87	9197.42	7631.64	9641.78	8276.01	8418.03	9737.87	9197.42	0.0984249	0.354425
	267.174	17.1423	64760.9	73675	77626.6	89469.6	78101.1	63802.9	64760.9	73675	77626.6	89469.6	78101.1	63802.9	0.0987748	0.241238
	572.407	15.8788	6016.17	6811.05	5026.05	5672.07	7099.19	6359.41	6016.17	6811.05	5026.05	5672.07	7099.19	6359.41	0.099699	0.256251
	185.117	19.9369	87262.4	102539	93965.4	98165.5	103939	102075	87262.4	102539	93965.4	98165.5	103939	102075	0.100218	0.64932
	676.291	11.446	2996.48	4465.98	4711.81	5128.32	4221.37	3720.83	2996.48	4465.98	4711.81	5128.32	4221.37	3720.83	0.102482	0.166719
	797.518	23.9707	157754	176119	138912	210874	160738	136072	157754	176119	138912	210874	160738	136072	0.102747	0.180765
	262.114	13.4074	93072.3	101983	94699.5	114401	100355	96484.2	93072.3	101983	94699.5	114401	100355	96484.2	0.103198	0.515618
	499.231	13.4106	25330.9	33121.1	33375	34930	32476.2	31364.9	25330.9	33121.1	33375	34930	32476.2	31364.9	0.10517	0.336156
	463.179	3.0754	0	46300.8	103194	65407.2	67532.4	28160.2	100	46300.8	103194	65407.2	67532.4	28160.2	0.106892	0.0405292
	443.219	12.9816	5398.05	7636.26	7922.52	6923.37	7742.45	7943.73	5398.05	7636.26	7922.52	6923.37	7742.45	7943.73	0.109512	0.255486
	360.314	19.9342	114462	129610	121596	128864	137402	128359	114462	129610	121596	128864	137402	128359	0.109947	0.851235
	452.203	11.3149	72475.3	91082.5	84322.8	95697.4	90884.9	81000.8	72475.3	91082.5	84322.8	95697.4	90884.9	81000.8	0.110342	0.400002
	167.06	17.7751	9106.01	9259.04	9211.28	11776.6	9994.46	8012.06	9106.01	9259.04	9211.28	11776.6	9994.46	8012.06	0.111066	0.270744
	192.139	13.9446	29133.6	37535.1	36305.2	38159.8	36628.1	36446.2	29133.6	37535.1	36305.2	38159.8	36628.1	36446.2	0.111321	0.441806
	459.213	12.9733	13574.2	19432.1	20142.4	17392.3	19858	20186.1	13574.2	19432.1	20142.4	17392.3	19858	20186.1	0.111931	0.25065
	577.313	13.888	157507	187226	188306	193997	191856	190275	157507	187226	188306	193997	191856	190275	0.112148	0.638448
	694.399	15.0366	27374.9	37729.2	35066.1	38399.5	34901.3	34997.5	27374.9	37729.2	35066.1	38399.5	34901.3	34997.5	0.112558	0.33811
	274.134	18.522	5570.16	25830.1	40825.5	15491.7	27534.3	35087.9	5570.16	25830.1	40825.5	15491.7	27534.3	35087.9	0.113066	0.0580291
	332.282	19.9323	285874	314784	271335	310402	327023	306648	285874	314784	271335	310402	327023	306648	0.11458	0.778841
	263.236	16.566	3795.29	6220.53	6971.84	5956.1	5646.68	6800.1	3795.29	6220.53	6971.84	5956.1	5646.68	6800.1	0.115445	0.17565
	255.161	14.1567	23827.5	31935.8	31237.9	30975.9	32433.9	30985.5	23827.5	31935.8	31237.9	30975.9	32433.9	30985.5	0.117679	0.394452
	738.517	22.398	96643.1	33665.9	26047.1	66372.1	61094.8	42191.5	96643.1	33665.9	26047.1	66372.1	61094.8	42191.5	0.117797	0.0656095
	793.562	22.6188	11109.5	8750.59	10033.6	9572.14	12462.9	10404.4	11109.5	8750.59	10033.6	9572.14	12462.9	10404.4	0.117908	0.316672
	558.435	20.1326	3234.05	8287.21	10989.5	3963.52	8817.18	11653.3	3234.05	8287.21	10989.5	3963.52	8817.18	11653.3	0.118272	0.0701957
	315.255	19.9256	1.16757e+06	1.3416e+06	1.14905e+06	1.28634e+06	1.3655e+06	1.3203e+06	1.16757e+06	1.3416e+06	1.14905e+06	1.28634e+06	1.3655e+06	1.3203e+06	0.118771	0.732199
	249.183	20.7331	5007.55	5857.21	5949.17	5143.93	5739.57	7392.17	5007.55	5857.21	5949.17	5143.93	5739.57	7392.17	0.120267	0.264169
	353.27	18.9269	13722	18594.6	17244	14477.5	20126.5	19306.5	13722	18594.6	17244	14477.5	20126.5	19306.5	0.121372	0.251826
	337.236	19.932	478851	569336	533374	546453	587366	588678	478851	569336	533374	546453	587366	588678	0.123153	0.722979
	286.275	15.5126	32639.7	39292.4	38559.4	41388.4	38924.5	40201.9	32639.7	39292.4	38559.4	41388.4	38924.5	40201.9	0.125274	0.683458
	325.227	12.4007	25036.2	30088.5	26025.6	27606.9	31038.4	29876.9	25036.2	30088.5	26025.6	27606.9	31038.4	29876.9	0.125441	0.595529
	701.318	13.4171	53535.4	71633.1	78186.1	70322.9	76049.5	75559.3	53535.4	71633.1	78186.1	70322.9	76049.5	75559.3	0.126118	0.336579
	193.151	14.5577	3952.81	16044.4	9153.78	6347.52	8675.61	16793.8	3952.81	16044.4	9153.78	6347.52	8675.61	16793.8	0.12625	0.0655729
	420.333	19.7736	107597	130407	108900	120149	131525	127026	107597	130407	108900	120149	131525	127026	0.126523	0.58353
	381.296	20.1001	2634.66	8038.06	10939.9	3011.17	9050.81	11561.6	2634.66	8038.06	10939.9	3011.17	9050.81	11561.6	0.128356	0.0664759
	220.113	17.3025	13721.3	24803	29328.8	21683.1	23977.6	28575.7	13721.3	24803	29328.8	21683.1	23977.6	28575.7	0.129714	0.15758
	365.137	17.3217	62406.4	73548.9	71351	69638	78847.4	78330.4	62406.4	73548.9	71351	69638	78847.4	78330.4	0.129757	0.648609
	417.239	11.4621	9370.45	12683.1	12564.2	12386.8	12880.6	12613.3	9370.45	12683.1	12564.2	12386.8	12880.6	12613.3	0.129953	0.424231
	535.266	12.9717	1.98629e+06	2.7907e+06	2.98098e+06	2.56695e+06	2.99416e+06	2.94218e+06	1.98629e+06	2.7907e+06	2.98098e+06	2.56695e+06	2.99416e+06	2.94218e+06	0.132341	0.303327
	505.331	20.055	82889.8	72252.9	75526.8	81944.4	92601.2	78389.8	82889.8	72252.9	75526.8	81944.4	92601.2	78389.8	0.132942	0.630344
	283.265	20.0469	29233	65986.8	74168.4	47531.8	66849.8	71479.3	29233	65986.8	74168.4	47531.8	66849.8	71479.3	0.133889	0.128837
	225.104	13.174	85460.1	109694	109165	107817	114081	112543	85460.1	109694	109165	107817	114081	112543	0.136169	0.539886
	114.091	1.73871	6680.39	5461.61	9683.51	10072.2	5889.02	8026.62	6680.39	5461.61	9683.51	10072.2	5889.02	8026.62	0.136285	0.154797
	241.181	19.9256	106814	133310	115824	123076	135949	132448	106814	133310	115824	123076	135949	132448	0.137248	0.612608
	209.188	19.4449	8327.07	6071.76	6387.74	7826.94	7219.67	7828.1	8327.07	6071.76	6387.74	7826.94	7219.67	7828.1	0.138102	0.401839
	238.087	14.8328	50181.5	49735.2	54168.2	70998.8	56280.1	42498.2	50181.5	49735.2	54168.2	70998.8	56280.1	42498.2	0.139916	0.247993
	495.193	15.8337	2676.96	3864.02	4543.71	3534.96	3409.27	5290.6	2676.96	3864.02	4543.71	3534.96	3409.27	5290.6	0.142426	0.178456
	417.322	19.4384	14908.1	44947.5	44070.8	36295.1	41773.6	36662.7	14908.1	44947.5	44070.8	36295.1	41773.6	36662.7	0.142697	0.132168
	325.221	18.7849	4586.17	4339.86	4698.92	4214.18	4673.08	6208.77	4586.17	4339.86	4698.92	4214.18	4673.08	6208.77	0.147918	0.329637
	417.239	12.996	43613.9	53865.2	62987.5	55983.1	59733.1	62609.9	43613.9	53865.2	62987.5	55983.1	59733.1	62609.9	0.152245	0.430413
	1091.51	12.9734	212705	306050	318193	297439	324121	310377	212705	306050	318193	297439	324121	310377	0.155096	0.390439
	284.198	8.59171	58365	35025	38437.3	61623.5	39316.8	45912.6	58365	35025	38437.3	61623.5	39316.8	45912.6	0.155722	0.195578
	477.224	12.3004	309270	443847	464499	431321	457724	469913	309270	443847	464499	431321	457724	469913	0.158442	0.398755
	337.2	12.6273	76617.6	98412.7	100600	99455.2	100237	107990	76617.6	98412.7	100600	99455.2	100237	107990	0.158705	0.586882
	449.313	20.6116	13191.2	20531.7	10943.5	14192.4	15955.5	19801.1	13191.2	20531.7	10943.5	14192.4	15955.5	19801.1	0.161262	0.203798
	771.502	23.6402	173362	183231	150325	227281	176715	163043	173362	183231	150325	227281	176715	163043	0.161698	0.386549
	580.315	13.0593	14554.2	21654.3	19193.5	13831.4	22060.9	26082	14554.2	21654.3	19193.5	13831.4	22060.9	26082	0.161732	0.203042
	790.553	18.2783	3781.73	6647.46	4302.55	5110.32	5636.31	5736.75	3781.73	6647.46	4302.55	5110.32	5636.31	5736.75	0.162084	0.257339
	163.04	8.33757	86632.5	99717.6	95208.3	113496	105214	96376.2	86632.5	99717.6	95208.3	113496	105214	96376.2	0.162312	0.827807
	420.404	23.8221	20028.4	12402.1	8436.71	22333.5	12906	10512.4	20028.4	12402.1	8436.71	22333.5	12906	10512.4	0.162887	0.119694
	440.311	18.6567	3568.96	7506.94	6160.35	7584.9	6328.89	5418.39	3568.96	7506.94	6160.35	7584.9	6328.89	5418.39	0.165558	0.205226
	612.165	22.4904	209525	176694	168140	301832	165173	154963	209525	176694	168140	301832	165173	154963	0.16602	0.174286
	567.12	12.2987	6150.47	9799.76	13838.6	9129.59	11513.3	12838.2	6150.47	9799.76	13838.6	9129.59	11513.3	12838.2	0.168575	0.190708
	270.113	13.2737	18518.1	22840.6	27919.4	26766.9	28336.9	22774.5	18518.1	22840.6	27919.4	26766.9	28336.9	22774.5	0.168821	0.378286
	217.107	10.2971	305063	334307	346260	415205	360721	334425	305063	334307	346260	415205	360721	334425	0.171898	0.709691
	379.3	22.9256	11785.3	16651.4	8999.74	11865.6	14732.3	15647.3	11785.3	16651.4	8999.74	11865.6	14732.3	15647.3	0.174345	0.253591
	311.258	17.0029	25792.4	25283.2	29505.6	30272.6	29905.9	31070.2	25792.4	25283.2	29505.6	30272.6	29905.9	31070.2	0.179361	1.21564
	425.288	19.7734	90921.6	118515	107330	108721	125142	124877	90921.6	118515	107330	108721	125142	124877	0.179514	0.653908
	673.33	20.5696	9793.97	7828.68	7894.69	10083.7	9690.51	9124.37	9793.97	7828.68	7894.69	10083.7	9690.51	9124.37	0.179521	0.736059
	167.072	15.9576	35761.7	47421.3	46672.8	44970.2	48649.1	53582.8	35761.7	47421.3	46672.8	44970.2	48649.1	53582.8	0.180887	0.56878
	413.268	21.5939	48179.6	56802.9	47706.5	60434.2	56746.4	56056.3	48179.6	56802.9	47706.5	60434.2	56746.4	56056.3	0.18215	0.98687
	475.281	13.8911	22481.7	30214	37808.8	26497.1	36745	39446.4	22481.7	30214	37808.8	26497.1	36745	39446.4	0.182212	0.275013
	329.266	20.4806	4671.58	6645.23	4909.25	5507.71	5943	6963.66	4671.58	6645.23	4909.25	5507.71	5943	6963.66	0.182519	0.409098
	580.321	12.9703	77902.7	95210	79668.3	81353.5	104065	101586	77902.7	95210	79668.3	81353.5	104065	101586	0.183187	0.558825
	173.081	10.3116	74872.7	71467.5	81230.4	90992.7	88035.1	79677.8	74872.7	71467.5	81230.4	90992.7	88035.1	79677.8	0.184997	1.1005
	343.132	12.302	10761.9	13515.3	15765.3	13586.9	15088.4	16861.5	10761.9	13515.3	15765.3	13586.9	15088.4	16861.5	0.185504	0.456973
	279.099	15.7779	11539.5	12837.2	12943.9	17132.4	13228.9	12099.2	11539.5	12837.2	12943.9	17132.4	13228.9	12099.2	0.18615	0.466074
	235.17	17.0434	32214.6	39911	36148.9	39009.6	42173.3	42094.5	32214.6	39911	36148.9	39009.6	42173.3	42094.5	0.187215	0.953851
	195.117	15.9641	120894	76091	81543.2	113730	81057.7	122596	120894	76091	81543.2	113730	81057.7	122596	0.188407	0.274388
	185.118	17.5823	14369.7	14389.4	14622.3	17299.8	17574.2	14566.2	14369.7	14389.4	14622.3	17299.8	17574.2	14566.2	0.188613	0.98241
	223.065	16.1617	61662.1	70578.8	61031.9	78825.2	74201.3	67450.8	61662.1	70578.8	61031.9	78825.2	74201.3	67450.8	0.189992	0.938701
	377.286	22.6459	15060.8	16999.9	10146.8	13395.9	14711.6	20234.9	15060.8	16999.9	10146.8	13395.9	14711.6	20234.9	0.195789	0.281634
	819.345	13.7794	63249.3	94279.9	110612	87703.7	104674	114800	63249.3	94279.9	110612	87703.7	104674	114800	0.19608	0.336074
	658.363	19.7397	52165.9	26910.7	41770.5	46465.5	46114.2	45862.1	52165.9	26910.7	41770.5	46465.5	46114.2	45862.1	0.196098	0.3293
	329.264	17.0044	127098	133080	149091	160327	152666	156739	127098	133080	149091	160327	152666	156739	0.198791	1.3593
	607.265	3.0936	0	18953	13735.1	9104.37	18261.5	10279.8	100	18953	13735.1	9104.37	18261.5	10279.8	0.199313	0.0929669
	473.312	16.9965	45260.4	46547	49450.5	53457.4	52887.3	56064.6	45260.4	46547	49450.5	53457.4	52887.3	56064.6	0.201302	1.95435
	237.22	16.9985	22437.2	27457	29678.2	28220.9	29406.7	33954.3	22437.2	27457	29678.2	28220.9	29406.7	33954.3	0.202795	0.655393
	1205.66	12.3597	4896.37	2703.8	1826.21	4416.78	3311.42	3126.4	4896.37	2703.8	1826.21	4416.78	3311.42	3126.4	0.203532	0.18164
	354.333	23.3884	4679.12	16093.3	6639.82	6110.65	3763.57	21716.4	4679.12	16093.3	6639.82	6110.65	3763.57	21716.4	0.204676	0.0735411
	583.216	16.9948	2495.76	3923.71	4821.28	4550.34	4142.44	4286.34	2495.76	3923.71	4821.28	4550.34	4142.44	4286.34	0.207455	0.349884
	399.312	19.4369	19187	57645.5	63273.6	45791	57867.2	58417.7	19187	57645.5	63273.6	45791	57867.2	58417.7	0.21015	0.194485
	411.095	17.7717	35376.2	35733.1	30029.1	39090.9	41530.5	36404.5	35376.2	35733.1	30029.1	39090.9	41530.5	36404.5	0.210497	1.05199
	528.407	20.0727	23856.2	25100	25084.7	29459.4	31385.7	24970.9	23856.2	25100	25084.7	29459.4	31385.7	24970.9	0.212924	0.944247
	506.333	16.0733	26453.7	17351.8	16017.3	26176.5	24258.7	18919.2	26453.7	17351.8	16017.3	26176.5	24258.7	18919.2	0.213294	0.33305
	877.387	14.2536	40897.1	74371.3	84435.7	64375.7	82049.3	85164.8	40897.1	74371.3	84435.7	64375.7	82049.3	85164.8	0.213707	0.293492
	638.36	14.4819	4035.04	4122.45	4937.21	5195.17	4993.82	5008.08	4035.04	4122.45	4937.21	5195.17	4993.82	5008.08	0.21481	1.11906
	377.285	23.4049	61508.1	48797.2	36988.7	55022.4	56330.3	59758.1	61508.1	48797.2	36988.7	55022.4	56330.3	59758.1	0.216232	0.477294
	228.196	22.7769	4107.47	22517	6601.31	7657.24	3868	27154.6	4107.47	22517	6601.31	7657.24	3868	27154.6	0.219276	0.0687765
	777.297	13.1256	72918.3	113371	130074	102661	124528	141412	72918.3	113371	130074	102661	124528	141412	0.220472	0.356323
	343.131	12.9701	22757.4	35493.6	44313.2	33485	40578.6	45654.1	22757.4	35493.6	44313.2	33485	40578.6	45654.1	0.223111	0.32734
	665.325	19.7358	6230.58	2505.65	4198	5073.37	5114.18	4918.16	6230.58	2505.65	4198	5073.37	5114.18	4918.16	0.223899	0.268512
	585.439	22.6266	189083	101937	65954.9	175452	136073	105396	189083	101937	65954.9	175452	136073	105396	0.223952	0.182059
	663.319	19.7437	70156	31755.2	52695.9	62172.8	62455.7	56022	70156	31755.2	52695.9	62172.8	62455.7	56022	0.224594	0.31418
	1223.99	16.3942	21817	53978.3	57941.7	39879.7	63458	53065.5	21817	53978.3	57941.7	39879.7	63458	53065.5	0.22587	0.22124
	135.104	3.13643	37049.2	73725	73144.9	68866.2	74973.8	71346.2	37049.2	73725	73144.9	68866.2	74973.8	71346.2	0.226514	0.353488
	534.365	17.7122	167953	131489	117578	229466	126174	132495	167953	131489	117578	229466	126174	132495	0.227162	0.257294
	625.162	12.9669	18940.9	30263.4	35625.9	25536.7	35412.5	38395	18940.9	30263.4	35625.9	25536.7	35412.5	38395	0.227857	0.31583
	399.313	18.67	4184.11	9211.18	7847.97	9388.7	7691.68	7812.89	4184.11	9211.18	7847.97	9388.7	7691.68	7812.89	0.228751	0.310955
	476.362	20.0987	10063	25178.1	45125.6	12574.7	34474.7	47360.9	10063	25178.1	45125.6	12574.7	34474.7	47360.9	0.232348	0.11875
	353.269	21.0794	7114.98	8373.13	6316.4	9215.16	10119.3	6290.6	7114.98	8373.13	6316.4	9215.16	10119.3	6290.6	0.23293	0.416619
	1069.52	12.9717	13319.6	30741.3	36081.2	23446.6	35043.9	35753.9	13319.6	30741.3	36081.2	23446.6	35043.9	35753.9	0.233847	0.232135
	297.084	17.7701	41521.5	45818.7	43857.5	55115.3	49560.8	49908.5	41521.5	45818.7	43857.5	55115.3	49560.8	49908.5	0.236656	1.63105
	389.113	17.7716	63981.3	64539.3	64518.1	82117.4	73297.4	72193.2	63981.3	64539.3	64518.1	82117.4	73297.4	72193.2	0.237662	1.66721
	244.254	15.3216	31452.5	42661.8	42169.8	41243.1	42082.9	54108.6	31452.5	42661.8	42169.8	41243.1	42082.9	54108.6	0.241091	0.56577
	223.065	13.9833	77987	96891.2	96232.1	101168	114891	104374	77987	96891.2	96232.1	101168	114891	104374	0.24114	1.03597
	651.48	19.9323	90262.2	121710	104194	115252	129938	131021	90262.2	121710	104194	115252	129938	131021	0.250858	0.895416
	591.261	21.9788	178047	95861.2	111800	163132	163535	133305	178047	95861.2	111800	163132	163535	133305	0.254037	0.384701
	518.375	21.5954	27292.1	50851.8	44657.6	37252.9	58019.8	51302.9	27292.1	50851.8	44657.6	37252.9	58019.8	51302.9	0.255318	0.352842
	297.084	16.16	29289.8	32817.2	30998.2	37941.1	37441.4	35752.8	29289.8	32817.2	30998.2	37941.1	37441.4	35752.8	0.255383	2.10935
	436.344	21.5954	37609.2	58311.8	51079.8	55730.2	64043.9	55752.9	37609.2	58311.8	51079.8	55730.2	64043.9	55752.9	0.255868	0.644004
	371.102	17.7767	9624.62	10906.4	12219.5	13724.7	12804.9	12594.8	9624.62	10906.4	12219.5	13724.7	12804.9	12594.8	0.256552	1.20942
	298.097	7.65883	521794	407252	425611	611304	643012	372283	521794	407252	425611	611304	643012	372283	0.263931	0.417072
	704.194	20.8837	15361.3	18752.9	14203.1	16646.2	25889.9	15677	15361.3	18752.9	14203.1	16646.2	25889.9	15677	0.268802	0.394784
	589.185	12.9734	33890.2	67274.3	83145.5	60133.5	76986.7	86691.4	33890.2	67274.3	83145.5	60133.5	76986.7	86691.4	0.28015	0.329271
	280.26	17.3637	8036.95	11494.6	5867.8	11524.2	6989.84	12681.1	8036.95	11494.6	5867.8	11524.2	6989.84	12681.1	0.296524	0.333655
	704.194	20.8837	14607.4	18305.7	13759.5	16473.4	25210.4	15677	14607.4	18305.7	13759.5	16473.4	25210.4	15677	0.29749	0.457849
	447.171	18.5088	16185.1	18498.4	26842.3	20856.7	22785.5	32140.4	16185.1	18498.4	26842.3	20856.7	22785.5	32140.4	0.300674	0.426878
	641.337	19.7417	105322	54872.7	103861	97016.4	113887	115451	105322	54872.7	103861	97016.4	113887	115451	0.305594	0.51804
	376.317	20.3963	13559.9	46462.2	41165.7	17494	21105.8	87094	13559.9	46462.2	41165.7	17494	21105.8	87094	0.31288	0.120025
	158.154	14.4526	268561	322278	314289	348886	392861	389385	268561	322278	314289	348886	392861	389385	0.321574	1.58063
	745.487	23.3499	83277.3	67995.8	52914.6	104301	83749.9	67898.5	83277.3	67995.8	52914.6	104301	83749.9	67898.5	0.325963	0.558219
	171.051	10.365	1025.56	1634.06	5143.78	1173.21	3588.22	5026.37	1025.56	1634.06	5143.78	1173.21	3588.22	5026.37	0.326883	0.143886
	579.314	13.8814	13439.2	16426.1	9972.28	16338.6	17204.2	16494.6	13439.2	16426.1	9972.28	16338.6	17204.2	16494.6	0.328873	0.837414
	677.286	20.5874	4062.76	4719.59	3658.16	4830.65	4921.78	5952.6	4062.76	4719.59	3658.16	4830.65	4921.78	5952.6	0.336183	1.07822
	304.297	16.8686	42821.5	100682	39643.8	59759.1	97871.2	74031.8	42821.5	100682	39643.8	59759.1	97871.2	74031.8	0.339014	0.287121
	417.32	18.6731	5827.97	9105.88	6458.19	10714.5	8741.42	7796.91	5827.97	9105.88	6458.19	10714.5	8741.42	7796.91	0.349332	0.670628
	223.068	17.7733	21980.8	17380.8	24624	36746	25067.4	20084.3	21980.8	17380.8	24624	36746	25067.4	20084.3	0.356075	0.483236
	336.323	20.3803	27539.7	110021	89449	39172.1	43690	207900	27539.7	110021	89449	39172.1	43690	207900	0.357082	0.128264
	263.237	17.7134	22209.2	26437.5	27398.7	37569.7	26920.4	33400.8	22209.2	26437.5	27398.7	37569.7	26920.4	33400.8	0.364312	0.979482
	508.356	13.8398	3961.15	4804.21	3781.43	5798.15	5723.55	4652.87	3961.15	4804.21	3781.43	5798.15	5723.55	4652.87	0.366409	1.16979
	281.053	17.7651	7360.98	9867.94	8499.59	10821.1	10570.5	11923.3	7360.98	9867.94	8499.59	10821.1	10570.5	11923.3	0.372801	1.41016
	149.038	19.2053	8703.13	8897.37	9413.17	13964.9	10201.3	10843.5	8703.13	8897.37	9413.17	13964.9	10201.3	10843.5	0.374071	1.0601
	304.262	18.5566	18283	12828.5	22911.2	16939.6	17858.7	35294.1	18283	12828.5	22911.2	16939.6	17858.7	35294.1	0.375692	0.332257
	355.282	17.7296	51058.8	56460.2	62085	84907.5	61803.9	73520.4	51058.8	56460.2	62085	84907.5	61803.9	73520.4	0.376852	1.07335
	287.225	18.5564	20197.1	21641.5	17628	27838.9	21152.2	28312.8	20197.1	21641.5	17628	27838.9	21152.2	28312.8	0.378458	1.07799
	159.067	10.7274	38433.7	46317.4	42114.3	58309.3	52290	54577.2	38433.7	46317.4	42114.3	58309.3	52290	54577.2	0.38071	1.94637
	791.535	23.0737	94439.2	54377.3	39656.8	95030.5	80445	70338.2	94439.2	54377.3	39656.8	95030.5	80445	70338.2	0.383205	0.462144
	295.097	12.9719	5903.08	29746.6	49646.9	17276.6	38874.7	55739.3	5903.08	29746.6	49646.9	17276.6	38874.7	55739.3	0.391528	0.203031
	281.052	16.1616	7511.82	9561.75	9568.17	11757	12158.1	11050.1	7511.82	9561.75	9568.17	11757	12158.1	11050.1	0.39223	1.66762
	562.236	19.2136	5898.69	5683.48	6001.02	8893.47	7492.26	6737.69	5898.69	5683.48	6001.02	8893.47	7492.26	6737.69	0.395158	1.35208
	484.384	17.4139	6958.32	11690	5248.97	19709.6	6304.64	5566.2	6958.32	11690	5248.97	19709.6	6304.64	5566.2	0.402185	0.197626
	247.064	12.9734	4169.28	20590.8	34534.5	12321.3	26653.1	39741.6	4169.28	20590.8	34534.5	12321.3	26653.1	39741.6	0.408755	0.212525
	682.376	8.83883	7799.82	6291.44	5407.33	6258.26	8508.62	11220.4	7799.82	6291.44	5407.33	6258.26	8508.62	11220.4	0.414438	0.607815
	495.203	3.15983	1026.33	5925.85	310884	231487	81776.7	110934	1026.33	5925.85	310884	231487	81776.7	110934	0.416454	0.11468
	431.383	22.7949	754.618	53034	19136.1	4947.15	5580.79	87056.3	754.618	53034	19136.1	4947.15	5580.79	87056.3	0.420239	0.09386
	630.177	19.9449	5544.19	8150.46	5979.03	9578.63	9723.39	7036.25	5544.19	8150.46	5979.03	9578.63	9723.39	7036.25	0.420894	0.870233
	224.066	17.7667	4114.02	6237.07	6850.1	7658.92	7954.58	7501.6	4114.02	6237.07	6850.1	7658.92	7954.58	7501.6	0.426327	1.10414
	591.247	16.9947	3494.92	6783.22	8117.74	7824.49	8769.15	8138.25	3494.92	6783.22	8117.74	7824.49	8769.15	8138.25	0.42699	0.685535
	480.158	19.2053	50455.5	54668.1	59916.1	83190.5	68505	70472.9	50455.5	54668.1	59916.1	83190.5	68505	70472.9	0.42884	1.62597
	686.191	22.1457	8066.84	7863.97	8123.11	13422.5	9987.56	9038.8	8066.84	7863.97	8123.11	13422.5	9987.56	9038.8	0.431896	0.983357
	490.25	3.1614	0	7641.45	374994	287055	65114.3	165457	100	7641.45	374994	287055	65114.3	165457	0.435563	0.11747
	688.169	22.0244	29397.7	25137.7	26809.8	55222.1	28967.6	26088.5	29397.7	25137.7	26809.8	55222.1	28967.6	26088.5	0.439019	0.442913
	166.088	3.12514	6243.09	38034.9	20687.8	17350.9	53493	17339.7	6243.09	38034.9	20687.8	17350.9	53493	17339.7	0.44083	0.196235
	858.44	12.7148	3526.88	3894.68	4566.66	6481.94	5924.87	3896.79	3526.88	3894.68	4566.66	6481.94	5924.87	3896.79	0.443575	0.78804
	371.103	19.2087	30347.2	34252	35943.1	51147.9	42134.5	44521.8	30347.2	34252	35943.1	51147.9	42134.5	44521.8	0.454817	1.76504
	752.533	22.9533	71948.1	27056.8	18430.4	73069.2	53258.9	34642.6	71948.1	27056.8	18430.4	73069.2	53258.9	34642.6	0.454932	0.294636
	776.252	13.2887	1423	1479.75	5813.36	4120.13	2787.83	5061.91	1423	1479.75	5813.36	4120.13	2787.83	5061.91	0.457651	0.272255
	297.083	19.2086	33051.9	35726.6	36907.9	53555.1	44385.3	48397.6	33051.9	35726.6	36907.9	53555.1	44385.3	48397.6	0.469514	2.02819
	181.123	16.3151	12412.5	9725.04	10063.2	13265.9	12230.7	19337.1	12412.5	9725.04	10063.2	13265.9	12230.7	19337.1	0.477487	0.822383
	484.381	22.6944	119600	50933.5	38977.3	149514	78166.7	64294.1	119600	50933.5	38977.3	149514	78166.7	64294.1	0.478814	0.307469
	917.994	16.3883	11635.8	48322.9	65233.5	29606	65822.8	79767.6	11635.8	48322.9	65233.5	29606	65822.8	79767.6	0.484829	0.312937
	918.243	16.3962	11707.5	50062.4	69786.7	29534.9	69263.1	85856.4	11707.5	50062.4	69786.7	29534.9	69263.1	85856.4	0.489145	0.30135
	463.132	19.2103	128797	132686	140283	204395	174257	187392	128797	132686	140283	204395	174257	187392	0.494559	2.3719
	199.169	18.5613	34871.2	32779.4	33445.6	49733.2	39918.5	53155.1	34871.2	32779.4	33445.6	49733.2	39918.5	53155.1	0.498335	1.58938
	159.14	3.21743	3239.3	14609.4	12323.5	13497.8	15063.2	14078.1	3239.3	14609.4	12323.5	13497.8	15063.2	14078.1	0.498954	0.521342
	122.964	3.07657	18226	89694.4	166606	67534.4	141981	179358	18226	89694.4	166606	67534.4	141981	179358	0.502353	0.284658
	163.04	12.7924	13449.2	14343.3	15755.5	18272.9	19375.7	24140.4	13449.2	14343.3	15755.5	18272.9	19375.7	24140.4	0.504746	1.46802
	111.112	18.5613	18852.1	22377	24879.8	28892.5	27900.3	37206.2	18852.1	22377	24879.8	28892.5	27900.3	37206.2	0.507801	1.27165
	223.066	19.2071	28427.1	32411.6	34628.8	49979.1	40356.9	45880.5	28427.1	32411.6	34628.8	49979.1	40356.9	45880.5	0.512821	1.82235
	171.1	3.14629	11734.6	62904.8	61057.4	46382.1	60937	86580.4	11734.6	62904.8	61057.4	46382.1	60937	86580.4	0.514923	0.401383
	587.442	23.2418	31412.1	16615.3	13175.2	36889.5	29216.6	21741.4	31412.1	16615.3	13175.2	36889.5	29216.6	21741.4	0.521411	0.554122
	281.052	19.2039	13080.3	14771.2	15251.4	21605.6	20418.8	19956.4	13080.3	14771.2	15251.4	21605.6	20418.8	19956.4	0.524039	2.80674
	355.071	22.1441	8537.14	7217.76	9304.23	14701.8	11572.7	9782.92	8537.14	7217.76	9304.23	14701.8	11572.7	9782.92	0.524959	1.10422
	445.121	19.2103	25881.2	27911.1	29893.2	40848.2	37044.6	42536.4	25881.2	27911.1	29893.2	40848.2	37044.6	42536.4	0.525135	2.44768
	120.08	3.104	3176.08	49727.7	27335.5	25969.8	66373.2	23424.4	3176.08	49727.7	27335.5	25969.8	66373.2	23424.4	0.528849	0.241473
	562.229	12.979	1112.51	11907.5	24453.1	6658.1	18445.1	29443.4	1112.51	11907.5	24453.1	6658.1	18445.1	29443.4	0.541632	0.237778
	639.283	23.0002	34450.4	21446	10534.9	29455.3	62873.2	4643.95	34450.4	21446	10534.9	29455.3	62873.2	4643.95	0.545711	0.217271
	223.065	22.1457	12954.2	11465.3	12907.8	24559	16348.2	13711.9	12954.2	11465.3	12907.8	24559	16348.2	13711.9	0.549173	0.807228
	702.214	22.1441	1.36074e+06	1.16714e+06	1.33763e+06	2.5048e+06	1.78702e+06	1.52193e+06	1.36074e+06	1.16714e+06	1.33763e+06	2.5048e+06	1.78702e+06	1.52193e+06	0.58881	1.01647
	273.08	18.9618	18896.3	29323.7	69936.5	46123.7	51791.4	79842	18896.3	29323.7	69936.5	46123.7	51791.4	79842	0.589208	0.457451
	706.211	22.1426	140056	114150	129387	253479	174991	152158	140056	114150	129387	253479	174991	152158	0.598039	0.97409
	519.14	22.1424	2264.77	2104	1952.1	4243.91	2857.54	2498.21	2264.77	2104	1952.1	4243.91	2857.54	2498.21	0.60286	0.9473
	445.121	22.1489	24344.7	22047.8	26071.8	46566	33958.3	29679.1	24344.7	22047.8	26071.8	46566	33958.3	29679.1	0.604826	1.13751
	467.354	22.7152	100710	49538.5	36848.9	137787	80142.5	68615.2	100710	49538.5	36848.9	137787	80142.5	68615.2	0.61497	0.500007
	149.024	14.6371	227843	236058	249326	344509	353371	394574	227843	236058	249326	344509	353371	394574	0.615139	2.7923
	355.071	19.2039	3197.11	2962.69	3607.04	5930.84	4238.41	5123.49	3197.11	2962.69	3607.04	5930.84	4238.41	5123.49	0.646884	1.6105
	589.197	15.1517	4491.62	4171.53	7286.87	9475.2	7608.57	7967.83	4491.62	4171.53	7286.87	9475.2	7608.57	7967.83	0.651345	1.24645
	177.055	14.6356	158907	166572	164730	237982	246174	287081	158907	166572	164730	237982	246174	287081	0.653777	2.43677
	546.157	18.9752	202043	140085	378292	406645	299352	436544	202043	140085	378292	406645	299352	436544	0.665335	0.785763
	708.201	22.1426	17375.3	17825.2	20532.2	36466.1	28091.4	23972.8	17375.3	17825.2	20532.2	36466.1	28091.4	23972.8	0.667647	1.34351
	567.132	18.9675	42907.9	17983.3	38665.5	78511.3	35593.8	44628.9	42907.9	17983.3	38665.5	78511.3	35593.8	44628.9	0.673021	0.579764
	545.15	18.9677	165861	113586	290270	351049	227094	330993	165861	113586	290270	351049	227094	330993	0.674254	0.805214
	241.069	10.7241	2814.03	6231.15	4966.28	8254.36	7088.04	7044.55	2814.03	6231.15	4966.28	8254.36	7088.04	7044.55	0.676052	1.22206
	297.084	22.1473	8291.59	8066.88	8936.53	17019.7	12438.7	11258.2	8291.59	8066.88	8936.53	17019.7	12438.7	11258.2	0.686768	1.35272
	245.08	14.6356	39286.7	42529.6	38156.9	58892.7	64781.7	70704.7	39286.7	42529.6	38156.9	58892.7	64781.7	70704.7	0.696162	2.60953
	373.101	22.1409	5641.45	6544.16	7020.03	12584.8	10079.5	8733.06	5641.45	6544.16	7020.03	12584.8	10079.5	8733.06	0.709111	1.56021
	354.333	22.5746	4546.45	25224.7	14018.3	8714.87	10186.7	53008.9	4546.45	25224.7	14018.3	8714.87	10186.7	53008.9	0.715616	0.234489
	782.542	21.4937	23623.3	14354.7	11767	23584.7	30613.9	27872.9	23623.3	14354.7	11767	23584.7	30613.9	27872.9	0.72233	1.22282
	870.488	20.6312	2878.02	2144.11	2041.42	2838.86	4559.48	4284.23	2878.02	2144.11	2041.42	2838.86	4559.48	4284.23	0.725894	1.21568
	212.054	17.7571	720851	1.15807e+06	1.79036e+06	1.23937e+06	1.85438e+06	3.07127e+06	720851	1.15807e+06	1.79036e+06	1.23937e+06	1.85438e+06	3.07127e+06	0.748612	0.599217
	445.122	20.4094	6184.46	8132.24	8363.6	14267.4	11428.2	12810.5	6184.46	8132.24	8363.6	14267.4	11428.2	12810.5	0.763647	2.10085
	281.052	22.1424	6818.22	5479.49	7323.9	14551.7	9219.85	9734.5	6818.22	5479.49	7323.9	14551.7	9219.85	9734.5	0.771979	1.21824
	719.345	21.9448	45152.4	55330.3	55615.2	53159.1	112703	106788	45152.4	55330.3	55615.2	53159.1	112703	106788	0.804596	0.944164
	281.052	20.4079	12428.1	16141.3	20346	30878	25740	30884.8	12428.1	16141.3	20346	30878	25740	30884.8	0.839042	1.96585
	109.011	17.7593	7511.37	13177.6	18662.5	13493.4	21201.8	35889.1	7511.37	13177.6	18662.5	13493.4	21201.8	35889.1	0.842932	0.642499
	309.209	18.5597	12233.9	16076.2	13935.6	20888.4	22764.5	32707.4	12233.9	16076.2	13935.6	20888.4	22764.5	32707.4	0.854017	1.38463
	537.151	20.4063	77642.5	97842.6	110789	192132	150266	175122	77642.5	97842.6	110789	192132	150266	175122	0.854215	2.11545
	730.246	22.1393	9057.8	24004.2	39645.9	40802.8	47967.1	45279.1	9057.8	24004.2	39645.9	40802.8	47967.1	45279.1	0.882578	1.05882
	374.101	20.4094	14143.5	19490.1	20645.2	36496.1	29150.1	35038.9	14143.5	19490.1	20645.2	36496.1	29150.1	35038.9	0.891389	2.16838
	519.14	20.4077	19849.4	27256.2	30296.4	50619	42969.6	50001.5	19849.4	27256.2	30296.4	50619	42969.6	50001.5	0.891514	2.29556
	297.084	20.4061	11639.7	14708	16666.9	28598.3	25155.3	26059.4	11639.7	14708	16666.9	28598.3	25155.3	26059.4	0.8918	2.62498
	611.172	21.3381	38451.7	42730	47792.3	93064.4	72948.5	77305.2	38451.7	42730	47792.3	93064.4	72948.5	77305.2	0.915762	2.33124
	371.102	20.4079	239912	310532	358433	634428	503256	598608	239912	310532	358433	634428	503256	598608	0.933853	2.21294
	554.177	20.4063	522828	659956	762845	1.34403e+06	1.09936e+06	1.28228e+06	522828	659956	762845	1.34403e+06	1.09936e+06	1.28228e+06	0.937263	2.37514
	223.066	20.4111	27709.7	35550.2	41246.1	72213.7	58880.4	69034.3	27709.7	35550.2	41246.1	72213.7	58880.4	69034.3	0.937341	2.32224
	547.165	17.7008	58806.7	74689.3	264564	258605	197311	306499	58806.7	74689.3	264564	258605	197311	306499	0.937594	0.762696
	558.175	20.4029	25385.9	34380.6	38899.9	69860	54339.4	65298.5	25385.9	34380.6	38899.9	69860	54339.4	65298.5	0.941552	2.11886
	512.413	22.7024	14129.6	17142.6	17314.9	29851.4	33246.1	30597.6	14129.6	17142.6	17314.9	29851.4	33246.1	30597.6	0.947404	3.30021
	661.3	21.7125	4750.5	1604.78	2421.54	2818.95	4519.22	9655.05	4750.5	1604.78	2421.54	2818.95	4519.22	9655.05	0.953188	0.53407
	389.113	21.3413	4870.71	6468.22	6504.64	12624.6	10234	11901.6	4870.71	6468.22	6504.64	12624.6	10234	11901.6	0.962032	2.49885
	355.071	21.3414	16859.6	19263.9	21974.7	42682.6	33220.9	37895.8	16859.6	19263.9	21974.7	42682.6	33220.9	37895.8	0.969926	2.40529
	226.07	19.3472	5802.73	11395	20080.4	13384.2	21472	38914.4	5802.73	11395	20080.4	13384.2	21472	38914.4	0.984718	0.637813
	786.571	23.1587	78691.3	29904.7	21085.9	102085	83238.3	71685.1	78691.3	29904.7	21085.9	102085	83238.3	71685.1	0.98684	0.996028
	355.071	20.4029	15664	22536.4	25509.2	43712.4	37594.6	46485.2	15664	22536.4	25509.2	43712.4	37594.6	46485.2	1.00422	2.25732
	223.064	21.3416	44621.8	53735.2	64625.4	127491	92031.9	109291	44621.8	53735.2	64625.4	127491	92031.9	109291	1.01255	2.0316
	281.052	21.3301	10255.7	12220.5	15380.1	29346.5	22625.9	24584.9	10255.7	12220.5	15380.1	29346.5	22625.9	24584.9	1.01601	2.17906
	933.696	22.7075	28512	6560.65	4759.57	46615.8	19259.6	14973.2	28512	6560.65	4759.57	46615.8	19259.6	14973.2	1.02129	0.473833
	614.163	21.3139	11877.6	14054.7	15430.2	35772.1	23712	25427.1	11877.6	14054.7	15430.2	35772.1	23712	25427.1	1.03763	1.68733
	445.121	21.3367	29999.2	34339.7	41483.8	84446	62438.2	70428.7	29999.2	34339.7	41483.8	84446	62438.2	70428.7	1.03813	2.16356
	374.306	20.775	6233.2	24360.6	16815.8	11844	13838.1	72283.5	6233.2	24360.6	16815.8	11844	13838.1	72283.5	1.0471	0.339719
	628.196	21.335	1.14406e+06	1.3353e+06	1.54716e+06	3.24747e+06	2.42608e+06	2.67024e+06	1.14406e+06	1.3353e+06	1.54716e+06	3.24747e+06	2.42608e+06	2.67024e+06	1.05117	2.22482
	632.193	21.3381	82514.1	97852.3	110017	235547	173749	192918	82514.1	97852.3	110017	235547	173749	192918	1.05232	2.19129
	297.084	21.3366	9913.24	10650	12888.5	27048.8	18810.6	23734.4	9913.24	10650	12888.5	27048.8	18810.6	23734.4	1.05688	2.03603
	561.132	20.4127	9443.9	11206.3	15123.8	29622.6	20177.8	24673.3	9443.9	11206.3	15123.8	29622.6	20177.8	24673.3	1.05782	1.80242
	371.102	21.3366	91052.5	107125	127775	260632	198749	219549	91052.5	107125	127775	260632	198749	219549	1.0586	2.29803
	693.416	19.8322	2060.58	2448.97	3208.52	2367.73	10986.7	2770.82	2060.58	2448.97	3208.52	2367.73	10986.7	2770.82	1.063	0.422664
	114.091	2.55029	1148.13	1561.96	1408.8	1528.09	1907.55	5238.41	1148.13	1561.96	1408.8	1528.09	1907.55	5238.41	1.07445	0.56985
	241.075	21.3383	19724.2	24645.3	25898.9	58614.9	41938.8	47497.4	19724.2	24645.3	25898.9	58614.9	41938.8	47497.4	1.07515	2.10595
	593.158	21.3383	16575.2	19907.7	23133	47807.8	37285.4	40671.6	16575.2	19907.7	23133	47807.8	37285.4	40671.6	1.07696	2.429
	559.14	20.4077	25076.2	30658.8	41849.2	78179.7	57136.5	72586.2	25076.2	30658.8	41849.2	78179.7	57136.5	72586.2	1.09119	1.99852
	374.101	21.335	5445.97	6922.98	6963.84	16635.9	11345	13539.4	5445.97	6922.98	6963.84	16635.9	11345	13539.4	1.10276	1.99294
	389.187	13.6775	12295.6	8109.37	16855.3	44769.1	15573.9	21291.5	12295.6	8109.37	16855.3	44769.1	15573.9	21291.5	1.13154	0.729819
	1223.65	16.4888	310.597	8564.05	44139.5	4071.2	56354.1	58335.9	310.597	8564.05	44139.5	4071.2	56354.1	58335.9	1.16361	0.419055
	710.273	21.335	8435.78	9063.38	9044.95	26851.6	16005.4	16982	8435.78	9063.38	9044.95	26851.6	16005.4	16982	1.1727	1.48202
	582.209	20.406	13017.9	21027	28512.5	48482.8	44446.8	48836.6	13017.9	21027	28512.5	48482.8	44446.8	48836.6	1.18026	2.30998
	583.417	22.7623	141782	80954.3	36696.8	266247	189778	140577	141782	80954.3	36696.8	266247	189778	140577	1.2014	1.1106
	633.182	21.3366	31719.1	37563.6	42842	104066	70993	85407.6	31719.1	37563.6	42842	104066	70993	85407.6	1.21599	2.09351
	577.175	11.34	1794.02	4065.01	18834.6	46826.2	7802.64	3824.81	1794.02	4065.01	18834.6	46826.2	7802.64	3824.81	1.24316	0.31225
	352.319	20.7943	21232.8	71957.6	52361.9	34075.1	41477	275412	21232.8	71957.6	52361.9	34075.1	41477	275412	1.26978	0.353126
	485.114	19.1879	40756.1	43662.3	52323.4	117373	102183	115962	40756.1	43662.3	52323.4	117373	102183	115962	1.29494	3.42829
	312.064	13.6738	13115.2	6926.3	23352.1	53065.6	20668.3	33235.6	13115.2	6926.3	23352.1	53065.6	20668.3	33235.6	1.30164	0.936901
	745.469	17.1117	39177.4	23972.9	17972.7	61269.5	41553.4	97370.8	39177.4	23972.9	17972.7	61269.5	41553.4	97370.8	1.30321	1.06475
	764.488	20.3063	174417	111516	104697	329829	344334	293687	174417	111516	104697	329829	344334	293687	1.30898	2.69927
	290.082	13.6775	92882.4	60720.6	165159	402855	146889	245575	92882.4	60720.6	165159	402855	146889	245575	1.31905	0.919695
	656.227	21.3399	19148.6	35823.4	42338.3	92228.1	77433.2	77291.3	19148.6	35823.4	42338.3	92228.1	77433.2	77291.3	1.34357	2.37576
	114.091	0.108429	758.287	1333.07	1577.57	2968.6	1904.87	4445.58	758.287	1333.07	1577.57	2968.6	1904.87	4445.58	1.34482	1.14189
	577.169	17.4025	3113.34	3675.53	9427.9	15895.7	5701.07	19900.5	3113.34	3675.53	9427.9	15895.7	5701.07	19900.5	1.35553	0.83452
	635.158	21.3349	6012.67	8489.29	11470.1	27847.6	19516.4	22545.8	6012.67	8489.29	11470.1	27847.6	19516.4	22545.8	1.42853	2.14029
	1115.3	17.6988	965.421	1897.39	25062.1	32959.2	13931.1	31298	965.421	1897.39	25062.1	32959.2	13931.1	31298	1.4854	0.775396
	463.324	20.6764	13475.5	14590.2	13743	37541.6	41455.2	38351.6	13475.5	14590.2	13743	37541.6	41455.2	38351.6	1.48892	4.46065
	225.102	20.6263	3785.59	3127.25	3293.01	8332.37	10257.7	10399.6	3785.59	3127.25	3293.01	8332.37	10257.7	10399.6	1.50614	3.07449
	708.17	20.0078	1738.36	3684.19	2331.12	9186.26	7199.69	6802.08	1738.36	3684.19	2331.12	9186.26	7199.69	6802.08	1.58043	2.27307
	306.06	15.622	10620.3	3124.01	19689.2	55963.7	16303.6	32029.3	10620.3	3124.01	19689.2	55963.7	16303.6	32029.3	1.64132	0.881198
	736.349	11.3347	2275.49	2872.21	10932.5	49449.4	4997.13	2265.28	2275.49	2872.21	10932.5	49449.4	4997.13	2265.28	1.81836	0.363713
	745.468	16.789	18151.5	16034.1	10867	61641.6	68238.6	60978.4	18151.5	16034.1	10867	61641.6	68238.6	60978.4	2.08282	3.97627
	432.248	9.062	0	173.855	1419.1	7235.33	0	0	100	173.855	1419.1	7235.33	100	100	2.13486	0.313398
	602.43	20.3364	37692.2	31052.5	27540.9	104733	171763	151668	37692.2	31052.5	27540.9	104733	171763	151668	2.15277	2.2759
	601.427	20.3416	74590.4	65091.7	64195.6	243046	402326	360484	74590.4	65091.7	64195.6	243046	402326	360484	2.30265	2.29992
	399.252	17.5289	1287.05	4300.29	1785.79	41689	1363.36	1610.13	1287.05	4300.29	1785.79	41689	1363.36	1610.13	2.59871	0.39021
	120.08	8.47029	5301.96	5303.67	3408.05	17351.9	32466.5	35712.7	5301.96	5303.67	3408.05	17351.9	32466.5	35712.7	2.60961	1.85915
	166.088	8.44114	1932	3517.2	3480.38	19541.7	31623.8	32118.2	1932	3517.2	3480.38	19541.7	31623.8	32118.2	3.22137	2.40531
	295.131	8.4765	1340.05	17899.6	18233.2	270547	574774	728028	1340.05	17899.6	18233.2	270547	574774	728028	5.39185	1.72069
	279.101	3.081	0	0	0	742.038	9433.5	5579.04	100	100	100	742.038	9433.5	5579.04	5.71466	0.978836

## Sheet: Table 3
			integration counts						integration with pseudocounts
Annotation	m/z	retention time	Cl1	Cl2	Cl3	noCl1	noCl2	noCl3	Cl1	Cl2	Cl3	noCl1	noCl2	noCl3	log2(fold change)	-log10 p
a*	579.346	4.77417	109409	96623.7	93759.9	115.651	153.598	151.162	109409	96623.7	93759.9	115.651	153.598	151.162	-9.47795	4.49614
a*	577.346	4.781	307980	265155	261374	610.288	622.915	224.458	307980	265155	261374	610.288	622.915	224.458	-9.16113	4.30632
c	838.657	16.7454	51016.7	69611.7	121135	132.499	165.791	0	51016.7	69611.7	121135	132.499	165.791	100	-9.24556	1.73298
c*	843.611	16.7778	135546	164916	156207	799.626	223.703	324.954	135546	164916	156207	799.626	223.703	324.954	-8.40388	4.19582
d	836.643	15.3927	20059.3	23249.8	24509.3	164.469	141.835	160.187	20059.3	23249.8	24509.3	164.469	141.835	160.187	-7.18368	4.1488
e	834.626	14.4987	23140.6	23987.3	30583.1	143.926	0	0	23140.6	23987.3	30583.1	143.926	100	100	-7.81988	3.40924
f	832.609	13.7018	104058	115735	146241	334.018	209.491	219.047	104058	115735	146241	334.018	209.491	219.047	-8.90692	3.19606
f*	837.564	13.6593	77356.3	78475.2	85440.7	194.491	165.91	311.508	77356.3	78475.2	85440.7	194.491	165.91	311.508	-8.48818	5.22935
g	810.626	15.7036	42211.7	49746.9	54353	114.738	134.734	0	42211.7	49746.9	54353	114.738	134.734	100	-8.70965	3.79115
g*	815.58	15.7595	121208	133371	132422	202.982	586.098	250.259	121208	133371	132422	202.982	586.098	250.259	-8.54053	5.29452
	840.658	16.8328	38118.7	48594.4	56445.2	189.64	139.593	121.381	38118.7	48594.4	56445.2	189.64	139.593	121.381	-8.3115	3.06649
	577.654	8.8385	469473	350563	19680.8	776.87	500.148	1449.06	469473	350563	19680.8	776.87	500.148	1449.06	-8.26693	0.971322
	516.454	16.4504	89560.9	29676.3	33253.1	162.325	0	254.449	89560.9	29676.3	33253.1	162.325	100	254.449	-8.20497	1.22784
	990.805	20.8297	417.293	42195.2	42882.8	0	0	0	417.293	42195.2	42882.8	100	100	100	-8.15474	0.94972
	844.773	17.5455	33455.6	21862.6	23909.3	122.798	114.534	122.904	33455.6	21862.6	23909.3	122.798	114.534	122.904	-7.78091	2.74076
	991.782	20.1708	63791.4	62363.8	63090.9	272.705	247.432	458.116	63791.4	62363.8	63090.9	272.705	247.432	458.116	-7.59584	7.9302
	573.522	15.9663	65227.3	36120.3	34625.2	171.545	235.337	403.295	65227.3	36120.3	34625.2	171.545	235.337	403.295	-7.39086	1.97331
	670.607	15.5068	39800.1	20230.1	14785.5	0	273.936	0	39800.1	20230.1	14785.5	100	273.936	100	-7.3025	1.5121
	1014.84	18.6507	53518.8	45858.7	45226.7	291.52	326.886	385.057	53518.8	45858.7	45226.7	291.52	326.886	385.057	-7.17098	4.24806
	986.826	20.1338	469391	325008	330307	2925.89	3578.32	1850.12	469391	325008	330307	2925.89	3578.32	1850.12	-7.07281	2.85149
	716.53	14.5772	19520.1	23373.3	13397.5	118.539	245.331	0	19520.1	23373.3	13397.5	118.539	245.331	100	-6.92304	2.51829
	845.775	17.5998	16147.8	15602.6	13434.4	142.42	0	141.018	16147.8	15602.6	13434.4	142.42	100	141.018	-6.8807	4.25488
	960.88	20.518	0	0	34069.3	0	0	0	100	100	34069.3	100	100	100	-6.83581	0.427243
	1098.94	18.692	15016.8	10223	12131.3	130.092	119.017	103.687	15016.8	10223	12131.3	130.092	119.017	103.687	-6.72694	3.04675
	1016.86	19.042	39523.3	28250.4	30678.3	226.379	386.473	326.53	39523.3	28250.4	30678.3	226.379	386.473	326.53	-6.71157	3.16208
	802.711	16.6843	14111.2	9175.74	5953.62	0	0	0	14111.2	9175.74	5953.62	100	100	100	-6.60686	1.83134
	796.808	13.248	793837	695429	758592	370.034	22894	0	793837	695429	758592	370.034	22894	100	-6.58812	4.81217
	575.499	10.1482	14435.4	9416.05	10362.2	0	158.925	0	14435.4	9416.05	10362.2	100	158.925	100	-6.57474	2.74267
	1084.92	18.7466	13690.5	10223.4	9540.99	0	117.244	134.058	13690.5	10223.4	9540.99	100	117.244	134.058	-6.57336	3.00014
	672.626	16.0173	26580.7	12361.9	11277.1	176.036	122.187	283.3	26580.7	12361.9	11277.1	176.036	122.187	283.3	-6.43227	1.54644
	851.798	11.4623	17463.8	13649.9	11183	319.971	119.608	119.346	17463.8	13649.9	11183	319.971	119.608	119.346	-6.24175	2.7958
	727.54	10.0578	16000.5	12541	1205.85	0	130.677	192.113	16000.5	12541	1205.85	100	130.677	192.113	-6.13668	1.03073
	762.562	10.1738	17411.3	7211.63	6571.16	170.411	166.598	136.193	17411.3	7211.63	6571.16	170.411	166.598	136.193	-6.04267	1.36243
	843.606	15.3917	5668.92	6455.27	7624.62	0	0	0	5668.92	6455.27	7624.62	100	100	100	-6.04066	3.49891
	760.682	17.5838	58291.4	55091.2	51382.6	887.56	1049.23	623.029	58291.4	55091.2	51382.6	887.56	1049.23	623.029	-6.00822	4.9534
	564.496	12.4158	21564.5	1843.15	4380.19	135.194	155.196	171.84	21564.5	1843.15	4380.19	135.194	155.196	171.84	-5.9097	0.666768
	817.742	16.668	7133.73	5631.28	5116.04	0	0	0	7133.73	5631.28	5116.04	100	100	100	-5.89733	3.22448
	992.863	19.69	79588.6	64808.6	63048.7	1267.93	779.653	2087.37	79588.6	64808.6	63048.7	1267.93	779.653	2087.37	-5.64872	3.67979
	732.649	16.767	35126.3	33863.1	30205	828.317	520.263	656.489	35126.3	33863.1	30205	828.317	520.263	656.489	-5.62853	4.59074
	996.903	20.532	61854.1	58726.8	54847.8	1748.68	416.905	1430.42	61854.1	58726.8	54847.8	1748.68	416.905	1430.42	-5.60835	4.99717
	1026.95	21.7585	54947.5	58584.7	55339.3	513.944	1783.96	1510.5	54947.5	58584.7	55339.3	513.944	1783.96	1510.5	-5.4706	5.84626
	846.778	18.1407	12607	12826.1	9973.99	236.16	352.569	217.281	12607	12826.1	9973.99	236.16	352.569	217.281	-5.45709	3.6377
	557.524	15.2537	52477.2	6684.8	24868.7	401.486	819.458	890.909	52477.2	6684.8	24868.7	401.486	819.458	890.909	-5.31434	0.960374
	734.652	16.7298	7174.17	6070.86	3706.38	146.944	147.402	150.192	7174.17	6070.86	3706.38	146.944	147.402	150.192	-5.25296	2.23867
	484.442	11.4858	42984	9147.85	13768.6	377.988	1152.12	234.778	42984	9147.85	13768.6	377.988	1152.12	234.778	-5.22264	0.943759
	595.512	15.9977	15774.4	6720.95	6384.88	202.96	252.92	326.243	15774.4	6720.95	6384.88	202.96	252.92	326.243	-5.20654	1.41789
	989.771	19.0657	86396.6	71702.7	66128	1107.71	3069.57	2047.16	86396.6	71702.7	66128	1107.71	3069.57	2047.16	-5.17087	3.55391
	706.614	12.2342	12760.5	445.296	1302.71	0	115.401	188.726	12760.5	445.296	1302.71	100	115.401	188.726	-5.16594	0.524404
	631.575	11.3312	6989.38	6241.32	7776.73	160.237	296.454	137.358	6989.38	6241.32	7776.73	160.237	296.454	137.358	-5.14418	3.96781
	1018.88	19.5355	64681.2	48289.9	47123.9	1048.18	1014.15	2476.29	64681.2	48289.9	47123.9	1048.18	1014.15	2476.29	-5.14053	3.09498
	672.623	14.847	30108.2	7755.61	11045	519.69	576.716	315.867	30108.2	7755.61	11045	519.69	576.716	315.867	-5.114	1.06789
	871.654	15.6063	102309	105792	73274.3	2638.53	3329.69	2266.52	102309	105792	73274.3	2638.53	3329.69	2266.52	-5.09463	3.04171
	843.678	16.2762	14260.2	16229.8	1745.78	315.204	450.731	228.611	14260.2	16229.8	1745.78	315.204	450.731	228.611	-5.01848	1.07924
	606.545	14.4955	10744.6	1831.87	3167.07	103.633	257.311	128.328	10744.6	1831.87	3167.07	103.633	257.311	128.328	-5.00798	0.851036
	998.924	21.2693	107147	100848	97466	5990.6	2349.68	1199.82	107147	100848	97466	5990.6	2349.68	1199.82	-5.00084	5.18976
	662.641	15.7635	61280.9	15915.5	22441.2	580.595	1683.28	860.661	61280.9	15915.5	22441.2	580.595	1683.28	860.661	-4.99498	1.06752
	559.541	15.7525	57810.6	8183.82	13905.1	431.216	1514.24	570.702	57810.6	8183.82	13905.1	431.216	1514.24	570.702	-4.98889	0.756226
	791.602	12.6117	45600.4	29703	27442	373.396	2201.26	667.767	45600.4	29703	27442	373.396	2201.26	667.767	-4.98586	2.35077
	1082.99	20.5967	16470.8	14733.1	14462.8	430.752	315.476	796.646	16470.8	14733.1	14462.8	430.752	315.476	796.646	-4.88745	4.65765
	868.747	16.815	15473.2	14588	12108.6	255.553	567.728	632.612	15473.2	14588	12108.6	255.553	567.728	632.612	-4.85623	3.74474
	993.834	20.1225	8338.21	23412.2	12419.5	383.394	654.404	534.253	8338.21	23412.2	12419.5	383.394	654.404	534.253	-4.81234	1.46365
	531.51	14.9782	19294.6	1576.18	7321.45	161.535	420.928	428.495	19294.6	1576.18	7321.45	161.535	420.928	428.495	-4.8015	0.802395
	869.743	16.822	6089.5	5454.38	9119.11	195.272	422.173	167.159	6089.5	5454.38	9119.11	195.272	422.173	167.159	-4.71894	2.36942
	1510.12	15.2328	41533.2	30854.1	26429.5	458.63	1910.57	1388.09	41533.2	30854.1	26429.5	458.63	1910.57	1388.09	-4.71699	2.66766
	550.51	12.2825	10242.5	487.341	617.733	110.925	162.573	166.711	10242.5	487.341	617.733	110.925	162.573	166.711	-4.68806	0.490364
	674.564	11.6002	7146.36	5383.52	2858.89	187.858	168.945	252.532	7146.36	5383.52	2858.89	187.858	168.945	252.532	-4.6585	1.77743
	970.88	20.7788	45864.9	39104.5	37559.9	2632.59	1714.81	512.085	45864.9	39104.5	37559.9	2632.59	1714.81	512.085	-4.65618	3.93363
	1036.75	13.6762	8296.2	2627.6	4269.15	0	318.215	192.678	8296.2	2627.6	4269.15	100	318.215	192.678	-4.63634	1.35618
	1443.98	13.3365	6411.95	6188.86	5334.45	150.532	405.606	165.938	6411.95	6188.86	5334.45	150.532	405.606	165.938	-4.63451	4.14814
	791.597	11.2073	9214.65	449.9	6518.84	262.776	193.97	201.274	9214.65	449.9	6518.84	262.776	193.97	201.274	-4.62024	0.933422
	794.893	11.093	30535.5	57936.8	25035.5	2424.33	2066.84	128.619	30535.5	57936.8	25035.5	2424.33	2066.84	128.619	-4.61882	1.62673
	834.547	7.70417	18485.1	11396.1	10664.4	274.573	331.9	1054.51	18485.1	11396.1	10664.4	274.573	331.9	1054.51	-4.60944	2.1774
	941.528	3.8755	528.927	17544.8	5218.39	664.155	146.209	145.529	528.927	17544.8	5218.39	664.155	146.209	145.529	-4.60685	0.664707
	565.476	10.199	6535.02	1679.72	308.636	0	0	160.862	6535.02	1679.72	308.636	100	100	160.862	-4.5619	0.669182
	724.41	5.44533	1730.73	17344.4	2111.75	560.795	194.974	152.768	1730.73	17344.4	2111.75	560.795	194.974	152.768	-4.54348	0.586515
	868.774	18.1587	36119.7	24951.3	25492.9	574.91	1051.1	2103.66	36119.7	24951.3	25492.9	574.91	1051.1	2103.66	-4.53665	2.77978
	748.596	15.2233	406110	264588	254656	10546.8	14698.3	16906.2	406110	264588	254656	10546.8	14698.3	16906.2	-4.45636	2.41472
	812.7	18.0925	8563.28	11255.9	13904.6	385.323	734.383	437.021	8563.28	11255.9	13904.6	385.323	734.383	437.021	-4.43718	2.64435
	820.747	17.9452	29668.4	18482.2	18997.6	553.514	1385.87	1197.35	29668.4	18482.2	18997.6	553.514	1385.87	1197.35	-4.42002	2.36755
	574.485	9.12217	9886.77	5194.16	8036.57	219.329	638.562	234	9886.77	5194.16	8036.57	219.329	638.562	234	-4.40409	2.23102
	745.5	9.132	16061.5	3399.53	6771.43	495.622	309.072	440.016	16061.5	3399.53	6771.43	495.622	309.072	440.016	-4.39747	1.03305
	956.607	9.81283	27842.6	23608.1	24453.5	1862.87	635.665	1157.84	27842.6	23608.1	24453.5	1862.87	635.665	1157.84	-4.37569	4.24685
	836.696	14.9917	18748.2	17625.4	10926.3	1050.26	932.117	330.18	18748.2	17625.4	10926.3	1050.26	932.117	330.18	-4.35427	2.44137
	715.58	11.432	16013.3	7497.91	10920	138.575	1407.76	167.16	16013.3	7497.91	10920	138.575	1407.76	167.16	-4.32871	1.91402
	313.272	4.02167	1689.65	16382.1	17556.7	494.389	946.198	413.555	1689.65	16382.1	17556.7	494.389	946.198	413.555	-4.2642	1.03525
	551.543	17.8472	63606.3	39620.4	40940.4	542.039	2253.73	4875.46	63606.3	39620.4	40940.4	542.039	2253.73	4875.46	-4.23214	2.34875
	590.512	13.1973	10860.2	456.971	7182.33	302.102	262.047	420.433	10860.2	456.971	7182.33	302.102	262.047	420.433	-4.23183	0.893569
	1014.85	19.5797	32671.6	15613.9	14387.6	1945.29	903.855	517.761	32671.6	15613.9	14387.6	1945.29	903.855	517.761	-4.21835	1.54064
	681.491	8.81083	181.826	6860.73	167.583	148.227	136.815	102.417	181.826	6860.73	167.583	148.227	136.815	102.417	-4.21791	0.43744
	573.483	9.14433	20143.4	13928.6	12691.7	812.023	334.176	1384.73	20143.4	13928.6	12691.7	812.023	334.176	1384.73	-4.20765	2.49909
	468.442	12.2313	88231.9	18299.9	33313.3	979.612	4128.02	2637.23	88231.9	18299.9	33313.3	979.612	4128.02	2637.23	-4.17445	0.969577
	777.625	16.4017	9831.67	1294.37	3022.33	238.234	338.871	228.45	9831.67	1294.37	3022.33	238.234	338.871	228.45	-4.13451	0.78755
	692.523	15.4133	92222.4	121266	75237.6	478.965	11366.2	4695.25	92222.4	121266	75237.6	478.965	11366.2	4695.25	-4.12564	2.55666
	738.553	11.1868	5587.76	2865.38	1737.71	176.055	166.544	264.693	5587.76	2865.38	1737.71	176.055	166.544	264.693	-4.06874	1.30901
	1005.8	18.3752	8325.05	5993.44	9853.17	445.183	207.607	803.507	8325.05	5993.44	9853.17	445.183	207.607	803.507	-4.05294	2.58034
	335.256	5.68933	21644.3	26132.7	17629	3192.95	299.329	452.772	21644.3	26132.7	17629	3192.95	299.329	452.772	-4.05131	2.83433
	654.334	5.45467	1655.29	43554.5	19323.1	1186.61	572.253	2193.16	1655.29	43554.5	19323.1	1186.61	572.253	2193.16	-4.02937	0.764603
	753.551	15.1943	134791	71572.9	50470.4	4156.37	7265.74	4312.04	134791	71572.9	50470.4	4156.37	7265.74	4312.04	-4.02887	1.47029
	872.77	18.5172	22025.1	19276.9	19894.8	423.575	1918.86	1415.13	22025.1	19276.9	19894.8	423.575	1918.86	1415.13	-4.02558	4.46247
	555.509	14.6608	57026.9	11769.9	24497.2	685.215	2873.48	2209.22	57026.9	11769.9	24497.2	685.215	2873.48	2209.22	-4.01566	1.01502
	989.764	18.1742	8656.29	8906.22	6428	440.674	705.023	392.581	8656.29	8906.22	6428	440.674	705.023	392.581	-3.96308	3.15167
	703.554	11.0158	11078.9	11100.1	9402.81	544.104	1088.42	412.049	11078.9	11100.1	9402.81	544.104	1088.42	412.049	-3.94922	4.09535
	859.716	18.4453	13286.8	9302.65	11678.8	557.075	1189.58	532.276	13286.8	9302.65	11678.8	557.075	1189.58	532.276	-3.91044	3.0847
	608.557	13.7487	39532.3	14290.4	16880.6	354.399	3179.99	1268.68	39532.3	14290.4	16880.6	354.399	3179.99	1268.68	-3.87975	1.27821
	731.57	9.993	8614.49	5364.18	2733.84	242.42	534.152	366.549	8614.49	5364.18	2733.84	242.42	534.152	366.549	-3.86988	1.41893
	721.508	10.0168	9967.03	11945.4	9153.37	1092.19	658.372	377.294	9967.03	11945.4	9153.37	1092.19	658.372	377.294	-3.86785	3.45433
	915.815	17.7715	6654.15	4719.3	3417.33	497.079	229.94	310.845	6654.15	4719.3	3417.33	497.079	229.94	310.845	-3.83301	2.08141
	520.468	13.943	2292.18	6999.53	6148.65	444.878	420.237	244.249	2292.18	6999.53	6148.65	444.878	420.237	244.249	-3.7989	1.52191
	676.657	15.7523	92978.6	22924.9	32709.6	1833.94	4716.71	4137.31	92978.6	22924.9	32709.6	1833.94	4716.71	4137.31	-3.7975	0.983095
	588.536	15.5195	164156	103595	87331.2	5321.07	10319.4	9955.35	164156	103595	87331.2	5321.07	10319.4	9955.35	-3.79417	2.02716
	606.542	13.6507	140461	23707.8	33397.3	2628.63	6855.41	5157.15	140461	23707.8	33397.3	2628.63	6855.41	5157.15	-3.75423	0.748082
	840.768	18.7953	13522.4	10593.3	4233.89	1481.51	409.66	212.254	13522.4	10593.3	4233.89	1481.51	409.66	212.254	-3.75251	1.46558
	538.452	11.3382	8898.43	9171.42	5072.21	340.867	419.591	968.118	8898.43	9171.42	5072.21	340.867	419.591	968.118	-3.74286	2.22588
	545.465	14.975	10827.6	5163.35	2899.38	738.823	364.319	308.764	10827.6	5163.35	2899.38	738.823	364.319	308.764	-3.74194	1.16007
	593.287	5.35867	138265	104072	111885	4094.19	18909.2	4808.75	138265	104072	111885	4094.19	18909.2	4808.75	-3.67086	3.16992
	738.429	5.451	1019.66	22621.5	2487.1	956.742	350.546	766.424	1019.66	22621.5	2487.1	956.742	350.546	766.424	-3.65532	0.502857
	784.695	18.5473	1279.71	9195.06	12058.1	1019.52	254.557	531.502	1279.71	9195.06	12058.1	1019.52	254.557	531.502	-3.6415	1.00315
	743.487	8.29117	25801.3	20803.7	19630	1038.14	1997.81	2345.76	25801.3	20803.7	19630	1038.14	1997.81	2345.76	-3.62146	3.33226
	815.583	13.8257	7771.29	4950.98	3358.35	464.552	564.13	297.923	7771.29	4950.98	3358.35	464.552	564.13	297.923	-3.59951	1.72069
	804.701	18.2435	45601.6	5984.57	0	1790.65	2403.3	0	45601.6	5984.57	100	1790.65	2403.3	100	-3.5894	0.478817
	875.692	16.654	88782.8	91382.7	69830.4	6519.46	6203.4	8117.68	88782.8	91382.7	69830.4	6519.46	6203.4	8117.68	-3.58444	3.44193
	1024.93	20.9205	56292.6	57067	53396.8	4994.7	6074.7	3067.54	56292.6	57067	53396.8	4994.7	6074.7	3067.54	-3.5602	5.4389
	577.489	14.9337	14801.2	707.561	722.408	701.001	256.514	442.647	14801.2	707.561	722.408	701.001	256.514	442.647	-3.5351	0.453509
	1083	21.2843	65648.6	55054.5	49358	6293.77	3815.72	4635.29	65648.6	55054.5	49358	6293.77	3815.72	4635.29	-3.52778	3.36781
	816.772	20.8377	41668.5	37233.1	11321.9	1769.44	2154.3	4075.08	41668.5	37233.1	11321.9	1769.44	2154.3	4075.08	-3.49565	1.35018
	1435.06	11.9682	45890.7	26543	14048.4	3617.14	3338.77	911.183	45890.7	26543	14048.4	3617.14	3338.77	911.183	-3.4585	1.31898
	762.57	15.0593	23394.1	19238.1	16485.9	1351.76	3520.1	601.957	23394.1	19238.1	16485.9	1351.76	3520.1	601.957	-3.43298	2.91171
	590.549	15.149	56392.3	34929.2	33238.8	2953.69	3696.81	4915.89	56392.3	34929.2	33238.8	2953.69	3696.81	4915.89	-3.42883	2.13757
	813.547	10.9758	44350.7	14170.4	38330.1	716.335	5791.13	2941.05	44350.7	14170.4	38330.1	716.335	5791.13	2941.05	-3.35761	1.44941
	719.557	9.65	18235.7	14128.9	13741.3	2224.23	1864.03	452.962	18235.7	14128.9	13741.3	2224.23	1864.03	452.962	-3.3438	3.07735
	279.231	15.773	25166.8	7143.44	10557.5	1737.19	1409.95	1149.93	25166.8	7143.44	10557.5	1737.19	1409.95	1149.93	-3.31847	1.09314
	868.626	9.584	1143.32	14201.6	10297.7	672.759	1392.77	538.617	1143.32	14201.6	10297.7	672.759	1392.77	538.617	-3.29966	0.92508
	575.478	11.5188	38794	22896.5	26567	673.377	6412.99	2244.46	38794	22896.5	26567	673.377	6412.99	2244.46	-3.24164	2.17312
	654.656	18.7567	16044.3	13508.1	7085.5	946.407	2611.26	430.534	16044.3	13508.1	7085.5	946.407	2611.26	430.534	-3.19953	1.77904
	733.637	16.7062	9775.4	1132.65	1100.02	591.224	366.463	356.962	9775.4	1132.65	1100.02	591.224	366.463	356.962	-3.19125	0.545792
	717.55	11.3753	13948.7	13094.8	27462.2	1843.31	2011.75	2165.03	13948.7	13094.8	27462.2	1843.31	2011.75	2165.03	-3.17855	1.59302
	1629.11	12.3828	50552.3	43436.4	35179.7	5084.14	5927.95	3290.7	50552.3	43436.4	35179.7	5084.14	5927.95	3290.7	-3.17488	2.97681
	916.806	17.8142	4166.18	10524.3	14406.2	635.684	1138.2	1460.54	4166.18	10524.3	14406.2	635.684	1138.2	1460.54	-3.16927	1.34623
	573.487	17.3843	6536.59	1109.47	2370.02	287.833	231.948	621.135	6536.59	1109.47	2370.02	287.833	231.948	621.135	-3.13405	0.834509
	988.835	18.9125	21397.3	1393.46	2582.54	1320.99	913.647	694.208	21397.3	1393.46	2582.54	1320.99	913.647	694.208	-3.11491	0.504941
	743.487	12.839	7226.96	2226.96	1424.61	807.3	217.501	259.038	7226.96	2226.96	1424.61	807.3	217.501	259.038	-3.08295	0.810794
	906.259	16.8648	147165	153025	2252.59	15408.9	3911.37	16412.9	147165	153025	2252.59	15408.9	3911.37	16412.9	-3.08133	0.833431
	1673.74	11.9653	53127.8	37016.5	6467.55	3108.64	6768.77	1543.02	53127.8	37016.5	6467.55	3108.64	6768.77	1543.02	-3.08058	0.96585
	982.797	18.1727	70154.3	53949.1	62916.2	7062.23	6655.81	8653.87	70154.3	53949.1	62916.2	7062.23	6655.81	8653.87	-3.06343	3.50264
	641.518	11.6498	5326.25	7516.53	4645.54	400.438	1164.87	566.991	5326.25	7516.53	4645.54	400.438	1164.87	566.991	-3.03591	2.33192
	540.463	12.0838	6284.52	705.823	1647.38	256.124	504.261	292.937	6284.52	705.823	1647.38	256.124	504.261	292.937	-3.0357	0.663866
	735.651	17.3485	5431.32	1365.39	1744.47	248.272	342.254	464.355	5431.32	1365.39	1744.47	248.272	342.254	464.355	-3.01736	0.896336
	875.647	13.3242	14237.6	12217.8	12866.1	1851.28	2739.87	437.469	14237.6	12217.8	12866.1	1851.28	2739.87	437.469	-2.96708	3.66139
	871.661	10.561	12496.7	8054.85	7774.32	659.517	641.933	2350.79	12496.7	8054.85	7774.32	659.517	641.933	2350.79	-2.95527	2.13842
	850.757	18.4922	2469.73	15146.2	16662.6	154.14	743.399	3572.16	2469.73	15146.2	16662.6	154.14	743.399	3572.16	-2.93905	1.00884
	555.509	19.3398	11114.9	9147.61	8559.6	1008.43	1737.6	1140.02	11114.9	9147.61	8559.6	1008.43	1737.6	1140.02	-2.8908	3.30511
	1498.12	15.8365	13353.5	12195.3	9999.82	1698.32	903.382	2214.68	13353.5	12195.3	9999.82	1698.32	903.382	2214.68	-2.88377	3.20116
	869.73	16.2392	14522.4	15431.7	9867.05	691.809	3381.74	1394.64	14522.4	15431.7	9867.05	691.809	3381.74	1394.64	-2.8644	2.41599
	1038.94	20.1667	9766.02	616.688	550.599	518.174	606.982	400.604	9766.02	616.688	550.599	518.174	606.982	400.604	-2.84113	0.439386
	962.84	19.4102	609731	37537.4	31003.8	39602.7	33975.1	23320.2	609731	37537.4	31003.8	39602.7	33975.1	23320.2	-2.80733	0.432191
	1434.92	11.9735	35918.2	17673.6	14994.5	6641.72	2151.97	1012.84	35918.2	17673.6	14994.5	6641.72	2151.97	1012.84	-2.80611	1.34827
	1054.97	20.7813	39803.2	24896	22621.3	5342.77	6652.28	594.373	39803.2	24896	22621.3	5342.77	6652.28	594.373	-2.79411	1.92364
	803.568	12.387	14578.5	14439.6	12807.2	2876.11	1458.9	1733.28	14578.5	14439.6	12807.2	2876.11	1458.9	1733.28	-2.78502	4.11908
	790.609	14.61	11560.2	4144.64	8847.54	1843.62	959.534	782.603	11560.2	4144.64	8847.54	1843.62	959.534	782.603	-2.77551	1.4786
	692.515	14.1745	2115.72	6614.92	4789.87	116.592	1218.13	643.742	2115.72	6614.92	4789.87	116.592	1218.13	643.742	-2.7727	1.33844
	855.728	17.4848	54871.9	95257	84619.5	9649.93	13384.3	11781.8	54871.9	95257	84619.5	9649.93	13384.3	11781.8	-2.75329	2.27128
	865.52	10.5115	9484.02	5761.41	8226.99	1425.15	537.666	1553.37	9484.02	5761.41	8226.99	1425.15	537.666	1553.37	-2.73888	2.368
	798.598	11.9227	1668.58	1684.92	65673.1	1565.32	5943.98	3236	1668.58	1684.92	65673.1	1565.32	5943.98	3236	-2.68345	0.382232
	1255.2	22.6282	24460.4	104447	8914.74	8657.14	5134.12	7711.03	24460.4	104447	8914.74	8657.14	5134.12	7711.03	-2.68024	0.584057
	866.791	18.8657	14123.8	14251.5	9055.34	1835.85	2001.73	2003.79	14123.8	14251.5	9055.34	1835.85	2001.73	2003.79	-2.67984	2.45034
	771.53	11.3776	2657.57	22315	26522.6	0	5071.09	2935.3	2657.57	22315	26522.6	100	5071.09	2935.3	-2.6673	0.901657
	1720.24	14.6488	6115.8	6711.8	6298.43	193.026	1715.93	1125.11	6115.8	6711.8	6298.43	193.026	1715.93	1125.11	-2.65621	3.44807
	879.673	19.0575	21135.5	1256.29	852.486	1518.88	1008.02	1169.53	21135.5	1256.29	852.486	1518.88	1008.02	1169.53	-2.65267	0.413832
	688.494	13.2082	298233	369012	221289	35753.7	72380.5	34590.7	298233	369012	221289	35753.7	72380.5	34590.7	-2.63819	2.30063
	567.5	9.88017	5513.6	14429.9	1451.51	619.242	682.589	2202.87	5513.6	14429.9	1451.51	619.242	682.589	2202.87	-2.60991	0.703406
	992.824	19.3013	109548	260356	144136	31190.8	17980.5	35120	109548	260356	144136	31190.8	17980.5	35120	-2.60843	1.4497
	868.772	17.3168	15789.7	6190.99	7396.3	2101.03	2402.95	328.33	15789.7	6190.99	7396.3	2101.03	2402.95	328.33	-2.6039	1.24427
	1673.91	11.9655	46259.3	8337.9	13567.9	6852.42	972.12	4137.47	46259.3	8337.9	13567.9	6852.42	972.12	4137.47	-2.51057	0.714231
	1052.77	15.8615	88411.4	69620.5	81444.4	13499.8	19457.3	9299.29	88411.4	69620.5	81444.4	13499.8	19457.3	9299.29	-2.50264	3.34183
	297.244	15.7593	43420.3	10292.9	19300.8	8151.22	1591.57	3156.38	43420.3	10292.9	19300.8	8151.22	1591.57	3156.38	-2.5009	0.928621
	694.605	19.9088	7977.48	639.923	262.211	750.524	578.337	253.464	7977.48	639.923	262.211	750.524	578.337	253.464	-2.48845	0.410837
	437.4	11.45	530468	414653	297675	139013	76632.2	6146.34	530468	414653	297675	139013	76632.2	6146.34	-2.48631	1.93137
	863.848	20.8018	19770.1	10831.7	12720.6	3265.51	879.45	3594.79	19770.1	10831.7	12720.6	3265.51	879.45	3594.79	-2.48476	1.84934
	546.505	11.472	27243	28708.3	25988.9	9226.92	4936.33	562.758	27243	28708.3	25988.9	9226.92	4936.33	562.758	-2.47621	2.98751
	613.468	9.87217	280504	349391	252842	75606.4	61349	21921.1	280504	349391	252842	75606.4	61349	21921.1	-2.47408	2.73567
	1360.24	23.0855	12809.2	5171.06	9970.28	885.58	909.338	3473.51	12809.2	5171.06	9970.28	885.58	909.338	3473.51	-2.40743	1.46834
	1038.86	19.3345	85554	68090.5	73805.9	17253	3867.68	21857.2	85554	68090.5	73805.9	17253	3867.68	21857.2	-2.40389	2.92932
	812.599	13.7735	18997.5	16777.9	20032.6	2292.09	2324.56	5947.93	18997.5	16777.9	20032.6	2292.09	2324.56	5947.93	-2.40124	3.20733
	330.301	5.6645	78102.8	78523.8	59717.8	16200.5	9364.74	15400.9	78102.8	78523.8	59717.8	16200.5	9364.74	15400.9	-2.40083	3.05613
	313.273	5.681	45974.4	44667.6	35300.8	13213.2	7456.12	3470.48	45974.4	44667.6	35300.8	13213.2	7456.12	3470.48	-2.38328	2.82051
	879.715	16.5518	4878.39	4130.12	5275.11	1065.78	843.877	836.858	4878.39	4130.12	5275.11	1065.78	843.877	836.858	-2.37868	3.43837
	837.641	13.0707	13007.2	1398.94	613.948	795.7	1717.03	389.301	13007.2	1398.94	613.948	795.7	1717.03	389.301	-2.37176	0.428913
	904.751	13.1272	7978.6	9114.71	9488.37	1026.49	1412.49	2697.12	7978.6	9114.71	9488.37	1026.49	1412.49	2697.12	-2.37169	3.33679
	1580.19	14.5715	120081	122293	118127	19459.8	27567.1	23168.4	120081	122293	118127	19459.8	27567.1	23168.4	-2.36056	5.48429
	503.109	16.204	4451.6	5069.95	97.3569	1629.24	0	152.486	4451.6	5069.95	100	1629.24	100	152.486	-2.35421	0.725266
	772.697	18.911	150233	118046	118452	20194.7	29168	26665.9	150233	118046	118452	20194.7	29168	26665.9	-2.34672	3.15039
	592.541	16.2252	9453.87	3085.17	14133.7	988.077	3589.51	717.46	9453.87	3085.17	14133.7	988.077	3589.51	717.46	-2.33265	1.00388
	492.477	16.713	271263	217301	242360	46960.3	55961.5	43935.4	271263	217301	242360	46960.3	55961.5	43935.4	-2.31531	3.58167
	186.077	9.30967	59922.4	41386.6	37210.8	8409.22	11534.5	7925.19	59922.4	41386.6	37210.8	8409.22	11534.5	7925.19	-2.31336	2.19093
	539.45	12.6845	8050.15	4254.61	5979.7	618.495	2599.65	480.345	8050.15	4254.61	5979.7	618.495	2599.65	480.345	-2.30561	1.70372
	1008.81	18.6287	127030	89010.1	86558.3	31750.2	21986.7	8807.58	127030	89010.1	86558.3	31750.2	21986.7	8807.58	-2.27445	2.2582
	574.554	16.7213	30092.1	20481	19658.1	5258.71	5259.74	4012.34	30092.1	20481	19658.1	5258.71	5259.74	4012.34	-2.273	2.27379
	812.548	10.9773	115791	86120.6	80230.2	18609.8	23356.3	17199.8	115791	86120.6	80230.2	18609.8	23356.3	17199.8	-2.25358	2.57827
	938.874	20.1392	55164.1	38787.2	12271	1324.27	12111.8	9091.45	55164.1	38787.2	12271	1324.27	12111.8	9091.45	-2.23732	1.01474
	850.766	19.344	959041	684139	634233	134806	193323	161008	959041	684139	634233	134806	193323	161008	-2.21909	2.36297
	1520.05	13.1617	3623.9	7471.47	7119.34	2067.93	1076.84	786.32	3623.9	7471.47	7119.34	2067.93	1076.84	786.32	-2.2121	1.68004
	574.554	16.7213	30092.1	20413.9	18840.8	5187.03	5802.66	4012.34	30092.1	20413.9	18840.8	5187.03	5802.66	4012.34	-2.20867	2.15393
	690.508	14.1593	55415.7	87548.8	45513	6091.66	19625.8	15164.2	55415.7	87548.8	45513	6091.66	19625.8	15164.2	-2.20487	1.6811
	850.75	18.0197	9457	9575.1	10915.4	901.314	1915.25	3721.86	9457	9575.1	10915.4	901.314	1915.25	3721.86	-2.19542	2.92482
	849.623	19.4062	19407	4583.95	718.12	4753.21	363.041	329.971	19407	4583.95	718.12	4753.21	363.041	329.971	-2.18171	0.473211
	515.457	12.5307	15303.1	540.854	1591.25	1780.66	464.039	1612.48	15303.1	540.854	1591.25	1780.66	464.039	1612.48	-2.17639	0.401511
	873.675	15.991	404153	438965	336929	85521.8	98903.2	77598.7	404153	438965	336929	85521.8	98903.2	77598.7	-2.17108	3.25114
	332.325	4.2865	1160.65	74291.1	2075.22	4656.9	5674.19	6919.65	1160.65	74291.1	2075.22	4656.9	5674.19	6919.65	-2.16804	0.343255
	936.865	20.7068	36948.2	52062.3	45154.9	3705.1	17789.7	8610.83	36948.2	52062.3	45154.9	3705.1	17789.7	8610.83	-2.15591	2.34924
	813.562	9.6375	605.482	6128.48	375.501	365.876	901.271	336.904	605.482	6128.48	375.501	365.876	901.271	336.904	-2.14802	0.412945
	894.812	20.0647	23456.2	24017.8	23247.9	4525.37	6345.71	5205.84	23456.2	24017.8	23247.9	4525.37	6345.71	5205.84	-2.13716	5.21674
	910.838	19.643	49617.8	35409.8	36249.6	9747.56	1379.65	16446.4	49617.8	35409.8	36249.6	9747.56	1379.65	16446.4	-2.13695	2.10316
	926.875	20.4148	27271.6	6002.37	29118.7	2639.32	8660.22	2984.9	27271.6	6002.37	29118.7	2639.32	8660.22	2984.9	-2.12693	0.97997
	924.536	11.785	1264.09	12411.8	5823.81	1006.71	1538.23	1931.87	1264.09	12411.8	5823.81	1006.71	1538.23	1931.87	-2.12291	0.703632
	916.883	21.29	1.11556e+06	1.44794e+06	1.49561e+06	246022	353059	342361	1.11556e+06	1.44794e+06	1.49561e+06	246022	353059	342361	-2.10822	2.95131
	363.286	12.3925	20836.8	19232.8	20296.4	1364.83	7300.52	5370.32	20836.8	19232.8	20296.4	1364.83	7300.52	5370.32	-2.10464	2.98447
	844.744	17.7948	18152.1	17204.2	13823.5	4268.24	1564.97	5607.79	18152.1	17204.2	13823.5	4268.24	1564.97	5607.79	-2.10385	2.68215
	776.733	11.8882	4841.92	219.184	414.688	384.401	476.52	414.004	4841.92	219.184	414.688	384.401	476.52	414.004	-2.10266	0.391333
	776.729	19.916	36347.9	32795.6	33056.5	7591.99	8240.56	8366.95	36347.9	32795.6	33056.5	7591.99	8240.56	8366.95	-2.07835	4.61774
	1056.8	16.4307	24434.6	19329	23712.9	4276.27	6921.11	4859.47	24434.6	19329	23712.9	4276.27	6921.11	4859.47	-2.07119	3.1815
	1012.84	19.5878	128017	94258.3	80662.5	38059.1	16624.7	18081.9	128017	94258.3	80662.5	38059.1	16624.7	18081.9	-2.05769	2.09202
	876.864	20.7605	35284	24672.5	19325	14949.8	1595.06	2545.95	35284	24672.5	19325	14949.8	1595.06	2545.95	-2.0541	1.46313
	762.604	15.8378	96322.9	83693.6	77948.5	18828.3	19379.2	24609.2	96322.9	83693.6	77948.5	18828.3	19379.2	24609.2	-2.03796	3.46405
	782.597	17.0602	47673.2	35335.6	4973.4	9945.4	6394.1	5257.26	47673.2	35335.6	4973.4	9945.4	6394.1	5257.26	-2.0264	0.801229
	602.586	18.3862	58576.5	35679.5	35870.2	8441.41	12630.2	10934.9	58576.5	35679.5	35870.2	8441.41	12630.2	10934.9	-2.02347	1.88046
	1658.06	12.9973	11705	11581.6	11038.7	4622.3	2254.39	1624.69	11705	11581.6	11038.7	4622.3	2254.39	1624.69	-2.0135	3.11125
	484.379	10.5432	10257.5	8239.24	7506.58	1618.27	1940.58	2884.74	10257.5	8239.24	7506.58	1618.27	1940.58	2884.74	-2.01276	2.70412
	794.558	10.6188	62305.7	60506.2	5002.93	13326.5	15622	2800.85	62305.7	60506.2	5002.93	13326.5	15622	2800.85	-2.00925	0.767023
	840.76	19.6197	697730	616478	592465	132828	183062	158585	697730	616478	592465	132828	183062	158585	-2.00665	3.77669
	567.442	13.0458	4638.5	15779.1	1984.57	1763.65	1331.41	2490.13	4638.5	15779.1	1984.57	1763.65	1331.41	2490.13	-2.00396	0.590718
	960.841	20.7745	366216	140439	181969	54230.7	49208.5	68623.3	366216	140439	181969	54230.7	49208.5	68623.3	-2.00078	1.16292
	502.518	11.4748	144718	134040	125641	39193.7	31136.5	31032.7	144718	134040	125641	39193.7	31136.5	31032.7	-1.99625	4.0955
	1032.81	17.7785	492205	471389	527436	127124	148867	97873	492205	471389	527436	127124	148867	97873	-1.99573	4.14297
	530.461	11.3467	48906.6	43334.4	35552.3	8827.59	11955.6	11318.1	48906.6	43334.4	35552.3	8827.59	11955.6	11318.1	-1.99311	2.8776
	789.745	20.7673	8825.98	2548.77	5416.57	501.666	2772.22	945.047	8825.98	2548.77	5416.57	501.666	2772.22	945.047	-1.99277	1.0123
	415.416	11.4637	7.49993e+06	6.88664e+06	6.41389e+06	2.00185e+06	1.84564e+06	1.43793e+06	7.49993e+06	6.88664e+06	6.41389e+06	2.00185e+06	1.84564e+06	1.43793e+06	-1.97653	3.88174
	736.411	3.83033	165034	617504	232340	105106	72912.4	80076.8	165034	617504	232340	105106	72912.4	80076.8	-1.97533	0.827571
	744.458	3.9625	16705	7759.63	1717.01	5020.54	995.708	642.866	16705	7759.63	1717.01	5020.54	995.708	642.866	-1.97515	0.64219
	1056.81	16.9887	88007.9	82423.6	96659.2	19051.4	30302	19004.1	88007.9	82423.6	96659.2	19051.4	30302	19004.1	-1.96616	3.53648
	654.333	3.80533	528409	3.02503e+06	1.01479e+06	451710	328757	396307	528409	3.02503e+06	1.01479e+06	451710	328757	396307	-1.9568	0.670542
	786.542	9.48067	6423.32	26125.7	30378.3	5729.81	9644.84	880.996	6423.32	26125.7	30378.3	5729.81	9644.84	880.996	-1.95275	0.9321
	910.261	3.34917	20168.3	21338.1	4340.17	9206.78	2185.56	481.008	20168.3	21338.1	4340.17	9206.78	2185.56	481.008	-1.94909	0.86383
	361.383	11.4827	196654	182678	167995	56955.8	52278.9	33191.2	196654	182678	167995	56955.8	52278.9	33191.2	-1.94219	3.59414
	908.824	20.2327	2.04898e+06	2.17678e+06	2.03253e+06	485646	640508	508754	2.04898e+06	2.17678e+06	2.03253e+06	485646	640508	508754	-1.93656	4.6907
	820.595	12.3913	2.59047e+06	2.48428e+06	2.31466e+06	593060	739666	604326	2.59047e+06	2.48428e+06	2.31466e+06	593060	739666	604326	-1.9316	4.39127
	773.545	13.3215	151676	142179	151126	37248	45479.4	34484.4	151676	142179	151126	37248	45479.4	34484.4	-1.92462	4.76225
	637.307	3.81917	69686.8	384806	140623	59724	46106.6	51278	69686.8	384806	140623	59724	46106.6	51278	-1.92141	0.69654
	889.515	9.63867	9439.47	10201.5	10386.9	1601.79	3253.99	3075.21	9439.47	10201.5	10386.9	1601.79	3253.99	3075.21	-1.92073	3.60161
	703.561	12.39	25001.2	14874.3	14874.4	3991.76	4884.8	5674.02	25001.2	14874.3	14874.4	3991.76	4884.8	5674.02	-1.91178	1.76659
	1708.17	13.3243	22682.7	24743	25115.2	6331.85	6533.92	6521.17	22682.7	24743	25115.2	6331.85	6533.92	6521.17	-1.90371	4.69916
	704.635	18.0623	100949	90370.9	89675.4	21106.8	28965.5	25096.8	100949	90370.9	89675.4	21106.8	28965.5	25096.8	-1.90233	4.04663
	1707.17	13.327	21517.9	23228.2	23380.3	6092.06	6475.87	5757.56	21517.9	23228.2	23380.3	6092.06	6475.87	5757.56	-1.89436	4.90338
	884.558	9.63217	74468.5	71184.9	69670.5	20457.4	24089	13690.4	74468.5	71184.9	69670.5	20457.4	24089	13690.4	-1.8865	4.00442
	279.226	3.22783	37627.7	34982.9	28527.8	3426.72	21839.4	2118.49	37627.7	34982.9	28527.8	3426.72	21839.4	2118.49	-1.88489	1.62516
	649.618	14.8927	7510.3	6306.6	8347.41	2401.03	1551.17	2094.68	7510.3	6306.6	8347.41	2401.03	1551.17	2094.68	-1.87397	2.95186
	735.536	10.5443	27258.4	25574.7	24534.5	4566.15	7747.9	8818.15	27258.4	25574.7	24534.5	4566.15	7747.9	8818.15	-1.87229	3.62349
	379.394	11.4612	645816	591945	543662	184811	172037	129849	645816	591945	543662	184811	172037	129849	-1.87194	3.66112
	563.477	9.311	32440.5	33257.8	19550.1	8418.21	7560.95	7323.34	32440.5	33257.8	19550.1	8418.21	7560.95	7323.34	-1.87119	2.01117
	980.913	20.5318	353624	322480	305224	83441.5	101566	83481.8	353624	322480	305224	83441.5	101566	83481.8	-1.86987	3.98793
	724.411	3.82183	134017	608985	211882	104762	72926.3	84543	134017	608985	211882	104762	72926.3	84543	-1.86448	0.716152
	837.7	13.5845	50584.4	47818.9	39778.5	11759.9	12422.8	13791.9	50584.4	47818.9	39778.5	11759.9	12422.8	13791.9	-1.86346	3.27285
	1305.11	21.7612	11873.4	14032.6	16190.1	4297.71	2886.86	4405.14	11873.4	14032.6	16190.1	4297.71	2886.86	4405.14	-1.86084	2.79278
	738.426	3.80667	200357	911705	309037	156768	108718	125907	200357	911705	309037	156768	108718	125907	-1.86032	0.706711
	816.722	18.1752	47856.7	33756.5	30044.9	9671.06	15602	5485.6	47856.7	33756.5	30044.9	9671.06	15602	5485.6	-1.86002	1.92255
	1037.77	10.7017	12567.5	11993.2	15551.3	5486.75	3852.81	1723.76	12567.5	11993.2	15551.3	5486.75	3852.81	1723.76	-1.85825	2.47513
	939.524	3.82617	28989.2	103321	48596.5	23295.4	11412	15487	28989.2	103321	48596.5	23295.4	11412	15487	-1.84964	0.902936
	1675.12	14.8195	160835	164938	157674	58809	45862	29545.6	160835	164938	157674	58809	45862	29545.6	-1.84879	3.73915
	924.868	20.219	88393.8	46653.4	40102.9	13961.7	19155.7	15925.6	88393.8	46653.4	40102.9	13961.7	19155.7	15925.6	-1.83647	1.2962
	513.507	10.9498	222921	167665	151007	52804.6	78051	21031.1	222921	167665	151007	52804.6	78051	21031.1	-1.83421	2.05066
	624.64	16.6467	344822	404876	72693.1	91465.1	81070.4	59188.9	344822	404876	72693.1	91465.1	81070.4	59188.9	-1.82742	0.894379
	866.595	9.49133	22104.5	12592.6	16520.6	4213.01	4502.76	5757.94	22104.5	12592.6	16520.6	4213.01	4502.76	5757.94	-1.82321	1.92336
	694.403	3.133	30862.2	25877.8	25514	17715.7	4321.71	1444.71	30862.2	25877.8	25514	17715.7	4321.71	1444.71	-1.80853	1.67928
	397.403	11.4447	460754	412694	380633	136203	127719	94356.4	460754	412694	380633	136203	127719	94356.4	-1.80748	3.44816
	1015.79	18.7623	55707.1	28474.2	30081.7	18680.1	7628.56	6383.15	55707.1	28474.2	30081.7	18680.1	7628.56	6383.15	-1.80536	1.31944
	1574.07	13.3035	27592.2	33376.6	36529.5	6423.55	10705	10853.4	27592.2	33376.6	36529.5	6423.55	10705	10853.4	-1.80088	2.82408
	1570.11	13.294	18771.8	25541.8	31000.6	5300.34	8395.68	7923.41	18771.8	25541.8	31000.6	5300.34	8395.68	7923.41	-1.80059	2.08914
	1569.11	13.309	21489.6	25803.5	32120	5410.66	9119.04	8342.29	21489.6	25803.5	32120	5410.66	9119.04	8342.29	-1.7958	2.33899
	520.473	11.9693	68448.1	60926.6	54155.1	17836.3	18473.5	16610.7	68448.1	60926.6	54155.1	17836.3	18473.5	16610.7	-1.79412	3.32527
	851.701	19.9143	10466.8	22954.9	22019.2	7372.63	633.914	8126.31	10466.8	22954.9	22019.2	7372.63	633.914	8126.31	-1.78095	1.31426
	867.606	12.1707	1770.86	954.815	4967.67	1099.7	741.664	399.25	1770.86	954.815	4967.67	1099.7	741.664	399.25	-1.77972	0.663727
	934.857	19.3465	138830	75626.1	38895.9	22204.2	33140.6	18473.5	138830	75626.1	38895.9	22204.2	33140.6	18473.5	-1.77909	0.948806
	514.52	11.4582	1.03229e+06	777244	671007	317872	236830	172339	1.03229e+06	777244	671007	317872	236830	172339	-1.77055	2.14838
	795.596	16.8383	35509.1	36470.8	28123.6	9291.8	8850.51	11298.7	35509.1	36470.8	28123.6	9291.8	8850.51	11298.7	-1.7656	2.99594
	848.763	18.3395	3181.51	8756.27	8397.76	1323.4	421.486	4252.57	3181.51	8756.27	8397.76	1323.4	421.486	4252.57	-1.76158	1.0489
	938.874	20.9287	195570	259498	257408	63175.9	79727.5	68624.3	195570	259498	257408	63175.9	79727.5	68624.3	-1.752	2.8272
	641.515	12.3843	95211.2	90503	86186.7	24505.9	32718.8	23594.8	95211.2	90503	86186.7	24505.9	32718.8	23594.8	-1.75031	4.08481
	896.547	12.5565	3335.1	3116.35	3730.46	994.504	1393.51	644.138	3335.1	3116.35	3730.46	994.504	1393.51	644.138	-1.74759	2.97287
	800.68	16.1868	7108.22	6442.09	5422.99	4559.61	322.196	781.761	7108.22	6442.09	5422.99	4559.61	322.196	781.761	-1.74419	1.44293
	529.497	14.1013	15259.3	6345.72	7875.33	3976.17	3711.22	1117.99	15259.3	6345.72	7875.33	3976.17	3711.22	1117.99	-1.74329	1.11794
	852.775	17.9108	31129.3	29061	26642.7	8080.42	8809.36	9046.94	31129.3	29061	26642.7	8080.42	8809.36	9046.94	-1.74325	3.97035
	298.274	5.772	13811.7	16285.5	17102.1	1351.68	10842.3	1909.11	13811.7	16285.5	17102.1	1351.68	10842.3	1909.11	-1.74275	1.57036
	281.052	16.2142	7044.45	6983.09	261.708	2660.94	633.141	979.395	7044.45	6983.09	261.708	2660.94	633.141	979.395	-1.74145	0.645506
	750.55	12.0852	16634.6	11279.6	12367.6	2944.81	7269.96	1849.07	16634.6	11279.6	12367.6	2944.81	7269.96	1849.07	-1.73944	1.80833
	1895.21	10.218	11045.3	11169.4	9860.14	2093.86	4028.11	3560.44	11045.3	11169.4	9860.14	2093.86	4028.11	3560.44	-1.728	3.31873
	892.635	13.9305	41404	38804.7	15816.3	14146.8	9333.09	5518.31	41404	38804.7	15816.3	14146.8	9333.09	5518.31	-1.72745	1.23375
	1714.2	13.3103	61385.6	68131.8	67485.1	13422.1	28447	17677.5	61385.6	68131.8	67485.1	13422.1	28447	17677.5	-1.72612	3.11701
	834.673	13.1393	56624.2	73426.2	67765.7	15203.4	23537.8	21138.7	56624.2	73426.2	67765.7	15203.4	23537.8	21138.7	-1.72402	2.94425
	1892.2	10.2165	116368	115141	115587	25115.2	43502.1	38610	116368	115141	115587	25115.2	43502.1	38610	-1.69466	3.88234
	854.796	20.2177	372530	273605	264375	74278.3	108670	98482.9	372530	273605	264375	74278.3	108670	98482.9	-1.69389	2.35999
	1343.95	9.47633	14316.5	14542.4	17522.4	2381.47	6558.85	5484.05	14316.5	14542.4	17522.4	2381.47	6558.85	5484.05	-1.68503	2.55428
	430.425	10.9965	254766	200609	191186	77564.9	79550.4	45025.8	254766	200609	191186	77564.9	79550.4	45025.8	-1.67742	2.54174
	1126.98	20.0618	40715	28714.7	27572.9	9014.29	13153.8	8165.72	40715	28714.7	27572.9	9014.29	13153.8	8165.72	-1.6771	2.11438
	790.561	13.3217	1.28348e+06	1.05721e+06	1.07963e+06	342627	399753	327344	1.28348e+06	1.05721e+06	1.07963e+06	342627	399753	327344	-1.67689	3.31772
	851.694	16.0102	100449	108162	46841.9	24644	34755.3	20734	100449	108162	46841.9	24644	34755.3	20734	-1.67258	1.38219
	957.644	16.3162	4341.01	6587.26	6149.85	1215.18	1138.57	3035.81	4341.01	6587.26	6149.85	1215.18	1138.57	3035.81	-1.66391	1.86631
	898.855	20.9702	40120.8	43443.7	28788.2	16742.8	16935.8	1912.38	40120.8	43443.7	28788.2	16742.8	16935.8	1912.38	-1.65845	1.73312
	435.382	10.9872	372152	286258	224395	158403	36759.1	85086.8	372152	286258	224395	158403	36759.1	85086.8	-1.65539	1.64892
	786.736	18.9925	49070.8	43494.4	44452.3	12643.5	15855.5	15191	49070.8	43494.4	44452.3	12643.5	15855.5	15191	-1.64899	4.01806
	825.551	12.394	409066	347960	258084	132481	114192	79358.2	409066	347960	258084	132481	114192	79358.2	-1.63855	2.10574
	529.498	13.2758	158786	123765	116515	39465	46193.2	42842.1	158786	123765	116515	39465	46193.2	42842.1	-1.63486	2.62042
	921.846	19.3493	96432.6	67770.2	62080.5	14499	26745.1	31737.8	96432.6	67770.2	62080.5	14499	26745.1	31737.8	-1.63252	1.90861
	1058.82	17.5497	45609	43841	52693.4	14614.5	17504.5	13797.2	45609	43841	52693.4	14614.5	17504.5	13797.2	-1.63027	3.40332
	852.779	19.7683	383459	270577	246511	77365.7	111128	102695	383459	270577	246511	77365.7	111128	102695	-1.62885	2.02418
	912.579	11.6525	41983.3	29265.1	21354.9	15890.5	10060.8	4072.89	41983.3	29265.1	21354.9	15890.5	10060.8	4072.89	-1.62494	1.40668
	1585.14	14.5768	343173	302587	252187	104835	106825	80325.4	343173	302587	252187	104835	106825	80325.4	-1.62073	2.72809
	601.513	14.577	50506.5	47280.4	45325.6	16000.4	16582.7	14227	50506.5	47280.4	45325.6	16000.4	16582.7	14227	-1.61225	4.36648
	1713.19	13.2842	41100.9	70833.6	68670.6	9841.18	18702.3	30571.7	41100.9	70833.6	68670.6	9841.18	18702.3	30571.7	-1.61124	1.63672
	824.745	19.3012	59479.4	34971.3	36544.5	10691.5	17153.5	15141.6	59479.4	34971.3	36544.5	10691.5	17153.5	15141.6	-1.60756	1.64319
	1028.77	15.8352	20040.6	18120	16965.8	7666.2	4709.56	5733.78	20040.6	18120	16965.8	7666.2	4709.56	5733.78	-1.60599	3.23219
	548.471	10.1407	10194.7	15223.8	4144.93	4064.5	3852.54	1796.26	10194.7	15223.8	4144.93	4064.5	3852.54	1796.26	-1.60578	0.942642
	1584.14	14.5742	343642	299294	250892	106011	107967	80894.2	343642	299294	250892	106011	107967	80894.2	-1.5999	2.67957
	846.796	19.2862	29394.4	17300.1	19397.8	4292.96	8583.21	8940.97	29394.4	17300.1	19397.8	4292.96	8583.21	8940.97	-1.59902	1.67059
	1054.79	16.4252	56756.7	48654.6	55879.3	16425.6	23392.3	13791	56756.7	48654.6	55879.3	16425.6	23392.3	13791	-1.58912	3.13437
	753.55	10.5637	49611.9	45647.3	40628.9	14125.5	15402.1	15643.8	49611.9	45647.3	40628.9	14125.5	15402.1	15643.8	-1.58894	3.47853
	789.555	13.7528	33200.6	25229.8	20772.4	11032.4	9875.07	5425.31	33200.6	25229.8	20772.4	11032.4	9875.07	5425.31	-1.58869	1.92784
	815.721	20.1032	23860.9	29888.3	29589.7	4044.36	9597.77	14108.1	23860.9	29888.3	29589.7	4044.36	9597.77	14108.1	-1.58649	2.20965
	689.54	9.4325	5244.01	8793.08	9584.04	1950.4	2986.43	3037.32	5244.01	8793.08	9584.04	1950.4	2986.43	3037.32	-1.56668	1.71046
	659.283	3.829	49704.7	156932	58325.3	40063.6	18942.9	30806.8	49704.7	156932	58325.3	40063.6	18942.9	30806.8	-1.56078	0.769548
	601.513	13.3175	312757	251348	249988	99064.7	99410	77617	312757	251348	249988	99064.7	99410	77617	-1.56005	2.91529
	606.506	10.8492	11453.1	17287.5	14888.6	5594.66	4594.96	4648.73	11453.1	17287.5	14888.6	5594.66	4594.96	4648.73	-1.55596	2.29239
	1118.7	17.5578	5291.13	14150.4	13175.1	4690.69	1084.58	5317.72	5291.13	14150.4	13175.1	4690.69	1084.58	5317.72	-1.55596	1.08832
	1020.9	20.2878	100782	116922	84686.1	36907.5	33877.3	32075	100782	116922	84686.1	36907.5	33877.3	32075	-1.55573	2.67455
	664.467	3.09833	209.192	23915.7	7171.78	2297.76	833.098	7555.42	209.192	23915.7	7171.78	2297.76	833.098	7555.42	-1.55025	0.396425
	836.695	13.5845	103218	113399	99300.1	34276.4	35739.7	37950	103218	113399	99300.1	34276.4	35739.7	37950	-1.54897	4.04836
	1141	20.0647	51796.4	34797.6	32692	14905.8	15135.7	10729.1	51796.4	34797.6	32692	14905.8	15135.7	10729.1	-1.54882	1.86726
	932.854	19.3592	84878.1	58327.5	49710.1	17774.2	17310.4	31016.9	84878.1	58327.5	49710.1	17774.2	17310.4	31016.9	-1.54521	1.67228
	844.785	20.5068	152920	152511	162908	43327.4	57187.2	60087.5	152920	152511	162908	43327.4	57187.2	60087.5	-1.54406	4.11012
	1056.91	20.0633	210096	171115	169105	61236.3	73385.9	54205.5	210096	171115	169105	61236.3	73385.9	54205.5	-1.54319	2.94451
	902.671	12.394	116846	93876.9	82980.4	37089.3	33761.5	29985.5	116846	93876.9	82980.4	37089.3	33761.5	29985.5	-1.54235	2.49116
	902.32	16.2153	123529	123474	13203	54539.8	16656	18517.9	123529	123474	13203	54539.8	16656	18517.9	-1.53626	0.664244
	804.685	19.0272	1528.83	23773.3	21091	3627.86	7486.2	4904.78	1528.83	23773.3	21091	3627.86	7486.2	4904.78	-1.53414	0.643761
	1474.02	11.5687	11883	4454.75	1970.09	3546.37	1888.49	895.852	11883	4454.75	1970.09	3546.37	1888.49	895.852	-1.53202	0.578102
	790.643	16.8702	96667.3	99229.6	101522	33463.1	38290.3	31261.7	96667.3	99229.6	101522	33463.1	38290.3	31261.7	-1.52964	4.87741
	831.798	21.52	4659.64	14366.5	12526.5	3175.3	3921.54	3860.23	4659.64	14366.5	12526.5	3175.3	3921.54	3860.23	-1.5259	1.08071
	363.289	14.5742	97691.6	98461.2	92426	29284.4	37475.6	34046.7	97691.6	98461.2	92426	29284.4	37475.6	34046.7	-1.51737	4.48359
	619.531	14.5798	300666	299920	275645	92426.4	114347	99383.5	300666	299920	275645	92426.4	114347	99383.5	-1.51704	4.26799
	798.611	14.5755	7.6001e+06	7.16007e+06	6.69655e+06	2.32559e+06	2.77822e+06	2.40323e+06	7.6001e+06	7.16007e+06	6.69655e+06	2.32559e+06	2.77822e+06	2.40323e+06	-1.51511	4.01847
	1665.06	13.345	102985	68177.5	77566.1	26644.2	33290.5	27102.4	102985	68177.5	77566.1	26644.2	33290.5	27102.4	-1.51487	2.14904
	778.744	20.1543	31946.9	26798.5	26310.6	8145.55	12075.2	9566.81	31946.9	26798.5	26310.6	8145.55	12075.2	9566.81	-1.5137	3.00138
	1712.13	13.3423	16120.5	14707.4	13595	5739.7	4983.34	4893.77	16120.5	14707.4	13595	5739.7	4983.34	4893.77	-1.5082	3.60516
	819.587	7.69733	36272.5	36179.8	21193.1	10801	8164.13	13998.6	36272.5	36179.8	21193.1	10801	8164.13	13998.6	-1.50633	1.72841
	826.652	15.9097	52732	69979.9	67898.3	20590.3	25044.7	21479.8	52732	69979.9	67898.3	20590.3	25044.7	21479.8	-1.50592	2.73797
	837.237	16.2113	239787	245338	25832.7	109002	33021.3	37986.8	239787	245338	25832.7	109002	33021.3	37986.8	-1.50512	0.653979
	221.086	16.2017	5266.17	6142.67	286.276	3758.67	147.892	229.256	5266.17	6142.67	286.276	3758.67	147.892	229.256	-1.49966	0.506346
	395.389	11.0062	2.34633e+06	1.84354e+06	1.71429e+06	817500	748377	522624	2.34633e+06	1.84354e+06	1.71429e+06	817500	748377	522624	-1.49926	2.40811
	449.346	10.4422	26215.6	25016.1	16998	4961.99	5324.53	13926.3	26215.6	25016.1	16998	4961.99	5324.53	13926.3	-1.49463	1.62866
	590.517	14.6087	101269	86539.2	97843.2	34721.6	35971.2	31152.3	101269	86539.2	97843.2	34721.6	35971.2	31152.3	-1.48788	3.70706
	764.683	16.8107	34436.4	20387.9	19337.3	7743.38	10928.4	7847.1	34436.4	20387.9	19337.3	7743.38	10928.4	7847.1	-1.48365	1.47867
	856.808	19.0035	24250	21366.4	20196.7	6873.7	8128.6	8544.49	24250	21366.4	20196.7	6873.7	8128.6	8544.49	-1.48285	3.37945
	866.788	17.9177	42042.8	37293.9	35398.4	12975.6	14230.1	13999.7	42042.8	37293.9	35398.4	12975.6	14230.1	13999.7	-1.4774	3.58278
	788.595	14.6377	65134.9	36103.3	54069	23415.7	16071.3	16397.2	65134.9	36103.3	54069	23415.7	16071.3	16397.2	-1.47461	1.70745
	531.513	17.2782	58922.9	42734.2	45885.7	15103.1	20131.7	18219.8	58922.9	42734.2	45885.7	15103.1	20131.7	18219.8	-1.46475	2.4292
	832.241	16.2128	3.41473e+06	3.5799e+06	360849	1.66472e+06	474969	528356	3.41473e+06	3.5799e+06	360849	1.66472e+06	474969	528356	-1.46304	0.630517
	834.627	12.1102	17836.3	5634.53	5211.58	1038.02	8636.75	741.589	17836.3	5634.53	5211.58	1038.02	8636.75	741.589	-1.46131	0.552566
	1568.09	11.0458	906921	780019	774433	271009	365157	262010	906921	780019	774433	271009	365157	262010	-1.45439	3.17788
	413.4	11.0352	4.02954e+06	3.29737e+06	3.1148e+06	1.44915e+06	1.385e+06	985315	4.02954e+06	3.29737e+06	3.1148e+06	1.44915e+06	1.385e+06	985315	-1.45092	2.66132
	794.714	19.6447	12383.2	12890.3	12624.4	875.337	3557.47	9455.74	12383.2	12890.3	12624.4	875.337	3557.47	9455.74	-1.44822	1.46312
	548.538	17.2823	989377	690685	725054	243967	332657	306679	989377	690685	725054	243967	332657	306679	-1.44513	2.17951
	553.441	13.5888	170584	3.19092e+06	138927	404405	486360	398729	170584	3.19092e+06	138927	404405	486360	398729	-1.44073	0.294989
	1567.09	11.0447	886902	775898	757256	269209	364327	260314	886902	775898	757256	269209	364327	260314	-1.43694	3.20062
	377.377	8.66883	21302.6	3171.87	2221.16	2364.74	1824.53	5685.23	21302.6	3171.87	2221.16	2364.74	1824.53	5685.23	-1.43482	0.37121
	788.742	20.7692	19662.5	29599.8	14571.3	9940.58	11904.9	1927.23	19662.5	29599.8	14571.3	9940.58	11904.9	1927.23	-1.42501	1.17028
	579.514	17.6515	139569	89646.6	79802.9	40567.3	56245.6	18735.3	139569	89646.6	79802.9	40567.3	56245.6	18735.3	-1.4192	1.40068
	824.626	14.2903	75258.9	74759.3	71032.9	28009.1	29812.2	24935.3	75258.9	74759.3	71032.9	28009.1	29812.2	24935.3	-1.41743	4.7212
	500.504	11.0638	268242	220328	220190	102209	94230.5	69792	268242	220328	220190	102209	94230.5	69792	-1.41262	2.85202
	916.709	19.2348	51121.9	200556	155461	78014.1	45623.4	29457	51121.9	200556	155461	78014.1	45623.4	29457	-1.4111	0.845611
	538.442	10.9138	4645.12	5106.63	4702.54	1514.79	1423.09	2503.59	4645.12	5106.63	4702.54	1514.79	1423.09	2503.59	-1.40943	2.87987
	1008.9	18.7445	25107.4	3346.31	9221.14	570.203	7530.88	6082.88	25107.4	3346.31	9221.14	570.203	7530.88	6082.88	-1.40934	0.500382
	641.515	15.6945	20943.6	22394.1	16468.6	5488.17	11869.9	5176.95	20943.6	22394.1	16468.6	5488.17	11869.9	5176.95	-1.40813	1.9355
	883.62	13.8588	9572.35	10362.3	11428.7	988.015	5702.06	5157.98	9572.35	10362.3	11428.7	988.015	5702.06	5157.98	-1.40443	1.83137
	1678.12	14.8167	20766.7	25041.6	16335.9	10238.4	8096.47	5191.74	20766.7	25041.6	16335.9	10238.4	8096.47	5191.74	-1.40132	1.94123
	789.578	10.5638	35673.8	32983.2	18668.2	1173.04	13943.3	17944.5	35673.8	32983.2	18668.2	1173.04	13943.3	17944.5	-1.40127	1.16363
	749.623	16.6262	45891.2	230323	34252.5	38374.4	48806	30461.9	45891.2	230323	34252.5	38374.4	48806	30461.9	-1.40003	0.431527
	994.674	11.7697	11337.5	9922.98	6067.37	3090.76	1183.4	6099.96	11337.5	9922.98	6067.37	3090.76	1183.4	6099.96	-1.39738	1.24686
	910.839	20.5307	9.05959e+06	9.68736e+06	9.52557e+06	3.02015e+06	4.07855e+06	3.66571e+06	9.05959e+06	9.68736e+06	9.52557e+06	3.02015e+06	4.07855e+06	3.66571e+06	-1.39313	4.06764
	843.752	20.7068	27728.8	38562.6	33284.2	7659.49	13761.6	16525.7	27728.8	38562.6	33284.2	7659.49	13761.6	16525.7	-1.39181	2.13636
	816.78	21.3463	16980.4	20283.8	23455.9	7383.89	8486.14	7282.99	16980.4	20283.8	23455.9	7383.89	8486.14	7282.99	-1.39097	2.55404
	1576.15	13.2098	316773	307956	319328	98554.4	133603	128393	316773	307956	319328	98554.4	133603	128393	-1.38867	4.15243
	2683.62	14.8017	9184.71	7024.8	6070.62	7356.17	1056.59	125.178	9184.71	7024.8	6070.62	7356.17	1056.59	125.178	-1.3838	0.869757
	776.936	15.3293	60755.8	58109.1	16392.4	29312.3	15547	7069.13	60755.8	58109.1	16392.4	29312.3	15547	7069.13	-1.38111	0.815865
	532.351	3.39067	141980	75401.8	74339.9	59699.7	26796.1	25525	141980	75401.8	74339.9	59699.7	26796.1	25525	-1.38083	1.12624
	296.259	4.67783	35771.9	33961.1	41376.5	13615.2	22968.3	6196.87	35771.9	33961.1	41376.5	13615.2	22968.3	6196.87	-1.37696	1.88581
	921.864	20.8805	18465.5	8003.32	13781.2	2882.83	9640.9	3086.87	18465.5	8003.32	13781.2	2882.83	9640.9	3086.87	-1.36646	1.02769
	678.593	14.6512	10886.5	1987.74	3991.55	2882.28	2048.34	1620.89	10886.5	1987.74	3991.55	2882.28	2048.34	1620.89	-1.3642	0.560771
	868.728	16.2572	24810.9	19527.1	19815	11042	12787.8	1090.6	24810.9	19527.1	19815	11042	12787.8	1090.6	-1.36419	1.50245
	766.565	14.2433	240193	6.56944e+06	6.54085e+06	43462.9	34938.9	5.11053e+06	240193	6.56944e+06	6.54085e+06	43462.9	34938.9	5.11053e+06	-1.36338	0.431082
	978.891	21.0198	84605.9	97788.2	101740	29481.2	36320.4	44665.8	84605.9	97788.2	101740	29481.2	36320.4	44665.8	-1.36295	2.9835
	1010.91	18.6493	45730.2	40794.9	26836.1	9230.28	17700.9	17265.9	45730.2	40794.9	26836.1	9230.28	17700.9	17265.9	-1.35891	1.66743
	636.561	15.6957	77764	110815	74194.5	16583.5	53804.4	32171	77764	110815	74194.5	16583.5	53804.4	32171	-1.35737	1.54885
	816.576	13.0913	20479.7	18868.3	19091.9	4363.09	9532.06	8919.1	20479.7	18868.3	19091.9	4363.09	9532.06	8919.1	-1.35702	2.64945
	614.482	10.2068	55600	58753.5	49192.2	19687.9	24431.7	19821.1	55600	58753.5	49192.2	19687.9	24431.7	19821.1	-1.35489	3.30376
	1034.82	18.3257	229087	175844	212411	70402.5	95962.6	75243	229087	175844	212411	70402.5	95962.6	75243	-1.3534	2.68881
	1674.06	11.9627	62035	39727.5	41938.7	20260.9	19537	16547.1	62035	39727.5	41938.7	20260.9	19537	16547.1	-1.35071	1.81101
	1575.15	13.2127	313166	307136	313017	101150	134632	130674	313166	307136	313017	101150	134632	130674	-1.34873	4.21125
	552.572	18.6413	47964	30938.9	32986.1	11606.7	17718	14612.5	47964	30938.9	32986.1	11606.7	17718	14612.5	-1.34856	1.79585
	983.932	20.8902	88326.3	66705.8	62599.6	22518.6	31285.2	32047.7	88326.3	66705.8	62599.6	22518.6	31285.2	32047.7	-1.34197	2.16818
	851.7	18.911	259827	284906	185663	116625	92035.7	79518.9	259827	284906	185663	116625	92035.7	79518.9	-1.34171	2.01377
	982.929	20.893	113323	89594.1	99741.5	32804.3	44878.6	41813.7	113323	89594.1	99741.5	32804.3	44878.6	41813.7	-1.34072	2.84841
	1521.05	13.3092	5842.76	7031.34	8529.62	3052.91	2169.76	3258.85	5842.76	7031.34	8529.62	3052.91	2169.76	3258.85	-1.33547	2.15326
	869.56	13.364	126629	78777.9	82594.8	33934	42038.5	38206	126629	78777.9	82594.8	33934	42038.5	38206	-1.33479	1.6928
	1153.93	8.91967	517680	536552	472475	219218	226120	161434	517680	536552	472475	219218	226120	161434	-1.3312	3.40565
	355.071	16.2087	10536	11532.7	1120.07	6149.04	1264.92	1806.95	10536	11532.7	1120.07	6149.04	1264.92	1806.95	-1.33045	0.565082
	1112.87	16.3712	9291.66	8165.4	8493.13	1565.39	5795.68	2982.76	9291.66	8165.4	8493.13	1565.39	5795.68	2982.76	-1.32697	1.80712
	633.615	20.5348	20263.7	21200.1	23049.6	7487.34	9545.05	8701.94	20263.7	21200.1	23049.6	7487.34	9545.05	8701.94	-1.3259	3.66253
	866.712	15.5898	53664.2	58980.7	48095.4	19250.2	26173.7	18703	53664.2	58980.7	48095.4	19250.2	26173.7	18703	-1.32573	2.90663
	512.504	10.947	682323	496030	443122	291810	214458	143503	682323	496030	443122	291810	214458	143503	-1.3193	1.73563
	531.511	14.1595	8222.15	6361.8	5521.18	2446.91	3577.88	2034.11	8222.15	6361.8	5521.18	2446.91	3577.88	2034.11	-1.31891	1.91721
	868.746	17.7728	9689.07	3352.4	8144.06	568.321	3390.8	4560.62	9689.07	3352.4	8144.06	568.321	3390.8	4560.62	-1.3142	0.875251
	800.689	16.9915	112938	71933.1	70257.4	30622	48932.3	23250.1	112938	71933.1	70257.4	30622	48932.3	23250.1	-1.31132	1.47941
	1377.22	22.0023	69660.7	21323.7	23357.8	15276.8	16093.7	14728.9	69660.7	21323.7	23357.8	15276.8	16093.7	14728.9	-1.31054	0.651498
	751.537	9.8375	96533.2	74517.9	69588.9	25141.1	39152.4	32780.4	96533.2	74517.9	69588.9	25141.1	39152.4	32780.4	-1.30972	2.1831
	868.62	10.59	18363.9	21455.5	20758.1	4155.32	11870.3	8452.17	18363.9	21455.5	20758.1	4155.32	11870.3	8452.17	-1.30731	2.11679
	1517.05	13.0265	205968	125210	95897.1	70704.7	83638.3	18540.1	205968	125210	95897.1	70704.7	83638.3	18540.1	-1.30469	1.03468
	914.87	21.2872	2.4619e+06	3.12329e+06	3.21308e+06	928046	1.32828e+06	1.32573e+06	2.4619e+06	3.12329e+06	3.21308e+06	928046	1.32828e+06	1.32573e+06	-1.29643	2.5144
	842.777	20.048	191073	166210	152752	54106.9	77553.2	76042.2	191073	166210	152752	54106.9	77553.2	76042.2	-1.29608	2.75911
	1028.79	17.5497	19082.5	12888.9	15148.3	5878.99	6101.99	7231.84	19082.5	12888.9	15148.3	5878.99	6101.99	7231.84	-1.29426	2.128
	1546.04	11.8053	5378.17	6149.15	6572.15	1997.48	2823.82	2575.75	5378.17	6149.15	6572.15	1997.48	2823.82	2575.75	-1.29092	2.95103
	487.299	3.0875	71168.8	45040	47921.3	31104	5985.23	30014.4	71168.8	45040	47921.3	31104	5985.23	30014.4	-1.29038	1.3014
	874.649	13.334	29993.1	23952.3	24848.3	11034.2	11697.3	9487.67	29993.1	23952.3	24848.3	11034.2	11697.3	9487.67	-1.29016	2.83443
	910.647	15.2522	295228	299918	280925	102932	123540	132367	295228	299918	280925	102932	123540	132367	-1.28771	4.10628
	1006.79	17.7302	320073	261820	271019	124261	109981	115445	320073	261820	271019	124261	109981	115445	-1.28633	3.08137
	914.866	20.5318	152805	131357	118919	47888.1	59205.4	58320.6	152805	131357	118919	47888.1	59205.4	58320.6	-1.28499	2.77502
	846.805	20.722	116839	114408	115638	37901	56193	48485.1	116839	114408	115638	37901	56193	48485.1	-1.2827	3.65925
	916.804	16.6082	5283.97	3710.74	5678.01	2110.23	1674.6	2271.74	5283.97	3710.74	5678.01	2110.23	1674.6	2271.74	-1.27656	1.99268
	776.677	18.2635	16995.4	7581.37	8473.34	8053.03	3814.89	1796.94	16995.4	7581.37	8473.34	8053.03	3814.89	1796.94	-1.27418	0.852572
	996.944	21.2818	77268.1	75175.6	73883.9	30841.5	30915.8	32248.5	77268.1	75175.6	73883.9	30841.5	30915.8	32248.5	-1.26759	5.65704
	630.511	12.3705	139683	164334	136646	46056.2	87568	49460.1	139683	164334	136646	46056.2	87568	49460.1	-1.26717	2.2413
	990.902	20.2357	90501.6	78355.2	72244.1	37977.9	38044.4	24617.9	90501.6	78355.2	72244.1	37977.9	38044.4	24617.9	-1.26043	2.5899
	377.378	11.1137	177141	144112	138327	74275	62929.9	55183	177141	144112	138327	74275	62929.9	55183	-1.2563	2.58719
	853.783	19.7657	245291	135965	131094	49471.6	85542	79640.3	245291	135965	131094	49471.6	85542	79640.3	-1.25512	1.19846
	984.797	19.0462	367689	239457	217154	179000	64284.4	102134	367689	239457	217154	179000	64284.4	102134	-1.25482	1.29481
	962.89	21.4538	69160.9	78278.6	89112.4	2063.95	53520.7	43572.8	69160.9	78278.6	89112.4	2063.95	53520.7	43572.8	-1.25436	1.28
	715.583	13.1273	78453.6	64952.9	67993.8	23932.2	34941.5	29932.3	78453.6	64952.9	67993.8	23932.2	34941.5	29932.3	-1.25125	2.85467
	2681.62	14.7945	19992	16405.2	13041.2	15926.3	3699.82	1207.61	19992	16405.2	13041.2	15926.3	3699.82	1207.61	-1.24672	0.894286
	804.7	17.5512	29693.8	20018.5	23371.9	6647.29	10453	13718.6	29693.8	20018.5	23371.9	6647.29	10453	13718.6	-1.24574	1.80319
	982.646	11.654	225968	245718	227733	99261.2	108278	87597.2	225968	245718	227733	99261.2	108278	87597.2	-1.24477	3.99448
	973.791	19.2323	22522.6	51663.5	32969.9	13347.5	16499	15668.2	22522.6	51663.5	32969.9	13347.5	16499	15668.2	-1.23531	1.12677
	636.557	14.6775	17930.2	19291.1	8953.7	1699.72	10543.3	7404.73	17930.2	19291.1	8953.7	1699.72	10543.3	7404.73	-1.23274	0.999617
	980.904	21.3742	20704.4	56786	63592.9	2664.34	29612.9	27950.7	20704.4	56786	63592.9	2664.34	29612.9	27950.7	-1.22804	0.781198
	870.824	20.4285	44848.8	57195	51916.7	20302.4	22858.4	22579.8	44848.8	57195	51916.7	20302.4	22858.4	22579.8	-1.2277	2.88212
	296.259	20.5322	13151.8	14541.6	14647.9	5635.93	6299.37	6149.42	13151.8	14541.6	14647.9	5635.93	6299.37	6149.42	-1.2273	3.9935
	613.479	10.2137	120215	122148	114147	46068.2	53234	53019	120215	122148	114147	46068.2	53234	53019	-1.22683	4.45068
	578.587	18.9332	258907	137388	153191	47126.9	89974.9	97956.1	258907	137388	153191	47126.9	89974.9	97956.1	-1.22507	1.19342
	1000.76	17.3387	61385	40756.6	43573.2	18566.8	22748.7	21179.6	61385	40756.6	43573.2	18566.8	22748.7	21179.6	-1.22133	1.87065
	747.503	11.5577	198981	119259	97409.8	101876	44416	32289.7	198981	119259	97409.8	101876	44416	32289.7	-1.21879	0.98538
	894.805	17.4063	14935	15386.1	15014.2	9264.91	4339.66	5879.01	14935	15386.1	15014.2	9264.91	4339.66	5879.01	-1.21837	2.38329
	1114.75	16.1728	131653	148829	145883	50947	68551.9	64622.8	131653	148829	145883	50947	68551.9	64622.8	-1.21143	3.36966
	531.51	18.7968	10336.9	12417.6	12249.2	5073.69	6064.32	3978.93	10336.9	12417.6	12249.2	5073.69	6064.32	3978.93	-1.21134	2.74429
	1527.11	14.573	10822.2	8469.61	6852.61	540.243	4678.25	6102.49	10822.2	8469.61	6852.61	540.243	4678.25	6102.49	-1.2075	1.14607
	854.791	18.4247	17141.9	14435.6	15395.5	5748.53	7020.44	7574.15	17141.9	14435.6	15395.5	5748.53	7020.44	7574.15	-1.20729	3.12073
	1604.03	10.6452	9123.17	6152.87	5752.53	4316.75	3708.35	1082.34	9123.17	6152.87	5752.53	4316.75	3708.35	1082.34	-1.20723	1.28135
	990.806	19.0407	344129	457562	409990	165076	175881	184038	344129	457562	409990	165076	175881	184038	-1.20664	2.62749
	976.885	20.7647	94380	120107	109045	41636.9	54557.9	44351.6	94380	120107	109045	41636.9	54557.9	44351.6	-1.20286	2.71396
	632.612	20.5307	37641.8	41206.9	41746.9	15681.6	19419.1	17295.4	37641.8	41206.9	41746.9	15681.6	19419.1	17295.4	-1.20265	3.76065
	847.809	20.7248	74097.1	70930.1	68942	25994.4	35348.9	31623.7	74097.1	70930.1	68942	25994.4	35348.9	31623.7	-1.20261	3.69282
	2680.61	14.7987	20958.2	16251.8	14289.2	17125.2	3951.24	1374.1	20958.2	16251.8	14289.2	17125.2	3951.24	1374.1	-1.1978	0.854851
	954.892	20.7605	14036.6	16837.2	16011.2	6302.35	6298.93	7852.75	14036.6	16837.2	16011.2	6302.35	6298.93	7852.75	-1.19674	3.07406
	1603.03	10.6518	9279.27	6656.59	5741.6	4207.2	3096.64	2183.95	9279.27	6656.59	5741.6	4207.2	3096.64	2183.95	-1.19205	1.5464
	1476.05	12.7522	242187	182919	146591	85575.7	79089.7	86109.2	242187	182919	146591	85575.7	79089.7	86109.2	-1.18886	1.72901
	814.764	21.0293	24921.3	32952.1	36220.4	13098.3	15362.7	12974.6	24921.3	32952.1	36220.4	13098.3	15362.7	12974.6	-1.18323	2.15427
	1581.11	13.2155	683145	582129	469063	288461	262464	215565	683145	582129	469063	288461	262464	215565	-1.17805	2.1046
	775.535	10.1958	14970.3	12679.6	12708.7	5352.74	8126.63	4363.05	14970.3	12679.6	12708.7	5352.74	8126.63	4363.05	-1.17756	2.28088
	608.566	16.6758	16117.3	3945.87	4413.7	4367.39	2659.13	3797.47	16117.3	3945.87	4413.7	4367.39	2659.13	3797.47	-1.17719	0.494676
	1791.09	14.796	133477	112076	93481.9	105920	29236.9	15110.3	133477	112076	93481.9	105920	29236.9	15110.3	-1.17391	0.966713
	1792.09	14.792	46602	39581.5	33230.3	37246.1	10489.4	5324.46	46602	39581.5	33230.3	37246.1	10489.4	5324.46	-1.17027	0.975935
	1028.78	16.3767	228802	198117	231283	94538.6	124049	74280	228802	198117	231283	94538.6	124049	74280	-1.16828	2.60741
	551.505	16.7212	10069.8	525.364	4232.15	3403.05	1559.06	1636.23	10069.8	525.364	4232.15	3403.05	1559.06	1636.23	-1.16808	0.409823
	694.615	16.819	181668	117255	113360	55897.3	74046.3	53561.7	181668	117255	113360	55897.3	74046.3	53561.7	-1.16781	1.52579
	1360.18	21.4732	44246.8	25352.7	26953.3	13040.6	15008.1	15006.8	44246.8	25352.7	26953.3	13040.6	15008.1	15006.8	-1.16512	1.36879
	1787.08	14.7973	1.09158e+06	899899	741219	876452	229616	114616	1.09158e+06	899899	741219	876452	229616	114616	-1.16264	0.91259
	806.579	11.7698	63385.2	47972	44297.2	21469.5	26467.6	21644	63385.2	47972	44297.2	21469.5	26467.6	21644	-1.16158	2.03914
	586.403	3.1605	269983	103536	107045	75251.9	80418.9	59350.3	269983	103536	107045	75251.9	80418.9	59350.3	-1.16025	0.733924
	740.577	15.3128	7088.2	7272.45	6303.01	1172.9	2472.33	5600.84	7088.2	7272.45	6303.01	1172.9	2472.33	5600.84	-1.16018	1.32245
	1580.11	13.2112	680680	584630	464932	288653	269953	216794	680680	584630	464932	288653	269953	216794	-1.15796	2.06986
	553.492	17.2797	53971.8	36285.2	34093.7	17983.5	19648.7	18139.7	53971.8	36285.2	34093.7	17983.5	19648.7	18139.7	-1.1568	1.65053
	618.519	12.5	23701.9	25750.7	25863.1	6323.72	11812.7	15689.7	23701.9	25750.7	25863.1	6323.72	11812.7	15689.7	-1.15481	2.10326
	692.53	8.484	11835.1	4688.8	5454.99	4127.03	3711.52	2033.44	11835.1	4688.8	5454.99	4127.03	3711.52	2033.44	-1.15471	0.791569
	791.535	12.8777	13704.3	13758.9	1859.24	6590.57	3346.43	3234.38	13704.3	13758.9	1859.24	6590.57	3346.43	3234.38	-1.1546	0.584754
	872.821	21.137	17842.2	12746.3	22904.4	6941.79	8338.79	8844.04	17842.2	12746.3	22904.4	6941.79	8338.79	8844.04	-1.14884	1.51458
	568.431	15.5542	12416.6	9603.95	7360.58	2969.65	5602.06	4679.15	12416.6	9603.95	7360.58	2969.65	5602.06	4679.15	-1.14881	1.50415
	279.232	17.2823	51488.1	39311.2	38495.6	17837.2	20517.2	20020	51488.1	39311.2	38495.6	17837.2	20517.2	20020	-1.14726	2.27959
	300.291	18.9375	132374	69098.6	81208.1	27557.8	49874	50238.8	132374	69098.6	81208.1	27557.8	49874	50238.8	-1.14674	1.16856
	820.698	17.7785	13522.2	14789.4	15207	2143.63	7492.09	10019.9	13522.2	14789.4	15207	2143.63	7492.09	10019.9	-1.14669	1.54299
	958.647	12.5123	2.60454e+06	2.69571e+06	2.64271e+06	1.1022e+06	1.26075e+06	1.22687e+06	2.60454e+06	2.69571e+06	2.64271e+06	1.1022e+06	1.26075e+06	1.22687e+06	-1.14577	4.91195
	340.294	13.225	37739.9	36338.2	34133.3	14960.9	17644.9	16322.5	37739.9	36338.2	34133.3	14960.9	17644.9	16322.5	-1.14511	3.95555
	1086.72	14.9105	127845	117364	114116	43610.5	56923.2	61951.9	127845	117364	114116	43610.5	56923.2	61951.9	-1.14498	3.17478
	790.551	10.197	78033.9	74094.6	96426	25970.9	42903	43570.7	78033.9	74094.6	96426	25970.9	42903	43570.7	-1.14435	2.14265
	954.616	10.2207	5.10498e+06	4.73507e+06	4.42702e+06	1.8706e+06	2.44607e+06	2.14865e+06	5.10498e+06	4.73507e+06	4.42702e+06	1.8706e+06	2.44607e+06	2.14865e+06	-1.1419	3.27058
	792.777	11.053	2.65432e+06	2.32798e+06	2.14355e+06	1.00037e+06	1.24386e+06	992458	2.65432e+06	2.32798e+06	2.14355e+06	1.00037e+06	1.24386e+06	992458	-1.13855	2.7933
	615.586	20.5362	126181	136319	135664	50304.3	69197	62117.4	126181	136319	135664	50304.3	69197	62117.4	-1.13245	3.45043
	1793.09	14.8055	14309.6	11555.7	10304.1	11036.5	3694.68	1793.69	14309.6	11555.7	10304.1	11036.5	3694.68	1793.69	-1.13013	1.00521
	1373.2	21.472	63511.5	36570.6	39404.1	20046.3	22647.4	21150.1	63511.5	36570.6	39404.1	20046.3	22647.4	21150.1	-1.1275	1.37212
	1507.01	14.737	6317.45	7733.09	4718.03	2826.74	4862.76	913.694	6317.45	7733.09	4718.03	2826.74	4862.76	913.694	-1.12537	1.1106
	878.822	21.4512	211512	321428	381837	88057	181363	149998	211512	321428	381837	88057	181363	149998	-1.12503	1.35632
	915.601	15.2068	98613.9	57595.6	33902.4	44651.4	25337.4	17287.5	98613.9	57595.6	33902.4	44651.4	25337.4	17287.5	-1.12319	0.767016
	574.557	17.6583	3.22081e+06	2.19671e+06	2.23061e+06	774816	1.44206e+06	1.29482e+06	3.22081e+06	2.19671e+06	2.23061e+06	774816	1.44206e+06	1.29482e+06	-1.12294	1.61024
	1004.78	16.8743	150083	107800	118633	76262.4	58552.2	38084.2	150083	107800	118633	76262.4	58552.2	38084.2	-1.12278	1.80619
	1035.75	17.2902	84566.4	77689.6	83092.8	38942.8	47062.3	26757	84566.4	77689.6	83092.8	38942.8	47062.3	26757	-1.12155	2.67303
	778.704	16.8207	22121.4	15877.6	14145.9	7800.73	9216.75	6985.99	22121.4	15877.6	14145.9	7800.73	9216.75	6985.99	-1.11928	1.69633
	790.749	20.2233	97588.6	97687	97388.5	40368	39495.7	54898.6	97588.6	97687	97388.5	40368	39495.7	54898.6	-1.11883	3.33805
	296.259	17.6585	281396	190145	189399	68802.9	124401	112602	281396	190145	189399	68802.9	124401	112602	-1.1119	1.56049
	557.529	17.6572	197585	131527	129590	49022.8	84976.8	78651.5	197585	131527	129590	49022.8	84976.8	78651.5	-1.10907	1.51888
	592.501	10.6533	77905.2	72650	61369.6	30910.9	34828.9	32618.3	77905.2	72650	61369.6	30910.9	34828.9	32618.3	-1.10744	2.78475
	938.678	16.4913	124438	162425	175660	60701.2	76552.7	78098.4	124438	162425	175660	60701.2	76552.7	78098.4	-1.10283	2.13968
	816.576	6.31767	20836.3	19184.2	16502.5	8214.36	12355.2	5855.11	20836.3	19184.2	16502.5	8214.36	12355.2	5855.11	-1.09695	1.9315
	734.645	18.2057	215823	143261	149565	77369.6	85680.3	75510.5	215823	143261	149565	77369.6	85680.3	75510.5	-1.09232	1.73544
	961.58	12.0797	10592	18914.4	9049.84	4989.46	5760.7	7358.96	10592	18914.4	9049.84	4989.46	5760.7	7358.96	-1.09025	1.01817
	1705.15	12.7742	6114.89	5637.37	4967.64	3743.81	1762.62	2348.55	6114.89	5637.37	4967.64	3743.81	1762.62	2348.55	-1.08989	1.924
	539.459	18.6688	56489.4	40503	32592	21429.3	22058.4	17485.7	56489.4	40503	32592	21429.3	22058.4	17485.7	-1.08764	1.47801
	818.736	18.1903	75643.1	50563.6	49417.5	27511.5	29559	25574.3	75643.1	50563.6	49417.5	27511.5	29559	25574.3	-1.08749	1.63883
	1374.19	21.4692	63808.2	36040.4	40414.3	19785.9	24685.2	21553.1	63808.2	36040.4	40414.3	19785.9	24685.2	21553.1	-1.08707	1.3256
	984.944	21.367	91131.1	75043.5	66825.3	56546	27835.3	25382.5	91131.1	75043.5	66825.3	56546	27835.3	25382.5	-1.08593	1.54111
	994.863	19.847	68401.9	42733.2	61739.1	21734	28721.4	31037.5	68401.9	42733.2	61739.1	21734	28721.4	31037.5	-1.08498	1.68974
	1039.78	18.323	98542.1	99325.9	102188	50849.2	51117	39709.5	98542.1	99325.9	102188	50849.2	51117	39709.5	-1.08264	3.75545
	1584.12	13.2085	39198	32875.9	27963.1	17931.7	16307.2	13035.8	39198	32875.9	27963.1	17931.7	16307.2	13035.8	-1.08139	2.1087
	843.776	20.0482	113155	98917.7	115682	39687.8	57453.6	58334.9	113155	98917.7	115682	39687.8	57453.6	58334.9	-1.07593	2.69853
	1117	20.4162	1.10421e+06	685712	664135	416690	409151	338978	1.10421e+06	685712	664135	416690	409151	338978	-1.07506	1.37991
	1112.87	17.3057	5507.82	5953.51	6973.22	3761	2552.45	2440.39	5507.82	5953.51	6973.22	3761	2552.45	2440.39	-1.07442	2.22374
	1102.99	20.4148	756816	466797	448147	289549	276523	229450	756816	466797	448147	289549	276523	229450	-1.0714	1.34464
	814.706	16.9902	112682	67028.5	66968.7	41049.7	43558.5	32862.9	112682	67028.5	66968.7	41049.7	43558.5	32862.9	-1.07033	1.29674
	900.864	20.8077	165697	91706.6	182942	50648.8	90421.8	68820.7	165697	91706.6	182942	50648.8	90421.8	68820.7	-1.06899	1.19357
	855.724	19.3493	40325.9	35199.6	30803.1	16481.8	18797.4	15610.8	40325.9	35199.6	30803.1	16481.8	18797.4	15610.8	-1.06308	2.50089
	534.525	18.3268	113608	100925	96790.6	49648.1	53284.4	46275.5	113608	100925	96790.6	49648.1	53284.4	46275.5	-1.06109	3.23617
	790.595	12.2122	44531.3	35613.9	37057.8	18421.7	26968.5	10794.4	44531.3	35613.9	37057.8	18421.7	26968.5	10794.4	-1.06076	1.69911
	1497.1	14.1332	5780.4	4202.9	2050.25	1970.53	2277.69	1526.9	5780.4	4202.9	2050.25	1970.53	2277.69	1526.9	-1.05914	0.881085
	908.823	17.4283	19692.4	18331.1	20437.7	10085.5	8438.15	9671.74	19692.4	18331.1	20437.7	10085.5	8438.15	9671.74	-1.05202	3.66276
	776.688	16.8137	29488.8	19982.5	17100.1	10023	12377.3	9723.87	29488.8	19982.5	17100.1	10023	12377.3	9723.87	-1.05124	1.3958
	698.645	18.0828	94791.6	73198.2	74544.5	33307.3	44591.4	39219.2	94791.6	73198.2	74544.5	33307.3	44591.4	39219.2	-1.05023	2.25174
	1060.89	19.0395	94477.3	118767	106980	52546.6	50358.6	52152.8	94477.3	118767	106980	52546.6	50358.6	52152.8	-1.04627	2.83949
	1120.01	20.4147	103874	64583.8	59895.9	36847.6	39904.5	34016.8	103874	64583.8	59895.9	36847.6	39904.5	34016.8	-1.04372	1.30716
	822.718	17.1415	89994.9	98573.4	93475.2	47902.5	46222.8	42758.7	89994.9	98573.4	93475.2	47902.5	46222.8	42758.7	-1.04296	4.1125
	538.454	18.6728	133046	71990.4	96257.7	67188.7	42087.7	36980.5	133046	71990.4	96257.7	67188.7	42087.7	36980.5	-1.04267	1.21098
	551.503	15.86	50422.5	33788.8	48260.2	24478.6	24610.8	15348.2	50422.5	33788.8	48260.2	24478.6	24610.8	15348.2	-1.03971	1.69834
	788.549	11.8345	420009	400786	413573	192300	232000	177210	420009	400786	413573	192300	232000	177210	-1.03711	3.58674
	1036.85	18.7872	86196.5	72122.4	72989.3	30897.6	41372.2	40517.2	86196.5	72122.4	72989.3	30897.6	41372.2	40517.2	-1.03622	2.65505
	599.503	11.8388	117308	104238	104311	49375.4	57396.6	52328.9	117308	104238	104311	49375.4	57396.6	52328.9	-1.0343	3.45084
	1099.64	11.581	110175	87883.2	70650.4	62450.7	37999.3	30835.8	110175	87883.2	70650.4	62450.7	37999.3	30835.8	-1.03333	1.4288
	784.514	9.49033	394263	297050	313190	155225	193220	142441	394263	297050	313190	155225	193220	142441	-1.03302	2.14899
	858.531	8.1065	39563.7	34300.2	37994.6	17347.5	22276.4	15225.8	39563.7	34300.2	37994.6	17347.5	22276.4	15225.8	-1.02812	2.72529
	616.588	14.0272	29015.9	24988.5	22259.7	13648.1	12135.2	11619.6	29015.9	24988.5	22259.7	13648.1	12135.2	11619.6	-1.02785	2.4901
	808.537	10.3735	20378.1	4553.17	1326.93	1533.24	5359.79	5985.12	20378.1	4553.17	1326.93	1533.24	5359.79	5985.12	-1.02784	0.299431
	1897.15	10.2248	92104.2	91163.9	85494.9	37091.6	48554.2	46680.1	92104.2	91163.9	85494.9	37091.6	48554.2	46680.1	-1.02224	3.42243
	1037.85	18.783	49317.1	40796	60132.5	22008.2	26001.4	26011.1	49317.1	40796	60132.5	22008.2	26001.4	26011.1	-1.02132	1.93809
	1033.81	17.7825	213720	219314	230312	130274	115581	81036.9	213720	219314	230312	130274	115581	81036.9	-1.02095	2.72521
	396.391	13.2417	10723	3511.78	17625.1	1380.6	857.92	13467	10723	3511.78	17625.1	1380.6	857.92	13467	-1.02047	0.392259
	545.457	12.3417	69860.6	73149.4	71974.5	40614.4	35985.5	29458.3	69860.6	73149.4	71974.5	40614.4	35985.5	29458.3	-1.01938	3.3729
	786.743	20.4382	36039.2	55236.1	44991.5	15894.1	34661.4	16744.9	36039.2	55236.1	44991.5	15894.1	34661.4	16744.9	-1.01774	1.30428
	831.603	15.7362	13078.4	26737.1	19448.1	9115.11	10739.8	9475.16	13078.4	26737.1	19448.1	9115.11	10739.8	9475.16	-1.01477	1.1797
	790.596	11.348	72547.4	25911.7	16395.6	15181	19991.7	21778.1	72547.4	25911.7	16395.6	15181	19991.7	21778.1	-1.01202	0.480153
	941.903	20.955	184632	105709	99194.7	60642.1	67235.8	65814.2	184632	105709	99194.7	60642.1	67235.8	65814.2	-1.00799	1.11509
	782.687	17.9232	219592	207689	234687	96171.3	106640	127095	219592	207689	234687	96171.3	106640	127095	-1.0047	3.11779
	1119.7	16.1812	101608	119332	114598	47730.9	59349.5	60541.6	101608	119332	114598	47730.9	59349.5	60541.6	-1.00127	2.95207
	812.693	16.7972	80306.5	23436.3	21516.1	17293	19937.4	25466.2	80306.5	23436.3	21516.1	17293	19937.4	25466.2	-0.998453	0.463853
	565.479	12.959	12287.9	38302.1	27537.5	8656.03	9202.83	21302.9	12287.9	38302.1	27537.5	8656.03	9202.83	21302.9	-0.996384	0.687064
	510.488	10.7083	102197	47180.4	60371	30900.4	45438.7	28903.2	102197	47180.4	60371	30900.4	45438.7	28903.2	-0.994944	0.93709
	960.823	19.0063	149290	73395.9	68919	52056.8	53245.1	41397.8	149290	73395.9	68919	52056.8	53245.1	41397.8	-0.99115	0.851743
	415.416	8.92517	4.01112e+06	3.61316e+06	3.11164e+06	2.02024e+06	1.94239e+06	1.46006e+06	4.01112e+06	3.61316e+06	3.11164e+06	2.02024e+06	1.94239e+06	1.46006e+06	-0.985365	2.31447
	1100.73	16.1163	65674.1	75329.2	72322.2	33020.9	37702.2	37084.6	65674.1	75329.2	72322.2	33020.9	37702.2	37084.6	-0.984597	3.40531
	595.472	9.4915	69427.2	53198.8	56895.4	28288.7	36743.2	25776.2	69427.2	53198.8	56895.4	28288.7	36743.2	25776.2	-0.983263	2.12241
	822.61	13.3145	308569	336229	309685	153206	173575	157054	308569	336229	309685	153206	173575	157054	-0.980206	3.8544
	592.537	15.4177	31443.2	21334.2	32719	12833.4	14301.3	16259.1	31443.2	21334.2	32719	12833.4	14301.3	16259.1	-0.978375	1.70279
	960.663	13.928	522525	554493	522384	259621	290096	263855	522525	554493	522384	259621	290096	263855	-0.975191	4.2802
	862.573	12.1887	1.19698e+06	1.24282e+06	1.13456e+06	781389	539675	499310	1.19698e+06	1.24282e+06	1.13456e+06	781389	539675	499310	-0.973449	2.47696
	891.542	14.8703	13905.7	7917.29	10350	7756.87	4264.08	4366.01	13905.7	7917.29	10350	7756.87	4264.08	4366.01	-0.973302	1.18733
	1573.05	11.0378	1.2636e+06	1.00024e+06	831167	641849	576593	361685	1.2636e+06	1.00024e+06	831167	641849	576593	361685	-0.969899	1.53606
	1074.9	19.042	117319	144732	128307	69443.1	64280	65714.8	117319	144732	128307	69443.1	64280	65714.8	-0.968859	2.84576
	767.489	9.48217	50053.7	41085.6	44805.2	21934	28140.8	19392.6	50053.7	41085.6	44805.2	21934	28140.8	19392.6	-0.96861	2.41802
	577.469	8.92667	1.52237e+07	1.39516e+07	1.25823e+07	7.89892e+06	7.71669e+06	5.75351e+06	1.52237e+07	1.39516e+07	1.25823e+07	7.89892e+06	7.71669e+06	5.75351e+06	-0.96651	2.56908
	810.581	12.4767	32672	32156.2	33866.7	16380.3	18588.7	15543.2	32672	32156.2	33866.7	16380.3	18588.7	15543.2	-0.966346	3.98871
	537.304	3.40717	95973.9	84497.5	77218.9	60784.5	38666.7	32448.6	95973.9	84497.5	77218.9	60784.5	38666.7	32448.6	-0.966196	1.83416
	1808.09	14.8043	457185	329888	264176	368812	113068	57906.7	457185	329888	264176	368812	113068	57906.7	-0.961645	0.698407
	379.394	8.925	581865	540807	494241	307703	297335	226798	581865	540807	494241	307703	297335	226798	-0.958872	2.72658
	912.855	20.8887	3.00126e+06	3.42491e+06	3.4665e+06	1.29669e+06	1.90888e+06	1.88465e+06	3.00126e+06	3.42491e+06	3.4665e+06	1.29669e+06	1.90888e+06	1.88465e+06	-0.95863	2.51947
	860.557	10.5525	268626	246816	241661	130231	135378	125603	268626	246816	241661	130231	135378	125603	-0.952539	3.81681
	1572.05	11.0352	1.26231e+06	1.00395e+06	829901	643314	578398	378453	1.26231e+06	1.00395e+06	829901	643314	578398	378453	-0.952258	1.54492
	826.761	19.7547	162648	115691	106460	54039.7	76244.4	68782.3	162648	115691	106460	54039.7	76244.4	68782.3	-0.950856	1.53695
	1807.09	14.8045	468791	341351	272079	381460	118443	60317.2	468791	341351	272079	381460	118443	60317.2	-0.949932	0.692948
	984.657	12.6352	43691.7	50128.4	49242	22617	26406.2	25302.3	43691.7	50128.4	49242	22617	26406.2	25302.3	-0.944713	3.23865
	776.54	11.049	94194.5	83961.4	78277.2	41091.6	48075.6	44289.4	94194.5	83961.4	78277.2	41091.6	48075.6	44289.4	-0.942212	2.89381
	856.524	8.104	204037	198847	193827	93420.6	122587	94846.2	204037	198847	193827	93420.6	122587	94846.2	-0.940799	3.17921
	792.537	9.8485	201783	152038	129838	99830.2	34437.8	117736	201783	152038	129838	99830.2	34437.8	117736	-0.940544	1.0981
	868.63	13.0212	8573.92	8969.19	2915.39	6245.72	3694.53	734.405	8573.92	8969.19	2915.39	6245.72	3694.53	734.405	-0.93851	0.575837
	411.388	12.2892	9041.79	13370	424.527	8441.21	2843.36	642.807	9041.79	13370	424.527	8441.21	2843.36	642.807	-0.937051	0.336889
	1853.19	12.7963	32085.2	27838.6	19433.3	14868	14736.4	11880.9	32085.2	27838.6	19433.3	14868	14736.4	11880.9	-0.935758	1.51767
	992.914	20.5263	157209	138536	123140	74561	78682.4	66205	157209	138536	123140	74561	78682.4	66205	-0.932675	2.49503
	397.404	8.92933	231498	209511	187383	123518	116568	89393.3	231498	209511	187383	123518	116568	89393.3	-0.931479	2.42602
	336.265	14.7035	7972.05	12842.5	8615.71	2228.68	10128.6	3088.95	7972.05	12842.5	8615.71	2228.68	10128.6	3088.95	-0.930046	0.728058
	825.733	17.4147	54537.7	60773.4	55644.3	31530.3	30093.9	28210.2	54537.7	60773.4	55644.3	31530.3	30093.9	28210.2	-0.928279	3.63979
	880.688	14.5727	219986	181148	162617	106541	104038	85692.7	219986	181148	162617	106541	104038	85692.7	-0.928132	2.09958
	865.583	11.993	28734.5	28037.8	25125.2	16838.3	14123.6	12091.1	28734.5	28037.8	25125.2	16838.3	14123.6	12091.1	-0.927706	2.73628
	1809.09	14.803	313392	226235	181401	257841	80434.8	41019.6	313392	226235	181401	257841	80434.8	41019.6	-0.926734	0.670125
	862.639	11.0253	93245.9	85682.4	83296.9	45748.2	51803.9	40505.2	93245.9	85682.4	83296.9	45748.2	51803.9	40505.2	-0.925538	3.13518
	1011.75	17.7315	64008.1	55649	54383.7	41684	30423.5	19570.1	64008.1	55649	54383.7	41684	30423.5	19570.1	-0.924784	1.75136
	981.909	21.393	29465.6	45037.1	47539.8	10378.8	27558.9	26367.4	29465.6	45037.1	47539.8	10378.8	27558.9	26367.4	-0.92438	1.14353
	869.566	14.0243	13759.1	19668.4	22876.1	16743	9993.29	2935.22	13759.1	19668.4	22876.1	16743	9993.29	2935.22	-0.92415	0.860286
	1379.23	22.402	54425.3	43741.1	44318.1	36045.4	5656.55	33742.1	54425.3	43741.1	44318.1	36045.4	5656.55	33742.1	-0.917327	1.01166
	825.743	19.2942	33381.5	16448.6	27527.5	11174.8	14520.9	15305.8	33381.5	16448.6	27527.5	11174.8	14520.9	15305.8	-0.915865	1.11218
	1806.08	14.806	307578	217168	177051	253475	77743.3	40802.1	307578	217168	177051	253475	77743.3	40802.1	-0.915672	0.653245
	361.383	8.9265	197445	183931	164035	111151	104676	73336.9	197445	183931	164035	111151	104676	73336.9	-0.91546	2.30908
	839.631	13.1715	13647.4	15342.7	16514	5120.52	9661.7	9347.51	13647.4	15342.7	16514	5120.52	9661.7	9347.51	-0.915183	1.87407
	1120.7	11.9187	229130	218228	208235	119412	113387	114890	229130	218228	208235	119412	113387	114890	-0.915	4.08058
	824.732	17.4158	96413	96421.5	101818	52251.2	51134.6	53107.7	96413	96421.5	101818	52251.2	51134.6	53107.7	-0.912912	4.77497
	613.484	11.0515	1.45713e+06	1.33479e+06	1.23792e+06	660739	795992	693635	1.45713e+06	1.33479e+06	1.23792e+06	660739	795992	693635	-0.90614	2.94142
	845.772	18.1132	9215.06	12891.7	8423.17	4143.24	6749.24	5476.99	9215.06	12891.7	8423.17	4143.24	6749.24	5476.99	-0.899217	1.40231
	943.633	16.4925	112371	158756	153705	67242.8	81904.5	79059.4	112371	158756	153705	67242.8	81904.5	79059.4	-0.89655	1.88645
	902.869	20.8035	50410.3	24519.1	23888.2	17284.7	18804.1	17106.5	50410.3	24519.1	23888.2	17284.7	18804.1	17106.5	-0.893468	0.803122
	1072.7	14.8127	62477.7	61423	63673.8	27144.3	34705.4	39244	62477.7	61423	63673.8	27144.3	34705.4	39244	-0.891772	2.88502
	956.598	11.6965	49669.4	80276.9	49915	44207.5	32480.7	20312.6	49669.4	80276.9	49915	44207.5	32480.7	20312.6	-0.890815	1.05671
	630.615	17.278	101766	71164.9	65943.5	41502	47181.9	40297.2	101766	71164.9	65943.5	41502	47181.9	40297.2	-0.889093	1.49147
	782.73	18.068	19001	13487.6	13073	7042.44	9994	7572.18	19001	13487.6	13073	7042.44	9994	7572.18	-0.888653	1.52435
	926.886	20.9592	195149	136325	107153	76921.7	94180.3	65863.4	195149	136325	107153	76921.7	94180.3	65863.4	-0.88832	1.16387
	994.93	20.8902	88799.7	82787.7	73048.5	41071.3	46545.8	44867.4	88799.7	82787.7	73048.5	41071.3	46545.8	44867.4	-0.884812	2.81125
	551.546	17.2767	14044.5	11984.7	12095.2	2538.55	10574.4	7557.45	14044.5	11984.7	12095.2	2538.55	10574.4	7557.45	-0.883144	1.12261
	1811.09	14.8043	76457.8	55290.7	44176.6	63761.3	21023.1	10952.4	76457.8	55290.7	44176.6	63761.3	21023.1	10952.4	-0.877815	0.643595
	1032.91	20.4175	3.47559e+06	3.05132e+06	3.15455e+06	1.6051e+06	1.96547e+06	1.70351e+06	3.47559e+06	3.05132e+06	3.15455e+06	1.6051e+06	1.96547e+06	1.70351e+06	-0.876307	3.03591
	832.794	19.7408	6128.74	2553.78	2590.94	646.563	4620.74	874.431	6128.74	2553.78	2590.94	646.563	4620.74	874.431	-0.876212	0.415792
	1896.23	11.33	42075.9	45130.3	43141	19325.4	25663.5	26048.4	42075.9	45130.3	43141	19325.4	25663.5	26048.4	-0.875712	2.957
	595.473	11.0598	134459	118637	115922	62570	74342.8	64356.3	134459	118637	115922	62570	74342.8	64356.3	-0.874564	2.9132
	955.898	20.886	9666.58	8704.76	10487.6	4160.68	5216.6	6365.47	9666.58	8704.76	10487.6	4160.68	5216.6	6365.47	-0.87433	2.2268
	1033.73	16.3712	125309	103235	113817	64543.6	78394.4	44940	125309	103235	113817	64543.6	78394.4	44940	-0.86572	1.94394
	504.325	3.07617	614361	380571	378406	247999	266193	240841	614361	380571	378406	247999	266193	240841	-0.863075	1.23076
	887.57	13.0913	45990.5	39036.8	38901.8	29015.9	22039.9	17096.4	45990.5	39036.8	38901.8	29015.9	22039.9	17096.4	-0.862681	1.94995
	915.804	20.525	69974.8	98959	87842.9	44476.8	52698.8	44042	69974.8	98959	87842.9	44476.8	52698.8	44042	-0.862594	1.90774
	792.564	11.053	3.78809e+07	3.39661e+07	3.23992e+07	1.79356e+07	2.12257e+07	1.81854e+07	3.78809e+07	3.39661e+07	3.23992e+07	1.79356e+07	2.12257e+07	1.81854e+07	-0.862211	2.88752
	1112.73	14.4792	468732	461795	421283	231468	258474	254550	468732	461795	421283	231468	258474	254550	-0.860565	3.54275
	1006.79	16.866	47420.3	56459.8	41449.9	30665.9	26855	22926.5	47420.3	56459.8	41449.9	30665.9	26855	22926.5	-0.853213	1.93622
	1138.74	13.1218	14325.4	15069.5	12489	8795.37	8704.66	5759.61	14325.4	15069.5	12489	8795.37	8704.66	5759.61	-0.848565	2.10549
	1138.74	13.8232	15751.6	15835.5	14938.8	7213.9	11775	6861.37	15751.6	15835.5	14938.8	7213.9	11775	6861.37	-0.847851	1.8932
	339.291	13.2403	154663	147859	141193	69248.2	99038.1	78920.1	154663	147859	141193	69248.2	99038.1	78920.1	-0.843918	2.61805
	995.933	20.8903	64307.2	61016.8	56599	31819.2	36163.6	33424.6	64307.2	61016.8	56599	31819.2	36163.6	33424.6	-0.843165	3.32447
	789.513	9.908	116923	102194	91545.8	57686.6	61018.3	54831.5	116923	102194	91545.8	57686.6	61018.3	54831.5	-0.840112	2.42067
	849.727	16.3808	12916.7	9734.63	9710.79	7050.46	5625.12	5416.13	12916.7	9734.63	9710.79	7050.46	5625.12	5416.13	-0.838976	1.8011
	843.53	11.6127	13627.1	4395.08	9068.19	12906	1166.66	1084.78	13627.1	4395.08	9068.19	12906	1166.66	1084.78	-0.837758	0.347643
	740.543	14.5907	79484.9	87214.2	83362.3	39123.1	53544.5	47267.7	79484.9	87214.2	83362.3	39123.1	53544.5	47267.7	-0.837523	2.82683
	543.492	19.4388	14237.5	14190.9	10490.1	5312.96	12589.2	3889.88	14237.5	14190.9	10490.1	5312.96	12589.2	3889.88	-0.836654	0.89752
	870.56	16.0158	23007	12242	17570.8	15094.5	6909.11	7589.79	23007	12242	17570.8	15094.5	6909.11	7589.79	-0.835805	0.887266
	1113.66	11.7422	182858	165223	137632	107305	86665.7	78315.5	182858	165223	137632	107305	86665.7	78315.5	-0.83498	1.97323
	563.461	17.8417	7031.47	11702.4	11466.7	7845.52	4510.81	4575.64	7031.47	11702.4	11466.7	7845.52	4510.81	4575.64	-0.834827	1.10854
	781.573	13.2002	18326.6	17629	18514.7	10732.4	9039.1	10801.9	18326.6	17629	18514.7	10732.4	9039.1	10801.9	-0.833192	3.63055
	1113.98	20.875	19126.4	14104.4	13077.4	9349.1	10332.1	6343.94	19126.4	14104.4	13077.4	9349.1	10332.1	6343.94	-0.831362	1.41757
	540.463	10.6578	12833.1	2232.63	4958.15	3473.64	6466.98	1326.8	12833.1	2232.63	4958.15	3473.64	6466.98	1326.8	-0.829566	0.34443
	786.569	10.6947	126168	97550.8	95875.5	1567.83	95954.8	82378	126168	97550.8	95875.5	1567.83	95954.8	82378	-0.82904	0.681563
	775.536	11.0447	176484	156335	148047	86859.1	101456	83060.8	176484	156335	148047	86859.1	101456	83060.8	-0.825342	2.63325
	842.643	14.4817	35497.1	62427.1	56694.3	4396.67	48382.5	34567.9	35497.1	62427.1	56694.3	4396.67	48382.5	34567.9	-0.823882	0.661648
	940.897	20.944	236579	203190	248361	125605	144496	119559	236579	203190	248361	125605	144496	119559	-0.820464	2.52165
	742.547	12.4213	224686	152638	132431	101021	106716	81013.2	224686	152638	132431	101021	106716	81013.2	-0.819982	1.19154
	632.519	12.3817	7171.03	12067	9592.85	2521.07	9509.29	4305.65	7171.03	12067	9592.85	2521.07	9509.29	4305.65	-0.819559	0.757397
	868.688	14.5743	75832.8	73350.3	70388.8	41741.5	43488.3	39449.3	75832.8	73350.3	70388.8	41741.5	43488.3	39449.3	-0.816474	4.0638
	1671.09	14.6637	12519.5	8065.47	8186.74	6049.24	7719.17	2578.98	12519.5	8065.47	8186.74	6049.24	7719.17	2578.98	-0.815589	0.918189
	1637.1	12.8223	10041.8	9633.13	11921.8	4794.5	6105	7061.4	10041.8	9633.13	11921.8	4794.5	6105	7061.4	-0.814917	2.03672
	1614.1	11.9005	89096.2	92478.9	89705	51488.1	52722.3	50009.2	89096.2	92478.9	89705	51488.1	52722.3	50009.2	-0.814798	5.12995
	804.674	18.1062	45562.8	9951.86	83507.8	5340.57	42235.4	31484.4	45562.8	9951.86	83507.8	5340.57	42235.4	31484.4	-0.814293	0.346809
	597.546	17.0218	11307.5	10860.3	9190.04	10039.7	5773.73	2026.71	11307.5	10860.3	9190.04	10039.7	5773.73	2026.71	-0.813694	0.872856
	1858.23	12.9783	9689.15	12496	12306.4	5796.11	7067.27	6811.54	9689.15	12496	12306.4	5796.11	7067.27	6811.54	-0.809884	2.12926
	574.402	3.16033	354138	196515	198716	153264	141646	133825	354138	196515	198716	153264	141646	133825	-0.805588	0.953143
	956.913	21.265	72255.9	59126.1	56887.4	43026.5	34091.2	30828.8	72255.9	59126.1	56887.4	43026.5	34091.2	30828.8	-0.802483	1.94755
	754.484	17.2863	388.659	2350.03	6147.53	263.143	1478.86	3354.24	388.659	2350.03	6147.53	263.143	1478.86	3354.24	-0.802138	0.263273
	562.535	19.6968	15855.4	15550.6	14446.2	7809.46	9533.19	8959	15855.4	15550.6	14446.2	7809.46	9533.19	8959	-0.801834	3.22041
	1122.72	13.0428	51818	53412	50043.6	30367.2	30420.4	28449.6	51818	53412	50043.6	30367.2	30420.4	28449.6	-0.799095	4.32936
	730.614	16.982	472663	277964	285333	194908	223869	177240	472663	277964	285333	194908	223869	177240	-0.797544	1.05787
	764.682	18.2607	66303.2	20976.7	24213.4	22949.1	21670.3	19544.9	66303.2	20976.7	24213.4	22949.1	21670.3	19544.9	-0.797114	0.466415
	1098.96	19.6542	1.43761e+06	929279	892144	645059	701151	531972	1.43761e+06	929279	892144	645059	701151	531972	-0.795109	1.18339
	983.652	14.8223	54419.1	47900.6	43408.5	46157	20472.7	17362.3	54419.1	47900.6	43408.5	46157	20472.7	17362.3	-0.794957	0.998405
	1613.1	11.899	89096.8	92288.7	89801.5	52425.3	55717.2	48618.4	89096.8	92288.7	89801.5	52425.3	55717.2	48618.4	-0.790723	4.13502
	830.794	21.5228	14722.4	21493.3	25376	11843.1	15374	8425.88	14722.4	21493.3	25376	11843.1	15374	8425.88	-0.78912	1.09827
	843.724	18.7	82878.3	63656.2	62643	37714.4	40985.9	42362.6	82878.3	63656.2	62643	37714.4	40985.9	42362.6	-0.788972	1.92102
	914.701	15.0303	1691.74	4166.24	7616.84	873.43	1205.56	5728.79	1691.74	4166.24	7616.84	873.43	1205.56	5728.79	-0.787281	0.335301
	1098.96	20.5443	59803.2	23166.7	48433.3	23228.2	27172.7	25751.6	59803.2	23166.7	48433.3	23228.2	27172.7	25751.6	-0.787036	0.779885
	541.476	17.85	107819	230960	234221	118065	118835	95462.2	107819	230960	234221	118065	118835	95462.2	-0.785784	0.883368
	661.507	3.15367	214772	128005	125815	96650.6	92290.1	82936.5	214772	128005	125815	96650.6	92290.1	82936.5	-0.785378	1.04152
	832.527	9.978	4369.54	4854.94	706.174	1687.42	1871.07	2204.5	4369.54	4854.94	706.174	1687.42	1871.07	2204.5	-0.78507	0.454189
	588.418	3.14267	367392	212558	211750	162272	155153	142660	367392	212558	211750	162272	155153	142660	-0.783051	0.995757
	1665.11	12.7672	49117.7	40144.7	33416.1	28062.1	24700.3	18575.2	49117.7	40144.7	33416.1	28062.1	24700.3	18575.2	-0.782148	1.48754
	1105.69	16.1148	38241.2	51329.8	55469.2	24248.4	30222.9	29943.5	38241.2	51329.8	55469.2	24248.4	30222.9	29943.5	-0.780884	1.65996
	790.598	13.6895	104029	113265	104565	65206.2	64958	57169.5	104029	113265	104565	65206.2	64958	57169.5	-0.78082	3.44715
	1353.06	4.83217	27950.9	25713.4	24681.8	18209.2	17325.1	10109.6	27950.9	25713.4	24681.8	18209.2	17325.1	10109.6	-0.779442	1.78417
	296.256	3.294	13011	14815.8	1447.11	2084.85	2446.42	12539.7	13011	14815.8	1447.11	2084.85	2446.42	12539.7	-0.778073	0.306258
	1112.97	19.6555	2.10377e+06	1.36261e+06	1.2931e+06	945219	1.04218e+06	789969	2.10377e+06	1.36261e+06	1.2931e+06	945219	1.04218e+06	789969	-0.777082	1.1524
	1576.08	12.1295	160581	160102	139485	99516.4	97369.1	71926.9	160581	160102	139485	99516.4	97369.1	71926.9	-0.775561	2.31939
	1029.78	17.5523	11890.6	8831.44	11289.4	4810.68	8148.86	5747.18	11890.6	8831.44	11289.4	4810.68	8148.86	5747.18	-0.775034	1.50276
	787.605	13.9678	24452.2	13611.8	13548.7	16153.2	9459.54	4559.51	24452.2	13611.8	13548.7	16153.2	9459.54	4559.51	-0.774503	0.654276
	587.462	7.71633	27854.7	38981.2	28242.3	13315.5	21562.1	20722.5	27854.7	38981.2	28242.3	13315.5	21562.1	20722.5	-0.774028	1.36883
	803.566	14.595	957504	836390	645003	559029	498188	371195	957504	836390	645003	559029	498188	371195	-0.771817	1.46762
	904.889	21.3078	8962.15	759.798	2321.85	4319.47	513.403	2254.17	8962.15	759.798	2321.85	4319.47	513.403	2254.17	-0.765034	0.236844
	872.835	19.9183	84609.2	60632.3	60181.2	38667	40664.2	41623.6	84609.2	60632.3	60181.2	38667	40664.2	41623.6	-0.764127	1.59182
	952.65	13.1078	37983.2	50763.3	42840	26393.9	28020.8	23333	37983.2	50763.3	42840	26393.9	28020.8	23333	-0.75914	1.97248
	919.834	21.2858	15523.5	45188.2	45957.2	15072.6	23661.1	24345.1	15523.5	45188.2	45957.2	15072.6	23661.1	24345.1	-0.75791	0.625436
	781.581	14.5837	68132.3	65872.1	62290.9	40443.4	40859.8	34823.1	68132.3	65872.1	62290.9	40443.4	40859.8	34823.1	-0.757331	3.3063
	722.504	3.36	18218.8	30842.7	13350.8	5866.18	8592.36	22549.1	18218.8	30842.7	13350.8	5866.18	8592.36	22549.1	-0.754006	0.504703
	783.587	15.3473	11816.8	10830.1	938.785	7226.3	2503.37	4276.8	11816.8	10830.1	938.785	7226.3	2503.37	4276.8	-0.751813	0.355614
	888.582	12.4478	194949	63020.3	52933.3	83057.8	64596	37142.5	194949	63020.3	52933.3	83057.8	64596	37142.5	-0.750528	0.369009
	596.533	14.716	23586	19457.1	21603.7	11297.3	13520.8	13625.3	23586	19457.1	21603.7	11297.3	13520.8	13625.3	-0.749837	2.45795
	1010.65	14.8168	9111.55	10803.9	9176.59	8613.3	5370.17	3340.05	9111.55	10803.9	9176.59	8613.3	5370.17	3340.05	-0.747891	1.13018
	651.62	16.44	9944.12	9145.13	10719.1	6608.57	6628.11	4522.55	9944.12	9145.13	10719.1	6608.57	6628.11	4522.55	-0.747149	2.0692
	982.64	10.2247	19413.8	15435.3	17269.6	8956.17	10684.8	11414.7	19413.8	15435.3	17269.6	8956.17	10684.8	11414.7	-0.746949	2.17335
	858.821	19.9157	50318	46223.9	46222	27835	27844.8	29406.8	50318	46223.9	46222	27835	27844.8	29406.8	-0.746624	3.71469
	652.642	17.595	260172	261445	263014	151989	162164	154890	260172	261445	263014	151989	162164	154890	-0.742297	5.32698
	1044.87	19.348	150219	139751	116684	69275.4	98222.6	75761.3	150219	139751	116684	69275.4	98222.6	75761.3	-0.741308	1.83407
	569.437	15.4412	43668.2	53805.9	17243.2	15121.7	37105.6	16406.1	43668.2	53805.9	17243.2	15121.7	37105.6	16406.1	-0.741104	0.517929
	804.764	20.0742	16296.2	21694.6	9804.55	9158.31	8860.17	10641.8	16296.2	21694.6	9804.55	9158.31	8860.17	10641.8	-0.737817	0.851238
	689.537	3.13433	125166	76992.3	77105	60765.7	60103.6	47244.5	125166	76992.3	77105	60765.7	60103.6	47244.5	-0.732187	1.0465
	1098.72	14.533	248881	263223	243343	154161	150493	150241	248881	263223	243343	154161	150493	150241	-0.731798	4.10633
	1035.92	20.4148	283708	233434	236386	133260	181930	139263	283708	233434	236386	133260	181930	139263	-0.72953	1.9517
	1306.09	20.2702	186417	162293	149032	82439.5	119852	98088.1	186417	162293	149032	82439.5	119852	98088.1	-0.72861	1.88755
	1552.11	13.24	1300.97	18247.3	28465.4	15486.6	3188.51	10373.2	1300.97	18247.3	28465.4	15486.6	3188.51	10373.2	-0.724988	0.294894
	834.684	15.8587	1674.41	7207.11	2978.56	2395.88	2961.99	1817.67	1674.41	7207.11	2978.56	2395.88	2961.99	1817.67	-0.724956	0.386294
	731.577	10.5253	15562.3	15125.8	13001.2	7568.66	9760.27	9132.08	15562.3	15125.8	13001.2	7568.66	9760.27	9132.08	-0.72341	2.30269
	795.562	13.6962	44549.5	41312.1	38577.5	30937	23573.3	20886.3	44549.5	41312.1	38577.5	30937	23573.3	20886.3	-0.722868	2.03698
	617.515	13.1947	694882	664913	659522	376350	433002	414540	694882	664913	659522	376350	433002	414540	-0.722391	3.72956
	1468.01	12.9397	36251	24459	25593	20006.4	17920.9	14410.2	36251	24459	25593	20006.4	17920.9	14410.2	-0.721563	1.29568
	806.546	10.255	87280.5	64123.3	70343.4	46723.6	47622.2	40219	87280.5	64123.3	70343.4	46723.6	47622.2	40219	-0.720615	1.78508
	1857.22	12.9767	8920.56	11287.3	10919	5684.36	6535.12	6684.08	8920.56	11287.3	10919	5684.36	6535.12	6684.08	-0.719501	2.15682
	545.504	18.0333	6835.07	14125.1	14691.7	8573.21	8885.77	4251.27	6835.07	14125.1	14691.7	8573.21	8885.77	4251.27	-0.715601	0.723654
	882.807	20.274	67983	59439.2	57912.7	33615.4	42828.4	36600.5	67983	59439.2	57912.7	33615.4	42828.4	36600.5	-0.713247	2.3606
	874.641	11.0117	549379	412093	372417	327564	286784	201431	549379	412093	372417	327564	286784	201431	-0.709388	1.24314
	1193.09	22.2575	94134.8	118137	119607	52596.8	80481.6	70183.4	94134.8	118137	119607	52596.8	80481.6	70183.4	-0.707317	1.68024
	1008.81	18.2013	98418.3	55256.1	93503.2	43762.4	54414.9	53398.6	98418.3	55256.1	93503.2	43762.4	54414.9	53398.6	-0.705507	1.06536
	772.807	14.391	1.5516e+06	126588	1.418e+06	136407	100254	1.66667e+06	1.5516e+06	126588	1.418e+06	136407	100254	1.66667e+06	-0.701964	0.226116
	660.665	18.9373	40410.3	24987.1	26404.8	14283.3	21250.4	20914.4	40410.3	24987.1	26404.8	14283.3	21250.4	20914.4	-0.701607	1.02079
	1289.11	21.4773	62811.4	50241.4	64211.5	28583.2	41431.2	39083.6	62811.4	50241.4	64211.5	28583.2	41431.2	39083.6	-0.700277	1.72733
	895.547	14.7948	3.7159e+06	3.27659e+06	2.88684e+06	3.24351e+06	1.73159e+06	1.10715e+06	3.7159e+06	3.27659e+06	2.88684e+06	3.24351e+06	1.73159e+06	1.10715e+06	-0.699806	0.868729
	897.552	14.7973	340688	295108	249551	285158	155059	105056	340688	295108	249551	285158	155059	105056	-0.699263	0.883408
	664.571	8.921	146122	140575	126801	93068.5	91164.2	70839.7	146122	140575	126801	93068.5	91164.2	70839.7	-0.696971	2.3505
	899.858	20.459	133890	68539.2	74512.4	49500.7	65073.6	56270.2	133890	68539.2	74512.4	49500.7	65073.6	56270.2	-0.696898	0.76239
	1876.26	13.2098	38830.2	37865	39552.8	20751.6	25760.7	25347	38830.2	37865	39552.8	20751.6	25760.7	25347	-0.693958	3.03963
	675.522	3.14117	299459	182221	181534	144182	135343	131162	299459	182221	181534	144182	135343	131162	-0.691433	1.00272
	1037.77	17.7893	74283.2	60003.1	61519.1	40901.6	49080.7	31331.8	74283.2	60003.1	61519.1	40901.6	49080.7	31331.8	-0.690674	1.65409
	1653.12	12.8293	20382.1	23334.7	25129.8	10730.2	15975.8	16044	20382.1	23334.7	25129.8	10730.2	15975.8	16044	-0.687462	1.75046
	963.602	12.5275	641661	565509	495369	420458	342794	295357	641661	565509	495369	420458	342794	295357	-0.685517	1.73616
	1636.09	12.828	11059.1	11541.3	12428.4	6303.74	7013.93	8474.83	11059.1	11541.3	12428.4	6303.74	7013.93	8474.83	-0.684709	2.37007
	545.508	19.6955	91934.6	93220.4	90432.8	51768.4	62611	57274.4	91934.6	93220.4	90432.8	51768.4	62611	57274.4	-0.68301	3.36724
	719.561	10.2303	6265.63	7669.24	1293.76	5319.03	3130.85	1040.74	6265.63	7669.24	1293.76	5319.03	3130.85	1040.74	-0.682211	0.345374
	451.358	14.621	272495	244035	259599	164879	163735	155821	272495	244035	259599	164879	163735	155821	-0.679997	3.43656
	1577.08	12.1322	160439	161209	138225	95564.7	97882.9	93599.2	160439	161209	138225	95564.7	97882.9	93599.2	-0.679952	2.7813
	1175.91	8.91	1.41089e+06	1.35239e+06	1.13486e+06	956212	827030	650747	1.41089e+06	1.35239e+06	1.13486e+06	956212	827030	650747	-0.679461	1.79225
	1856.29	14.7053	36560.8	40743.8	45455.2	17503	26846.9	32359.9	36560.8	40743.8	45455.2	17503	26846.9	32359.9	-0.678356	1.41803
	780.57	13.2138	61894.5	54602.4	56324.7	38181	30848.5	39052.4	61894.5	54602.4	56324.7	38181	30848.5	39052.4	-0.677159	2.49727
	764.746	20.2217	19633.9	14981.9	14700.8	8224.47	11515.3	11118.9	19633.9	14981.9	14700.8	8224.47	11515.3	11118.9	-0.676398	1.49409
	1136.73	13.1107	52202.2	46168.1	47470.7	26720.2	32824	31728.4	52202.2	46168.1	47470.7	26720.2	32824	31728.4	-0.676143	2.64262
	849.728	16.7888	18789.5	15491.5	15252.1	10680.7	10824.5	9517.85	18789.5	15491.5	15252.1	10680.7	10824.5	9517.85	-0.675052	2.15065
	1478.08	14.1495	8076.14	5267.27	5282.04	4902.79	3109.02	3655	8076.14	5267.27	5282.04	4902.79	3109.02	3655	-0.674865	1.01341
	806.579	11.0365	58389	40659.9	35212.7	34006.2	28492.8	21617.8	58389	40659.9	35212.7	34006.2	28492.8	21617.8	-0.674579	0.997315
	1028.88	19.6513	7.84088e+06	6.25394e+06	6.16017e+06	3.97624e+06	4.89327e+06	3.82909e+06	7.84088e+06	6.25394e+06	6.16017e+06	3.97624e+06	4.89327e+06	3.82909e+06	-0.673608	1.7715
	796.595	13.1975	1.77188e+07	1.68832e+07	1.68107e+07	9.95388e+06	1.13763e+07	1.09232e+07	1.77188e+07	1.68832e+07	1.68107e+07	9.95388e+06	1.13763e+07	1.09232e+07	-0.672678	3.62828
	555.514	20.9755	6481.72	7183.24	6648.61	3168.68	5081.12	4499.77	6481.72	7183.24	6648.61	3168.68	5081.12	4499.77	-0.671996	1.85374
	1485.11	15.8642	68191.7	78279.1	74081.5	39311.3	49491.6	49666.5	68191.7	78279.1	74081.5	39311.3	49491.6	49666.5	-0.671552	2.43103
	784.556	7.72767	42148.6	40890	34470.7	20905.8	30359.2	22593.6	42148.6	40890	34470.7	20905.8	30359.2	22593.6	-0.669938	1.7454
	1484.11	15.8615	74062.6	83782	82937.4	42743.1	55266.7	53448.5	74062.6	83782	82937.4	42743.1	55266.7	53448.5	-0.668806	2.4012
	1657.05	13.0857	19655.7	14085.1	14736.7	11426.5	9630.08	9457.1	19655.7	14085.1	14736.7	11426.5	9630.08	9457.1	-0.66786	1.4853
	536.439	18.0898	3.27706e+06	2.53934e+06	2.01615e+06	2.34404e+06	1.35354e+06	1.2376e+06	3.27706e+06	2.53934e+06	2.01615e+06	2.34404e+06	1.35354e+06	1.2376e+06	-0.666377	0.887747
	608.526	14.6803	1.27026e+06	1.78691e+06	1.16555e+06	521087	1.23393e+06	906742	1.27026e+06	1.78691e+06	1.16555e+06	521087	1.23393e+06	906742	-0.665794	0.858842
	1305.09	20.27	194520	167130	150706	86060.7	131070	105895	194520	167130	150706	86060.7	131070	105895	-0.665494	1.58759
	539.463	13.0058	9206.4	22352.5	17302	8724.4	12666.7	9421.45	9206.4	22352.5	17302	8724.4	12666.7	9421.45	-0.66516	0.680773
	893.545	14.7905	8.75906e+06	7.51438e+06	6.7262e+06	7.60417e+06	3.88678e+06	3.0225e+06	8.75906e+06	7.51438e+06	6.7262e+06	7.60417e+06	3.88678e+06	3.0225e+06	-0.66422	0.862628
	906.615	11.9862	1.1945e+06	1.0107e+06	951697	690991	615939	685507	1.1945e+06	1.0107e+06	951697	690991	615939	685507	-0.663972	2.13805
	606.552	15.3473	16019.1	11425.3	16720.6	10502.4	6543.09	10843.8	16019.1	11425.3	16720.6	10502.4	6543.09	10843.8	-0.663194	1.18126
	789.473	9.48067	66898.2	57380.2	58953.9	39088	44382.8	32251.7	66898.2	57380.2	58953.9	39088	44382.8	32251.7	-0.663005	2.09761
	638.521	8.93883	112321	103163	106999	58461.6	76966.1	68793.1	112321	103163	106999	58461.6	76966.1	68793.1	-0.659092	2.56285
	898.555	14.789	64968.4	54864.3	48957.3	57607.4	28361.6	20970.3	64968.4	54864.3	48957.3	57607.4	28361.6	20970.3	-0.658435	0.784517
	261.223	11.06	82406.5	74978.2	72006	44545.3	56162.6	44690.4	82406.5	74978.2	72006	44545.3	56162.6	44690.4	-0.657797	2.32146
	732.698	16.9972	152486	123785	110523	67903.2	108935	68598.8	152486	123785	110523	67903.2	108935	68598.8	-0.656216	1.20572
	579.536	17.0133	22909.7	21603.6	20510	12079.6	19725.6	9464.77	22909.7	21603.6	20510	12079.6	19725.6	9464.77	-0.655864	1.17966
	587.484	13.0292	43148	87556.8	46653.9	39306.7	39454.4	33972.3	43148	87556.8	46653.9	39306.7	39454.4	33972.3	-0.653755	0.68156
	788.584	11.5685	334124	109738	96568.9	81708.3	128117	134413	334124	109738	96568.9	81708.3	128117	134413	-0.650702	0.343388
	569.449	15.1018	55812	88723	45867.7	66166.9	45533.2	9582.34	55812	88723	45867.7	66166.9	45533.2	9582.34	-0.650683	0.475984
	656.634	17.6543	149781	97746.6	92080.9	65776.6	78719.9	72007.5	149781	97746.6	92080.9	65776.6	78719.9	72007.5	-0.649481	1.02823
	997.634	12.5908	25607.1	20115.1	20109.7	18486.9	11239.8	12291.7	25607.1	20115.1	20109.7	18486.9	11239.8	12291.7	-0.647768	1.27945
	894.772	18.5253	14463.9	23531.7	51902.9	20596.5	18353.6	18454.5	14463.9	23531.7	51902.9	20596.5	18353.6	18454.5	-0.647132	0.406623
	562.536	18.0403	50635.8	72001.9	78126.1	47050.6	47652	33499.9	50635.8	72001.9	78126.1	47050.6	47652	33499.9	-0.647075	1.19331
	786.533	10.6078	417224	426793	481094	268700	295024	282717	417224	426793	481094	268700	295024	282717	-0.646632	2.77051
	1813.17	14.7477	177232	191689	200673	156014	113156	94673	177232	191689	200673	156014	113156	94673	-0.646621	1.6171
	890.6	13.9085	69938.9	57379.3	37137.5	43531.3	38253.9	23400	69938.9	57379.3	37137.5	43531.3	38253.9	23400	-0.644769	0.809051
	997.668	14.8167	79694.1	81483.7	72620.9	70534.5	51525	27519.6	79694.1	81483.7	72620.9	70534.5	51525	27519.6	-0.644359	1.0352
	1692.14	12.8185	28120	23453.8	18438.9	16847.5	16076.3	11893.5	28120	23453.8	18438.9	16847.5	16076.3	11893.5	-0.64356	1.23608
	792.776	20.7717	23265.3	26768.8	27695.8	12445.1	18783	18555.4	23265.3	26768.8	27695.8	12445.1	18783	18555.4	-0.642804	1.70495
	581.399	3.91433	16141.7	6465	14883.6	10971.3	7175.93	5912.4	16141.7	6465	14883.6	10971.3	7175.93	5912.4	-0.639902	0.588509
	834.617	12.3057	9896.89	9148.27	8833.36	13636.4	2497.3	1761.36	9896.89	9148.27	8833.36	13636.4	2497.3	1761.36	-0.639593	0.359884
	917.816	20.886	24069.7	53124.9	50034.9	19943.8	30712.4	31035.8	24069.7	53124.9	50034.9	19943.8	30712.4	31035.8	-0.639167	0.698355
	1058.93	20.4023	36703.3	38893.2	33925.2	30897.7	21646	17970.2	36703.3	38893.2	33925.2	30897.7	21646	17970.2	-0.635239	1.46908
	802.763	20.9522	18074.8	22140.3	24377.2	12294.3	15846.2	13459.5	18074.8	22140.3	24377.2	12294.3	15846.2	13459.5	-0.634782	1.64851
	797.519	11.01	1.90461e+06	1.61291e+06	1.31464e+06	1.18803e+06	994493	929849	1.90461e+06	1.61291e+06	1.31464e+06	1.18803e+06	994493	929849	-0.634656	1.4255
	1676.07	11.9143	6075.81	5109.02	11197.3	539.614	11846.7	2032.8	6075.81	5109.02	11197.3	539.614	11846.7	2032.8	-0.634366	0.263617
	335.259	11.0588	636096	616915	579407	358456	439772	383902	636096	616915	579407	358456	439772	383902	-0.63236	2.75388
	1273.15	21.3175	26639.2	17092.4	12388.5	4623.99	15968.3	15622.9	26639.2	17092.4	12388.5	4623.99	15968.3	15622.9	-0.631924	0.519578
	848.732	16.7172	35472.4	30107.9	15902.7	21132.8	17217.5	14262	35472.4	30107.9	15902.7	21132.8	17217.5	14262	-0.631098	0.712817
	541.478	14.7217	23732.2	28880.4	25387.8	16082.5	18731.5	15556	23732.2	28880.4	25387.8	16082.5	18731.5	15556	-0.630917	2.15441
	1136.72	11.9943	45585.6	41432.4	36844.5	27443.6	28675.6	23876.5	45585.6	41432.4	36844.5	27443.6	28675.6	23876.5	-0.630743	2.13538
	602.583	17.6528	18086.1	13242.5	14663	6545.12	10948.6	12240.2	18086.1	13242.5	14663	6545.12	10948.6	12240.2	-0.629259	1.13542
	1511.13	15.8145	6577.76	6726.27	4820.29	5215.03	1142.21	5362.99	6577.76	6726.27	4820.29	5215.03	1142.21	5362.99	-0.628927	0.63652
	1353.39	4.80317	82022.6	78934.6	67183.1	57280.1	57469.3	33004.7	82022.6	78934.6	67183.1	57280.1	57469.3	33004.7	-0.626724	1.34766
	913.586	13.6138	54670.9	48709.3	34420.1	33575.5	29014.1	26674.8	54670.9	48709.3	34420.1	33575.5	29014.1	26674.8	-0.626422	1.19925
	810.557	3.30517	7510.22	17825.8	3570.24	2310.47	3888.41	12538.9	7510.22	17825.8	3570.24	2310.47	3888.41	12538.9	-0.625431	0.253507
	1508.04	12.9823	3922.38	2126.53	828.901	2600.46	1197.27	662.4	3922.38	2126.53	828.901	2600.46	1197.27	662.4	-0.624863	0.307964
	594.512	13.6948	205417	210004	358756	165422	173723	163099	205417	210004	358756	165422	173723	163099	-0.624276	0.832941
	599.467	13.7818	27807.6	20211	18658.9	15681.8	16561	11126.4	27807.6	20211	18658.9	15681.8	16561	11126.4	-0.620528	1.11039
	784.594	14.1055	210964	160844	142566	107108	125831	101843	210964	160844	142566	107108	125831	101843	-0.619593	1.29298
	856.812	20.9633	697274	736577	713308	380905	565946	450769	697274	736577	713308	380905	565946	450769	-0.619456	1.97595
	597.488	10.6137	76827.7	73288.5	83136.4	48380.5	53297.3	50311.5	76827.7	73288.5	83136.4	48380.5	53297.3	50311.5	-0.617925	2.96362
	1112.97	20.8792	25381.9	22592.6	13651.6	7670.57	18070.9	14442.6	25381.9	22592.6	13651.6	7670.57	18070.9	14442.6	-0.616916	0.697619
	836.582	11.1605	84596.8	73292.8	80811.4	79987.1	69906	5872.43	84596.8	73292.8	80811.4	79987.1	69906	5872.43	-0.615829	0.517591
	648.607	16.9708	110934	106382	92810.7	70794.3	73074.5	58525.9	110934	106382	92810.7	70794.3	73074.5	58525.9	-0.61569	2.14885
	1116.67	9.59633	538851	479063	495379	289614	367264	331077	538851	479063	495379	289614	367264	331077	-0.615172	2.43964
	822.717	16.3287	51848.3	48075.3	49921.6	38164.7	32091	27642.6	51848.3	48075.3	49921.6	38164.7	32091	27642.6	-0.614117	2.22941
	738.529	12.8598	478697	353040	364436	262508	261298	259327	478697	353040	364436	262508	261298	259327	-0.611097	1.57644
	820.604	13.021	22652.3	25377.7	23211.9	17584.7	15348.3	13782.5	22652.3	25377.7	23211.9	17584.7	15348.3	13782.5	-0.608827	2.38923
	537.431	10.9317	86100.3	59899.5	68945.2	37868.4	58811.4	44346.4	86100.3	59899.5	68945.2	37868.4	58811.4	44346.4	-0.608004	1.17413
	926.573	14.439	4781.01	3636.21	3538.8	3521.34	1850.75	2473.06	4781.01	3636.21	3538.8	3521.34	1850.75	2473.06	-0.607865	1.02135
	898.854	20.4617	177616	122038	118903	77629.9	101948	95128.8	177616	122038	118903	77629.9	101948	95128.8	-0.607528	1.10533
	808.561	11.3302	31854.4	26086.5	32911.2	21311.2	18334.8	20021.8	31854.4	26086.5	32911.2	21311.2	18334.8	20021.8	-0.606566	1.97917
	827.677	17.1428	37824.3	39482.8	37267.4	27162.9	25244.6	22927.6	37824.3	39482.8	37267.4	27162.9	25244.6	22927.6	-0.604891	3.14396
	599.504	13.1863	126868	122537	122470	73992.5	85592.1	84992.7	126868	122537	122470	73992.5	85592.1	84992.7	-0.604526	3.33227
	750.599	17.2313	26769.9	14071.3	19047.7	18116.9	10996.1	10327.4	26769.9	14071.3	19047.7	18116.9	10996.1	10327.4	-0.602615	0.697072
	428.41	10.6628	247147	201281	201100	168661	155479	103806	247147	201281	201100	168661	155479	103806	-0.601961	1.37761
	966.853	19.8607	10501.8	12066.5	14614.8	5448.34	9381.86	9679.76	10501.8	12066.5	14614.8	5448.34	9381.86	9679.76	-0.601282	1.09408
	538.454	18.6728	96486.7	71990.4	96257.7	67188.7	56914.2	50443.7	96486.7	71990.4	96257.7	67188.7	56914.2	50443.7	-0.600936	1.47116
	393.373	10.6753	545694	421981	439191	368879	339594	219507	545694	421981	439191	368879	339594	219507	-0.60032	1.25149
	785.55	9.86233	23897.7	20425.1	23024	11667.6	19023.4	13752.6	23897.7	20425.1	23024	11667.6	19023.4	13752.6	-0.599636	1.46149
	814.605	12.7317	60778.7	57377.1	51202.6	51699	30088.8	30022.8	60778.7	57377.1	51202.6	51699	30088.8	30022.8	-0.599022	1.16543
	805.58	15.0385	341218	354389	318274	215549	236306	217800	341218	354389	318274	215549	236306	217800	-0.598399	3.11562
	1249.15	21.8067	106813	55837.7	48760.7	41960.3	54251.6	43447.2	106813	55837.7	48760.7	41960.3	54251.6	43447.2	-0.598144	0.568849
	979.634	14.9213	6350.42	2854.65	5745	2525.01	3726.83	3633.77	6350.42	2854.65	5745	2525.01	3726.83	3633.77	-0.596751	0.668382
	1154.98	19.8538	9600.25	7869.68	7534.44	5331.56	5539.31	5674.97	9600.25	7869.68	7534.44	5331.56	5539.31	5674.97	-0.595712	1.91593
	911.57	14.0243	14408.2	2237.87	22984.1	9425.34	14531.5	2282.67	14408.2	2237.87	22984.1	9425.34	14531.5	2282.67	-0.594856	0.25354
	1070.68	13.1048	237144	226240	220528	140299	149078	163640	237144	226240	220528	140299	149078	163640	-0.594244	3.10928
	1444.96	14.7687	222239	197340	203906	199481	122114	91488.1	222239	197340	203906	199481	122114	91488.1	-0.593922	0.997233
	789.514	7.762	85722	86727.3	71131	45868.6	63782.6	51942.3	85722	86727.3	71131	45868.6	63782.6	51942.3	-0.592028	1.70075
	908.631	13.5778	1.14267e+06	1.05865e+06	1.02011e+06	688273	712363	738046	1.14267e+06	1.05865e+06	1.02011e+06	688273	712363	738046	-0.590981	3.12315
	891.875	21.8243	538417	651458	680427	277323	328091	636543	538417	651458	680427	277323	328091	636543	-0.590655	0.805003
	804.662	19.5258	70184.5	46398.7	16782.6	39653.1	40539.7	8370.58	70184.5	46398.7	16782.6	39653.1	40539.7	8370.58	-0.590607	0.328163
	721.504	12.8543	107008	78128.6	84316.7	61240.1	60071.4	58049.3	107008	78128.6	84316.7	61240.1	60071.4	58049.3	-0.58717	1.56489
	676.572	8.93067	1.05437e+06	990590	758710	731722	633857	502159	1.05437e+06	990590	758710	731722	633857	502159	-0.586023	1.30758
	1026.87	19.3975	62869.1	52090.8	43883.5	33197	40352.7	32299.6	62869.1	52090.8	43883.5	33197	40352.7	32299.6	-0.585594	1.36207
	1123.64	10.8518	22785.1	24331	25310	18790.2	13114.4	16402.3	22785.1	24331	25310	18790.2	13114.4	16402.3	-0.58428	1.95283
	1036.69	10.218	109128	96157.8	93188.3	59894.2	71190	68329.3	109128	96157.8	93188.3	59894.2	71190	68329.3	-0.581843	2.28653
	789.641	19.049	365893	293432	256083	264635	148391	199818	365893	293432	256083	264635	148391	199818	-0.578897	1.01615
	919.908	22.1388	524303	435565	692952	324843	356896	424910	524303	435565	692952	324843	356896	424910	-0.578733	1.05551
	865.514	14.6032	53001.1	33939.9	44146.2	25718.5	25931	36130.8	53001.1	33939.9	44146.2	25718.5	25931	36130.8	-0.578559	1.04472
	834.822	20.226	20457.1	15395	13816.3	10596.1	10655.5	12014.2	20457.1	15395	13816.3	10596.1	10655.5	12014.2	-0.578291	1.24855
	1658.14	11.9668	105007	86494.6	75447.6	64387.4	54677.9	59999.9	105007	86494.6	75447.6	64387.4	54677.9	59999.9	-0.576081	1.4953
	1090.99	22.2422	3978.79	15816.2	14601.9	4268.9	8962.71	9861.7	3978.79	15816.2	14601.9	4268.9	8962.71	9861.7	-0.574804	0.382702
	956.626	12.7193	19849.9	24515.5	22555.5	14698.9	16074.9	14264.5	19849.9	24515.5	22555.5	14698.9	16074.9	14264.5	-0.571302	2.12585
	750.712	20.2095	75527.1	69166.8	71920.7	45483.5	51004.4	49625	75527.1	69166.8	71920.7	45483.5	51004.4	49625	-0.568047	3.16089
	1060.88	20.568	2983.18	5751.02	6197.68	2122.29	2511.2	5455.7	2983.18	5751.02	6197.68	2122.29	2511.2	5455.7	-0.565588	0.48207
	873.763	19.1152	11651.3	11263.6	12762.9	725.03	14264.6	9120.33	11651.3	11263.6	12762.9	725.03	14264.6	9120.33	-0.565397	0.412777
	677.576	8.92917	472989	363105	345411	305550	281587	211718	472989	363105	345411	305550	281587	211718	-0.56462	1.22696
	822.717	18.5638	28937.3	19105.7	19459.6	22357.1	13942.6	9344.2	28937.3	19105.7	19459.6	22357.1	13942.6	9344.2	-0.564524	0.661751
	554.445	19.4608	21037.4	20385.4	19045.4	22950.1	9814.72	8141.45	21037.4	20385.4	19045.4	22950.1	9814.72	8141.45	-0.563855	0.621263
	1030.79	16.9253	254779	226168	263556	159224	207862	136846	254779	226168	263556	159224	207862	136846	-0.563047	1.55141
	843.774	20.7677	6466.85	6859.06	6888.25	3904.68	3634.99	6143.93	6466.85	6859.06	6888.25	3904.68	3634.99	6143.93	-0.562918	1.26615
	1038.77	17.7878	40150.3	41734.4	42953	30106.8	32534.4	21871.5	40150.3	41734.4	42953	30106.8	32534.4	21871.5	-0.562813	1.80676
	1657.14	11.9708	102893	83769.4	74267.2	64392.9	54193	58110.9	102893	83769.4	74267.2	64392.9	54193	58110.9	-0.562387	1.46008
	1091.67	14.9268	33751.9	42066.3	46585.3	18823.2	27859.2	36247.4	33751.9	42066.3	46585.3	18823.2	27859.2	36247.4	-0.561682	0.982089
	1829.07	14.8098	44279.6	29211	22850.8	40618	16088.3	8699.86	44279.6	29211	22850.8	40618	16088.3	8699.86	-0.55873	0.374201
	832.608	15.7362	6105.77	8431.09	6554.68	4481.95	5973.53	3880.39	6105.77	8431.09	6554.68	4481.95	5973.53	3880.39	-0.557035	1.11984
	1557.2	15.3488	41989.1	46557.1	47419.7	29780.5	31112.8	31531.8	41989.1	46557.1	47419.7	29780.5	31112.8	31531.8	-0.556888	2.92294
	411.384	10.681	237640	193180	192272	173739	160644	89365.7	237640	193180	192272	173739	160644	89365.7	-0.556236	1.03359
	1706.15	11.0722	624559	578143	550088	372673	450914	369261	624559	578143	550088	372673	450914	369261	-0.555242	2.25262
	780.7	18.4922	5964.2	46769.5	62781.6	4802.58	35005	38833	5964.2	46769.5	62781.6	4802.58	35005	38833	-0.554737	0.241882
	1709.17	13.9512	1176.38	4443.26	7558.75	679.447	4702.85	3592.22	1176.38	4443.26	7558.75	679.447	4702.85	3592.22	-0.554269	0.252925
	1580.09	12.1278	6922.58	7249.07	5792.34	4601.09	4103.65	4898.54	6922.58	7249.07	5792.34	4601.09	4103.65	4898.54	-0.553445	1.88179
	1690.13	12.8198	45329.2	37712.7	29736.4	29927.4	27186.5	19753.7	45329.2	37712.7	29736.4	29927.4	27186.5	19753.7	-0.553042	1.035
	937.587	12.7897	499673	417906	294810	340528	280255	205586	499673	417906	294810	340528	280255	205586	-0.552993	0.838705
	1134.71	11.9915	183311	167493	154322	111547	116126	116984	183311	167493	154322	111547	116126	116984	-0.551484	2.47794
	718.547	13.0555	245645	241105	221018	149684	168278	165562	245645	241105	221018	149684	168278	165562	-0.549689	2.84501
	694.615	18.2565	65755.2	52445.4	51601.6	35608.2	45686.9	34761.1	65755.2	52445.4	51601.6	35608.2	45686.9	34761.1	-0.549032	1.44247
	1084.7	12.1457	5859.94	6995.83	2271.87	1668.4	6403.27	2268.83	5859.94	6995.83	2271.87	1668.4	6403.27	2268.83	-0.548881	0.317203
	866.669	13.1698	95128.3	94582.3	98575.6	59592	70643.8	67716.2	95128.3	94582.3	98575.6	59592	70643.8	67716.2	-0.542351	2.98242
	550.418	16.713	28471.1	19838.1	11233	20004.2	11182.2	9699.41	28471.1	19838.1	11233	20004.2	11182.2	9699.41	-0.542315	0.452044
	545.457	13.5695	31077.7	37661.2	33384.7	26384.7	23536.4	20235.6	31077.7	37661.2	33384.7	26384.7	23536.4	20235.6	-0.541665	1.81519
	550.417	17.9175	9973.42	7591.42	2532.03	8754.88	4196.88	861.06	9973.42	7591.42	2532.03	8754.88	4196.88	861.06	-0.540962	0.263724
	595.537	16.3922	2628.54	18149.9	10516.9	2018.04	11863.7	7629.14	2628.54	18149.9	10516.9	2018.04	11863.7	7629.14	-0.540881	0.242324
	843.731	20.59	27303.6	18878.2	22189.5	21743.4	10948.7	14388.2	27303.6	18878.2	22189.5	21743.4	10948.7	14388.2	-0.538266	0.817943
	887.569	12.1212	140072	96658.2	103152	74682.9	80654.4	78784.4	140072	96658.2	103152	74682.9	80654.4	78784.4	-0.537776	1.21495
	712.661	19.6128	38109.7	29980.5	30978.8	18437.4	27083.2	22742.2	38109.7	29980.5	30978.8	18437.4	27083.2	22742.2	-0.537335	1.34332
	788.749	19.9242	74698.9	74206.5	69320.4	42585.8	56221.2	51649.8	74698.9	74206.5	69320.4	42585.8	56221.2	51649.8	-0.536472	2.18072
	1691.13	12.8142	45615.9	39207.9	31013.9	31839.2	27782.2	20423.9	45615.9	39207.9	31013.9	31839.2	27782.2	20423.9	-0.533217	1.0403
	363.288	13.145	50637.7	48596.1	51519.7	30641.1	39856.7	33738.2	50637.7	48596.1	51519.7	30641.1	39856.7	33738.2	-0.532337	2.26049
	309.242	12.9508	51208.8	39046.1	36647.5	23474.8	29138.2	35179.1	51208.8	39046.1	36647.5	23474.8	29138.2	35179.1	-0.531558	1.08798
	591.504	14.5865	29199.1	27507	2174.85	14629.7	24291.7	1844.23	29199.1	27507	2174.85	14629.7	24291.7	1844.23	-0.530446	0.215483
	553.442	17.544	62837.3	60342.2	46806	40666.6	40520.8	36558.4	62837.3	60342.2	46806	40666.6	40520.8	36558.4	-0.529737	1.55433
	414.402	8.56833	106517	95597.4	93118	52468.2	88655.1	63464.9	106517	95597.4	93118	52468.2	88655.1	63464.9	-0.529129	1.23666
	820.691	16.9775	18991.7	15862.2	15183.2	7824.57	12574.3	14290.2	18991.7	15862.2	15183.2	7824.57	12574.3	14290.2	-0.52852	1.0631
	788.579	12.7012	53508.2	11387	26180.7	40959.6	9272.3	13051.6	53508.2	11387	26180.7	40959.6	9272.3	13051.6	-0.525241	0.228514
	1100.97	20.9053	26226.1	27223	33183.6	19149.5	21174.2	19893.9	26226.1	27223	33183.6	19149.5	21174.2	19893.9	-0.524726	1.76007
	549.489	14.2575	58301.6	52555.2	48985.2	35593.2	38006.8	37714.5	58301.6	52555.2	48985.2	35593.2	38006.8	37714.5	-0.522005	2.3405
	992.652	14.923	7516.09	5396.74	5894.24	3487.76	3708.08	5904.07	7516.09	5396.74	5894.24	3487.76	3708.08	5904.07	-0.521718	0.884369
	471.363	14.7297	133591	118411	124880	77619.8	91762.3	93351.4	133591	118411	124880	77619.8	91762.3	93351.4	-0.520514	2.33342
	1118.68	10.7832	443904	437950	401858	293540	307193	295966	443904	437950	401858	293540	307193	295966	-0.517627	3.13805
	567.498	14.2518	74594.3	67093.3	61312.4	47579.7	47553.4	47242.1	74594.3	67093.3	61312.4	47579.7	47553.4	47242.1	-0.511782	2.202
	1504.09	15.871	11882.6	20969.6	21154.9	8812.96	16004.9	13162.7	11882.6	20969.6	21154.9	8812.96	16004.9	13162.7	-0.507888	0.651775
	1110.95	20.5788	60895.7	52003.8	49646.5	36784.4	45616.5	31924.6	60895.7	52003.8	49646.5	36784.4	45616.5	31924.6	-0.507702	1.41945
	1662.17	13.5653	94978.3	90381.8	88063.6	59008.3	64667.3	68671.1	94978.3	90381.8	88063.6	59008.3	64667.3	68671.1	-0.507429	2.83772
	554.445	18.7155	9605.24	9360.47	9400.4	11735.5	701.828	7518.68	9605.24	9360.47	9400.4	11735.5	701.828	7518.68	-0.507342	0.364019
	820.585	11.0255	107549	94018.4	91882.3	73216.7	73716.5	59540.2	107549	94018.4	91882.3	73216.7	73716.5	59540.2	-0.507156	1.89529
	540.468	17.857	115176	122937	109244	103400	79795.2	61247.3	115176	122937	109244	103400	79795.2	61247.3	-0.506924	1.25545
	816.757	20.0412	65421.7	42342.1	46824.3	31400.1	41539.1	35919.9	65421.7	42342.1	46824.3	31400.1	41539.1	35919.9	-0.505969	0.931401
	936.663	14.7187	2.90282e+06	3.0886e+06	3.01931e+06	1.9645e+06	2.15664e+06	2.22661e+06	2.90282e+06	3.0886e+06	3.01931e+06	1.9645e+06	2.15664e+06	2.22661e+06	-0.505398	3.1315
	850.735	16.2488	32431.5	26586.5	23626.7	18068.1	26731.2	13532.8	32431.5	26586.5	23626.7	18068.1	26731.2	13532.8	-0.502632	0.804786
	776.626	17.0243	806910	612183	573462	469880	514577	422408	806910	612183	573462	469880	514577	422408	-0.502135	1.19218
	778.745	20.7798	77640.9	85695.3	89344.2	55270.1	66842.7	56316.7	77640.9	85695.3	89344.2	55270.1	66842.7	56316.7	-0.501959	2.09165
	934.639	7.5925	21144.6	17639.4	13095.1	11634.2	12093	12930.2	21144.6	17639.4	13095.1	11634.2	12093	12930.2	-0.501052	1.00848
	1661.17	13.5653	94481.8	89280.4	85865.7	58687.7	64547.2	67290.1	94481.8	89280.4	85865.7	58687.7	64547.2	67290.1	-0.500989	2.74889
	748.596	15.86	951142	1.00483e+06	974395	610694	719598	741122	951142	1.00483e+06	974395	610694	719598	741122	-0.500466	2.56828
	1375.17	20.2218	20894.7	20187	17859.2	12544.7	14818	14303.4	20894.7	20187	17859.2	12544.7	14818	14303.4	-0.500395	2.1324
	913.573	12.5207	19566.4	10765.7	1177.16	9156.2	7369	5751.44	19566.4	10765.7	1177.16	9156.2	7369	5751.44	-0.500243	0.222395
	775.526	11.8125	186386	204186	109836	155359	103121	95875.7	186386	204186	109836	155359	103121	95875.7	-0.497904	0.636759
	808.599	12.755	35041.4	28682.3	28410.3	19794.9	24169	21314.1	35041.4	28682.3	28410.3	19794.9	24169	21314.1	-0.497137	1.62578
	1015.55	4.80733	159878	154187	124316	98903.4	115120	96674.3	159878	154187	124316	98903.4	115120	96674.3	-0.496673	1.56978
	732.49	7.64783	985252	742065	538179	623311	547785	436635	985252	742065	538179	623311	547785	436635	-0.4948	0.715047
	746.579	14.2532	2.76174e+06	2.49684e+06	2.24433e+06	1.78138e+06	1.78978e+06	1.76108e+06	2.76174e+06	2.49684e+06	2.24433e+06	1.78138e+06	1.78978e+06	1.76108e+06	-0.49271	2.07444
	549.487	12.857	257770	206543	206596	160905	159309	156887	257770	206543	206596	160905	159309	156887	-0.491821	1.71006
	1572.06	12.7028	5170.8	3432.74	2621.61	3159.3	2672.5	2163	5170.8	3432.74	2621.61	3159.3	2672.5	2163	-0.489601	0.59853
	1554.17	14.5327	34086.6	30416.6	34138.6	18807.2	26984.9	24471.7	34086.6	30416.6	34138.6	18807.2	26984.9	24471.7	-0.489417	1.59802
	580.544	15.1612	128514	120611	109196	91414	84652.2	79571.1	128514	120611	109196	91414	84652.2	79571.1	-0.487159	2.18816
	692.615	14.6762	18163.4	24424.6	22595.1	10550.2	19684.2	16272.4	18163.4	24424.6	22595.1	10550.2	19684.2	16272.4	-0.487058	0.893337
	784.594	13.699	301294	255477	388936	221004	220799	233324	301294	255477	388936	221004	220799	233324	-0.486235	1.07689
	1607.07	12.1623	52269	47535.5	42322.1	36487.9	35975.7	29025.5	52269	47535.5	42322.1	36487.9	35975.7	29025.5	-0.485853	1.64853
	575.473	10.5047	21914.1	10554.1	8255.98	2789.23	15620.3	10679.1	21914.1	10554.1	8255.98	2789.23	15620.3	10679.1	-0.485434	0.276284
	1623.09	14.2505	864594	796300	743883	550146	582740	584876	864594	796300	743883	550146	582740	584876	-0.485374	2.47311
	1138.75	14.6788	54675.8	61032.7	56013	37488.3	43326.7	41979.1	54675.8	61032.7	56013	37488.3	43326.7	41979.1	-0.48383	2.47023
	846.815	19.7395	18095.3	12708.7	14299.9	10729.4	12900.1	8624.59	18095.3	12708.7	14299.9	10729.4	12900.1	8624.59	-0.483773	0.994942
	648.608	16.4457	475760	430848	440182	362793	326432	274425	475760	430848	440182	362793	326432	274425	-0.482945	1.93014
	564.501	15.1337	133681	136855	128235	90268	97063.6	98366.6	133681	136855	128235	90268	97063.6	98366.6	-0.481066	3.34866
	1026.87	20.5292	34644.6	38478.3	37420	22273.3	30604.4	26407.7	34644.6	38478.3	37420	22273.3	30604.4	26407.7	-0.479479	1.76064
	1553.13	14.075	41851.3	49747	47215.6	30765.1	33716.8	35080.9	41851.3	49747	47215.6	30765.1	33716.8	35080.9	-0.479472	2.10418
	1628.1	14.2422	10341.1	8905.53	9069.51	6594.75	6907.49	6811.16	10341.1	8905.53	9069.51	6594.75	6907.49	6811.16	-0.479193	2.34656
	537.535	16.5697	568498	690966	428560	461176	382817	367929	568498	690966	428560	461176	382817	367929	-0.47804	0.91323
	878.672	13.1778	547384	459176	421132	375265	334429	315387	547384	459176	421132	375265	334429	315387	-0.477947	1.50145
	946.646	12.8157	68700.4	69514.4	66564.8	51413.5	51581.5	44093.5	68700.4	69514.4	66564.8	51413.5	51581.5	44093.5	-0.477388	2.73621
	768.663	16.2473	189943	165585	140320	74684.2	194459	87661.5	189943	165585	140320	74684.2	194459	87661.5	-0.474763	0.499034
	810.574	10.8158	134173	73477.6	120719	84400.6	79293.2	72648.7	134173	73477.6	120719	84400.6	79293.2	72648.7	-0.474443	0.753137
	836.584	9.701	12280.4	4535.82	7993.41	4033.55	8357.17	5467.85	12280.4	4535.82	7993.41	4033.55	8357.17	5467.85	-0.474284	0.377579
	592.501	12.1915	103818	87972.8	84756	68490.3	62625.6	68288.5	103818	87972.8	84756	68490.3	62625.6	68288.5	-0.471829	1.84562
	982.651	14.8263	132785	112641	86113.7	109180	71901.2	58020.2	132785	112641	86113.7	109180	71901.2	58020.2	-0.471562	0.687473
	808.594	12.1375	21575.1	14180.7	16874.5	16203.1	14597.1	7220.45	21575.1	14180.7	16874.5	16203.1	14597.1	7220.45	-0.469107	0.624219
	965.613	13.881	82733.4	81333.7	57287.3	70019.9	61033.5	28864.2	82733.4	81333.7	57287.3	70019.9	61033.5	28864.2	-0.46903	0.613885
	616.502	11.337	22577.5	24077.9	24158.4	13997.5	18216.7	18984	22577.5	24077.9	24158.4	13997.5	18216.7	18984	-0.467935	1.7936
	833.615	16.6053	4076.06	10179.8	6816.84	5726.9	4660.1	4865.2	4076.06	10179.8	6816.84	5726.9	4660.1	4865.2	-0.466361	0.467781
	1671.09	13.3477	28484.4	25704.8	29236	18416.6	21299	20725.4	28484.4	25704.8	29236	18416.6	21299	20725.4	-0.464955	2.27791
	1084.7	13.1917	313525	262217	244321	176686	211715	206191	313525	262217	244321	176686	211715	206191	-0.463836	1.48675
	547.476	15.1337	6739.87	8716.36	8578.89	3876.64	7852.02	5707.49	6739.87	8716.36	8578.89	3876.64	7852.02	5707.49	-0.463062	0.77121
	1309.12	20.8748	187170	177944	171116	63591.8	168212	157869	187170	177944	171116	63591.8	168212	157869	-0.460586	0.658127
	1690.12	13.9747	13363.4	12005.4	9674.77	14209.3	9412.31	1855.86	13363.4	12005.4	9674.77	14209.3	9412.31	1855.86	-0.459923	0.353154
	933.574	15.3172	41074.1	28958.6	8143.03	13048	24329	19537.3	41074.1	28958.6	8143.03	13048	24329	19537.3	-0.457932	0.280878
	1844.14	12.2685	12690.5	7803.19	5894.48	9653.57	5485.8	4152.42	12690.5	7803.19	5894.48	9653.57	5485.8	4152.42	-0.451903	0.379956
	769.52	10.5858	10375.7	31661.5	54042.7	16923.2	24517.7	28920.4	10375.7	31661.5	54042.7	16923.2	24517.7	28920.4	-0.449451	0.261124
	1033.8	16.928	22733.8	18640	21617.6	15111.4	17873.5	13181	22733.8	18640	21617.6	15111.4	17873.5	13181	-0.448327	1.42652
	1522.12	14.5095	7771.22	7643.29	7275.31	6854.59	4842.99	4932.94	7771.22	7643.29	7275.31	6854.59	4842.99	4932.94	-0.448212	1.39966
	1547.13	14.0903	40902.7	50996.9	50992.3	26709.6	40524	37586.6	40902.7	50996.9	50992.3	26709.6	40524	37586.6	-0.447007	1.10873
	959.572	10.2262	2.41553e+06	2.28049e+06	1.98807e+06	1.68113e+06	1.70631e+06	1.51746e+06	2.41553e+06	2.28049e+06	1.98807e+06	1.68113e+06	1.70631e+06	1.51746e+06	-0.446508	1.88283
	1037.88	20.4162	55678.2	67042.1	63802.1	43586.3	50342	43268.7	55678.2	67042.1	63802.1	43586.3	50342	43268.7	-0.443099	1.79885
	769.55	13.8162	20928.8	17346.9	18381.3	14300.2	14189.1	13238.5	20928.8	17346.9	18381.3	14300.2	14189.1	13238.5	-0.441246	1.95155
	1359.4	4.78383	159232	152945	132224	101415	128758	97135.2	159232	152945	132224	101415	128758	97135.2	-0.441217	1.41627
	2247.59	14.0878	22416	26489.7	31490.6	18473.9	20466.9	20309.2	22416	26489.7	31490.6	18473.9	20466.9	20309.2	-0.440315	1.22593
	698.647	19.3755	17415.6	13885.1	15444.3	10182.3	12756.7	11537.8	17415.6	13885.1	15444.3	10182.3	12756.7	11537.8	-0.439189	1.49797
	696.643	16.3988	16563.2	21130.5	14369.9	6673.34	17793.6	13955	16563.2	21130.5	14369.9	6673.34	17793.6	13955	-0.438347	0.523143
	700.653	18.1437	1285.54	10632	11880.6	5128.16	6279.65	6160.22	1285.54	10632	11880.6	5128.16	6279.65	6160.22	-0.437894	0.243884
	830.791	19.293	31477.9	29891.5	28217.8	21169.7	22509.7	22515.8	31477.9	29891.5	28217.8	21169.7	22509.7	22515.8	-0.436565	2.76772
	1548.06	13.105	181570	87643.3	105597	122048	88033.2	67216.3	181570	87643.3	105597	122048	88033.2	67216.3	-0.434723	0.42087
	964.851	19.8787	48781.1	35531.8	34016.5	28420.5	29826.3	29306	48781.1	35531.8	34016.5	28420.5	29826.3	29306	-0.434584	1.02313
	377.378	13.2663	86954.8	91348.7	90544.6	61113.1	50875.6	86982.8	86954.8	91348.7	90544.6	61113.1	50875.6	86982.8	-0.43423	1.00935
	834.604	9.69717	17977.4	8977.04	10443.2	9143.95	12411.3	6179.34	17977.4	8977.04	10443.2	9143.95	12411.3	6179.34	-0.43126	0.412628
	1637.1	14.0382	716.163	4479.22	5687.73	1381.62	2783.98	3908.05	716.163	4479.22	5687.73	1381.62	2783.98	3908.05	-0.430798	0.218956
	828.781	20.4603	781647	677657	640886	388321	655310	514546	781647	677657	640886	388321	655310	514546	-0.43066	0.962741
	1743.15	14.147	39065.2	25623.8	22488.5	28436.1	19830.8	16441.7	39065.2	25623.8	22488.5	28436.1	19830.8	16441.7	-0.429998	0.531046
	648.613	14.8938	7900.4	17557.7	18901	10192.9	14520.6	8230.21	7900.4	17557.7	18901	10192.9	14520.6	8230.21	-0.429227	0.411245
	934.883	20.9013	72165.3	69881.5	60123.4	35628.3	57463.2	57337.6	72165.3	69881.5	60123.4	35628.3	57463.2	57337.6	-0.426487	0.993257
	784.562	12.7357	386068	336255	367325	290880	266918	253176	386068	336255	367325	290880	266918	253176	-0.426134	2.15455
	956.631	11.3342	2.64204e+06	2.63251e+06	2.51266e+06	1.7035e+06	2.06404e+06	2.02984e+06	2.64204e+06	2.63251e+06	2.51266e+06	1.7035e+06	2.06404e+06	2.02984e+06	-0.425705	2.25259
	1544.03	12.1183	196974	138581	110748	144665	106161	81602	196974	138581	110748	144665	106161	81602	-0.424981	0.533849
	717.562	10.2207	76241.4	70088.5	67735.6	44130.4	61960.8	53514.2	76241.4	70088.5	67735.6	44130.4	61960.8	53514.2	-0.423543	1.46725
	690.602	14.6705	118053	125624	81344.3	56429.2	107449	78611	118053	125624	81344.3	56429.2	107449	78611	-0.422617	0.613566
	1839.18	14.7647	8450.31	7922.95	5934.27	7577.21	4967.86	4105.47	8450.31	7922.95	5934.27	7577.21	4967.86	4105.47	-0.421962	0.659626
	871.627	7.99633	21504	14494.4	13800.7	15966.4	12810.8	8395.01	21504	14494.4	13800.7	15966.4	12810.8	8395.01	-0.421895	0.567193
	1531.19	15.3238	1.69656e+06	1.62674e+06	1.64502e+06	1.20735e+06	1.25955e+06	1.24315e+06	1.69656e+06	1.62674e+06	1.64502e+06	1.20735e+06	1.25955e+06	1.24315e+06	-0.421317	4.06544
	1548.13	14.0918	43008.7	50034.4	52424.7	31677.3	39726.4	37361.6	43008.7	50034.4	52424.7	31677.3	39726.4	37361.6	-0.419482	1.52648
	771.603	18.5805	222772	233152	212049	264266	230467	4814.77	222772	233152	212049	264266	230467	4814.77	-0.419166	0.276071
	906.577	13.9883	17022.3	24245.8	43827.4	19756	16853.7	27133.9	17022.3	24245.8	43827.4	19756	16853.7	27133.9	-0.416804	0.343845
	907.627	11.0433	40012.5	39237.7	42391.3	31255.9	32090.4	27777.9	40012.5	39237.7	42391.3	31255.9	32090.4	27777.9	-0.41673	2.47757
	1479.08	14.1387	4990.74	5578.16	3108.47	4077.76	3293.65	2875.57	4990.74	5578.16	3108.47	4077.76	3293.65	2875.57	-0.416592	0.624261
	815.561	8.00033	24163.3	14794.5	9778.94	15948.9	11519.8	9055.58	24163.3	14794.5	9778.94	15948.9	11519.8	9055.58	-0.416152	0.363677
	1015.8	4.799	140659	135940	78419	92300.7	90224.2	83538.4	140659	135940	78419	92300.7	90224.2	83538.4	-0.416119	0.666186
	802.704	17.5538	69315.6	49164.2	44938.8	37419.4	45996.4	39100.1	69315.6	49164.2	44938.8	37419.4	45996.4	39100.1	-0.415603	0.790138
	1036.92	19.6788	13217.1	10890.8	13715.1	8009.78	10842.8	9512.62	13217.1	10890.8	13715.1	8009.78	10842.8	9512.62	-0.415146	1.23925
	1516.01	13.0252	186414	129865	98332.5	149469	97584.6	63905	186414	129865	98332.5	149469	97584.6	63905	-0.41504	0.4096
	839.503	10.8368	87972.6	82137.8	53844.2	77915.3	46547.6	43677.4	87972.6	82137.8	53844.2	77915.3	46547.6	43677.4	-0.41354	0.540054
	1471.09	12.7288	205280	195025	203455	135552	149894	168244	205280	195025	203455	135552	149894	168244	-0.412269	2.13017
	786.58	13.6437	147408	118711	136915	105936	95831.1	101108	147408	118711	136915	105936	95831.1	101108	-0.412177	1.70429
	1085.94	19.6498	85923.4	54899.5	52232.4	50999.9	53235.3	40898.1	85923.4	54899.5	52232.4	50999.9	53235.3	40898.1	-0.411635	0.627466
	908.627	11.0228	6992.57	10826.3	9177.91	7976.1	6165.62	6188.84	6992.57	10826.3	9177.91	7976.1	6165.62	6188.84	-0.409137	0.815147
	760.718	19.2943	62111.1	62264.7	60075.4	37726.4	48570	52637.9	62111.1	62264.7	60075.4	37726.4	48570	52637.9	-0.408837	1.55107
	830.671	14.242	154354	140013	130450	104858	107567	107713	154354	140013	130450	104858	107567	107713	-0.408146	2.11903
	799.535	12.1583	425711	381309	311107	314261	277784	250582	425711	381309	311107	314261	277784	250582	-0.408118	1.13288
	1352.21	22.1637	72834.5	49435.3	46944.8	38005.8	45891.3	43637.4	72834.5	49435.3	46944.8	38005.8	45891.3	43637.4	-0.407967	0.743702
	565.405	6.30117	114503	104592	100216	84425.6	87757.9	68737.7	114503	104592	100216	84425.6	87757.9	68737.7	-0.406398	1.64859
	774.821	15.3278	2.19342e+06	2.05708e+06	1.93779e+06	1.57998e+06	1.58327e+06	1.50916e+06	2.19342e+06	2.05708e+06	1.93779e+06	1.57998e+06	1.58327e+06	1.50916e+06	-0.405375	2.53981
	550.556	19.333	27774.9	25281.5	32234	17184.9	24221.9	23019.9	27774.9	25281.5	32234	17184.9	24221.9	23019.9	-0.404727	1.09872
	883.631	7.9645	322755	207788	193798	213016	184142	150011	322755	207788	193798	213016	184142	150011	-0.404683	0.589732
	819.571	11.0668	105516	97617.2	93802.2	79391.2	81154.2	63929.4	105516	97617.2	93802.2	79391.2	81154.2	63929.4	-0.403595	1.6942
	1660.15	12.7123	149209	70229.5	114431	29383.7	130236	92853.7	149209	70229.5	114431	29383.7	130236	92853.7	-0.403154	0.29507
	666.368	6.942	152830	77855.7	90325.8	95952.3	76265.2	70731.1	152830	77855.7	90325.8	95952.3	76265.2	70731.1	-0.401976	0.459994
	816.655	14.2435	119552	108003	102973	82679	83240.8	84443.2	119552	108003	102973	82679	83240.8	84443.2	-0.400751	2.24887
	590.516	14.0902	12002.5	9662.8	11229.8	5361.67	10822.4	8761.57	12002.5	9662.8	11229.8	5361.67	10822.4	8761.57	-0.399087	0.696162
	986.789	19.6443	113866	24841.4	62963.1	127598	21292.2	4104.55	113866	24841.4	62963.1	127598	21292.2	4104.55	-0.398513	0.128186
	980.648	14.8318	289378	260898	192841	251169	180589	132301	289378	260898	192841	251169	180589	132301	-0.397741	0.595101
	1658.06	14.0435	32438.7	62896.2	78033.6	41875.6	28229.1	61544.6	32438.7	62896.2	78033.6	41875.6	28229.1	61544.6	-0.397141	0.349148
	1665.1	13.9472	50172.5	62066.9	59927.3	48749.3	32103.4	49914.6	50172.5	62066.9	59927.3	48749.3	32103.4	49914.6	-0.396805	0.94691
	1745.17	14.1483	14986.3	9578.71	7490.07	10686.1	7472.76	6209.56	14986.3	9578.71	7490.07	10686.1	7472.76	6209.56	-0.395541	0.419847
	815.717	19.0008	15307.3	14598.6	13307.9	8099.75	11638.4	13115.3	15307.3	14598.6	13307.9	8099.75	11638.4	13115.3	-0.395448	1.01358
	539.461	14.5082	17347.7	34530.3	24663.2	24871.7	17918.9	15431.6	17347.7	34530.3	24663.2	24871.7	17918.9	15431.6	-0.394667	0.460704
	801.551	13.1905	954128	846968	663134	736492	627175	511027	954128	846968	663134	736492	627175	511027	-0.394482	0.853052
	1536.12	13.9637	45280.7	34580.5	28047.3	30327.8	29400.5	22378.4	45280.7	34580.5	28047.3	30327.8	29400.5	22378.4	-0.394237	0.698194
	876.656	12.1377	296349	239670	222171	209119	188704	179152	296349	239670	222171	209119	188704	179152	-0.394051	1.17995
	1575.13	12.1255	8662.65	8708.06	7495.69	5210.79	6473.49	7240.59	8662.65	8708.06	7495.69	5210.79	6473.49	7240.59	-0.393914	1.30254
	1194.82	11.3038	55077.9	39843.6	34433.8	33626.6	33114.1	31726.3	55077.9	39843.6	34433.8	33626.6	33114.1	31726.3	-0.393626	0.763308
	1660.07	14.0242	21889.3	43323.7	51569.9	26387.2	22777.7	39859.7	21889.3	43323.7	51569.9	26387.2	22777.7	39859.7	-0.391552	0.378689
	830.67	15.2618	60112.5	46515.2	47265.6	40209.1	38896.5	38513.6	60112.5	46515.2	47265.6	40209.1	38896.5	38513.6	-0.387807	1.27663
	313.274	10.7072	60365.4	53866.7	53013.6	43044.6	44207.3	40641.9	60365.4	53866.7	53013.6	43044.6	44207.3	40641.9	-0.387022	2.17057
	1072.72	12.515	3853.51	2533.31	6570.99	1934.62	2596.1	5386.3	3853.51	2533.31	6570.99	1934.62	2596.1	5386.3	-0.385844	0.252801
	1652.11	12.0123	31668.1	38989.8	43029.9	22498.4	30035.8	34485.3	31668.1	38989.8	43029.9	22498.4	30035.8	34485.3	-0.385668	0.85602
	565.477	11.9903	13881.6	14588.3	9912.58	10055.4	6376.55	12961.8	13881.6	14588.3	9912.58	10055.4	6376.55	12961.8	-0.384936	0.553581
	968.914	20.8903	37565	34643.6	33308.5	25442.5	27150.2	28244.4	37565	34643.6	33308.5	25442.5	27150.2	28244.4	-0.384389	2.27097
	557.469	12.9992	57450.8	107790	66048.2	53316.5	70481.5	53402.9	57450.8	107790	66048.2	53316.5	70481.5	53402.9	-0.384308	0.471733
	577.521	16.159	51445.5	57271.8	46381.3	27800.5	46594.7	44454.8	51445.5	57271.8	46381.3	27800.5	46594.7	44454.8	-0.384044	0.833667
	1534.11	13.9663	445356	336226	274618	304844	283662	221184	445356	336226	274618	304844	283662	221184	-0.383443	0.666773
	1114.99	20.015	757822	573108	459329	465486	485939	422395	757822	573108	459329	465486	485939	422395	-0.381976	0.712835
	797.576	15.1528	36129.2	40736.5	33302.8	31465.4	30171.2	22942	36129.2	40736.5	33302.8	31465.4	30171.2	22942	-0.381347	1.17129
	893.748	17.8142	7057.23	7676.1	8350.82	1364.91	8608.88	7762.49	7057.23	7676.1	8350.82	1364.91	8608.88	7762.49	-0.3802	0.314628
	595.531	15.3183	939273	875420	841858	687677	685511	669273	939273	875420	841858	687677	685511	669273	-0.379246	2.664
	624.637	17.391	151721	118333	30054.9	32705.5	99245.6	98812.9	151721	118333	30054.9	32705.5	99245.6	98812.9	-0.379068	0.210845
	1084.94	19.6472	96264.4	65818.9	62086.4	57982	63374.4	51033.4	96264.4	65818.9	62086.4	57982	63374.4	51033.4	-0.378916	0.689238
	1062.95	20.8378	106912	28716.6	79622.7	34953.2	38320.2	92391.1	106912	28716.6	79622.7	34953.2	38320.2	92391.1	-0.377755	0.217961
	1136.73	13.5737	57952.3	55731.1	54767.5	38066.7	51786	39843	57952.3	55731.1	54767.5	38066.7	51786	39843	-0.377197	1.36822
	1572.12	12.1157	128304	166477	157856	94102.3	117540	136921	128304	166477	157856	94102.3	117540	136921	-0.376935	0.958995
	339.291	15.3225	815044	770045	759118	594485	603509	610942	815044	770045	759118	594485	603509	610942	-0.373958	3.25775
	800.618	14.0932	312476	313702	313568	208507	272411	245586	312476	313702	313568	208507	272411	245586	-0.3713	1.73225
	768.576	15.8615	231389	259508	218035	172827	218543	157179	231389	259508	218035	172827	218543	157179	-0.370026	1.13778
	1571.12	12.1128	127303	148915	172062	94557.9	119970	132666	127303	148915	172062	94557.9	119970	132666	-0.368659	0.920261
	1117.69	14.624	44190	37510.3	32070	32722.5	29746.1	25669.4	44190	37510.3	32070	32722.5	29746.1	25669.4	-0.368287	0.987251
	1121.62	9.58933	255224	260665	264172	183994	211165	209829	255224	260665	264172	183994	211165	209829	-0.366678	2.49671
	887.506	12.5758	10122.5	5901.21	6478.29	13863.2	1073.2	2521.28	10122.5	5901.21	6478.29	13863.2	1073.2	2521.28	-0.366186	0.147012
	890.858	20.94	18057.3	27193.4	13771	14322.8	16633.5	14879.1	18057.3	27193.4	13771	14322.8	16633.5	14879.1	-0.364787	0.474266
	1498.06	14.0877	830195	961708	1.0789e+06	748613	765972	715728	830195	961708	1.0789e+06	748613	765972	715728	-0.36421	1.36036
	757.584	15.3168	297826	283119	275108	223377	221815	220086	297826	283119	275108	223377	221815	220086	-0.363744	3.15767
	1549.13	14.0918	23835.4	26034.1	28376.2	17977.8	21518.8	21453.5	23835.4	26034.1	28376.2	17977.8	21518.8	21453.5	-0.360382	1.51625
	887.571	14.023	126162	251339	326484	144152	146655	257943	126162	251339	326484	144152	146655	257943	-0.359399	0.30317
	784.555	9.8455	63521.7	46975.9	51885.6	34315.1	49305.9	42995.1	63521.7	46975.9	51885.6	34315.1	49305.9	42995.1	-0.358943	0.844602
	1484.96	8.44133	8916.61	12669.3	15637.9	7934.44	10672.2	10423.8	8916.61	12669.3	15637.9	7934.44	10672.2	10423.8	-0.358667	0.569559
	830.672	15.8543	104911	103916	95100.5	77239	84277	75678.2	104911	103916	95100.5	77239	84277	75678.2	-0.357658	2.25654
	844.607	12.07	151602	93638.4	81162.2	112252	82989.2	59687.7	151602	93638.4	81162.2	112252	82989.2	59687.7	-0.356558	0.377331
	730.683	16.4457	49572.6	40949	38573.1	46756	30915.5	23279.7	49572.6	40949	38573.1	46756	30915.5	23279.7	-0.354773	0.539255
	818.776	20.7772	430145	460986	455157	300151	365579	387213	430145	460986	455157	300151	365579	387213	-0.354559	1.60928
	1154.96	13.6383	15620.1	14872.3	14381.7	10959.7	11514.4	12638	15620.1	14872.3	14381.7	10959.7	11514.4	12638	-0.353916	2.22304
	884.823	20.4835	292012	272782	286103	181646	244467	240885	292012	272782	286103	181646	244467	240885	-0.351303	1.35474
	205.087	3.07767	40733.9	49332.2	53114.9	51469.7	10445	50357.3	40733.9	49332.2	53114.9	51469.7	10445	50357.3	-0.350842	0.299233
	801.553	7.96183	921113	728861	721885	654998	618771	586254	921113	728861	721885	654998	618771	586254	-0.350699	1.17569
	748.511	11.5438	132200	75496.1	39995.1	66435.9	69951.8	57858.8	132200	75496.1	39995.1	66435.9	69951.8	57858.8	-0.350656	0.262251
	871.575	14.1318	1.5211e+06	1.13436e+06	1.0049e+06	1.16237e+06	908170	801253	1.5211e+06	1.13436e+06	1.0049e+06	1.16237e+06	908170	801253	-0.350031	0.627932
	767.491	12.059	155423	101449	79647.4	119668	98873.4	45517.5	155423	101449	79647.4	119668	98873.4	45517.5	-0.349825	0.312905
	881.58	14.6212	64823.3	73284.6	35779.9	58363.7	30712.3	47454.4	64823.3	73284.6	35779.9	58363.7	30712.3	47454.4	-0.348934	0.375257
	794.591	15.3293	37089.6	34265.2	33830.9	28307.9	31271.4	23134.3	37089.6	34265.2	33830.9	28307.9	31271.4	23134.3	-0.346741	1.35302
	417.316	12.7453	130269	175276	97165.9	90032.8	105665	121365	130269	175276	97165.9	90032.8	105665	121365	-0.344974	0.513542
	579.536	15.8695	139059	166733	146020	105540	144904	105596	139059	166733	146020	105540	144904	105596	-0.343684	0.962981
	1651.1	12.0108	32716.8	38900.6	42806.3	25304.7	30639.9	34247	32716.8	38900.6	42806.3	25304.7	30639.9	34247	-0.343322	0.964782
	885.837	21.2952	13084.1	12291.3	3694.7	1697.29	8659.31	12557.2	13084.1	12291.3	3694.7	1697.29	8659.31	12557.2	-0.343316	0.178256
	1848.23	12.7895	252126	263275	241649	178490	229089	189498	252126	263275	241649	178490	229089	189498	-0.342472	1.48916
	731.579	11.7477	341129	272362	259578	216848	267855	205495	341129	272362	259578	216848	267855	205495	-0.339085	0.894769
	577.52	15.324	580180	572491	533587	436138	455529	441499	580180	572491	533587	436138	455529	441499	-0.338969	2.78829
	1084.95	20.9013	7484.58	13804.6	17799.1	9095.17	12144.9	9690.13	7484.58	13804.6	17799.1	9095.17	12144.9	9690.13	-0.337717	0.360595
	1096.94	20.2177	52336.7	46335.3	43960	35039.1	43463	34368.2	52336.7	46335.3	43960	35039.1	43463	34368.2	-0.337631	1.21276
	1870.22	13.2705	7807.1	9389.13	10528.6	4201.49	8628.02	9115.67	7807.1	9389.13	10528.6	4201.49	8628.02	9115.67	-0.337273	0.47757
	850.744	17.0217	46491.3	50225.3	51483.5	40057.2	44926.1	32330.8	46491.3	50225.3	51483.5	40057.2	44926.1	32330.8	-0.337171	1.22095
	595.52	13.9265	26440.5	56048.1	53125.7	41974.9	31800.7	33590.5	26440.5	56048.1	53125.7	41974.9	31800.7	33590.5	-0.336971	0.40162
	1532.11	14.1855	950029	727301	581655	721479	591949	480207	950029	727301	581655	721479	591949	480207	-0.332788	0.535195
	311.259	13.9732	315229	312830	315027	231683	254301	263410	315229	312830	315027	231683	254301	263410	-0.331665	2.6175
	895.524	12.5937	48411.6	41935.4	49191.2	32314.2	35340.2	43491.3	48411.6	41935.4	49191.2	32314.2	35340.2	43491.3	-0.328207	1.0979
	919.595	14.9588	38868.7	33742.9	23963.2	33139.4	21267.4	22563.3	38868.7	33742.9	23963.2	33139.4	21267.4	22563.3	-0.327349	0.49426
	1049.96	21.8427	7545.91	10092.3	10093.4	7931.71	5827.47	8366.28	7545.91	10092.3	10093.4	7931.71	5827.47	8366.28	-0.325823	0.741949
	832.811	21.2278	218462	193877	98981.7	96829.8	161599	149563	218462	193877	98981.7	96829.8	161599	149563	-0.325684	0.343645
	605.316	11.9767	370959	207170	259645	262002	187767	219428	370959	207170	259645	262002	187767	219428	-0.32413	0.458809
	1552.09	14.0958	42107.3	34063.1	28381.6	29418.6	30419.4	23703.4	42107.3	34063.1	28381.6	29418.6	30419.4	23703.4	-0.323659	0.711213
	941.562	12.4283	18120.5	19074.1	15435.9	16208.1	6854.5	19002.8	18120.5	19074.1	15435.9	16208.1	6854.5	19002.8	-0.323265	0.387194
	775.536	12.875	871651	611073	471766	698127	479897	384858	871651	611073	471766	698127	479897	384858	-0.322583	0.364808
	760.544	12.124	12715.9	11177.7	7928.21	8695.24	8254.27	8517.01	12715.9	11177.7	7928.21	8695.24	8254.27	8517.01	-0.321414	0.679371
	1854.27	14.373	5825.83	7274.39	6804.5	4657.7	5920.22	5357.6	5825.83	7274.39	6804.5	4657.7	5920.22	5357.6	-0.320865	1.10782
	1765.11	14.1732	803713	622524	558058	616214	513057	460580	803713	622524	558058	616214	513057	460580	-0.319734	0.691429
	749.535	14.0877	1.33092e+06	1.36992e+06	1.45418e+06	1.15683e+06	1.10767e+06	1.06891e+06	1.33092e+06	1.36992e+06	1.45418e+06	1.15683e+06	1.10767e+06	1.06891e+06	-0.317854	2.45542
	866.608	12.0027	15573.2	13008.8	6720.69	11815.6	7175.8	9338.46	15573.2	13008.8	6720.69	11815.6	7175.8	9338.46	-0.317455	0.32325
	850.789	20.8983	132447	162506	192565	84882.9	164694	141661	132447	162506	192565	84882.9	164694	141661	-0.31741	0.473449
	1100.97	20.9053	35897.6	27223	27932.7	23304.5	26604	23220.7	35897.6	27223	27932.7	23304.5	26604	23220.7	-0.316265	0.932355
	774.611	15.3293	3.12037e+07	2.96661e+07	2.88787e+07	2.41954e+07	2.41224e+07	2.3764e+07	3.12037e+07	2.96661e+07	2.88787e+07	2.41954e+07	2.41224e+07	2.3764e+07	-0.316254	2.97188
	987.859	20.241	4968.84	10565.7	7990.32	5179.05	4795.4	8941.55	4968.84	10565.7	7990.32	5179.05	4795.4	8941.55	-0.314576	0.298468
	904.515	3.36717	129259	121302	77355.6	46837	125671	91191.4	129259	121302	77355.6	46837	125671	91191.4	-0.314437	0.312987
	1550.05	10.9828	4963	8111.63	6600.96	5870.93	7672	2280.95	4963	8111.63	6600.96	5870.93	7672	2280.95	-0.314304	0.283217
	794.793	12.1075	812729	779811	767954	599021	659119	640335	812729	779811	767954	599021	659119	640335	-0.314248	2.64181
	1137.66	10.9027	56569.8	61429.7	59831.8	52700.2	46275.6	44064.9	56569.8	61429.7	59831.8	52700.2	46275.6	44064.9	-0.314083	1.76323
	1104.99	22.0232	34648.9	26056.7	36325.9	32952.9	25444.1	19710.3	34648.9	26056.7	36325.9	32952.9	25444.1	19710.3	-0.312996	0.562014
	339.291	13.9693	338414	325228	344914	251616	273341	287094	338414	325228	344914	251616	273341	287094	-0.31265	2.28256
	814.635	14.4403	28997.2	28942.1	23607	20855.9	21766.3	23047.1	28997.2	28942.1	23607	20855.9	21766.3	23047.1	-0.312401	1.30683
	413.399	8.60133	357261	312727	336584	323089	265470	222481	357261	312727	336584	323089	265470	222481	-0.311607	0.957763
	1009.81	18.1945	51070.5	39538.9	49294.1	38846.3	37398.4	36531.3	51070.5	39538.9	49294.1	38846.3	37398.4	36531.3	-0.310972	1.16566
	915.525	14.8303	113729	86041.3	68881.2	110322	61935.8	44384.3	113729	86041.3	68881.2	110322	61935.8	44384.3	-0.310421	0.297387
	613.571	20.1638	370521	208978	181196	89414.7	283828	240848	370521	208978	181196	89414.7	283828	240848	-0.308864	0.229512
	732.631	17.5607	172469	117245	117444	102928	117793	108007	172469	117245	117444	102928	117793	108007	-0.308693	0.622526
	1550.13	14.0975	9259.93	10596.3	11050.3	7543.37	9203.98	8226.64	9259.93	10596.3	11050.3	7543.37	9203.98	8226.64	-0.307483	1.28471
	694.399	6.94467	138262	78466.9	85889.4	87221.2	78395.4	78924.1	138262	78466.9	85889.4	87221.2	78395.4	78924.1	-0.307424	0.435805
	1100.97	20.0097	518146	329655	313646	321091	330782	287571	518146	329655	313646	321091	330782	287571	-0.306044	0.480104
	593.515	13.9663	464017	413456	443003	330166	366469	371786	464017	413456	443003	330166	366469	371786	-0.305578	1.88979
	889.855	20.8833	67513.9	53340.3	56539.2	36266.8	50340.2	56995.2	67513.9	53340.3	56539.2	36266.8	50340.2	56995.2	-0.304875	0.686293
	1516.09	14.089	18673.3	19189.8	18478	13957.9	16694.9	15007.1	18673.3	19189.8	18478	13957.9	16694.9	15007.1	-0.303259	1.90333
	1020.89	19.694	60899.2	33742.2	51431.8	35826.2	42992.2	39592	60899.2	33742.2	51431.8	35826.2	42992.2	39592	-0.302895	0.488239
	900.857	21.5877	42588.5	40072.1	41776.5	32051	36134.5	32734.9	42588.5	40072.1	41776.5	32051	36134.5	32734.9	-0.302199	2.23118
	802.642	16.4293	384319	452510	458849	316273	388506	346415	384319	452510	458849	316273	388506	346415	-0.301679	1.20636
	883.634	11.8013	52124.1	34579.2	50362.8	39980.6	35292.5	35983.4	52124.1	34579.2	50362.8	39980.6	35292.5	35983.4	-0.300983	0.677839
	577.491	12.8363	8083.47	1312.39	1447.48	1880.49	5114.88	1816.66	8083.47	1312.39	1447.48	1880.49	5114.88	1816.66	-0.299262	0.0975486
	1101.97	20.0122	455293	262324	262373	274973	282666	239237	455293	262324	262373	274973	282666	239237	-0.298411	0.392112
	762.531	7.65317	36106.3	24999.7	22990	28139.1	23045.5	17257.4	36106.3	24999.7	22990	28139.1	23045.5	17257.4	-0.297156	0.433896
	1511.98	12.0673	144853	81701.8	64847.7	113256	74276.1	49651.5	144853	81701.8	64847.7	113256	74276.1	49651.5	-0.297004	0.231785
	909.539	13.943	346200	362928	320454	351224	209271	278542	346200	362928	320454	351224	209271	278542	-0.295252	0.673664
	537.445	17.4713	5.6267e+06	4.93958e+06	4.70911e+06	4.4301e+06	4.08532e+06	3.94207e+06	5.6267e+06	4.93958e+06	4.70911e+06	4.4301e+06	4.08532e+06	3.94207e+06	-0.294196	1.40582
	313.275	15.3282	986196	969724	925046	770203	793192	790721	986196	969724	925046	770203	793192	790721	-0.291367	3.06063
	203.146	14.7343	105237	58855.1	101668	63116.9	78418.2	75697.1	105237	58855.1	101668	63116.9	78418.2	75697.1	-0.290887	0.444741
	962.678	14.9933	90873.9	108570	106463	73827.3	92695	83552.4	90873.9	108570	106463	73827.3	92695	83552.4	-0.290734	1.12226
	764.573	13.542	1.45482e+06	1.57982e+06	1.46546e+06	1.43578e+06	1.10806e+06	1.13525e+06	1.45482e+06	1.57982e+06	1.46546e+06	1.43578e+06	1.10806e+06	1.13525e+06	-0.290608	1.14535
	393.372	12.3568	12657.8	7807.93	9044.99	14185.5	4403.67	5541.25	12657.8	7807.93	9044.99	14185.5	4403.67	5541.25	-0.290389	0.202637
	1090.66	10.6107	2753.65	9658.94	3269.89	2369.47	4826.8	5635.77	2753.65	9658.94	3269.89	2369.47	4826.8	5635.77	-0.289403	0.145373
	904.597	16.2623	9612.22	8299.41	7172.5	11736.1	998.958	7823.01	9612.22	8299.41	7172.5	11736.1	998.958	7823.01	-0.287069	0.178246
	970.931	21.52	152266	144422	151337	124598	123584	119124	152266	144422	151337	124598	123584	119124	-0.2866	3.07267
	612.558	16.3947	440042	586814	462101	244280	530432	448189	440042	586814	462101	244280	530432	448189	-0.283995	0.38687
	966.712	17.508	59148	71546.6	75101.3	54136.1	62923.3	51967.8	59148	71546.6	75101.3	54136.1	62923.3	51967.8	-0.283959	0.976379
	820.701	16.0035	57589.5	59439.4	60419.5	56893.7	49412.5	39628.4	57589.5	59439.4	60419.5	56893.7	49412.5	39628.4	-0.282078	0.971187
	549.496	15.1737	11159.5	9463.27	7005.59	6628.94	8093.97	8003.49	11159.5	9463.27	7005.59	6628.94	8093.97	8003.49	-0.281779	0.559409
	355.071	15.4245	38247.8	42811.4	26455.4	35435.5	27369.1	25692.8	38247.8	42811.4	26455.4	35435.5	27369.1	25692.8	-0.280826	0.481002
	459.363	14.7215	96004.6	51744.5	89302.8	57245.8	67149	70989.5	96004.6	51744.5	89302.8	57245.8	67149	70989.5	-0.278888	0.410648
	283.208	14.7287	49332.3	77125.1	83784.1	51878.3	60483	61004.5	49332.3	77125.1	83784.1	51878.3	60483	61004.5	-0.278228	0.488445
	1033.84	19.65	132301	119564	108245	106577	106755	83702.3	132301	119564	108245	106577	106755	83702.3	-0.277807	0.951812
	694.636	16.3878	123496	127740	94893.9	71671.4	120365	93623.4	123496	127740	94893.9	71671.4	120365	93623.4	-0.277013	0.505244
	1307.1	20.5635	199460	175880	161225	111638	175199	156011	199460	175880	161225	111638	175199	156011	-0.276944	0.645159
	1076.96	21.5187	33216.9	25160.5	41566	9369.39	46336.4	26803	33216.9	25160.5	41566	9369.39	46336.4	26803	-0.276563	0.190498
	837.706	18.5238	18378	27346.1	26393.6	16666.8	20476.5	22407.8	18378	27346.1	26393.6	16666.8	20476.5	22407.8	-0.276225	0.562346
	1039.86	20.4122	20991	17544.6	20359.7	16797.6	16718.9	15126.3	20991	17544.6	20359.7	16797.6	16718.9	15126.3	-0.275925	1.34194
	827.675	16.3258	24573.6	21383.6	20785.7	22454.9	16851.8	15916.7	24573.6	21383.6	20785.7	22454.9	16851.8	15916.7	-0.273336	0.748484
	950.829	18.6412	18113.6	13926.9	13469.1	8990.2	15165.8	13505.1	18113.6	13926.9	13469.1	8990.2	15165.8	13505.1	-0.273097	0.480829
	537.444	18.0843	1.33172e+06	1.09988e+06	1.06941e+06	954552	991010	960522	1.33172e+06	1.09988e+06	1.06941e+06	954552	991010	960522	-0.268693	1.11563
	1643.07	14.1537	1.15885e+06	788677	707363	927627	711337	568872	1.15885e+06	788677	707363	927627	711337	568872	-0.266019	0.357163
	1520.04	14.0932	94527.9	86115.8	70000.5	79384.9	75654.9	53602.1	94527.9	86115.8	70000.5	79384.9	75654.9	53602.1	-0.264612	0.577827
	1016.72	12.7772	28430.5	24763.6	26564.7	22671.7	23727.4	19997.5	28430.5	24763.6	26564.7	22671.7	23727.4	19997.5	-0.264532	1.35704
	543.469	12.5745	3306.57	9507.08	8887.93	6006.7	4000.89	8061.02	3306.57	9507.08	8887.93	6006.7	4000.89	8061.02	-0.264315	0.20379
	978.625	12.5743	10191.7	11927.3	9774.19	8678.49	10613.6	7263.99	10191.7	11927.3	9774.19	8678.49	10613.6	7263.99	-0.264205	0.690141
	833.296	15.4315	40634	42120.2	25576.4	37504.7	27121.6	25751.4	40634	42120.2	25576.4	37504.7	27121.6	25751.4	-0.261402	0.390949
	577.52	14.0877	2.92013e+06	3.0909e+06	3.22081e+06	2.66889e+06	2.56537e+06	2.46824e+06	2.92013e+06	3.0909e+06	3.22081e+06	2.66889e+06	2.56537e+06	2.46824e+06	-0.261292	2.08661
	937.583	12.3942	973823	460138	349116	539051	402078	547796	973823	460138	349116	539051	402078	547796	-0.260098	0.189352
	207.033	15.4313	17305.6	19709.6	12657.9	16091.7	12975.9	12440.3	17305.6	19709.6	12657.9	16091.7	12975.9	12440.3	-0.259075	0.503889
	535.431	14.209	379635	381017	354001	311066	330924	289896	379635	381017	354001	311066	330924	289896	-0.258369	1.83921
	632.613	16.9875	71334.9	70462.2	71545.8	60149.9	63862.6	54766.8	71334.9	70462.2	71545.8	60149.9	63862.6	54766.8	-0.254995	1.90812
	1659.06	14.0328	27990.8	59164.1	71481.3	37722.4	35300	59920.9	27990.8	59164.1	71481.3	37722.4	35300	59920.9	-0.254911	0.22071
	845.614	12.708	11198.4	11110.8	11011.5	6153.39	10172.5	11618.1	11198.4	11110.8	11011.5	6153.39	10172.5	11618.1	-0.253881	0.475279
	931.528	13.8783	16029	14677.7	10157.2	17049.4	6783.94	10480.3	16029	14677.7	10157.2	17049.4	6783.94	10480.3	-0.252044	0.247778
	1351.2	22.1635	65022.7	44214.2	46604.3	39277.9	47660.7	43944.9	65022.7	44214.2	46604.3	39277.9	47660.7	43944.9	-0.251795	0.521702
	1115.99	20.0095	601838	359044	366463	372559	399588	343176	601838	359044	366463	372559	399588	343176	-0.251082	0.362408
	650.625	16.9778	2.94658e+06	2.94171e+06	2.9305e+06	2.56254e+06	2.56032e+06	2.29111e+06	2.94658e+06	2.94171e+06	2.9305e+06	2.56254e+06	2.56032e+06	2.29111e+06	-0.250333	2.18286
	872.773	19.6045	210596	194004	233394	97219.9	226210	213315	210596	194004	233394	97219.9	226210	213315	-0.249307	0.325761
	539.448	12.0607	22837	17279.2	16717.8	12171.9	20104.1	15570.5	22837	17279.2	16717.8	12171.9	20104.1	15570.5	-0.248336	0.42399
	1687.1	10.7003	6221.4	7181.8	5187.72	5820.3	4961.14	4882.34	6221.4	7181.8	5187.72	5820.3	4961.14	4882.34	-0.247166	0.683192
	950.822	17.7755	7438.74	3692.31	5978.67	2549.65	6778.69	5090.46	7438.74	3692.31	5978.67	2549.65	6778.69	5090.46	-0.246865	0.211751
	1367.22	22.4778	21675.3	15904.8	15054.8	12100.9	15757.4	16510.3	21675.3	15904.8	15054.8	12100.9	15757.4	16510.3	-0.246477	0.481699
	1522.05	12.0992	229553	195901	187751	179665	178207	159504	229553	195901	187751	179665	178207	159504	-0.245155	1.04597
	1562.14	14.522	8957.72	5272.55	6992.77	5923.88	6593.43	5399.88	8957.72	5272.55	6992.77	5923.88	6593.43	5399.88	-0.244287	0.419555
	615.587	16.9792	151462	152287	153659	131493	135482	119323	151462	152287	153659	131493	135482	119323	-0.243766	2.07426
	911.56	12.518	35043.7	60169.4	48101.4	35971.5	33803.1	51293.6	35043.7	60169.4	48101.4	35971.5	33803.1	51293.6	-0.243363	0.336119
	530.465	15.1283	7879.38	9369.59	4419.51	6507.44	4414.09	7386.74	7879.38	9369.59	4419.51	6507.44	4414.09	7386.74	-0.243102	0.260896
	1510.1	12.9317	8265.75	9710.28	5025.19	6739.33	7610.94	5088.85	8265.75	9710.28	5025.19	6739.33	7610.94	5088.85	-0.242747	0.30835
	814.284	15.4273	125082	132060	80723	117998	85168.4	82562.2	125082	132060	80723	117998	85168.4	82562.2	-0.241799	0.368849
	678.602	14.6763	24696.2	56191.8	26769.8	14190.9	45422.3	31440.5	24696.2	56191.8	26769.8	14190.9	45422.3	31440.5	-0.241663	0.151863
	831.589	16.181	4949.63	961.922	2816.86	419.557	5956.11	1009.78	4949.63	961.922	2816.86	419.557	5956.11	1009.78	-0.241032	0.0748944
	951.586	14.0793	127893	132392	72196.7	103827	96527.9	81028.9	127893	132392	72196.7	103827	96527.9	81028.9	-0.240734	0.344264
	1132.7	10.8943	337154	325849	305279	248881	295953	275720	337154	325849	305279	248881	295953	275720	-0.238831	1.39034
	890.601	13.2843	50969.8	46860.4	48133.8	51112.4	42828.3	29798.8	50969.8	46860.4	48133.8	51112.4	42828.3	29798.8	-0.238308	0.513931
	548.531	18.7815	83916.4	88309.4	97477.6	72849.1	84658.2	71181.2	83916.4	88309.4	97477.6	72849.1	84658.2	71181.2	-0.237989	1.1033
	656.539	14.9627	19154.7	22816.6	12751.2	14515.8	15816.1	16092.9	19154.7	22816.6	12751.2	14515.8	15816.1	16092.9	-0.237238	0.391431
	1559.12	14.0368	55907.5	37355.1	26467.9	40594.2	34628.2	26396.3	55907.5	37355.1	26467.9	40594.2	34628.2	26396.3	-0.236623	0.251212
	1835.16	14.749	58388.6	57151.2	51528.8	58470.7	45358.2	38002.9	58388.6	57151.2	51528.8	58470.7	45358.2	38002.9	-0.23626	0.592291
	784.56	12.1252	76266.3	61709.3	71425.3	60730.4	52497.8	64548.1	76266.3	61709.3	71425.3	60730.4	52497.8	64548.1	-0.236205	0.882506
	547.473	12.7357	174247	168049	171055	141325	143419	151615	174247	168049	171055	141325	143419	151615	-0.234436	2.68264
	961.587	11.3533	619338	594196	507150	592523	470930	400587	619338	594196	507150	592523	470930	400587	-0.233027	0.581791
	828.3	15.4327	691055	726619	425984	654413	464298	450536	691055	726619	425984	654413	464298	450536	-0.232499	0.325659
	773.613	16.261	26475.1	22630.1	20874.2	9874.42	35689.9	14004.3	26475.1	22630.1	20874.2	9874.42	35689.9	14004.3	-0.232379	0.159239
	780.716	19.049	30625	24297.9	24099.5	20081.5	27692.6	19585.3	30625	24297.9	24099.5	20081.5	27692.6	19585.3	-0.23038	0.50156
	1539.07	12.0935	379489	328328	321083	291162	317118	269801	379489	328328	321083	291162	317118	269801	-0.228678	1.03028
	1655.03	12.1555	89449.7	62109.4	68833.5	59730.9	64652.9	63741.1	89449.7	62109.4	68833.5	59730.9	64652.9	63741.1	-0.228385	0.572207
	816.724	17.5495	66161.6	48900.8	50382	44428	51472.8	45412.3	66161.6	48900.8	50382	44428	51472.8	45412.3	-0.227453	0.606342
	1073.63	11.4237	44440.2	36459.2	31450.3	40030.4	29662	26315	44440.2	36459.2	31450.3	40030.4	29662	26315	-0.226779	0.413746
	1096.94	19.4333	14756.5	8219.44	12468.6	10820.2	12130.7	7339.53	14756.5	8219.44	12468.6	10820.2	12130.7	7339.53	-0.226703	0.290751
	1519.05	12.0578	180047	89409.5	68737.5	129816	87127.9	72808.3	180047	89409.5	68737.5	129816	87127.9	72808.3	-0.223033	0.158342
	783.58	11.9157	35162.5	27796.9	21464.4	27339.1	20671.7	24412.9	35162.5	27796.9	21464.4	27339.1	20671.7	24412.9	-0.221189	0.381914
	755.568	13.961	124289	109017	123337	96922.6	104280	104840	124289	109017	123337	96922.6	104280	104840	-0.220747	1.41302
	846.808	21.2828	405306	521135	558537	381441	460931	432521	405306	521135	558537	381441	460931	432521	-0.220065	0.60784
	832.805	19.7368	9908.68	8771.72	11346.7	8309.83	9249.12	8231.27	9908.68	8771.72	11346.7	8309.83	9249.12	8231.27	-0.219441	0.802427
	764.532	9.70933	947609	582571	756029	683370	787113	493247	947609	582571	756029	683370	787113	493247	-0.219361	0.324444
	1104.68	14.5178	10162.3	9835.42	8346.46	9418.1	7357.6	7570.85	10162.3	9835.42	8346.46	9418.1	7357.6	7570.85	-0.219335	0.706957
	1080.97	21.2057	21966.6	16943.5	21352.8	15554.8	15682.1	20584.9	21966.6	16943.5	21352.8	15554.8	15682.1	20584.9	-0.217712	0.542797
	1501.14	14.3315	42474.9	40953.7	39831.3	33588.4	36684.1	35757.9	42474.9	40953.7	39831.3	33588.4	36684.1	35757.9	-0.217226	2.06482
	758.223	15.426	1.77644e+07	1.89784e+07	1.14156e+07	1.68901e+07	1.24345e+07	1.21076e+07	1.77644e+07	1.89784e+07	1.14156e+07	1.68901e+07	1.24345e+07	1.21076e+07	-0.217038	0.32869
	147.066	15.4287	26198.5	27579.9	17161.5	24407.1	18056.4	18588	26198.5	27579.9	17161.5	24407.1	18056.4	18588	-0.216568	0.356531
	429.089	15.4258	48207.6	56276	34818	46143.1	37045.8	36710.6	48207.6	56276	34818	46143.1	37045.8	36710.6	-0.216387	0.39091
	708.416	6.94483	1.32324e+06	839413	956313	943009	828746	914226	1.32324e+06	839413	956313	943009	828746	914226	-0.215619	0.409281
	549.41	7.653	152999	137366	136333	127058	128018	112906	152999	137366	136333	127058	128018	112906	-0.213584	1.26245
	722.432	6.94333	2.25571e+06	1.4356e+06	1.68981e+06	1.64824e+06	1.42966e+06	1.5635e+06	2.25571e+06	1.4356e+06	1.68981e+06	1.64824e+06	1.42966e+06	1.5635e+06	-0.213345	0.419259
	1047.9	20.4452	23058.7	26420.4	25211.4	16277.7	23944.4	24211	23058.7	26420.4	25211.4	16277.7	23944.4	24211	-0.213123	0.543287
	891.534	13.958	103461	100504	84804.1	127092	52950.8	69105.3	103461	100504	84804.1	127092	52950.8	69105.3	-0.212909	0.221658
	778.555	12.102	39345.9	39809.7	40234.9	34584.9	34192.7	34250.9	39345.9	39809.7	40234.9	34584.9	34192.7	34250.9	-0.212645	4.36134
	221.085	15.4315	33200	37712.5	22141.9	32250.2	23784.8	24275.2	33200	37712.5	22141.9	32250.2	23784.8	24275.2	-0.212491	0.324432
	703.547	9.868	117503	100639	106974	74667.4	111521	94621.5	117503	100639	106974	74667.4	111521	94621.5	-0.21136	0.558255
	791.529	9.738	373450	267821	225180	214915	265851	268476	373450	267821	225180	214915	265851	268476	-0.209687	0.340995
	1808.09	14.1927	490688	385941	338239	404737	342274	303582	490688	385941	338239	404737	342274	303582	-0.209596	0.436047
	503.108	15.4258	73823.4	81127.1	49793	70289.1	54166.8	52630.2	73823.4	81127.1	49793	70289.1	54166.8	52630.2	-0.209366	0.346812
	741.197	15.43	33731.1	34692.7	22506.2	31515.5	24082	23118.5	33731.1	34692.7	22506.2	31515.5	24082	23118.5	-0.208099	0.358916
	762.221	15.43	2.53015e+06	2.68957e+06	1.61351e+06	2.4153e+06	1.77988e+06	1.72094e+06	2.53015e+06	2.68957e+06	1.61351e+06	2.4153e+06	1.77988e+06	1.72094e+06	-0.207918	0.31014
	1560.13	14.0395	29263.8	19674.9	14211.1	19981.7	19779.3	14916.4	29263.8	19674.9	14211.1	19981.7	19779.3	14916.4	-0.207833	0.236304
	744.564	12.7288	9.7382e+06	9.07598e+06	8.96798e+06	7.77516e+06	7.91945e+06	8.36966e+06	9.7382e+06	9.07598e+06	8.96798e+06	7.77516e+06	7.91945e+06	8.36966e+06	-0.207266	1.839
	818.727	17.5523	17578.6	11897.2	9411.37	10105.1	7781.18	15813.1	17578.6	11897.2	9411.37	10105.1	7781.18	15813.1	-0.206575	0.195547
	1068.68	10.2	22576	26218.3	27365.3	17956.2	23574	24493.2	22576	26218.3	27365.3	17956.2	23574	24493.2	-0.206049	0.605222
	844.806	19.282	34629.1	34105.4	37912	29812.7	30437.2	32291	34629.1	34105.4	37912	29812.7	30437.2	32291	-0.204673	1.54312
	615.499	12.1018	539077	548460	538086	445285	478696	487043	539077	548460	538086	445285	478696	487043	-0.20425	2.25273
	1536.14	15.321	1.64024e+06	1.44792e+06	1.25174e+06	1.47071e+06	1.25053e+06	1.04628e+06	1.64024e+06	1.44792e+06	1.25174e+06	1.47071e+06	1.25053e+06	1.04628e+06	-0.20405	0.502014
	780.562	10.7813	61117.6	35548.6	30396.3	44660.5	35427.3	30268.4	61117.6	35548.6	30396.3	44660.5	35427.3	30268.4	-0.203371	0.207334
	727.536	12.7273	87366.5	83990.5	79865.9	69938.6	70729.4	77603.2	87366.5	83990.5	79865.9	69938.6	70729.4	77603.2	-0.202846	1.55191
	1636.08	12.0205	7724.19	7585.97	11267.8	6642.87	8361.83	8088.7	7724.19	7585.97	11267.8	6642.87	8361.83	8088.7	-0.202748	0.368728
	1687.08	13.9417	70773.3	69799.8	49166.3	84088.7	36346.2	44569.5	70773.3	69799.8	49166.3	84088.7	36346.2	44569.5	-0.201515	0.193649
	826.64	12.7027	341486	253016	241509	274322	225250	228344	341486	253016	241509	274322	225250	228344	-0.199749	0.436948
	341.019	15.4258	18102.7	20035.6	13035.6	17716.6	13418.8	13452.6	18102.7	20035.6	13035.6	17716.6	13418.8	13452.6	-0.198754	0.362278
	893.55	12.4177	33515.1	24455.8	15111.2	38688.7	22955.9	2033.64	33515.1	24455.8	15111.2	38688.7	22955.9	2033.64	-0.198718	0.0943139
	892.882	21.8727	145570	136499	138851	29182.9	209537	128067	145570	136499	138851	29182.9	209537	128067	-0.198604	0.126638
	553.443	18.71	19890.9	26866.9	24996	20560.6	22786.4	19208.8	19890.9	26866.9	24996	20560.6	22786.4	19208.8	-0.197914	0.587141
	753.55	15.8667	576651	556508	507068	511478	470622	449414	576651	556508	507068	511478	470622	449414	-0.196353	1.18711
	779.559	13.9333	123378	89995.3	69421.8	101616	82059.8	63196.3	123378	89995.3	69421.8	101616	82059.8	63196.3	-0.195995	0.246093
	794.579	12.106	1.4496e+07	1.45415e+07	1.44594e+07	1.18674e+07	1.3004e+07	1.31295e+07	1.4496e+07	1.45415e+07	1.44594e+07	1.18674e+07	1.3004e+07	1.31295e+07	-0.19488	1.98417
	1664.1	12.7358	71532.8	69860.9	40880.9	55990	55603.6	47764.4	71532.8	69860.9	40880.9	55990	55603.6	47764.4	-0.193843	0.301309
	165.127	14.9767	44774	51348.8	35531.2	36316.2	37768.2	41025.2	44774	51348.8	35531.2	36316.2	37768.2	41025.2	-0.193745	0.502906
	1853.27	14.3618	4666.05	5532.2	6860.67	5913.28	4886.1	4127.19	4666.05	5532.2	6860.67	5913.28	4886.1	4127.19	-0.192645	0.360706
	1671.09	14.3373	116451	94411.7	75367.9	99659.3	82642.2	68316.6	116451	94411.7	75367.9	99659.3	82642.2	68316.6	-0.191687	0.326863
	830.594	7.649	742335	567006	521916	618719	548207	437370	742335	567006	521916	618719	548207	437370	-0.190894	0.370494
	903.873	21.7473	75057.6	87237.8	130405	73323.4	91824.1	91396.4	75057.6	87237.8	130405	73323.4	91824.1	91396.4	-0.190219	0.270126
	621.311	6.93517	552423	355676	452442	397976	375146	420558	552423	355676	452442	397976	375146	420558	-0.188765	0.404472
	859.815	20.9162	174934	187792	184522	147302	162349	170548	174934	187792	184522	147302	162349	170548	-0.188561	1.33634
	565.482	12.7288	301178	277701	278815	243438	253055	256188	301178	277701	278815	243438	253055	256188	-0.188426	1.82528
	597.489	12.1102	68975.8	71475.5	72290.4	56766.1	63854.8	66178.6	68975.8	71475.5	72290.4	56766.1	63854.8	66178.6	-0.187612	1.34718
	1840.18	12.2342	55535.8	37494.7	32818.8	41240.5	40219.2	29047	55535.8	37494.7	32818.8	41240.5	40219.2	29047	-0.187564	0.255623
	1656.05	14.0683	19338.6	24889.5	29712.8	24057.3	11998.2	28888.3	19338.6	24889.5	29712.8	24057.3	11998.2	28888.3	-0.187182	0.197137
	1092.97	20.3487	56483.6	39057	32104.3	38878.1	41950	31315.9	56483.6	39057	32104.3	38878.1	41950	31315.9	-0.186783	0.260241
	936.639	12.7825	92324.1	90380	78643.7	74880.4	82588.1	72181.8	92324.1	90380	78643.7	74880.4	82588.1	72181.8	-0.186533	0.933833
	903.564	14.0683	320611	528709	675325	407064	360813	572181	320611	528709	675325	407064	360813	572181	-0.186178	0.194785
	842.308	15.4218	34210.2	32051.2	19760.1	30981.8	22815.7	21849	34210.2	32051.2	19760.1	30981.8	22815.7	21849	-0.185422	0.256988
	912.554	12.1788	26589.9	31299.8	25966.3	21927.6	25972.3	25870.8	26589.9	31299.8	25966.3	21927.6	25972.3	25870.8	-0.184867	0.715854
	555.514	20.4643	8823.77	5755.39	5663.93	4639.57	7075.75	6098.57	8823.77	5755.39	5663.93	4639.57	7075.75	6098.57	-0.184427	0.256144
	911.553	12.5152	136596	90590.6	85448.4	92704	93399.6	89251.3	136596	90590.6	85448.4	92704	93399.6	89251.3	-0.183188	0.311066
	1807.09	14.1925	495110	387492	337403	408556	346738	319280	495110	387492	337403	408556	346738	319280	-0.183121	0.38083
	281.052	15.4285	45200.3	51351.7	33165.1	45815.5	35084.8	33484.6	45200.3	51351.7	33165.1	45815.5	35084.8	33484.6	-0.181474	0.317214
	733.494	7.6545	175474	148722	145902	171858	129290	113913	175474	148722	145902	171858	129290	113913	-0.179641	0.39254
	1068.67	11.428	230912	195328	197286	167996	189009	193577	230912	195328	197286	167996	189009	193577	-0.179492	0.80422
	981.651	14.818	187998	166977	182904	209773	148389	116911	187998	166977	182904	209773	148389	116911	-0.179132	0.304439
	958.93	21.524	171216	150475	143961	130298	146162	134890	171216	150475	143961	130298	146162	134890	-0.178891	0.890677
	776.54	7.634	96075.6	77014	70807.5	78693.2	75726.3	61193.1	96075.6	77014	70807.5	78693.2	75726.3	61193.1	-0.177831	0.432539
	777.55	13.958	958392	697259	522869	806542	636592	482761	958392	697259	522869	806542	636592	482761	-0.177819	0.206975
	339.292	16.4002	17587.1	24231.3	19007.2	13025.4	22366	18410.2	17587.1	24231.3	19007.2	13025.4	22366	18410.2	-0.177032	0.278745
	638.338	6.95017	1.76698e+06	1.12448e+06	1.47574e+06	1.28057e+06	1.22094e+06	1.36206e+06	1.76698e+06	1.12448e+06	1.47574e+06	1.28057e+06	1.22094e+06	1.36206e+06	-0.176776	0.369296
	1011.74	16.8455	8919.64	7447.34	7208.69	8401.05	6518.87	5937.15	8919.64	7447.34	7208.69	8401.05	6518.87	5937.15	-0.176762	0.4219
	980.648	14.1813	1.14032e+06	1.07023e+06	866141	1.02025e+06	867042	834736	1.14032e+06	1.07023e+06	866141	1.02025e+06	867042	834736	-0.1767	0.518021
	780.716	17.4132	22690.1	12782.4	12384.4	10724	16520	15106	22690.1	12782.4	12384.4	10724	16520	15106	-0.176363	0.184459
	632.527	13.3325	31906.9	65153	36355.3	20542.6	67710	29823.8	31906.9	65153	36355.3	20542.6	67710	29823.8	-0.176202	0.103392
	431.354	11.3673	73735.7	64094.6	55437.2	47365.4	61777.9	61930.4	73735.7	64094.6	55437.2	47365.4	61777.9	61930.4	-0.175982	0.443902
	919.565	11.359	18188.2	29475.1	5121.72	21012.8	1042.26	24676.4	18188.2	29475.1	5121.72	21012.8	1042.26	24676.4	-0.175732	0.0693498
	837.721	16.9968	16303.7	14888.9	12589.3	10371	15143.6	13246.4	16303.7	14888.9	12589.3	10371	15143.6	13246.4	-0.175727	0.402968
	725.164	15.4232	36478.8	41439.2	25409.3	35846.1	28576.1	27057.8	36478.8	41439.2	25409.3	35846.1	28576.1	27057.8	-0.175693	0.292858
	902.87	21.7515	103704	132388	139436	95144.3	124206	113550	103704	132388	139436	95144.3	124206	113550	-0.173835	0.440711
	567.422	7.642	1.02954e+07	9.42961e+06	9.35763e+06	8.88382e+06	9.11705e+06	7.78663e+06	1.02954e+07	9.42961e+06	9.35763e+06	8.88382e+06	9.11705e+06	7.78663e+06	-0.173487	1.01283
	986.963	21.9445	172122	164252	152092	150280	158809	124209	172122	164252	152092	150280	158809	124209	-0.172898	0.703366
	868.686	14.118	35682.8	35986.7	35218	29333.1	31527.1	33966.1	35682.8	35986.7	35218	29333.1	31527.1	33966.1	-0.172735	1.38293
	1540.17	17.0493	5935.98	10367.8	12809.9	5099.12	10872.6	9888.7	5935.98	10367.8	12809.9	5099.12	10872.6	9888.7	-0.17095	0.150389
	569.438	14.9668	252969	324368	178936	203577	217988	250720	252969	324368	178936	203577	217988	250720	-0.169834	0.250858
	541.463	12.5662	110034	104715	105250	80383.7	102810	101289	110034	104715	105250	80383.7	102810	101289	-0.169728	0.729778
	878.67	15.3362	16098.8	13852.1	13731.9	15154.8	12295.1	11481.4	16098.8	13852.1	13731.9	15154.8	12295.1	11481.4	-0.166135	0.512806
	769.518	13.0335	138526	96803.7	46335.2	116628	81514.9	53293	138526	96803.7	46335.2	116628	81514.9	53293	-0.163786	0.112977
	758.435	15.426	1.12316e+06	1.20835e+06	268527	1.03202e+06	689788	599479	1.12316e+06	1.20835e+06	268527	1.03202e+06	689788	599479	-0.163606	0.101906
	1382.22	21.4305	117973	66739.6	52195.6	87339.4	64281.7	60296.9	117973	66739.6	52195.6	87339.4	64281.7	60296.9	-0.16082	0.142622
	1686.1	10.71	10487.2	12136.3	9769.95	9845.35	10224.9	8907.03	10487.2	12136.3	9769.95	9845.35	10224.9	8907.03	-0.160781	0.640258
	794.734	19.0477	28523.8	23824.3	24034.2	21927.8	24592.9	21852.4	28523.8	23824.3	24034.2	21927.8	24592.9	21852.4	-0.15981	0.682713
	802.634	15.346	190922	198520	217327	168780	187146	187337	190922	198520	217327	168780	187146	187337	-0.159496	0.995461
	1286.06	21.8355	100337	111718	107639	86457.5	107198	92619.4	100337	111718	107639	86457.5	107198	92619.4	-0.159287	0.729618
	816.652	15.3417	39501.1	40148.5	42132.2	34882.3	36459.4	37797.8	39501.1	40148.5	42132.2	34882.3	36459.4	37797.8	-0.158124	1.6603
	1063.96	21.1298	22840.5	19767.7	23133.9	9555.26	26485.7	22887.2	22840.5	19767.7	23133.9	9555.26	26485.7	22887.2	-0.157863	0.162297
	1523.08	12.9823	168541	154841	81542.2	183050	81461.2	98623.7	168541	154841	81542.2	183050	81461.2	98623.7	-0.157148	0.122914
	998.962	21.9583	126671	127264	125696	117739	116309	106632	126671	127264	125696	117739	116309	106632	-0.156177	1.67752
	783.642	16.9433	2777.38	14620.2	21254.6	9388.32	10835.2	14463.9	2777.38	14620.2	21254.6	9388.32	10835.2	14463.9	-0.156137	0.0833558
	904.601	10.7843	271907	224440	228070	210698	214627	224912	271907	224440	228070	210698	214627	224912	-0.155854	0.713679
	614.574	21.7612	8310.24	15698.3	18396.1	11806.5	17437	8830.57	8310.24	15698.3	18396.1	11806.5	17437	8830.57	-0.155412	0.135434
	782.642	16.9017	1943.76	15714.3	30870	3366.8	15506.4	24711.8	1943.76	15714.3	30870	3366.8	15506.4	24711.8	-0.154989	0.0546797
	568.424	8.43183	313044	330634	335119	298638	262114	318610	313044	330634	335119	298638	262114	318610	-0.154553	0.863097
	1015.56	8.7585	12379.7	12489.2	7423.6	12015.7	14737.1	2263.05	12379.7	12489.2	7423.6	12015.7	14737.1	2263.05	-0.154356	0.0942542
	1483.95	8.44683	9786.74	10601.8	13648.1	8619.19	12165.6	9800.01	9786.74	10601.8	13648.1	8619.19	12165.6	9800.01	-0.154275	0.297131
	581.4	5.94	3.2916e+06	2.61606e+06	2.39801e+06	2.38619e+06	2.86393e+06	2.23075e+06	3.2916e+06	2.61606e+06	2.39801e+06	2.38619e+06	2.86393e+06	2.23075e+06	-0.150889	0.345678
	1502.14	14.337	39958.2	38256.1	37248.2	30875.7	37314.9	35844.1	39958.2	38256.1	37248.2	30875.7	37314.9	35844.1	-0.15036	0.8409
	1528.08	13.4895	2.23578e+06	1.83847e+06	1.51503e+06	1.97871e+06	1.69552e+06	1.36777e+06	2.23578e+06	1.83847e+06	1.51503e+06	1.97871e+06	1.69552e+06	1.36777e+06	-0.148669	0.267005
	1829.07	14.1912	12140.8	7187.48	5468.58	8641.25	8324.08	5419.3	12140.8	7187.48	5468.58	8641.25	8324.08	5419.3	-0.147652	0.13159
	846.622	12.0687	173213	138223	136148	155353	123662	125168	173213	138223	136148	155353	123662	125168	-0.147147	0.384117
	992.683	11.789	37436	40437.4	16099.3	29035.9	25539.1	30289.2	37436	40437.4	16099.3	29035.9	25539.1	30289.2	-0.147086	0.144685
	957.917	21.9267	40512.2	52029.5	51281.2	41386.4	43583.3	44923.4	40512.2	52029.5	51281.2	41386.4	43583.3	44923.4	-0.146969	0.529546
	806.557	12.0952	18198.5	19059.4	10671.9	15604.9	16433.2	11309.1	18198.5	19059.4	10671.9	15604.9	16433.2	11309.1	-0.144982	0.188317
	1677.07	10.6892	18123.4	19977.2	17226.9	16731.7	17354.6	15964.9	18123.4	19977.2	17226.9	16731.7	17354.6	15964.9	-0.14459	0.907935
	1010.66	13.936	59644.3	67736.9	56546.4	73865.6	36611.5	55924.6	59644.3	67736.9	56546.4	73865.6	36611.5	55924.6	-0.144468	0.199745
	548.479	11.4997	15864.2	5940.16	2644.65	7730.45	6270.32	8127.34	15864.2	5940.16	2644.65	7730.45	6270.32	8127.34	-0.143894	0.0672647
	946.645	13.429	20651.3	13079.5	17172.9	15375.3	17629.3	13106.9	20651.3	13079.5	17172.9	15375.3	17629.3	13106.9	-0.142641	0.248161
	1562.15	15.4187	59894.2	61703.3	57491.8	54925.8	58054.8	49299.7	59894.2	61703.3	57491.8	54925.8	58054.8	49299.7	-0.142191	0.922668
	1130.68	9.75333	248201	224749	219772	180915	246383	200426	248201	224749	219772	180915	246383	200426	-0.142148	0.435976
	381.384	6.57133	65062.5	96327.5	12067.3	52590.8	55926.6	48763.5	65062.5	96327.5	12067.3	52590.8	55926.6	48763.5	-0.141237	0.0768904
	317.116	3.07767	27878.4	49616.8	42041.6	47605.5	13948.7	46850.7	27878.4	49616.8	42041.6	47605.5	13948.7	46850.7	-0.141025	0.104461
	822.62	14.0962	12639.9	12632.1	15078.6	13035.9	11784.5	11780.3	12639.9	12632.1	15078.6	13035.9	11784.5	11780.3	-0.140717	0.613035
	545.507	15.2812	96908.2	90620.5	87965.6	84592.6	91163.3	74428.9	96908.2	90620.5	87965.6	84592.6	91163.3	74428.9	-0.139029	0.693216
	963.588	13.1548	19380.3	22119.6	18197.2	18953.6	13193.3	22068.1	19380.3	22119.6	18197.2	18953.6	13193.3	22068.1	-0.138971	0.25497
	854.672	13.9703	492284	391655	363545	417896	366946	349321	492284	391655	363545	417896	366946	349321	-0.137393	0.35602
	1651.12	15.328	17165.6	18780.6	18396.4	16319.9	16426.1	16736.7	17165.6	18780.6	18396.4	16319.9	16426.1	16736.7	-0.135154	1.49156
	772.907	13.502	177268	171330	159526	143674	172684	146481	177268	171330	159526	143674	172684	146481	-0.13467	0.642412
	790.645	19.0477	195269	138328	141008	144089	131613	156691	195269	138328	141008	144089	131613	156691	-0.134383	0.28501
	933.571	14.9298	75810.3	83572.2	41248.7	43907.5	74198.4	64699.9	75810.3	83572.2	41248.7	43907.5	74198.4	64699.9	-0.134234	0.139211
	859.721	19.2557	8485.64	9652.23	11441.2	14119	6862.62	5975.91	8485.64	9652.23	11441.2	14119	6862.62	5975.91	-0.133889	0.116913
	559.472	13.5997	276051	255276	235767	226271	238492	234452	276051	255276	235767	226271	238492	234452	-0.133669	0.864501
	261.223	13.4922	120742	114304	120279	103540	115431	105090	120742	114304	120279	103540	115431	105090	-0.132873	1.14784
	567.427	13.2017	106180	121687	114280	82941.6	107963	121514	106180	121687	114280	82941.6	107963	121514	-0.131137	0.336671
	928.889	21.2883	95978.2	85505.5	80534.2	97402.1	73821	68435	95978.2	85505.5	80534.2	97402.1	73821	68435	-0.128689	0.303508
	1396.23	21.4278	168179	101318	93917.5	127415	131902	73155.7	168179	101318	93917.5	127415	131902	73155.7	-0.128379	0.124835
	766.562	14.0863	6.32337e+06	4.38553e+06	6.92771e+06	5.69419e+06	5.41945e+06	5.02625e+06	6.32337e+06	4.38553e+06	6.92771e+06	5.69419e+06	5.41945e+06	5.02625e+06	-0.127942	0.249944
	1135.64	9.73833	111420	123579	117919	103269	114767	105130	111420	123579	117919	103269	114767	105130	-0.127058	0.926174
	1483.95	7.64617	530080	527750	507874	504928	518968	410424	530080	527750	507874	504928	518968	410424	-0.126445	0.557975
	1380.24	22.479	48334.5	39353.9	39982.8	36132.8	41955.9	38898.6	48334.5	39353.9	39982.8	36132.8	41955.9	38898.6	-0.126082	0.459242
	573.489	13.4992	439788	419198	411997	383737	421662	359314	439788	419198	411997	383737	421662	359314	-0.12597	0.822215
	1077.97	21.6192	15775.4	18647.2	21818.6	15651.5	14450.7	21450.3	15775.4	18647.2	21818.6	15651.5	14450.7	21450.3	-0.125585	0.219169
	967.894	21.9403	8147.13	8968.1	6433.23	9044.08	8723.7	3823.57	8147.13	8968.1	6433.23	9044.08	8723.7	3823.57	-0.12518	0.129736
	916.608	12.7772	12256.3	11339.2	6750.22	10151.3	10034.4	7640.34	12256.3	11339.2	6750.22	10151.3	10034.4	7640.34	-0.125061	0.167704
	951.568	9.0575	12303.1	11302	7344.08	11569.2	9989.85	6820.69	12303.1	11302	7344.08	11569.2	9989.85	6820.69	-0.125035	0.155612
	1675.07	14.0683	120321	162423	201798	153852	108235	182352	120321	162423	201798	153852	108235	182352	-0.124638	0.156804
	1030.9	20.0123	2.92786e+06	2.27979e+06	2.35127e+06	2.11874e+06	2.55434e+06	2.26335e+06	2.92786e+06	2.27979e+06	2.35127e+06	2.11874e+06	2.55434e+06	2.26335e+06	-0.123988	0.357248
	284.215	7.64633	163280	148892	145468	147144	146340	126558	163280	148892	145468	147144	146340	126558	-0.123681	0.654315
	904.588	11.5932	22339.3	34775.1	16629	22356.8	20281.1	25135.5	22339.3	34775.1	16629	22356.8	20281.1	25135.5	-0.121794	0.13222
[truncated: 1,229 more rows]

## Sheet: Table 4
			integration counts						integration with pseudocounts
[truncated: 1,234 more rows]

## Sheet: Table 5
			integration counts						integration with pseudocounts
[truncated: 1,133 more rows]

[truncated: 2 more sheets: Table 8, Table 9]
