# Supplementary material for: Accelerating the discovery of alkyl halide-derived natural products using halide depletion
Source: Nat Chem. 2024 Jan 12;16(2):173–82. doi: 10.1038/s41557-023-01390-z (PMC10849952; doi:10.1038/s41557-023-01390-z)
Supplement: Supplementary file 4 — Extracted ion chromatograms. [file 41557_2023_1390_MOESM4_ESM.xlsx]

## Sheet: Fig3_g
compound 5 (nostochloroside A)																			compound 7 (nostochloroside C)
WT 1 time	WT 1 intensity	WT 2 time	WT 2 intensity	WT 3 time	WT 3 intensity	∆ngl 1 time	∆ngl 1 intensity	∆ngl 2 time	∆ngl 2 intensity	∆ngl 3 time	∆ngl3 intensity	∆nglO 1 time	∆nglO 1 intensity	∆nglO 2 time	∆nglO 2 intensity	∆nglO 3 time	∆nglO3 intensity		WT 1 time	WT 1 intensity	WT 2 time	WT 2 intensity	WT 3 time	WT 3 intensity	∆ngl 1 time	∆ngl 1 intensity	∆ngl 2 time	∆ngl 2 intensity	∆ngl 3 time	∆ngl3 intensity	∆nglO 1 time	∆nglO 1 intensity	∆nglO 2 time	∆nglO 2 intensity	∆nglO 3 time	∆nglO3 intensity
0.047	0	0.051	0	0.047	0	0.052	0	0.047	0	0.049	0	0.042	0	0.049	0	0.052	0		0.047	0	0.051	0	0.047	0	0.052	0	0.047	0	0.049	0	0.042	0	0.049	0	0.052	0
0.055	0	0.059	0	0.055	0	0.06	0	0.055	0	0.057	0	0.05	0	0.057	0	0.06	0		0.055	0	0.059	0	0.055	0	0.06	0	0.055	0	0.057	0	0.05	0	0.057	0	0.06	0
0.063	0	0.068	0	0.064	0	0.068	0	0.063	0	0.065	0	0.059	0	0.066	0	0.068	0		0.063	0	0.068	0	0.064	0	0.068	0	0.063	0	0.065	0	0.059	0	0.066	0	0.068	0
0.071	0	0.076	0	0.072	0	0.076	0	0.072	0	0.074	0	0.067	0	0.074	0	0.077	0		0.071	0	0.076	0	0.072	0	0.076	0	0.072	0	0.074	0	0.067	0	0.074	0	0.077	0
0.08	0	0.084	0	0.08	0	0.085	0	0.08	0	0.082	0	0.075	0	0.082	0	0.085	0		0.08	0	0.084	0	0.08	0	0.085	0	0.08	0	0.082	0	0.075	0	0.082	0	0.085	0
0.088	0	0.093	0	0.088	0	0.093	0	0.088	0	0.09	0	0.083	0	0.09	0	0.093	0		0.088	0	0.093	0	0.088	0	0.093	0	0.088	0	0.09	0	0.083	0	0.09	0	0.093	0
0.096	0	0.101	0	0.097	0	0.101	0	0.096	0	0.099	0	0.092	0	0.099	0	0.101	0		0.096	0	0.101	0	0.097	0	0.101	0	0.096	0	0.099	0	0.092	0	0.099	0	0.101	0
0.104	0	0.109	0	0.105	0	0.109	0	0.105	0	0.107	0	0.1	0	0.107	0	0.11	0		0.104	0	0.109	0	0.105	0	0.109	0	0.105	0	0.107	0	0.1	0	0.107	0	0.11	0
0.113	0	0.117	0	0.113	0	0.118	0	0.113	0	0.115	0	0.108	0	0.115	0	0.118	0		0.113	0	0.117	0	0.113	0	0.118	0	0.113	0	0.115	0	0.108	0	0.115	0	0.118	0
0.121	0	0.126	0	0.121	0	0.126	0	0.121	0	0.123	0	0.117	0	0.123	0	0.126	0		0.121	0	0.126	0	0.121	0	0.126	0	0.121	0	0.123	0	0.117	0	0.123	0	0.126	0
0.129	0	0.134	0	0.13	0	0.134	0	0.129	0	0.132	0	0.125	0	0.132	0	0.135	0		0.129	0	0.134	0	0.13	0	0.134	0	0.129	0	0.132	0	0.125	0	0.132	0	0.135	0
0.138	0	0.142	0	0.138	0	0.143	0	0.138	0	0.14	0	0.133	0	0.14	0	0.143	0		0.138	0	0.142	0	0.138	0	0.143	0	0.138	0	0.14	0	0.133	0	0.14	0	0.143	0
0.146	0	0.15	0	0.146	0	0.151	0	0.146	0	0.148	0	0.141	0	0.148	0	0.151	0		0.146	0	0.15	0	0.146	0	0.151	0	0.146	0	0.148	0	0.141	0	0.148	0	0.151	0
0.154	0	0.159	0	0.155	0	0.159	0	0.154	0	0.156	0	0.15	0	0.156	0	0.159	0		0.154	0	0.159	0	0.155	0	0.159	0	0.154	0	0.156	0	0.15	0	0.156	0	0.159	0
0.162	0	0.167	0	0.163	0	0.167	0	0.163	0	0.165	0	0.158	0	0.165	0	0.168	0		0.162	0	0.167	0	0.163	0	0.167	0	0.163	0	0.165	0	0.158	0	0.165	0	0.168	0
0.171	0	0.175	0	0.171	0	0.176	0	0.171	0	0.173	0	0.166	0	0.173	0	0.176	0		0.171	0	0.175	0	0.171	0	0.176	0	0.171	0	0.173	0	0.166	0	0.173	0	0.176	0
0.179	0	0.184	0	0.179	0	0.184	0	0.179	0	0.181	0	0.174	0	0.181	0	0.184	0		0.179	0	0.184	0	0.179	0	0.184	0	0.179	0	0.181	0	0.174	0	0.181	0	0.184	0
0.187	0	0.192	0	0.188	0	0.192	0	0.187	0	0.19	0	0.183	0	0.19	0	0.192	0		0.187	0	0.192	0	0.188	0	0.192	0	0.187	0	0.19	0	0.183	0	0.19	0	0.192	0
0.195	0	0.2	0	0.196	0	0.2	0	0.196	0	0.198	0	0.191	0	0.198	0	0.201	0		0.195	0	0.2	0	0.196	0	0.2	0	0.196	0	0.198	0	0.191	0	0.198	0	0.201	0
0.204	0	0.208	0	0.204	0	0.209	0	0.204	0	0.206	0	0.199	0	0.206	0	0.209	0		0.204	0	0.208	0	0.204	0	0.209	0	0.204	0	0.206	0	0.199	0	0.206	0	0.209	0
0.212	0	0.217	0	0.212	0	0.217	0	0.212	0	0.214	0	0.207	0	0.214	0	0.217	0		0.212	0	0.217	0	0.212	0	0.217	0	0.212	0	0.214	0	0.207	0	0.214	0	0.217	0
0.22	0	0.225	0	0.221	0	0.225	0	0.22	0	0.223	0	0.216	0	0.223	0	0.226	0		0.22	0	0.225	0	0.221	0	0.225	0	0.22	0	0.223	0	0.216	0	0.223	0	0.226	0
0.229	0	0.233	0	0.229	0	0.234	0	0.229	0	0.231	0	0.224	0	0.231	0	0.234	0		0.229	0	0.233	0	0.229	0	0.234	0	0.229	0	0.231	0	0.224	0	0.231	0	0.234	0
0.237	0	0.241	0	0.237	0	0.242	0	0.237	0	0.239	0	0.232	0	0.239	0	0.242	0		0.237	0	0.241	0	0.237	0	0.242	0	0.237	0	0.239	0	0.232	0	0.239	0	0.242	0
0.245	0	0.25	0	0.246	0	0.25	0	0.245	0	0.247	0	0.241	0	0.247	0	0.25	0		0.245	0	0.25	0	0.246	0	0.25	0	0.245	0	0.247	0	0.241	0	0.247	0	0.25	0
0.253	0	0.258	0	0.254	0	0.258	0	0.254	0	0.256	0	0.249	0	0.256	0	0.259	0		0.253	0	0.258	0	0.254	0	0.258	0	0.254	0	0.256	0	0.249	0	0.256	0	0.259	0
0.262	0	0.266	0	0.262	0	0.267	0	0.262	0	0.264	0	0.257	0	0.264	0	0.267	0		0.262	0	0.266	0	0.262	0	0.267	0	0.262	0	0.264	0	0.257	0	0.264	0	0.267	0
0.27	0	0.275	0	0.27	0	0.275	0	0.27	0	0.272	0	0.265	0	0.272	0	0.275	0		0.27	0	0.275	0	0.27	0	0.275	0	0.27	0	0.272	0	0.265	0	0.272	0	0.275	0
0.278	0	0.283	0	0.279	0	0.283	0	0.278	0	0.28	0	0.274	0	0.281	0	0.283	0		0.278	0	0.283	0	0.279	0	0.283	0	0.278	0	0.28	0	0.274	0	0.281	0	0.283	0
0.286	0	0.291	0	0.287	0	0.291	0	0.287	0	0.289	0	0.282	0	0.289	0	0.292	0		0.286	0	0.291	0	0.287	0	0.291	0	0.287	0	0.289	0	0.282	0	0.289	0	0.292	0
0.295	0	0.299	0	0.295	0	0.3	0	0.295	0	0.297	0	0.29	0	0.297	0	0.3	0		0.295	0	0.299	0	0.295	0	0.3	0	0.295	0	0.297	0	0.29	0	0.297	0	0.3	0
0.303	0	0.308	0	0.303	0	0.308	0	0.303	0	0.305	0	0.298	0	0.305	0	0.308	0		0.303	0	0.308	0	0.303	0	0.308	0	0.303	0	0.305	0	0.298	0	0.305	0	0.308	0
0.311	0	0.316	0	0.312	0	0.316	0	0.311	0	0.314	0	0.307	0	0.314	0	0.317	0		0.311	0	0.316	0	0.312	0	0.316	0	0.311	0	0.314	0	0.307	0	0.314	0	0.317	0
0.319	0	0.324	0	0.32	0	0.324	0	0.32	0	0.322	0	0.315	0	0.322	0	0.325	0		0.319	0	0.324	0	0.32	0	0.324	0	0.32	0	0.322	0	0.315	0	0.322	0	0.325	0
0.328	0	0.332	0	0.328	0	0.333	0	0.328	0	0.33	0	0.323	0	0.33	0	0.333	0		0.328	0	0.332	0	0.328	0	0.333	0	0.328	0	0.33	0	0.323	0	0.33	0	0.333	0
0.336	0	0.341	0	0.336	0	0.341	0	0.336	0	0.338	0	0.332	0	0.338	0	0.341	0		0.336	0	0.341	0	0.336	0	0.341	0	0.336	0	0.338	0	0.332	0	0.338	0	0.341	0
0.344	0	0.349	0	0.345	0	0.349	0	0.345	0	0.347	0	0.34	0	0.347	0	0.35	0		0.344	0	0.349	0	0.345	0	0.349	0	0.345	0	0.347	0	0.34	0	0.347	0	0.35	0
0.353	0	0.357	0	0.353	0	0.358	0	0.353	0	0.355	0	0.348	0	0.355	0	0.358	0		0.353	0	0.357	0	0.353	0	0.358	0	0.353	0	0.355	0	0.348	0	0.355	0	0.358	0
0.361	0	0.365	0	0.361	0	0.366	0	0.361	0	0.363	0	0.356	0	0.363	0	0.366	0		0.361	0	0.365	0	0.361	0	0.366	0	0.361	0	0.363	0	0.356	0	0.363	0	0.366	0
0.369	0	0.374	0	0.37	0	0.374	0	0.369	0	0.371	0	0.365	0	0.372	0	0.374	0		0.369	0	0.374	0	0.37	0	0.374	0	0.369	0	0.371	0	0.365	0	0.372	0	0.374	0
0.377	0	0.382	0	0.378	0	0.382	0	0.378	0	0.38	0	0.373	0	0.38	0	0.383	0		0.377	0	0.382	0	0.378	0	0.382	0	0.378	0	0.38	0	0.373	0	0.38	0	0.383	0
0.386	0	0.39	0	0.386	0	0.391	0	0.386	0	0.388	0	0.381	0	0.388	0	0.391	0		0.386	0	0.39	0	0.386	0	0.391	0	0.386	0	0.388	0	0.381	0	0.388	0	0.391	0
0.394	0	0.399	0	0.394	0	0.399	0	0.394	0	0.396	0	0.389	0	0.396	0	0.399	0		0.394	0	0.399	0	0.394	0	0.399	0	0.394	0	0.396	0	0.389	0	0.396	0	0.399	0
0.402	0	0.407	0	0.403	0	0.407	0	0.402	0	0.405	0	0.398	0	0.405	0	0.407	0		0.402	0	0.407	0	0.403	0	0.407	0	0.402	0	0.405	0	0.398	0	0.405	0	0.407	0
0.41	0	0.415	0	0.411	0	0.415	0	0.411	0	0.413	0	0.406	0	0.413	0	0.416	0		0.41	0	0.415	0	0.411	0	0.415	0	0.411	0	0.413	0	0.406	0	0.413	0	0.416	0
0.419	0	0.423	0	0.419	0	0.424	0	0.419	0	0.421	0	0.414	0	0.421	0	0.424	0		0.419	0	0.423	0	0.419	0	0.424	0	0.419	0	0.421	0	0.414	0	0.421	0	0.424	0
0.427	0	0.432	0	0.427	0	0.432	0	0.427	0	0.429	0	0.423	0	0.429	0	0.432	0		0.427	0	0.432	0	0.427	0	0.432	0	0.427	0	0.429	0	0.423	0	0.429	0	0.432	0
0.435	0	0.44	0	0.436	0	0.44	0	0.435	0	0.438	0	0.431	0	0.438	0	0.441	0		0.435	0	0.44	0	0.436	0	0.44	0	0.435	0	0.438	0	0.431	0	0.438	0	0.441	0
0.444	0	0.448	0	0.444	0	0.449	0	0.444	0	0.446	0	0.439	0	0.446	0	0.449	0		0.444	0	0.448	0	0.444	0	0.449	0	0.444	0	0.446	0	0.439	0	0.446	0	0.449	0
0.452	0	0.456	0	0.452	0	0.457	0	0.452	0	0.454	0	0.447	0	0.454	0	0.457	0		0.452	0	0.456	0	0.452	0	0.457	0	0.452	0	0.454	0	0.447	0	0.454	0	0.457	0
0.46	0	0.465	0	0.461	0	0.465	0	0.46	0	0.462	0	0.456	0	0.462	0	0.465	0		0.46	0	0.465	0	0.461	0	0.465	0	0.46	0	0.462	0	0.456	0	0.462	0	0.465	0
0.468	0	0.473	0	0.469	0	0.473	0	0.469	0	0.471	0	0.464	0	0.471	0	0.474	0		0.468	0	0.473	0	0.469	0	0.473	0	0.469	0	0.471	0	0.464	0	0.471	0	0.474	0
0.477	0	0.481	0	0.477	0	0.482	0	0.477	0	0.479	0	0.472	0	0.479	0	0.482	0		0.477	0	0.481	0	0.477	0	0.482	0	0.477	0	0.479	0	0.472	0	0.479	0	0.482	0
0.485	0	0.49	0	0.485	0	0.49	0	0.485	0	0.487	0	0.48	0	0.487	0	0.49	0		0.485	0	0.49	0	0.485	0	0.49	0	0.485	0	0.487	0	0.48	0	0.487	0	0.49	0
0.493	0	0.498	0	0.494	0	0.498	0	0.493	0	0.496	0	0.489	0	0.496	0	0.498	0		0.493	0	0.498	0	0.494	0	0.498	0	0.493	0	0.496	0	0.489	0	0.496	0	0.498	0
0.501	0	0.506	0	0.502	0	0.506	0	0.502	0	0.504	0	0.497	0	0.504	0	0.507	0		0.501	0	0.506	0	0.502	0	0.506	0	0.502	0	0.504	0	0.497	0	0.504	0	0.507	0
0.51	0	0.514	0	0.51	0	0.515	0	0.51	0	0.512	0	0.505	0	0.512	0	0.515	0		0.51	0	0.514	0	0.51	0	0.515	0	0.51	0	0.512	0	0.505	0	0.512	0	0.515	0
0.518	0	0.523	0	0.518	0	0.523	0	0.518	0	0.52	0	0.513	0	0.52	0	0.523	0		0.518	0	0.523	0	0.518	0	0.523	0	0.518	0	0.52	0	0.513	0	0.52	0	0.523	0
0.526	0	0.531	0	0.527	0	0.531	0	0.526	0	0.529	0	0.522	0	0.529	0	0.532	0		0.526	0	0.531	0	0.527	0	0.531	0	0.526	0	0.529	0	0.522	0	0.529	0	0.532	0
0.535	0	0.539	0	0.535	0	0.54	0	0.535	0	0.537	0	0.53	0	0.537	0	0.54	0		0.535	0	0.539	0	0.535	0	0.54	0	0.535	0	0.537	0	0.53	0	0.537	0	0.54	0
0.543	0	0.547	0	0.543	0	0.548	0	0.543	0	0.545	0	0.538	0	0.545	0	0.548	0		0.543	0	0.547	0	0.543	0	0.548	0	0.543	0	0.545	0	0.538	0	0.545	0	0.548	0
0.551	0	0.556	0	0.552	0	0.556	0	0.551	0	0.553	0	0.547	0	0.553	0	0.556	0		0.551	0	0.556	0	0.552	0	0.556	0	0.551	0	0.553	0	0.547	0	0.553	0	0.556	0
0.559	0	0.564	0	0.56	0	0.564	0	0.56	0	0.562	0	0.555	0	0.562	0	0.565	0		0.559	0	0.564	0	0.56	0	0.564	0	0.56	0	0.562	0	0.555	0	0.562	0	0.565	0
0.568	0	0.572	0	0.568	0	0.573	0	0.568	0	0.57	0	0.563	0	0.57	0	0.573	0		0.568	0	0.572	0	0.568	0	0.573	0	0.568	0	0.57	0	0.563	0	0.57	0	0.573	0
0.576	0	0.581	0	0.576	0	0.581	0	0.576	0	0.578	0	0.571	0	0.578	0	0.581	0		0.576	0	0.581	0	0.576	0	0.581	0	0.576	0	0.578	0	0.571	0	0.578	0	0.581	0
0.584	0	0.589	0	0.585	0	0.589	0	0.584	0	0.586	0	0.58	0	0.587	0	0.589	0		0.584	0	0.589	0	0.585	0	0.589	0	0.584	0	0.586	0	0.58	0	0.587	0	0.589	0
0.592	0	0.597	0	0.593	0	0.597	0	0.593	0	0.595	0	0.588	0	0.595	0	0.598	0		0.592	0	0.597	0	0.593	0	0.597	0	0.593	0	0.595	0	0.588	0	0.595	0	0.598	0
0.601	0	0.605	0	0.601	0	0.606	0	0.601	0	0.603	0	0.596	0	0.603	0	0.606	0		0.601	0	0.605	0	0.601	0	0.606	0	0.601	0	0.603	0	0.596	0	0.603	0	0.606	0
0.609	0	0.614	0	0.609	0	0.614	0	0.609	0	0.611	0	0.604	0	0.611	0	0.614	0		0.609	0	0.614	0	0.609	0	0.614	0	0.609	0	0.611	0	0.604	0	0.611	0	0.614	0
0.617	0	0.622	0	0.618	0	0.622	0	0.617	0	0.62	0	0.613	0	0.62	0	0.623	0		0.617	0	0.622	0	0.618	0	0.622	0	0.617	0	0.62	0	0.613	0	0.62	0	0.623	0
0.625	0	0.63	0	0.626	0	0.63	0	0.626	0	0.628	0	0.621	0	0.628	0	0.631	0		0.625	0	0.63	0	0.626	0	0.63	0	0.626	0	0.628	0	0.621	0	0.628	0	0.631	0
0.634	0	0.638	0	0.634	0	0.639	0	0.634	0	0.636	0	0.629	0	0.636	0	0.639	0		0.634	0	0.638	0	0.634	0	0.639	0	0.634	0	0.636	0	0.629	0	0.636	0	0.639	0
0.642	0	0.647	0	0.642	0	0.647	0	0.642	0	0.644	0	0.638	0	0.644	0	0.647	0		0.642	0	0.647	0	0.642	0	0.647	0	0.642	0	0.644	0	0.638	0	0.644	0	0.647	0
0.65	0	0.655	0	0.651	0	0.655	0	0.651	0	0.653	0	0.646	0	0.653	0	0.656	0		0.65	0	0.655	0	0.651	0	0.655	0	0.651	0	0.653	0	0.646	0	0.653	0	0.656	0
0.659	0	0.663	0	0.659	0	0.664	0	0.659	0	0.661	0	0.654	0	0.661	0	0.664	0		0.659	0	0.663	0	0.659	0	0.664	0	0.659	0	0.661	0	0.654	0	0.661	0	0.664	0
0.667	0	0.671	0	0.667	0	0.672	0	0.667	0	0.669	0	0.662	0	0.669	0	0.672	0		0.667	0	0.671	0	0.667	0	0.672	0	0.667	0	0.669	0	0.662	0	0.669	0	0.672	0
0.675	0	0.68	0	0.676	0	0.68	0	0.675	0	0.677	0	0.671	0	0.678	0	0.68	0		0.675	0	0.68	0	0.676	0	0.68	0	0.675	0	0.677	0	0.671	0	0.678	0	0.68	0
0.683	0	0.688	0	0.684	0	0.688	0	0.684	0	0.686	0	0.679	0	0.686	0	0.689	0		0.683	0	0.688	0	0.684	0	0.688	0	0.684	0	0.686	0	0.679	0	0.686	0	0.689	0
0.692	0	0.696	0	0.692	0	0.697	0	0.692	0	0.694	0	0.687	0	0.694	0	0.697	0		0.692	0	0.696	0	0.692	0	0.697	0	0.692	0	0.694	0	0.687	0	0.694	0	0.697	0
0.7	0	0.705	0	0.7	0	0.705	0	0.7	0	0.702	0	0.695	0	0.702	0	0.705	0		0.7	0	0.705	0	0.7	0	0.705	0	0.7	0	0.702	0	0.695	0	0.702	0	0.705	0
0.708	0	0.713	0	0.709	0	0.713	0	0.708	0	0.711	0	0.704	0	0.711	0	0.713	0		0.708	0	0.713	0	0.709	0	0.713	0	0.708	0	0.711	0	0.704	0	0.711	0	0.713	0
0.716	0	0.721	0	0.717	0	0.721	0	0.717	0	0.719	0	0.712	0	0.719	0	0.722	0		0.716	0	0.721	0	0.717	0	0.721	0	0.717	0	0.719	0	0.712	0	0.719	0	0.722	0
0.725	0	0.729	0	0.725	0	0.73	0	0.725	0	0.727	0	0.72	0	0.727	0	0.73	0		0.725	0	0.729	0	0.725	0	0.73	0	0.725	0	0.727	0	0.72	0	0.727	0	0.73	0
0.733	0	0.738	0	0.733	0	0.738	0	0.733	0	0.735	0	0.729	0	0.735	0	0.738	0		0.733	0	0.738	0	0.733	0	0.738	0	0.733	0	0.735	0	0.729	0	0.735	0	0.738	0
0.741	0	0.746	0	0.742	0	0.746	0	0.741	0	0.744	0	0.737	0	0.744	0	0.747	0		0.741	0	0.746	0	0.742	0	0.746	0	0.741	0	0.744	0	0.737	0	0.744	0	0.747	0
0.75	0	0.754	0	0.75	0	0.755	0	0.75	0	0.752	0	0.745	0	0.752	0	0.755	0		0.75	0	0.754	0	0.75	0	0.755	0	0.75	0	0.752	0	0.745	0	0.752	0	0.755	0
0.758	0	0.762	0	0.758	0	0.763	0	0.758	0	0.76	0	0.753	0	0.76	0	0.763	0		0.758	0	0.762	0	0.758	0	0.763	0	0.758	0	0.76	0	0.753	0	0.76	0	0.763	0
0.766	0	0.771	0	0.767	0	0.771	0	0.766	0	0.768	0	0.762	0	0.768	0	0.771	0		0.766	0	0.771	0	0.767	0	0.771	0	0.766	0	0.768	0	0.762	0	0.768	0	0.771	0
0.774	0	0.779	0	0.775	0	0.779	0	0.775	0	0.777	0	0.77	0	0.777	0	0.78	0		0.774	0	0.779	0	0.775	0	0.779	0	0.775	0	0.777	0	0.77	0	0.777	0	0.78	0
0.783	0	0.787	0	0.783	0	0.788	0	0.783	0	0.785	0	0.778	0	0.785	0	0.788	0		0.783	0	0.787	0	0.783	0	0.788	0	0.783	0	0.785	0	0.778	0	0.785	0	0.788	0
0.791	0	0.796	0	0.791	0	0.796	0	0.791	0	0.793	0	0.786	0	0.793	0	0.796	0		0.791	0	0.796	0	0.791	0	0.796	0	0.791	0	0.793	0	0.786	0	0.793	0	0.796	0
0.799	0	0.804	0	0.8	0	0.804	0	0.799	0	0.802	0	0.795	0	0.802	0	0.804	0		0.799	0	0.804	0	0.8	0	0.804	0	0.799	0	0.802	0	0.795	0	0.802	0	0.804	0
0.807	0	0.812	0	0.808	0	0.812	0	0.808	0	0.81	0	0.803	0	0.81	0	0.813	0		0.807	0	0.812	0	0.808	0	0.812	0	0.808	0	0.81	0	0.803	0	0.81	0	0.813	0
0.816	0	0.82	0	0.816	0	0.821	0	0.816	0	0.818	0	0.811	0	0.818	0	0.821	0		0.816	0	0.82	0	0.816	0	0.821	0	0.816	0	0.818	0	0.811	0	0.818	0	0.821	0
0.824	0	0.829	0	0.824	0	0.829	0	0.824	0	0.826	0	0.819	0	0.826	0	0.829	0		0.824	0	0.829	0	0.824	0	0.829	0	0.824	0	0.826	0	0.819	0	0.826	0	0.829	0
0.832	0	0.837	0	0.833	0	0.837	0	0.832	0	0.835	0	0.828	0	0.835	0	0.838	0		0.832	0	0.837	0	0.833	0	0.837	0	0.832	0	0.835	0	0.828	0	0.835	0	0.838	0
0.841	0	0.845	0	0.841	0	0.846	0	0.841	0	0.843	0	0.836	0	0.843	0	0.846	0		0.841	0	0.845	0	0.841	0	0.846	0	0.841	0	0.843	0	0.836	0	0.843	0	0.846	0
0.849	0	0.853	0	0.849	0	0.854	0	0.849	0	0.851	0	0.844	0	0.851	0	0.854	0		0.849	0	0.853	0	0.849	0	0.854	0	0.849	0	0.851	0	0.844	0	0.851	0	0.854	0
0.857	0	0.862	0	0.858	0	0.862	0	0.857	0	0.859	0	0.853	0	0.859	0	0.862	0		0.857	0	0.862	0	0.858	0	0.862	0	0.857	0	0.859	0	0.853	0	0.859	0	0.862	0
0.865	0	0.87	0	0.866	0	0.87	0	0.866	0	0.868	0	0.861	0	0.868	0	0.871	0		0.865	0	0.87	0	0.866	0	0.87	0	0.866	0	0.868	0	0.861	0	0.868	0	0.871	0
0.874	0	0.878	0	0.874	0	0.879	0	0.874	0	0.876	0	0.869	0	0.876	0	0.879	0		0.874	0	0.878	0	0.874	0	0.879	0	0.874	0	0.876	0	0.869	0	0.876	0	0.879	0
0.882	0	0.887	0	0.882	0	0.887	0	0.882	0	0.884	0	0.877	0	0.884	0	0.887	0		0.882	0	0.887	0	0.882	0	0.887	0	0.882	0	0.884	0	0.877	0	0.884	0	0.887	0
0.89	0	0.895	0	0.891	0	0.895	0	0.89	0	0.892	0	0.886	0	0.893	0	0.895	0		0.89	0	0.895	0	0.891	0	0.895	0	0.89	0	0.892	0	0.886	0	0.893	0	0.895	0
0.898	0	0.903	0	0.899	0	0.903	0	0.899	0	0.901	0	0.894	0	0.901	0	0.904	0		0.898	0	0.903	0	0.899	0	0.903	0	0.899	0	0.901	0	0.894	0	0.901	0	0.904	0
0.907	0	0.911	0	0.907	0	0.912	0	0.907	0	0.909	0	0.902	0	0.909	0	0.912	0		0.907	0	0.911	0	0.907	0	0.912	0	0.907	0	0.909	0	0.902	0	0.909	0	0.912	0
0.915	0	0.92	0	0.915	0	0.92	0	0.915	0	0.917	0	0.91	0	0.917	0	0.92	0		0.915	0	0.92	0	0.915	0	0.92	0	0.915	0	0.917	0	0.91	0	0.917	0	0.92	0
0.923	0	0.928	0	0.924	0	0.928	0	0.923	0	0.926	0	0.919	0	0.926	0	0.929	0		0.923	0	0.928	0	0.924	0	0.928	0	0.923	0	0.926	0	0.919	0	0.926	0	0.929	0
0.931	0	0.936	0	0.932	0	0.936	0	0.932	0	0.934	0	0.927	0	0.934	0	0.937	0		0.931	0	0.936	0	0.932	0	0.936	0	0.932	0	0.934	0	0.927	0	0.934	0	0.937	0
0.94	0	0.944	0	0.94	0	0.945	0	0.94	0	0.942	0	0.935	0	0.942	0	0.945	0		0.94	0	0.944	0	0.94	0	0.945	0	0.94	0	0.942	0	0.935	0	0.942	0	0.945	0
0.948	0	0.953	0	0.948	0	0.953	0	0.948	0	0.95	0	0.944	0	0.95	0	0.953	0		0.948	0	0.953	0	0.948	0	0.953	0	0.948	0	0.95	0	0.944	0	0.95	0	0.953	0
0.956	0	0.961	0	0.957	0	0.961	0	0.957	0	0.959	0	0.952	0	0.959	0	0.962	0		0.956	0	0.961	0	0.957	0	0.961	0	0.957	0	0.959	0	0.952	0	0.959	0	0.962	0
0.965	0	0.969	0	0.965	0	0.97	0	0.965	0	0.967	0	0.96	0	0.967	0	0.97	0		0.965	0	0.969	0	0.965	0	0.97	0	0.965	0	0.967	0	0.96	0	0.967	0	0.97	0
0.973	0	0.977	0	0.973	0	0.978	0	0.973	0	0.975	0	0.968	0	0.975	0	0.978	0		0.973	0	0.977	0	0.973	0	0.978	0	0.973	0	0.975	0	0.968	0	0.975	0	0.978	0
0.981	0	0.986	0	0.982	0	0.986	0	0.981	0	0.983	0	0.977	0	0.984	0	0.986	0		0.981	0	0.986	0	0.982	0	0.986	0	0.981	0	0.983	0	0.977	0	0.984	0	0.986	0
0.989	0	0.994	0	0.99	0	0.994	0	0.99	0	0.992	0	0.985	0	0.992	0	0.995	0		0.989	0	0.994	0	0.99	0	0.994	0	0.99	0	0.992	0	0.985	0	0.992	0	0.995	0
0.998	0	1.002	0	0.998	0	1.003	0	0.998	0	1	0	0.993	0	1	0	1.003	0		0.998	0	1.002	0	0.998	0	1.003	0	0.998	0	1	0	0.993	0	1	0	1.003	0
1.006	0	1.011	0	1.006	0	1.011	0	1.006	0	1.008	0	1.001	0	1.008	0	1.011	0		1.006	0	1.011	0	1.006	0	1.011	0	1.006	0	1.008	0	1.001	0	1.008	0	1.011	0
1.014	0	1.019	0	1.015	0	1.019	0	1.014	0	1.017	0	1.01	0	1.017	0	1.019	0		1.014	0	1.019	0	1.015	0	1.019	0	1.014	0	1.017	0	1.01	0	1.017	0	1.019	0
1.022	0	1.027	0	1.023	0	1.027	0	1.023	0	1.025	0	1.018	0	1.025	0	1.028	0		1.022	0	1.027	0	1.023	0	1.027	0	1.023	0	1.025	0	1.018	0	1.025	0	1.028	0
1.031	0	1.035	0	1.031	0	1.036	0	1.031	0	1.033	0	1.026	0	1.033	0	1.036	0		1.031	0	1.035	0	1.031	0	1.036	0	1.031	0	1.033	0	1.026	0	1.033	0	1.036	0
1.039	0	1.044	0	1.039	0	1.044	0	1.039	0	1.041	0	1.035	0	1.041	0	1.044	0		1.039	0	1.044	0	1.039	0	1.044	0	1.039	0	1.041	0	1.035	0	1.041	0	1.044	0
1.047	0	1.052	0	1.048	0	1.052	0	1.047	0	1.05	0	1.043	0	1.05	0	1.053	0		1.047	0	1.052	0	1.048	0	1.052	0	1.047	0	1.05	0	1.043	0	1.05	0	1.053	0
1.056	0	1.06	0	1.056	0	1.061	0	1.056	0	1.058	0	1.051	0	1.058	0	1.061	0		1.056	0	1.06	0	1.056	0	1.061	0	1.056	0	1.058	0	1.051	0	1.058	0	1.061	0
1.064	0	1.068	0	1.064	0	1.069	0	1.064	0	1.066	0	1.059	0	1.066	0	1.069	0		1.064	0	1.068	0	1.064	0	1.069	0	1.064	0	1.066	0	1.059	0	1.066	0	1.069	0
1.072	0	1.077	0	1.073	0	1.077	0	1.072	0	1.074	0	1.068	0	1.074	0	1.077	0		1.072	0	1.077	0	1.073	0	1.077	0	1.072	0	1.074	0	1.068	0	1.074	0	1.077	0
1.08	0	1.085	0	1.081	0	1.085	0	1.081	0	1.083	0	1.076	0	1.083	0	1.086	0		1.08	0	1.085	0	1.081	0	1.085	0	1.081	0	1.083	0	1.076	0	1.083	0	1.086	0
1.089	0	1.093	0	1.089	0	1.094	0	1.089	0	1.091	0	1.084	0	1.091	0	1.094	0		1.089	0	1.093	0	1.089	0	1.094	0	1.089	0	1.091	0	1.084	0	1.091	0	1.094	0
1.097	0	1.102	0	1.097	0	1.102	0	1.097	0	1.099	0	1.092	0	1.099	0	1.102	0		1.097	0	1.102	0	1.097	0	1.102	0	1.097	0	1.099	0	1.092	0	1.099	0	1.102	0
1.105	0	1.11	0	1.106	0	1.11	0	1.105	0	1.108	0	1.101	0	1.108	0	1.11	0		1.105	0	1.11	0	1.106	0	1.11	0	1.105	0	1.108	0	1.101	0	1.108	0	1.11	0
1.113	0	1.118	0	1.114	0	1.118	0	1.114	0	1.116	0	1.109	0	1.116	0	1.119	0		1.113	0	1.118	0	1.114	0	1.118	0	1.114	0	1.116	0	1.109	0	1.116	0	1.119	0
1.122	0	1.126	0	1.122	0	1.127	0	1.122	0	1.124	0	1.117	0	1.124	0	1.127	0		1.122	0	1.126	0	1.122	0	1.127	0	1.122	0	1.124	0	1.117	0	1.124	0	1.127	0
1.13	0	1.135	0	1.13	0	1.135	0	1.13	0	1.132	0	1.125	0	1.132	0	1.135	0		1.13	0	1.135	0	1.13	0	1.135	0	1.13	0	1.132	0	1.125	0	1.132	0	1.135	0
1.138	0	1.143	0	1.139	0	1.143	0	1.138	0	1.141	0	1.134	0	1.141	0	1.144	0		1.138	0	1.143	0	1.139	0	1.143	0	1.138	0	1.141	0	1.134	0	1.141	0	1.144	0
1.147	0	1.151	0	1.147	0	1.152	0	1.147	0	1.149	0	1.142	0	1.149	0	1.152	0		1.147	0	1.151	0	1.147	0	1.152	0	1.147	0	1.149	0	1.142	0	1.149	0	1.152	0
1.155	0	1.159	0	1.155	0	1.16	0	1.155	0	1.157	0	1.15	0	1.157	0	1.16	0		1.155	0	1.159	0	1.155	0	1.16	0	1.155	0	1.157	0	1.15	0	1.157	0	1.16	0
1.163	0	1.168	0	1.164	0	1.168	0	1.163	0	1.165	0	1.159	0	1.165	0	1.168	0		1.163	0	1.168	0	1.164	0	1.168	0	1.163	0	1.165	0	1.159	0	1.165	0	1.168	0
1.171	0	1.176	0	1.172	0	1.176	0	1.172	0	1.174	0	1.167	0	1.174	0	1.177	0		1.171	0	1.176	0	1.172	0	1.176	0	1.172	0	1.174	0	1.167	0	1.174	0	1.177	0
1.18	0	1.184	0	1.18	0	1.185	0	1.18	0	1.182	0	1.175	0	1.182	0	1.185	0		1.18	0	1.184	0	1.18	0	1.185	0	1.18	0	1.182	0	1.175	0	1.182	0	1.185	0
1.188	0	1.193	0	1.188	0	1.193	0	1.188	0	1.19	0	1.183	0	1.19	0	1.193	0		1.188	0	1.193	0	1.188	0	1.193	0	1.188	0	1.19	0	1.183	0	1.19	0	1.193	0
1.196	0	1.201	0	1.197	0	1.201	0	1.196	0	1.199	0	1.192	0	1.199	0	1.201	0		1.196	0	1.201	0	1.197	0	1.201	0	1.196	0	1.199	0	1.192	0	1.199	0	1.201	0
1.204	0	1.209	0	1.205	0	1.209	0	1.205	0	1.207	0	1.2	0	1.207	0	1.21	0		1.204	0	1.209	0	1.205	0	1.209	0	1.205	0	1.207	0	1.2	0	1.207	0	1.21	0
1.213	0	1.217	0	1.213	0	1.218	0	1.213	0	1.215	0	1.208	0	1.215	0	1.218	0		1.213	0	1.217	0	1.213	0	1.218	0	1.213	0	1.215	0	1.208	0	1.215	0	1.218	0
1.221	0	1.226	0	1.221	0	1.226	0	1.221	0	1.223	0	1.216	0	1.223	0	1.226	0		1.221	0	1.226	0	1.221	0	1.226	0	1.221	0	1.223	0	1.216	0	1.223	0	1.226	0
1.229	0	1.234	0	1.23	0	1.234	0	1.229	0	1.232	0	1.225	0	1.232	0	1.234	0		1.229	0	1.234	0	1.23	0	1.234	0	1.229	0	1.232	0	1.225	0	1.232	0	1.234	0
1.237	0	1.242	0	1.238	0	1.242	0	1.238	0	1.24	0	1.233	0	1.24	0	1.243	0		1.237	0	1.242	0	1.238	0	1.242	0	1.238	0	1.24	0	1.233	0	1.24	0	1.243	0
1.246	0	1.25	0	1.246	0	1.251	0	1.246	0	1.248	0	1.241	0	1.248	0	1.251	0		1.246	0	1.25	0	1.246	0	1.251	0	1.246	0	1.248	0	1.241	0	1.248	0	1.251	0
1.254	0	1.259	0	1.254	0	1.259	0	1.254	0	1.256	0	1.25	0	1.256	0	1.259	0		1.254	0	1.259	0	1.254	0	1.259	0	1.254	0	1.256	0	1.25	0	1.256	0	1.259	0
1.262	0	1.267	0	1.263	0	1.267	0	1.263	0	1.265	0	1.258	0	1.265	0	1.268	0		1.262	0	1.267	0	1.263	0	1.267	0	1.263	0	1.265	0	1.258	0	1.265	0	1.268	0
1.271	0	1.275	0	1.271	0	1.276	0	1.271	0	1.273	0	1.266	0	1.273	0	1.276	0		1.271	0	1.275	0	1.271	0	1.276	0	1.271	0	1.273	0	1.266	0	1.273	0	1.276	0
1.279	0	1.283	0	1.279	0	1.284	0	1.279	0	1.281	0	1.274	0	1.281	0	1.284	0		1.279	0	1.283	0	1.279	0	1.284	0	1.279	0	1.281	0	1.274	0	1.281	0	1.284	0
1.287	0	1.292	0	1.288	0	1.292	0	1.287	0	1.289	0	1.283	0	1.29	0	1.292	0		1.287	0	1.292	0	1.288	0	1.292	0	1.287	0	1.289	0	1.283	0	1.29	0	1.292	0
1.295	0	1.3	0	1.296	0	1.3	0	1.296	0	1.298	0	1.291	0	1.298	0	1.301	0		1.295	0	1.3	0	1.296	0	1.3	0	1.296	0	1.298	0	1.291	0	1.298	0	1.301	0
1.304	0	1.308	0	1.304	0	1.309	0	1.304	0	1.306	0	1.299	0	1.306	0	1.309	0		1.304	0	1.308	0	1.304	0	1.309	0	1.304	0	1.306	0	1.299	0	1.306	0	1.309	0
1.312	0	1.317	0	1.312	0	1.317	0	1.312	0	1.314	0	1.307	0	1.314	0	1.317	0		1.312	0	1.317	0	1.312	0	1.317	0	1.312	0	1.314	0	1.307	0	1.314	0	1.317	0
1.32	0	1.325	0	1.321	0	1.325	0	1.32	0	1.323	0	1.316	0	1.323	0	1.325	0		1.32	0	1.325	0	1.321	0	1.325	0	1.32	0	1.323	0	1.316	0	1.323	0	1.325	0
1.328	0	1.333	0	1.329	0	1.333	0	1.329	0	1.331	0	1.324	0	1.331	0	1.334	0		1.328	0	1.333	0	1.329	0	1.333	0	1.329	0	1.331	0	1.324	0	1.331	0	1.334	0
1.337	0	1.341	0	1.337	0	1.342	0	1.337	0	1.339	0	1.332	0	1.339	0	1.342	0		1.337	0	1.341	0	1.337	0	1.342	0	1.337	0	1.339	0	1.332	0	1.339	0	1.342	0
1.345	0	1.35	0	1.345	0	1.35	0	1.345	0	1.347	0	1.341	0	1.347	0	1.35	0		1.345	0	1.35	0	1.345	0	1.35	0	1.345	0	1.347	0	1.341	0	1.347	0	1.35	0
1.353	0	1.358	0	1.354	0	1.358	0	1.353	0	1.356	0	1.349	0	1.356	0	1.359	0		1.353	0	1.358	0	1.354	0	1.358	0	1.353	0	1.356	0	1.349	0	1.356	0	1.359	0
1.362	0	1.366	0	1.362	0	1.367	0	1.362	0	1.364	0	1.357	0	1.364	0	1.367	0		1.362	0	1.366	0	1.362	0	1.367	0	1.362	0	1.364	0	1.357	0	1.364	0	1.367	0
1.37	0	1.374	0	1.37	0	1.375	0	1.37	0	1.372	0	1.365	0	1.372	0	1.375	0		1.37	0	1.374	0	1.37	0	1.375	0	1.37	0	1.372	0	1.365	0	1.372	0	1.375	0
1.378	0	1.383	0	1.379	0	1.383	0	1.378	0	1.38	0	1.374	0	1.38	0	1.383	0		1.378	0	1.383	0	1.379	0	1.383	0	1.378	0	1.38	0	1.374	0	1.38	0	1.383	0
1.386	0	1.391	0	1.387	0	1.391	0	1.387	0	1.389	0	1.382	0	1.389	0	1.392	0		1.386	0	1.391	0	1.387	0	1.391	0	1.387	0	1.389	0	1.382	0	1.389	0	1.392	0
1.395	0	1.399	0	1.395	0	1.4	0	1.395	0	1.397	0	1.39	0	1.397	0	1.4	0		1.395	0	1.399	0	1.395	0	1.4	0	1.395	0	1.397	0	1.39	0	1.397	0	1.4	0
1.403	0	1.408	0	1.403	0	1.408	0	1.403	0	1.405	0	1.398	0	1.405	0	1.408	0		1.403	0	1.408	0	1.403	0	1.408	0	1.403	0	1.405	0	1.398	0	1.405	0	1.408	0
1.411	0	1.416	0	1.412	0	1.416	0	1.411	0	1.414	0	1.407	0	1.414	0	1.416	0		1.411	0	1.416	0	1.412	0	1.416	0	1.411	0	1.414	0	1.407	0	1.414	0	1.416	0
1.419	0	1.424	0	1.42	0	1.424	0	1.42	0	1.422	0	1.415	0	1.422	0	1.425	0		1.419	0	1.424	0	1.42	0	1.424	0	1.42	0	1.422	0	1.415	0	1.422	0	1.425	0
1.428	0	1.432	0	1.428	0	1.433	0	1.428	0	1.43	0	1.423	0	1.43	0	1.433	0		1.428	0	1.432	0	1.428	0	1.433	0	1.428	0	1.43	0	1.423	0	1.43	0	1.433	0
1.436	0	1.441	0	1.436	0	1.441	0	1.436	0	1.438	0	1.431	0	1.438	0	1.441	0		1.436	0	1.441	0	1.436	0	1.441	0	1.436	0	1.438	0	1.431	0	1.438	0	1.441	0
1.444	0	1.449	0	1.445	0	1.449	0	1.444	0	1.447	0	1.44	0	1.447	0	1.45	0		1.444	0	1.449	0	1.445	0	1.449	0	1.444	0	1.447	0	1.44	0	1.447	0	1.45	0
1.453	0	1.457	0	1.453	0	1.458	0	1.453	0	1.455	0	1.448	0	1.455	0	1.458	0		1.453	0	1.457	0	1.453	0	1.458	0	1.453	0	1.455	0	1.448	0	1.455	0	1.458	0
1.461	0	1.465	0	1.461	0	1.466	0	1.461	0	1.463	0	1.456	0	1.463	0	1.466	0		1.461	0	1.465	0	1.461	0	1.466	0	1.461	0	1.463	0	1.456	0	1.463	0	1.466	0
1.469	0	1.474	0	1.47	0	1.474	0	1.469	0	1.471	0	1.465	0	1.471	0	1.474	0		1.469	0	1.474	0	1.47	0	1.474	0	1.469	0	1.471	0	1.465	0	1.471	0	1.474	0
1.477	0	1.482	0	1.478	0	1.482	0	1.478	0	1.48	0	1.473	0	1.48	0	1.483	0		1.477	0	1.482	0	1.478	0	1.482	0	1.478	0	1.48	0	1.473	0	1.48	0	1.483	0
1.486	0	1.49	0	1.486	0	1.491	0	1.486	0	1.488	0	1.481	0	1.488	0	1.491	0		1.486	0	1.49	0	1.486	0	1.491	0	1.486	0	1.488	0	1.481	0	1.488	0	1.491	0
1.494	0	1.499	0	1.494	0	1.499	0	1.494	0	1.496	0	1.489	0	1.496	0	1.499	0		1.494	0	1.499	0	1.494	0	1.499	0	1.494	0	1.496	0	1.489	0	1.496	0	1.499	0
1.502	0	1.507	0	1.503	0	1.507	0	1.502	0	1.504	0	1.498	0	1.505	0	1.507	0		1.502	0	1.507	0	1.503	0	1.507	0	1.502	0	1.504	0	1.498	0	1.505	0	1.507	0
1.51	0	1.515	0	1.511	0	1.515	0	1.511	0	1.513	0	1.506	0	1.513	0	1.516	0		1.51	0	1.515	0	1.511	0	1.515	0	1.511	0	1.513	0	1.506	0	1.513	0	1.516	0
1.519	0	1.523	0	1.519	0	1.524	0	1.519	0	1.521	0	1.514	0	1.521	0	1.524	0		1.519	0	1.523	0	1.519	0	1.524	0	1.519	0	1.521	0	1.514	0	1.521	0	1.524	0
1.527	0	1.532	0	1.527	0	1.532	0	1.527	0	1.529	0	1.522	0	1.529	0	1.532	0		1.527	0	1.532	0	1.527	0	1.532	0	1.527	0	1.529	0	1.522	0	1.529	0	1.532	0
1.535	0	1.54	0	1.536	0	1.54	0	1.535	0	1.538	0	1.531	0	1.538	0	1.54	0		1.535	0	1.54	0	1.536	0	1.54	0	1.535	0	1.538	0	1.531	0	1.538	0	1.54	0
1.543	0	1.548	0	1.544	0	1.548	0	1.544	0	1.546	0	1.539	0	1.546	0	1.549	0		1.543	0	1.548	0	1.544	0	1.548	0	1.544	0	1.546	0	1.539	0	1.546	0	1.549	0
1.552	0	1.556	0	1.552	0	1.557	0	1.552	0	1.554	0	1.547	0	1.554	0	1.557	0		1.552	0	1.556	0	1.552	0	1.557	0	1.552	0	1.554	0	1.547	0	1.554	0	1.557	0
1.56	0	1.565	0	1.56	0	1.565	0	1.56	0	1.562	0	1.556	0	1.562	0	1.565	0		1.56	0	1.565	0	1.56	0	1.565	0	1.56	0	1.562	0	1.556	0	1.562	0	1.565	0
1.568	0	1.573	0	1.569	0	1.573	0	1.569	0	1.571	0	1.564	0	1.571	0	1.574	0		1.568	0	1.573	0	1.569	0	1.573	0	1.569	0	1.571	0	1.564	0	1.571	0	1.574	0
1.577	0	1.581	0	1.577	0	1.582	0	1.577	0	1.579	0	1.572	0	1.579	0	1.582	0		1.577	0	1.581	0	1.577	0	1.582	0	1.577	0	1.579	0	1.572	0	1.579	0	1.582	0
1.585	0	1.589	0	1.585	0	1.59	0	1.585	0	1.587	0	1.58	0	1.587	0	1.59	0		1.585	0	1.589	0	1.585	0	1.59	0	1.585	0	1.587	0	1.58	0	1.587	0	1.59	0
1.593	0	1.598	0	1.594	0	1.598	0	1.593	0	1.595	0	1.589	0	1.596	0	1.598	0		1.593	0	1.598	0	1.594	0	1.598	0	1.593	0	1.595	0	1.589	0	1.596	0	1.598	0
1.601	0	1.606	0	1.602	0	1.606	0	1.602	0	1.604	0	1.597	0	1.604	0	1.607	0		1.601	0	1.606	0	1.602	0	1.606	0	1.602	0	1.604	0	1.597	0	1.604	0	1.607	0
1.61	0	1.614	0	1.61	0	1.615	0	1.61	0	1.612	0	1.605	0	1.612	0	1.615	0		1.61	0	1.614	0	1.61	0	1.615	0	1.61	0	1.612	0	1.605	0	1.612	0	1.615	0
1.618	0	1.623	0	1.618	0	1.623	0	1.618	0	1.62	0	1.613	0	1.62	0	1.623	0		1.618	0	1.623	0	1.618	0	1.623	0	1.618	0	1.62	0	1.613	0	1.62	0	1.623	0
1.626	0	1.631	0	1.627	0	1.631	0	1.626	0	1.629	0	1.622	0	1.629	0	1.631	0		1.626	0	1.631	0	1.627	0	1.631	0	1.626	0	1.629	0	1.622	0	1.629	0	1.631	0
1.634	0	1.639	0	1.635	0	1.639	0	1.635	0	1.637	0	1.63	0	1.637	0	1.64	0		1.634	0	1.639	0	1.635	0	1.639	0	1.635	0	1.637	0	1.63	0	1.637	0	1.64	0
1.643	0	1.647	0	1.643	0	1.648	0	1.643	0	1.645	0	1.638	0	1.645	0	1.648	0		1.643	0	1.647	0	1.643	0	1.648	0	1.643	0	1.645	0	1.638	0	1.645	0	1.648	0
1.651	0	1.656	0	1.651	0	1.656	0	1.651	0	1.653	0	1.647	0	1.653	0	1.656	0		1.651	0	1.656	0	1.651	0	1.656	0	1.651	0	1.653	0	1.647	0	1.653	0	1.656	0
1.659	0	1.664	0	1.66	0	1.664	0	1.659	0	1.662	0	1.655	0	1.662	0	1.665	0		1.659	0	1.664	0	1.66	0	1.664	0	1.659	0	1.662	0	1.655	0	1.662	0	1.665	0
1.668	0	1.672	0	1.668	0	1.673	0	1.668	0	1.67	0	1.663	0	1.67	0	1.673	0		1.668	0	1.672	0	1.668	0	1.673	0	1.668	0	1.67	0	1.663	0	1.67	0	1.673	0
1.676	0	1.68	0	1.676	0	1.681	0	1.676	0	1.678	0	1.671	0	1.678	0	1.681	0		1.676	0	1.68	0	1.676	0	1.681	0	1.676	0	1.678	0	1.671	0	1.678	0	1.681	0
1.684	0	1.689	0	1.685	0	1.689	0	1.684	0	1.686	0	1.68	0	1.686	0	1.689	0		1.684	0	1.689	0	1.685	0	1.689	0	1.684	0	1.686	0	1.68	0	1.686	0	1.689	0
1.692	0	1.697	0	1.693	0	1.697	0	1.693	0	1.695	0	1.688	0	1.695	0	1.698	0		1.692	0	1.697	0	1.693	0	1.697	0	1.693	0	1.695	0	1.688	0	1.695	0	1.698	0
1.701	0	1.705	0	1.701	0	1.706	0	1.701	0	1.703	0	1.696	0	1.703	0	1.706	0		1.701	0	1.705	0	1.701	0	1.706	0	1.701	0	1.703	0	1.696	0	1.703	0	1.706	0
1.709	0	1.714	0	1.709	0	1.714	0	1.709	0	1.711	0	1.704	0	1.711	0	1.714	0		1.709	0	1.714	0	1.709	0	1.714	0	1.709	0	1.711	0	1.704	0	1.711	0	1.714	0
1.717	0	1.722	0	1.718	0	1.722	0	1.717	0	1.72	0	1.713	0	1.72	0	1.722	0		1.717	0	1.722	0	1.718	0	1.722	0	1.717	0	1.72	0	1.713	0	1.72	0	1.722	0
1.725	0	1.73	0	1.726	0	1.73	0	1.726	0	1.728	0	1.721	0	1.728	0	1.731	0		1.725	0	1.73	0	1.726	0	1.73	0	1.726	0	1.728	0	1.721	0	1.728	0	1.731	0
1.734	0	1.738	0	1.734	0	1.739	0	1.734	0	1.736	0	1.729	0	1.736	0	1.739	0		1.734	0	1.738	0	1.734	0	1.739	0	1.734	0	1.736	0	1.729	0	1.736	0	1.739	0
1.742	0	1.747	0	1.742	0	1.747	0	1.742	0	1.744	0	1.737	0	1.744	0	1.747	0		1.742	0	1.747	0	1.742	0	1.747	0	1.742	0	1.744	0	1.737	0	1.744	0	1.747	0
1.75	0	1.755	0	1.751	0	1.755	0	1.75	0	1.753	0	1.746	0	1.753	0	1.756	0		1.75	0	1.755	0	1.751	0	1.755	0	1.75	0	1.753	0	1.746	0	1.753	0	1.756	0
1.759	0	1.763	0	1.759	0	1.764	0	1.759	0	1.761	0	1.754	0	1.761	0	1.764	0		1.759	0	1.763	0	1.759	0	1.764	0	1.759	0	1.761	0	1.754	0	1.761	0	1.764	0
1.767	0	1.771	0	1.767	0	1.772	0	1.767	0	1.769	0	1.762	0	1.769	0	1.772	0		1.767	0	1.771	0	1.767	0	1.772	0	1.767	0	1.769	0	1.762	0	1.769	0	1.772	0
1.775	0	1.78	0	1.775	0	1.78	0	1.775	0	1.777	0	1.771	0	1.777	0	1.78	0		1.775	0	1.78	0	1.775	0	1.78	0	1.775	0	1.777	0	1.771	0	1.777	0	1.78	0
1.783	0	1.788	0	1.784	0	1.788	0	1.784	0	1.786	0	1.779	0	1.786	0	1.789	0		1.783	0	1.788	0	1.784	0	1.788	0	1.784	0	1.786	0	1.779	0	1.786	0	1.789	0
1.792	0	1.796	0	1.792	0	1.797	0	1.792	0	1.794	0	1.787	0	1.794	0	1.797	0		1.792	0	1.796	0	1.792	0	1.797	0	1.792	0	1.794	0	1.787	0	1.794	0	1.797	0
1.8	0	1.804	0	1.8	0	1.805	0	1.8	0	1.802	0	1.795	0	1.802	0	1.805	0		1.8	0	1.804	0	1.8	0	1.805	0	1.8	0	1.802	0	1.795	0	1.802	0	1.805	0
1.808	0	1.813	0	1.809	0	1.813	0	1.808	0	1.81	0	1.804	0	1.811	0	1.813	0		1.808	0	1.813	0	1.809	0	1.813	0	1.808	0	1.81	0	1.804	0	1.811	0	1.813	0
1.816	0	1.821	0	1.817	0	1.821	0	1.817	0	1.819	0	1.812	0	1.819	0	1.822	0		1.816	0	1.821	0	1.817	0	1.821	0	1.817	0	1.819	0	1.812	0	1.819	0	1.822	0
1.825	0	1.829	0	1.825	0	1.83	0	1.825	0	1.827	0	1.82	0	1.827	0	1.83	0		1.825	0	1.829	0	1.825	0	1.83	0	1.825	0	1.827	0	1.82	0	1.827	0	1.83	0
1.833	0	1.838	0	1.833	0	1.838	0	1.833	0	1.835	0	1.828	0	1.835	0	1.838	0		1.833	0	1.838	0	1.833	0	1.838	0	1.833	0	1.835	0	1.828	0	1.835	0	1.838	0
1.841	0	1.846	0	1.842	0	1.846	0	1.841	0	1.844	0	1.837	0	1.844	0	1.846	0		1.841	0	1.846	0	1.842	0	1.846	0	1.841	0	1.844	0	1.837	0	1.844	0	1.846	0
1.849	0	1.854	0	1.85	0	1.854	0	1.85	0	1.852	0	1.845	0	1.852	0	1.855	0		1.849	0	1.854	0	1.85	0	1.854	0	1.85	0	1.852	0	1.845	0	1.852	0	1.855	0
1.858	0	1.862	0	1.858	0	1.863	0	1.858	0	1.86	0	1.853	0	1.86	0	1.863	0		1.858	0	1.862	0	1.858	0	1.863	0	1.858	0	1.86	0	1.853	0	1.86	0	1.863	0
1.866	0	1.871	0	1.866	0	1.871	0	1.866	0	1.868	0	1.862	0	1.868	0	1.871	0		1.866	0	1.871	0	1.866	0	1.871	0	1.866	0	1.868	0	1.862	0	1.868	0	1.871	0
1.874	0	1.879	0	1.875	0	1.879	0	1.875	0	1.877	0	1.87	0	1.877	0	1.88	0		1.874	0	1.879	0	1.875	0	1.879	0	1.875	0	1.877	0	1.87	0	1.877	0	1.88	0
1.883	0	1.887	0	1.883	0	1.888	0	1.883	0	1.885	0	1.878	0	1.885	0	1.888	0		1.883	0	1.887	0	1.883	0	1.888	0	1.883	0	1.885	0	1.878	0	1.885	0	1.888	0
1.891	0	1.895	0	1.891	0	1.896	0	1.891	0	1.893	0	1.886	0	1.893	0	1.896	0		1.891	0	1.895	0	1.891	0	1.896	0	1.891	0	1.893	0	1.886	0	1.893	0	1.896	0
1.899	0	1.904	0	1.9	0	1.904	0	1.899	0	1.901	0	1.895	0	1.902	0	1.904	0		1.899	0	1.904	0	1.9	0	1.904	0	1.899	0	1.901	0	1.895	0	1.902	0	1.904	0
1.907	0	1.912	0	1.908	0	1.912	0	1.908	0	1.91	0	1.903	0	1.91	0	1.913	0		1.907	0	1.912	0	1.908	0	1.912	0	1.908	0	1.91	0	1.903	0	1.91	0	1.913	0
1.916	0	1.92	0	1.916	0	1.921	0	1.916	0	1.918	0	1.911	0	1.918	0	1.921	0		1.916	0	1.92	0	1.916	0	1.921	0	1.916	0	1.918	0	1.911	0	1.918	0	1.921	0
1.924	0	1.929	0	1.924	0	1.929	0	1.924	0	1.926	0	1.919	0	1.926	0	1.929	0		1.924	0	1.929	0	1.924	0	1.929	0	1.924	0	1.926	0	1.919	0	1.926	0	1.929	0
1.932	0	1.937	0	1.933	0	1.937	0	1.932	0	1.935	0	1.928	0	1.935	0	1.937	0		1.932	0	1.937	0	1.933	0	1.937	0	1.932	0	1.935	0	1.928	0	1.935	0	1.937	0
1.94	0	1.945	0	1.941	0	1.945	0	1.941	0	1.943	0	1.936	0	1.943	0	1.946	0		1.94	0	1.945	0	1.941	0	1.945	0	1.941	0	1.943	0	1.936	0	1.943	0	1.946	0
1.949	0	1.953	0	1.949	0	1.954	0	1.949	0	1.951	0	1.944	0	1.951	0	1.954	0		1.949	0	1.953	0	1.949	0	1.954	0	1.949	0	1.951	0	1.944	0	1.951	0	1.954	0
1.957	0	1.962	0	1.957	0	1.962	0	1.957	0	1.959	0	1.953	0	1.959	0	1.962	0		1.957	0	1.962	0	1.957	0	1.962	0	1.957	0	1.959	0	1.953	0	1.959	0	1.962	0
1.965	0	1.97	0	1.966	0	1.97	0	1.965	0	1.968	0	1.961	0	1.968	0	1.971	0		1.965	0	1.97	0	1.966	0	1.97	0	1.965	0	1.968	0	1.961	0	1.968	0	1.971	0
1.974	0	1.978	0	1.974	0	1.979	0	1.974	0	1.976	0	1.969	0	1.976	0	1.979	0		1.974	0	1.978	0	1.974	0	1.979	0	1.974	0	1.976	0	1.969	0	1.976	0	1.979	0
1.982	0	1.986	0	1.982	0	1.987	0	1.982	0	1.984	0	1.977	0	1.984	0	1.987	0		1.982	0	1.986	0	1.982	0	1.987	0	1.982	0	1.984	0	1.977	0	1.984	0	1.987	0
1.99	0	1.995	0	1.991	0	1.995	0	1.99	0	1.992	0	1.986	0	1.992	0	1.995	0		1.99	0	1.995	0	1.991	0	1.995	0	1.99	0	1.992	0	1.986	0	1.992	0	1.995	0
1.998	0	2.003	0	1.999	0	2.003	0	1.999	0	2.001	0	1.994	0	2.001	0	2.004	0		1.998	0	2.003	0	1.999	0	2.003	0	1.999	0	2.001	0	1.994	0	2.001	0	2.004	0
2.007	0	2.011	0	2.007	0	2.012	0	2.007	0	2.009	0	2.002	0	2.009	0	2.012	0		2.007	0	2.011	0	2.007	0	2.012	0	2.007	0	2.009	0	2.002	0	2.009	0	2.012	0
2.015	0	2.02	0	2.015	0	2.02	0	2.015	0	2.017	0	2.01	0	2.017	0	2.02	0		2.015	0	2.02	0	2.015	0	2.02	0	2.015	0	2.017	0	2.01	0	2.017	0	2.02	0
2.023	0	2.028	0	2.024	0	2.028	0	2.023	0	2.026	0	2.019	0	2.026	0	2.028	0		2.023	0	2.028	0	2.024	0	2.028	0	2.023	0	2.026	0	2.019	0	2.026	0	2.028	0
2.031	0	2.036	0	2.032	0	2.036	0	2.032	0	2.034	0	2.027	0	2.034	0	2.037	0		2.031	0	2.036	0	2.032	0	2.036	0	2.032	0	2.034	0	2.027	0	2.034	0	2.037	0
2.04	0	2.044	0	2.04	0	2.045	0	2.04	0	2.042	0	2.035	0	2.042	0	2.045	0		2.04	0	2.044	0	2.04	0	2.045	0	2.04	0	2.042	0	2.035	0	2.042	0	2.045	0
2.048	0	2.053	0	2.048	0	2.053	0	2.048	0	2.05	0	2.043	0	2.05	0	2.053	0		2.048	0	2.053	0	2.048	0	2.053	0	2.048	0	2.05	0	2.043	0	2.05	0	2.053	0
2.056	0	2.061	0	2.057	0	2.061	0	2.056	0	2.059	0	2.052	0	2.059	0	2.062	0		2.056	0	2.061	0	2.057	0	2.061	0	2.056	0	2.059	0	2.052	0	2.059	0	2.062	0
2.065	0	2.069	0	2.065	0	2.07	0	2.065	0	2.067	0	2.06	0	2.067	0	2.07	0		2.065	0	2.069	0	2.065	0	2.07	0	2.065	0	2.067	0	2.06	0	2.067	0	2.07	0
2.073	0	2.077	0	2.073	0	2.078	0	2.073	0	2.075	0	2.068	0	2.075	0	2.078	0		2.073	0	2.077	0	2.073	0	2.078	0	2.073	0	2.075	0	2.068	0	2.075	0	2.078	0
2.081	0	2.086	0	2.081	0	2.086	0	2.081	0	2.083	0	2.077	0	2.083	0	2.086	0		2.081	0	2.086	0	2.081	0	2.086	0	2.081	0	2.083	0	2.077	0	2.083	0	2.086	0
2.089	0	2.094	0	2.09	0	2.094	0	2.09	0	2.092	0	2.085	0	2.092	0	2.095	0		2.089	0	2.094	0	2.09	0	2.094	0	2.09	0	2.092	0	2.085	0	2.092	0	2.095	0
2.098	0	2.102	0	2.098	0	2.103	0	2.098	0	2.1	0	2.093	0	2.1	0	2.103	0		2.098	0	2.102	0	2.098	0	2.103	0	2.098	0	2.1	0	2.093	0	2.1	0	2.103	0
2.106	0	2.11	0	2.106	0	2.111	0	2.106	0	2.108	0	2.101	0	2.108	0	2.111	0		2.106	0	2.11	0	2.106	0	2.111	0	2.106	0	2.108	0	2.101	0	2.108	0	2.111	0
2.114	0	2.119	0	2.115	0	2.119	0	2.114	0	2.116	0	2.11	0	2.117	0	2.119	0		2.114	0	2.119	0	2.115	0	2.119	0	2.114	0	2.116	0	2.11	0	2.117	0	2.119	0
2.122	0	2.127	0	2.123	0	2.127	0	2.123	0	2.125	0	2.118	0	2.125	0	2.128	0		2.122	0	2.127	0	2.123	0	2.127	0	2.123	0	2.125	0	2.118	0	2.125	0	2.128	0
2.131	0	2.135	0	2.131	0	2.136	0	2.131	0	2.133	0	2.126	0	2.133	0	2.136	0		2.131	0	2.135	0	2.131	0	2.136	0	2.131	0	2.133	0	2.126	0	2.133	0	2.136	0
2.139	0	2.144	0	2.139	0	2.144	0	2.139	0	2.141	0	2.134	0	2.141	0	2.144	0		2.139	0	2.144	0	2.139	0	2.144	0	2.139	0	2.141	0	2.134	0	2.141	0	2.144	0
2.147	0	2.152	0	2.148	0	2.152	0	2.147	0	2.15	0	2.143	0	2.15	0	2.152	0		2.147	0	2.152	0	2.148	0	2.152	0	2.147	0	2.15	0	2.143	0	2.15	0	2.152	0
2.155	0	2.16	0	2.156	0	2.16	0	2.156	0	2.158	0	2.151	0	2.158	0	2.161	0		2.155	0	2.16	0	2.156	0	2.16	0	2.156	0	2.158	0	2.151	0	2.158	0	2.161	0
2.164	0	2.168	0	2.164	0	2.169	0	2.164	0	2.166	0	2.159	0	2.166	0	2.169	0		2.164	0	2.168	0	2.164	0	2.169	0	2.164	0	2.166	0	2.159	0	2.166	0	2.169	0
2.172	0	2.177	0	2.172	0	2.177	0	2.172	0	2.174	0	2.168	0	2.174	0	2.177	0		2.172	0	2.177	0	2.172	0	2.177	0	2.172	0	2.174	0	2.168	0	2.174	0	2.177	0
2.18	0	2.185	0	2.181	0	2.185	0	2.181	0	2.183	0	2.176	0	2.183	0	2.186	0		2.18	0	2.185	0	2.181	0	2.185	0	2.181	0	2.183	0	2.176	0	2.183	0	2.186	0
2.189	0	2.193	0	2.189	0	2.194	0	2.189	0	2.191	0	2.184	0	2.191	0	2.194	0		2.189	0	2.193	0	2.189	0	2.194	0	2.189	0	2.191	0	2.184	0	2.191	0	2.194	0
2.197	0	2.201	0	2.197	0	2.202	0	2.197	0	2.199	0	2.192	0	2.199	0	2.202	0		2.197	0	2.201	0	2.197	0	2.202	0	2.197	0	2.199	0	2.192	0	2.199	0	2.202	0
2.205	0	2.21	0	2.206	0	2.21	0	2.205	0	2.207	0	2.201	0	2.208	0	2.21	0		2.205	0	2.21	0	2.206	0	2.21	0	2.205	0	2.207	0	2.201	0	2.208	0	2.21	0
2.213	0	2.218	0	2.214	0	2.218	0	2.214	0	2.216	0	2.209	0	2.216	0	2.219	0		2.213	0	2.218	0	2.214	0	2.218	0	2.214	0	2.216	0	2.209	0	2.216	0	2.219	0
2.222	0	2.226	0	2.222	0	2.227	0	2.222	0	2.224	0	2.217	0	2.224	0	2.227	0		2.222	0	2.226	0	2.222	0	2.227	0	2.222	0	2.224	0	2.217	0	2.224	0	2.227	0
2.23	0	2.235	0	2.23	0	2.235	0	2.23	0	2.232	0	2.225	0	2.232	0	2.235	0		2.23	0	2.235	0	2.23	0	2.235	0	2.23	0	2.232	0	2.225	0	2.232	0	2.235	0
2.238	0	2.243	0	2.239	0	2.243	0	2.238	0	2.241	0	2.234	0	2.241	0	2.243	0		2.238	0	2.243	0	2.239	0	2.243	0	2.238	0	2.241	0	2.234	0	2.241	0	2.243	0
2.246	0	2.251	0	2.247	0	2.251	0	2.247	0	2.249	0	2.242	0	2.249	0	2.252	0		2.246	0	2.251	0	2.247	0	2.251	0	2.247	0	2.249	0	2.242	0	2.249	0	2.252	0
2.255	0	2.259	0	2.255	0	2.26	0	2.255	0	2.257	0	2.25	0	2.257	0	2.26	0		2.255	0	2.259	0	2.255	0	2.26	0	2.255	0	2.257	0	2.25	0	2.257	0	2.26	0
2.263	0	2.268	0	2.263	0	2.268	0	2.263	0	2.265	0	2.259	0	2.265	0	2.268	0		2.263	0	2.268	0	2.263	0	2.268	0	2.263	0	2.265	0	2.259	0	2.265	0	2.268	0
2.271	0	2.276	0	2.272	0	2.276	0	2.271	0	2.274	0	2.267	0	2.274	0	2.277	0		2.271	0	2.276	0	2.272	0	2.276	0	2.271	0	2.274	0	2.267	0	2.274	0	2.277	0
2.28	0	2.284	0	2.28	0	2.285	0	2.28	0	2.282	0	2.275	0	2.282	0	2.285	0		2.28	0	2.284	0	2.28	0	2.285	0	2.28	0	2.282	0	2.275	0	2.282	0	2.285	0
2.288	0	2.292	0	2.288	0	2.293	0	2.288	0	2.29	0	2.283	0	2.29	0	2.293	0		2.288	0	2.292	0	2.288	0	2.293	0	2.288	0	2.29	0	2.283	0	2.29	0	2.293	0
2.296	0	2.301	0	2.297	0	2.301	0	2.296	0	2.298	0	2.292	0	2.298	0	2.301	0		2.296	0	2.301	0	2.297	0	2.301	0	2.296	0	2.298	0	2.292	0	2.298	0	2.301	0
2.304	0	2.309	0	2.305	0	2.309	0	2.305	0	2.307	0	2.3	0	2.307	0	2.31	0		2.304	0	2.309	0	2.305	0	2.309	0	2.305	0	2.307	0	2.3	0	2.307	0	2.31	0
2.313	0	2.317	0	2.313	0	2.318	0	2.313	0	2.315	0	2.308	0	2.315	0	2.318	0		2.313	0	2.317	0	2.313	0	2.318	0	2.313	0	2.315	0	2.308	0	2.315	0	2.318	0
2.321	0	2.326	0	2.321	0	2.326	0	2.321	0	2.323	0	2.316	0	2.323	0	2.326	0		2.321	0	2.326	0	2.321	0	2.326	0	2.321	0	2.323	0	2.316	0	2.323	0	2.326	0
2.329	0	2.334	0	2.33	0	2.334	0	2.329	0	2.332	0	2.325	0	2.332	0	2.334	0		2.329	0	2.334	0	2.33	0	2.334	0	2.329	0	2.332	0	2.325	0	2.332	0	2.334	0
2.337	0	2.342	0	2.338	0	2.342	0	2.338	0	2.34	0	2.333	0	2.34	0	2.343	0		2.337	0	2.342	0	2.338	0	2.342	0	2.338	0	2.34	0	2.333	0	2.34	0	2.343	0
2.346	0	2.35	0	2.346	0	2.351	0	2.346	0	2.348	0	2.341	0	2.348	0	2.351	0		2.346	0	2.35	0	2.346	0	2.351	0	2.346	0	2.348	0	2.341	0	2.348	0	2.351	0
2.354	0	2.359	0	2.354	0	2.359	0	2.354	0	2.356	0	2.349	0	2.356	0	2.359	0		2.354	0	2.359	0	2.354	0	2.359	0	2.354	0	2.356	0	2.349	0	2.356	0	2.359	0
2.362	0	2.367	0	2.363	0	2.367	0	2.362	0	2.365	0	2.358	0	2.365	0	2.368	0		2.362	0	2.367	0	2.363	0	2.367	0	2.362	0	2.365	0	2.358	0	2.365	0	2.368	0
2.371	0	2.375	0	2.371	0	2.376	0	2.371	0	2.373	0	2.366	0	2.373	0	2.376	0		2.371	0	2.375	0	2.371	0	2.376	0	2.371	0	2.373	0	2.366	0	2.373	0	2.376	0
2.379	0	2.383	0	2.379	0	2.384	0	2.379	0	2.381	0	2.374	0	2.381	0	2.384	0		2.379	0	2.383	0	2.379	0	2.384	0	2.379	0	2.381	0	2.374	0	2.381	0	2.384	0
2.387	0	2.392	0	2.387	0	2.392	0	2.387	0	2.389	0	2.383	0	2.389	0	2.392	0		2.387	0	2.392	0	2.387	0	2.392	0	2.387	0	2.389	0	2.383	0	2.389	0	2.392	0
2.395	0	2.4	0	2.396	0	2.4	0	2.396	0	2.398	0	2.391	0	2.398	0	2.401	0		2.395	0	2.4	0	2.396	0	2.4	0	2.396	0	2.398	0	2.391	0	2.398	0	2.401	0
2.404	0	2.408	0	2.404	0	2.409	0	2.404	0	2.406	0	2.399	0	2.406	0	2.409	0		2.404	0	2.408	0	2.404	0	2.409	0	2.404	0	2.406	0	2.399	0	2.406	0	2.409	0
2.412	0	2.416	0	2.412	0	2.417	0	2.412	0	2.414	0	2.407	0	2.414	0	2.417	0		2.412	0	2.416	0	2.412	0	2.417	0	2.412	0	2.414	0	2.407	0	2.414	0	2.417	0
2.42	0	2.425	0	2.421	0	2.425	0	2.42	0	2.422	0	2.416	0	2.423	0	2.425	0		2.42	0	2.425	0	2.421	0	2.425	0	2.42	0	2.422	0	2.416	0	2.423	0	2.425	0
2.428	0	2.433	0	2.429	0	2.433	0	2.429	0	2.431	0	2.424	0	2.431	0	2.434	0		2.428	0	2.433	0	2.429	0	2.433	0	2.429	0	2.431	0	2.424	0	2.431	0	2.434	0
2.437	0	2.441	0	2.437	0	2.442	0	2.437	0	2.439	0	2.432	0	2.439	0	2.442	0		2.437	0	2.441	0	2.437	0	2.442	0	2.437	0	2.439	0	2.432	0	2.439	0	2.442	0
2.445	0	2.45	0	2.445	0	2.45	0	2.445	0	2.447	0	2.44	0	2.447	0	2.45	0		2.445	0	2.45	0	2.445	0	2.45	0	2.445	0	2.447	0	2.44	0	2.447	0	2.45	0
2.453	0	2.458	0	2.454	0	2.458	0	2.453	0	2.456	0	2.449	0	2.456	0	2.458	0		2.453	0	2.458	0	2.454	0	2.458	0	2.453	0	2.456	0	2.449	0	2.456	0	2.458	0
2.461	0	2.466	0	2.462	0	2.466	0	2.462	0	2.464	0	2.457	0	2.464	0	2.467	0		2.461	0	2.466	0	2.462	0	2.466	0	2.462	0	2.464	0	2.457	0	2.464	0	2.467	0
2.47	0	2.474	0	2.47	0	2.475	0	2.47	0	2.472	0	2.465	0	2.472	0	2.475	0		2.47	0	2.474	0	2.47	0	2.475	0	2.47	0	2.472	0	2.465	0	2.472	0	2.475	0
2.478	0	2.483	0	2.478	0	2.483	0	2.478	0	2.48	0	2.474	0	2.48	0	2.483	0		2.478	0	2.483	0	2.478	0	2.483	0	2.478	0	2.48	0	2.474	0	2.48	0	2.483	0
2.486	0	2.491	0	2.487	0	2.491	0	2.487	0	2.489	0	2.482	0	2.489	0	2.492	0		2.486	0	2.491	0	2.487	0	2.491	0	2.487	0	2.489	0	2.482	0	2.489	0	2.492	0
2.495	0	2.499	0	2.495	0	2.5	0	2.495	0	2.497	0	2.49	0	2.497	0	2.5	0		2.495	0	2.499	0	2.495	0	2.5	0	2.495	0	2.497	0	2.49	0	2.497	0	2.5	0
2.503	0	2.507	0	2.503	0	2.508	0	2.503	0	2.505	0	2.498	0	2.505	0	2.508	0		2.503	0	2.507	0	2.503	0	2.508	0	2.503	0	2.505	0	2.498	0	2.505	0	2.508	0
2.511	0	2.516	0	2.512	0	2.516	0	2.511	0	2.513	0	2.507	0	2.514	0	2.516	0		2.511	0	2.516	0	2.512	0	2.516	0	2.511	0	2.513	0	2.507	0	2.514	0	2.516	0
2.519	0	2.524	0	2.52	0	2.524	0	2.52	0	2.522	0	2.515	0	2.522	0	2.525	0		2.519	0	2.524	0	2.52	0	2.524	0	2.52	0	2.522	0	2.515	0	2.522	0	2.525	0
2.528	0	2.532	0	2.528	0	2.533	0	2.528	0	2.53	0	2.523	0	2.53	0	2.533	0		2.528	0	2.532	0	2.528	0	2.533	0	2.528	0	2.53	0	2.523	0	2.53	0	2.533	0
2.536	0	2.541	0	2.536	0	2.541	0	2.536	0	2.538	0	2.531	0	2.538	0	2.541	0		2.536	0	2.541	0	2.536	0	2.541	0	2.536	0	2.538	0	2.531	0	2.538	0	2.541	0
2.544	0	2.549	0	2.545	0	2.549	0	2.544	0	2.547	0	2.54	0	2.547	0	2.549	0		2.544	0	2.549	0	2.545	0	2.549	0	2.544	0	2.547	0	2.54	0	2.547	0	2.549	0
2.552	0	2.557	0	2.553	0	2.557	0	2.553	0	2.555	0	2.548	0	2.555	0	2.558	0		2.552	0	2.557	0	2.553	0	2.557	0	2.553	0	2.555	0	2.548	0	2.555	0	2.558	0
2.561	0	2.565	0	2.561	0	2.566	0	2.561	0	2.563	0	2.556	0	2.563	0	2.566	0		2.561	0	2.565	0	2.561	0	2.566	0	2.561	0	2.563	0	2.556	0	2.563	0	2.566	0
2.569	0	2.574	0	2.569	0	2.574	0	2.569	0	2.571	0	2.565	0	2.571	0	2.574	0		2.569	0	2.574	0	2.569	0	2.574	0	2.569	0	2.571	0	2.565	0	2.571	0	2.574	0
2.577	0	2.582	0	2.578	0	2.582	0	2.577	0	2.58	0	2.573	0	2.58	0	2.583	0		2.577	0	2.582	0	2.578	0	2.582	0	2.577	0	2.58	0	2.573	0	2.58	0	2.583	0
2.586	0	2.59	0	2.586	0	2.591	0	2.586	0	2.588	0	2.581	0	2.588	0	2.591	0		2.586	0	2.59	0	2.586	0	2.591	0	2.586	0	2.588	0	2.581	0	2.588	0	2.591	0
2.594	0	2.598	0	2.594	0	2.599	0	2.594	0	2.596	0	2.589	0	2.596	0	2.599	0		2.594	0	2.598	0	2.594	0	2.599	0	2.594	0	2.596	0	2.589	0	2.596	0	2.599	0
2.602	0	2.607	0	2.603	0	2.607	0	2.602	0	2.604	0	2.598	0	2.604	0	2.607	0		2.602	0	2.607	0	2.603	0	2.607	0	2.602	0	2.604	0	2.598	0	2.604	0	2.607	0
2.61	0	2.615	0	2.611	0	2.615	0	2.611	0	2.613	0	2.606	0	2.613	0	2.616	0		2.61	0	2.615	0	2.611	0	2.615	0	2.611	0	2.613	0	2.606	0	2.613	0	2.616	0
2.619	0	2.623	0	2.619	0	2.624	0	2.619	0	2.621	0	2.614	0	2.621	0	2.624	0		2.619	0	2.623	0	2.619	0	2.624	0	2.619	0	2.621	0	2.614	0	2.621	0	2.624	0
2.627	0	2.632	0	2.627	0	2.632	0	2.627	0	2.629	0	2.622	0	2.629	0	2.632	0		2.627	0	2.632	0	2.627	0	2.632	0	2.627	0	2.629	0	2.622	0	2.629	0	2.632	0
2.635	0	2.64	0	2.636	0	2.64	0	2.635	0	2.638	0	2.631	0	2.638	0	2.64	0		2.635	0	2.64	0	2.636	0	2.64	0	2.635	0	2.638	0	2.631	0	2.638	0	2.64	0
2.643	0	2.648	0	2.644	0	2.648	0	2.644	0	2.646	0	2.639	0	2.646	0	2.649	0		2.643	0	2.648	0	2.644	0	2.648	0	2.644	0	2.646	0	2.639	0	2.646	0	2.649	0
2.652	0	2.656	0	2.652	0	2.657	0	2.652	0	2.654	0	2.647	0	2.654	0	2.657	0		2.652	0	2.656	0	2.652	0	2.657	0	2.652	0	2.654	0	2.647	0	2.654	0	2.657	0
2.66	0	2.665	0	2.66	0	2.665	0	2.66	0	2.662	0	2.655	0	2.662	0	2.665	0		2.66	0	2.665	0	2.66	0	2.665	0	2.66	0	2.662	0	2.655	0	2.662	0	2.665	0
2.668	0	2.673	0	2.669	0	2.673	0	2.668	0	2.671	0	2.664	0	2.671	0	2.674	0		2.668	0	2.673	0	2.669	0	2.673	0	2.668	0	2.671	0	2.664	0	2.671	0	2.674	0
2.677	0	2.681	0	2.677	0	2.682	0	2.677	0	2.679	0	2.672	0	2.679	0	2.682	0		2.677	0	2.681	0	2.677	0	2.682	0	2.677	0	2.679	0	2.672	0	2.679	0	2.682	0
2.685	0	2.689	0	2.685	0	2.69	0	2.685	0	2.687	0	2.68	0	2.687	0	2.69	0		2.685	0	2.689	0	2.685	0	2.69	0	2.685	0	2.687	0	2.68	0	2.687	0	2.69	0
2.693	0	2.698	0	2.693	0	2.698	0	2.693	0	2.695	0	2.689	0	2.695	0	2.698	0		2.693	0	2.698	0	2.693	0	2.698	0	2.693	0	2.695	0	2.689	0	2.695	0	2.698	0
2.701	0	2.706	0	2.702	0	2.706	0	2.702	0	2.704	0	2.697	0	2.704	0	2.707	0		2.701	0	2.706	0	2.702	0	2.706	0	2.702	0	2.704	0	2.697	0	2.704	0	2.707	0
2.71	0	2.714	0	2.71	0	2.715	0	2.71	0	2.712	0	2.705	0	2.712	0	2.715	0		2.71	0	2.714	0	2.71	0	2.715	0	2.71	0	2.712	0	2.705	0	2.712	0	2.715	0
2.718	0	2.722	0	2.718	0	2.723	0	2.718	0	2.72	0	2.713	0	2.72	0	2.723	0		2.718	0	2.722	0	2.718	0	2.723	0	2.718	0	2.72	0	2.713	0	2.72	0	2.723	0
2.726	0	2.731	0	2.727	0	2.731	0	2.726	0	2.728	0	2.722	0	2.729	0	2.731	0		2.726	0	2.731	0	2.727	0	2.731	0	2.726	0	2.728	0	2.722	0	2.729	0	2.731	0
2.734	0	2.739	0	2.735	0	2.739	0	2.735	0	2.737	0	2.73	0	2.737	0	2.74	0		2.734	0	2.739	0	2.735	0	2.739	0	2.735	0	2.737	0	2.73	0	2.737	0	2.74	0
2.743	0	2.747	0	2.743	0	2.748	0	2.743	0	2.745	0	2.738	0	2.745	0	2.748	0		2.743	0	2.747	0	2.743	0	2.748	0	2.743	0	2.745	0	2.738	0	2.745	0	2.748	0
2.751	0	2.756	0	2.751	0	2.756	0	2.751	0	2.753	0	2.746	0	2.753	0	2.756	0		2.751	0	2.756	0	2.751	0	2.756	0	2.751	0	2.753	0	2.746	0	2.753	0	2.756	0
2.759	0	2.764	0	2.76	0	2.764	0	2.759	0	2.762	0	2.755	0	2.762	0	2.764	0		2.759	0	2.764	0	2.76	0	2.764	0	2.759	0	2.762	0	2.755	0	2.762	0	2.764	0
2.767	0	2.772	0	2.768	0	2.772	0	2.768	0	2.77	0	2.763	0	2.77	0	2.773	0		2.767	0	2.772	0	2.768	0	2.772	0	2.768	0	2.77	0	2.763	0	2.77	0	2.773	0
2.776	0	2.78	0	2.776	0	2.781	0	2.776	0	2.778	0	2.771	0	2.778	0	2.781	0		2.776	0	2.78	0	2.776	0	2.781	0	2.776	0	2.778	0	2.771	0	2.778	0	2.781	0
2.784	0	2.789	0	2.784	0	2.789	0	2.784	0	2.786	0	2.78	0	2.786	0	2.789	0		2.784	0	2.789	0	2.784	0	2.789	0	2.784	0	2.786	0	2.78	0	2.786	0	2.789	0
2.792	0	2.797	0	2.793	0	2.797	0	2.793	0	2.795	0	2.788	0	2.795	0	2.798	0		2.792	0	2.797	0	2.793	0	2.797	0	2.793	0	2.795	0	2.788	0	2.795	0	2.798	0
2.801	0	2.805	0	2.801	0	2.806	0	2.801	0	2.803	0	2.796	0	2.803	0	2.806	0		2.801	0	2.805	0	2.801	0	2.806	0	2.801	0	2.803	0	2.796	0	2.803	0	2.806	0
2.809	0	2.813	0	2.809	0	2.814	0	2.809	0	2.811	0	2.804	0	2.811	0	2.814	0		2.809	0	2.813	0	2.809	0	2.814	0	2.809	0	2.811	0	2.804	0	2.811	0	2.814	0
2.817	0	2.822	0	2.818	0	2.822	0	2.817	0	2.819	0	2.813	0	2.819	0	2.822	0		2.817	0	2.822	0	2.818	0	2.822	0	2.817	0	2.819	0	2.813	0	2.819	0	2.822	0
2.825	0	2.83	0	2.826	0	2.83	0	2.826	0	2.828	0	2.821	0	2.828	0	2.831	0		2.825	0	2.83	0	2.826	0	2.83	0	2.826	0	2.828	0	2.821	0	2.828	0	2.831	0
2.834	0	2.838	0	2.834	0	2.839	0	2.834	0	2.836	0	2.829	0	2.836	0	2.839	0		2.834	0	2.838	0	2.834	0	2.839	0	2.834	0	2.836	0	2.829	0	2.836	0	2.839	0
2.842	0	2.847	0	2.842	0	2.847	0	2.842	0	2.844	0	2.837	0	2.844	0	2.847	0		2.842	0	2.847	0	2.842	0	2.847	0	2.842	0	2.844	0	2.837	0	2.844	0	2.847	0
2.85	0	2.855	0	2.851	0	2.855	0	2.85	0	2.853	0	2.846	0	2.853	0	2.855	0		2.85	0	2.855	0	2.851	0	2.855	0	2.85	0	2.853	0	2.846	0	2.853	0	2.855	0
2.858	0	2.863	0	2.859	0	2.863	0	2.859	0	2.861	0	2.854	0	2.861	0	2.864	0		2.858	0	2.863	0	2.859	0	2.863	0	2.859	0	2.861	0	2.854	0	2.861	0	2.864	0
2.867	0	2.871	0	2.867	0	2.872	0	2.867	0	2.869	0	2.862	0	2.869	0	2.872	0		2.867	0	2.871	0	2.867	0	2.872	0	2.867	0	2.869	0	2.862	0	2.869	0	2.872	0
2.875	0	2.88	0	2.875	0	2.88	0	2.875	0	2.877	0	2.871	0	2.877	0	2.88	0		2.875	0	2.88	0	2.875	0	2.88	0	2.875	0	2.877	0	2.871	0	2.877	0	2.88	0
2.883	0	2.888	0	2.884	0	2.888	0	2.883	0	2.886	0	2.879	0	2.886	0	2.889	0		2.883	0	2.888	0	2.884	0	2.888	0	2.883	0	2.886	0	2.879	0	2.886	0	2.889	0
2.892	0	2.896	0	2.892	0	2.897	0	2.892	0	2.894	0	2.887	0	2.894	0	2.897	0		2.892	0	2.896	0	2.892	0	2.897	0	2.892	0	2.894	0	2.887	0	2.894	0	2.897	0
2.9	0	2.904	0	2.9	0	2.905	0	2.9	0	2.902	0	2.895	0	2.902	0	2.905	0		2.9	0	2.904	0	2.9	0	2.905	0	2.9	0	2.902	0	2.895	0	2.902	0	2.905	0
2.908	0	2.913	0	2.909	0	2.913	0	2.908	0	2.91	0	2.904	0	2.91	0	2.913	0		2.908	0	2.913	0	2.909	0	2.913	0	2.908	0	2.91	0	2.904	0	2.91	0	2.913	0
2.916	0	2.921	0	2.917	0	2.921	0	2.917	0	2.919	0	2.912	0	2.919	0	2.922	0		2.916	0	2.921	0	2.917	0	2.921	0	2.917	0	2.919	0	2.912	0	2.919	0	2.922	0
2.925	0	2.929	0	2.925	0	2.93	0	2.925	0	2.927	0	2.92	0	2.927	0	2.93	0		2.925	0	2.929	0	2.925	0	2.93	0	2.925	0	2.927	0	2.92	0	2.927	0	2.93	0
2.933	0	2.938	0	2.933	0	2.938	0	2.933	0	2.935	0	2.928	0	2.935	0	2.938	0		2.933	0	2.938	0	2.933	0	2.938	0	2.933	0	2.935	0	2.928	0	2.935	0	2.938	0
2.941	0	2.946	0	2.942	0	2.946	0	2.941	0	2.944	0	2.937	0	2.944	0	2.946	0		2.941	0	2.946	0	2.942	0	2.946	0	2.941	0	2.944	0	2.937	0	2.944	0	2.946	0
2.949	0	2.954	0	2.95	0	2.954	0	2.95	0	2.952	0	2.945	0	2.952	0	2.955	0		2.949	0	2.954	0	2.95	0	2.954	0	2.95	0	2.952	0	2.945	0	2.952	0	2.955	0
2.958	0	2.962	0	2.958	0	2.963	0	2.958	0	2.96	0	2.953	0	2.96	0	2.963	0		2.958	0	2.962	0	2.958	0	2.963	0	2.958	0	2.96	0	2.953	0	2.96	0	2.963	0
2.966	0	2.971	0	2.966	0	2.971	0	2.966	0	2.968	0	2.961	0	2.968	0	2.971	0		2.966	0	2.971	0	2.966	0	2.971	0	2.966	0	2.968	0	2.961	0	2.968	0	2.971	0
2.974	0	2.979	0	2.975	0	2.979	0	2.974	0	2.977	0	2.97	0	2.977	0	2.98	0		2.974	0	2.979	0	2.975	0	2.979	0	2.974	0	2.977	0	2.97	0	2.977	0	2.98	0
2.983	0	2.987	0	2.983	0	2.988	0	2.983	0	2.985	0	2.978	0	2.985	0	2.988	0		2.983	0	2.987	0	2.983	0	2.988	0	2.983	0	2.985	0	2.978	0	2.985	0	2.988	0
2.991	0	2.995	0	2.991	0	2.996	0	2.991	0	2.993	0	2.986	0	2.993	0	2.996	0		2.991	0	2.995	0	2.991	0	2.996	0	2.991	0	2.993	0	2.986	0	2.993	0	2.996	0
2.999	0	3.004	0	3	0	3.004	0	2.999	0	3.001	0	2.995	0	3.001	0	3.004	0		2.999	0	3.004	0	3	0	3.004	0	2.999	0	3.001	0	2.995	0	3.001	0	3.004	0
3.007	0	3.012	0	3.008	0	3.012	0	3.008	0	3.01	0	3.003	0	3.01	0	3.013	0		3.007	0	3.012	0	3.008	0	3.012	0	3.008	0	3.01	0	3.003	0	3.01	0	3.013	0
3.016	0	3.02	0	3.016	0	3.021	0	3.016	0	3.018	0	3.011	0	3.018	0	3.021	0		3.016	0	3.02	0	3.016	0	3.021	0	3.016	0	3.018	0	3.011	0	3.018	0	3.021	0
3.024	0	3.028	0	3.024	0	3.029	0	3.024	0	3.026	0	3.019	0	3.026	0	3.029	0		3.024	0	3.028	0	3.024	0	3.029	0	3.024	0	3.026	0	3.019	0	3.026	0	3.029	0
3.032	0	3.045	0	3.033	0	3.045	0	3.032	0	3.034	0	3.028	0	3.035	0	3.046	0		3.032	0	3.045	0	3.033	0	3.045	0	3.032	0	3.034	0	3.028	0	3.035	0	3.046	0
3.049	3	3.053	6	3.049	37	3.054	0	3.049	19	3.051	117	3.052	13	3.051	19	3.054	12		3.049	0	3.053	0	3.049	4	3.054	0	3.049	0	3.051	0	3.052	4	3.051	5	3.054	0
3.057	35	3.062	53	3.057	2	3.062	133	3.057	32	3.059	3	3.061	4	3.059	14	3.062	172		3.057	0	3.062	38	3.057	0	3.062	6	3.057	0	3.059	0	3.061	1	3.059	0	3.062	1
3.065	98	3.07	21	3.066	76	3.07	52	3.065	81	3.068	69	3.069	130	3.068	125	3.07	100		3.065	33	3.07	2	3.066	1	3.07	2	3.065	16	3.068	0	3.069	34	3.068	6	3.07	16
3.073	88	3.078	6	3.074	78	3.078	69	3.074	143	3.076	66	3.077	66	3.076	81	3.079	46		3.073	0	3.078	17	3.074	23	3.078	6	3.074	25	3.076	71	3.077	7	3.076	25	3.079	0
3.082	63	3.086	91	3.082	35	3.087	50	3.082	71	3.084	66	3.086	117	3.084	132	3.087	62		3.082	1	3.086	2	3.082	2	3.087	30	3.082	10	3.084	1	3.086	21	3.084	60	3.087	12
3.09	71	3.095	21	3.091	76	3.095	32	3.09	91	3.092	87	3.094	70	3.092	138	3.095	40		3.09	2	3.095	18	3.091	0	3.095	4	3.09	12	3.092	9	3.094	15	3.092	3	3.095	1
3.098	34	3.103	163	3.099	87	3.103	56	3.098	154	3.101	19	3.102	32	3.101	32	3.104	51		3.098	33	3.103	9	3.099	0	3.103	0	3.098	3	3.101	3	3.102	2	3.101	0	3.104	8
3.107	75	3.111	86	3.107	103	3.112	87	3.107	66	3.109	50	3.11	61	3.109	83	3.112	46		3.107	12	3.111	6	3.107	1	3.112	31	3.107	9	3.109	1	3.11	15	3.109	1	3.112	15
3.115	210	3.119	115	3.115	52	3.12	28	3.115	83	3.117	45	3.119	78	3.117	8	3.12	65		3.115	6	3.119	1	3.115	0	3.12	16	3.115	5	3.117	8	3.119	3	3.117	1	3.12	24
3.123	59	3.128	81	3.124	160	3.128	187	3.123	74	3.125	53	3.127	26	3.125	98	3.128	65		3.123	0	3.128	2	3.124	0	3.128	3	3.123	6	3.125	1	3.127	1	3.125	0	3.128	0
3.131	98	3.136	106	3.132	104	3.136	54	3.132	118	3.134	105	3.135	96	3.134	67	3.137	73		3.131	17	3.136	3	3.132	1	3.136	3	3.132	8	3.134	15	3.135	0	3.134	2	3.137	2
3.14	42	3.144	80	3.14	150	3.145	59	3.14	55	3.142	85	3.143	36	3.142	75	3.145	35		3.14	6	3.144	4	3.14	25	3.145	44	3.14	14	3.142	61	3.143	10	3.142	6	3.145	2
3.148	82	3.153	105	3.148	169	3.153	81	3.148	78	3.15	70	3.152	77	3.15	194	3.153	31		3.148	81	3.153	6	3.148	3	3.153	14	3.148	0	3.15	1	3.152	2	3.15	6	3.153	1
3.156	85	3.161	38	3.157	304	3.161	16	3.156	138	3.159	94	3.16	102	3.159	54	3.161	51		3.156	5	3.161	0	3.157	16	3.161	7	3.156	15	3.159	4	3.16	13	3.159	6	3.161	0
3.164	57	3.169	107	3.165	122	3.169	52	3.165	79	3.167	62	3.168	16	3.167	91	3.17	248		3.164	10	3.169	0	3.165	7	3.169	7	3.165	31	3.167	18	3.168	16	3.167	1	3.17	0
3.173	75	3.177	61	3.173	64	3.178	162	3.173	142	3.175	114	3.176	24	3.175	49	3.178	213		3.173	13	3.177	11	3.173	13	3.178	26	3.173	2	3.175	10	3.176	2	3.175	26	3.178	7
3.181	70	3.186	161	3.181	94	3.186	64	3.181	64	3.183	95	3.185	67	3.183	80	3.186	36		3.181	0	3.186	22	3.181	31	3.186	1	3.181	7	3.183	72	3.185	0	3.183	3	3.186	0
3.189	74	3.194	109	3.19	75	3.194	36	3.189	45	3.192	93	3.193	20	3.192	60	3.195	33		3.189	3	3.194	35	3.19	7	3.194	0	3.189	4	3.192	25	3.193	0	3.192	79	3.195	3
3.198	198	3.202	68	3.198	90	3.203	34	3.198	145	3.2	67	3.201	102	3.2	28	3.203	38		3.198	17	3.202	27	3.198	22	3.203	37	3.198	0	3.2	19	3.201	0	3.2	34	3.203	0
3.206	14	3.21	65	3.206	87	3.211	73	3.206	202	3.208	33	3.21	2	3.208	62	3.211	38		3.206	4	3.21	9	3.206	1	3.211	8	3.206	21	3.208	5	3.21	36	3.208	6	3.211	12
3.214	29	3.219	12	3.215	104	3.219	116	3.214	104	3.216	75	3.218	24	3.216	6	3.219	87		3.214	45	3.219	6	3.215	3	3.219	28	3.214	4	3.216	38	3.218	0	3.216	4	3.219	0
3.222	36	3.227	120	3.223	143	3.227	55	3.223	49	3.225	18	3.226	67	3.225	39	3.228	27		3.222	24	3.227	10	3.223	4	3.227	9	3.223	5	3.225	3	3.226	11	3.225	5	3.228	4
3.231	56	3.235	54	3.231	29	3.236	68	3.231	62	3.233	94	3.234	43	3.233	44	3.236	59		3.231	1	3.235	0	3.231	3	3.236	12	3.231	2	3.233	3	3.234	36	3.233	2	3.236	0
3.239	137	3.243	49	3.239	74	3.244	0	3.239	108	3.241	200	3.243	15	3.241	262	3.244	1		3.239	58	3.243	19	3.239	28	3.244	15	3.239	2	3.241	13	3.243	1	3.241	6	3.244	10
3.247	58	3.252	44	3.248	115	3.252	53	3.247	75	3.249	22	3.251	177	3.25	26	3.252	77		3.247	2	3.252	31	3.248	1	3.252	11	3.247	4	3.249	8	3.251	22	3.25	0	3.252	0
3.255	28	3.26	103	3.256	84	3.26	47	3.256	45	3.258	36	3.259	10	3.258	64	3.261	8		3.255	10	3.26	0	3.256	2	3.26	22	3.256	0	3.258	0	3.259	1	3.258	10	3.261	0
3.264	16	3.268	75	3.264	105	3.269	65	3.264	25	3.266	50	3.267	23	3.266	69	3.269	67		3.264	21	3.268	3	3.264	1	3.269	1	3.264	0	3.266	5	3.267	5	3.266	13	3.269	5
3.272	43	3.277	53	3.272	32	3.277	117	3.272	47	3.274	118	3.276	14	3.274	46	3.277	17		3.272	2	3.277	21	3.272	6	3.277	41	3.272	3	3.274	9	3.276	11	3.274	0	3.277	0
3.28	75	3.285	12	3.281	29	3.285	64	3.28	20	3.283	78	3.284	45	3.283	29	3.285	49		3.28	7	3.285	18	3.281	3	3.285	6	3.28	2	3.283	1	3.284	5	3.283	1	3.285	1
3.289	44	3.293	72	3.289	26	3.293	53	3.289	44	3.291	74	3.292	83	3.291	111	3.294	15		3.289	1	3.293	9	3.289	5	3.293	5	3.289	2	3.291	0	3.292	3	3.291	1	3.294	33
3.297	74	3.301	39	3.297	60	3.302	19	3.297	44	3.299	20	3.301	126	3.299	39	3.302	78		3.297	8	3.301	2	3.297	10	3.302	21	3.297	3	3.299	3	3.301	0	3.299	7	3.302	1
3.305	65	3.31	28	3.305	106	3.31	83	3.305	91	3.307	97	3.309	35	3.307	39	3.31	91		3.305	2	3.31	8	3.305	34	3.31	1	3.305	11	3.307	2	3.309	10	3.307	23	3.31	25
3.313	133	3.318	40	3.314	161	3.318	86	3.313	15	3.316	77	3.317	158	3.316	31	3.319	47		3.313	7	3.318	35	3.314	1	3.318	10	3.313	7	3.316	4	3.317	3	3.316	2	3.319	1
3.322	47	3.326	15	3.322	76	3.327	25	3.322	87	3.324	53	3.325	29	3.324	65	3.327	66		3.322	0	3.326	7	3.322	9	3.327	11	3.322	3	3.324	12	3.325	2	3.324	1	3.327	4
3.33	46	3.334	89	3.33	85	3.335	69	3.33	103	3.332	12	3.334	76	3.332	9	3.335	116		3.33	14	3.334	3	3.33	3	3.335	12	3.33	5	3.332	0	3.334	1	3.332	1	3.335	3
3.338	66	3.343	69	3.339	42	3.343	58	3.338	96	3.34	60	3.342	21	3.34	4	3.343	30		3.338	22	3.343	1	3.339	64	3.343	6	3.338	7	3.34	32	3.342	0	3.34	4	3.343	1
3.346	95	3.351	28	3.347	28	3.351	14	3.347	208	3.349	46	3.35	15	3.349	64	3.352	11		3.346	11	3.351	0	3.347	17	3.351	0	3.347	7	3.349	17	3.35	4	3.349	7	3.352	1
3.355	65	3.359	116	3.355	173	3.36	0	3.355	128	3.357	135	3.358	207	3.357	15	3.36	34		3.355	2	3.359	2	3.355	6	3.36	0	3.355	6	3.357	6	3.358	0	3.357	4	3.36	1
3.363	6	3.368	142	3.363	15	3.368	2	3.363	4	3.365	19	3.367	45	3.365	69	3.368	41		3.363	26	3.368	32	3.363	8	3.368	0	3.363	6	3.365	1	3.367	41	3.365	10	3.368	0
3.371	21	3.376	72	3.372	82	3.376	132	3.371	30	3.374	77	3.375	27	3.374	41	3.376	15		3.371	29	3.376	0	3.372	0	3.376	7	3.371	8	3.374	6	3.375	0	3.374	2	3.376	4
3.379	29	3.384	75	3.38	19	3.384	12	3.38	49	3.382	29	3.383	127	3.382	58	3.385	45		3.379	6	3.384	0	3.38	19	3.384	1	3.38	4	3.382	14	3.383	4	3.382	0	3.385	4
3.388	106	3.392	32	3.388	67	3.393	37	3.388	28	3.39	67	3.391	14	3.39	51	3.393	21		3.388	1	3.392	2	3.388	0	3.393	5	3.388	2	3.39	0	3.391	0	3.39	36	3.393	0
3.396	97	3.401	51	3.396	7	3.401	13	3.396	63	3.398	100	3.4	5	3.398	24	3.401	17		3.396	7	3.401	15	3.396	18	3.401	0	3.396	0	3.398	10	3.4	15	3.398	44	3.401	1
3.404	71	3.409	51	3.405	4	3.409	81	3.404	23	3.407	63	3.408	24	3.407	34	3.409	7		3.404	0	3.409	14	3.405	2	3.409	21	3.404	4	3.407	4	3.408	7	3.407	2	3.409	4
3.413	18	3.417	39	3.413	17	3.417	115	3.413	38	3.415	117	3.416	60	3.415	58	3.418	18		3.413	22	3.417	3	3.413	8	3.417	7	3.413	0	3.415	0	3.416	8	3.415	1	3.418	0
3.421	16	3.425	115	3.421	117	3.426	80	3.421	104	3.423	60	3.425	56	3.423	29	3.426	32		3.421	11	3.425	2	3.421	0	3.426	21	3.421	1	3.423	18	3.425	0	3.423	5	3.426	10
3.429	70	3.434	42	3.43	86	3.434	40	3.429	79	3.431	7	3.433	17	3.431	53	3.434	107		3.429	0	3.434	9	3.43	1	3.434	1	3.429	0	3.431	18	3.433	41	3.431	2	3.434	4
3.437	32	3.442	61	3.438	105	3.442	13	3.438	46	3.44	7	3.441	48	3.44	65	3.443	2		3.437	27	3.442	1	3.438	21	3.442	18	3.438	1	3.44	11	3.441	2	3.44	4	3.443	0
3.446	17	3.45	56	3.446	9	3.451	65	3.446	67	3.448	175	3.449	55	3.448	70	3.451	9		3.446	12	3.45	1	3.446	0	3.451	5	3.446	26	3.448	3	3.449	0	3.448	9	3.451	1
3.454	6	3.458	32	3.454	50	3.459	94	3.454	111	3.456	52	3.458	59	3.456	81	3.459	57		3.454	11	3.458	28	3.454	11	3.459	0	3.454	5	3.456	4	3.458	17	3.456	0	3.459	1
3.462	97	3.467	15	3.463	197	3.467	10	3.462	37	3.464	67	3.466	22	3.464	60	3.467	81		3.462	33	3.467	6	3.463	13	3.467	0	3.462	11	3.464	19	3.466	20	3.464	15	3.467	2
3.47	49	3.475	23	3.471	50	3.475	103	3.471	31	3.473	56	3.474	22	3.473	39	3.476	104		3.47	30	3.475	6	3.471	7	3.475	10	3.471	6	3.473	9	3.474	0	3.473	0	3.476	0
3.479	53	3.483	56	3.479	64	3.484	10	3.479	74	3.481	77	3.482	29	3.481	98	3.484	112		3.479	15	3.483	0	3.479	21	3.484	47	3.479	2	3.481	3	3.482	12	3.481	4	3.484	8
3.487	65	3.492	26	3.487	8	3.492	73	3.487	82	3.489	137	3.491	67	3.489	7	3.492	81		3.487	10	3.492	5	3.487	6	3.492	0	3.487	35	3.489	40	3.491	13	3.489	29	3.492	1
3.495	59	3.5	20	3.496	57	3.5	58	3.495	62	3.498	87	3.499	8	3.498	52	3.5	66		3.495	4	3.5	1	3.496	2	3.5	4	3.495	13	3.498	2	3.499	16	3.498	4	3.5	0
3.504	25	3.508	7	3.504	7	3.508	51	3.504	81	3.506	157	3.507	19	3.506	122	3.509	140		3.504	3	3.508	2	3.504	1	3.508	4	3.504	9	3.506	0	3.507	5	3.506	2	3.509	0
3.512	49	3.516	57	3.512	54	3.517	39	3.512	29	3.514	66	3.515	108	3.514	32	3.517	51		3.512	0	3.516	3	3.512	0	3.517	1	3.512	0	3.514	0	3.515	0	3.514	4	3.517	3
3.52	68	3.525	20	3.52	25	3.525	31	3.52	28	3.522	51	3.524	29	3.522	14	3.525	106		3.52	20	3.525	2	3.52	7	3.525	11	3.52	1	3.522	0	3.524	14	3.522	23	3.525	2
3.528	156	3.533	18	3.529	50	3.533	35	3.528	0	3.531	51	3.532	92	3.531	55	3.534	61		3.528	9	3.533	6	3.529	3	3.533	0	3.528	8	3.531	13	3.532	2	3.531	6	3.534	0
3.537	95	3.541	11	3.537	83	3.542	69	3.537	76	3.539	41	3.54	41	3.539	1	3.542	28		3.537	13	3.541	2	3.537	7	3.542	0	3.537	6	3.539	10	3.54	8	3.539	2	3.542	2
3.545	53	3.549	119	3.545	12	3.55	82	3.545	19	3.547	35	3.549	86	3.547	141	3.55	13		3.545	74	3.549	28	3.545	4	3.55	11	3.545	2	3.547	2	3.549	16	3.547	0	3.55	1
3.553	150	3.558	28	3.554	73	3.558	23	3.553	75	3.555	21	3.557	6	3.555	51	3.558	31		3.553	27	3.558	4	3.554	15	3.558	11	3.553	9	3.555	5	3.557	6	3.555	0	3.558	0
3.561	55	3.566	81	3.562	55	3.566	83	3.562	13	3.564	0	3.565	6	3.564	78	3.567	5		3.561	0	3.566	15	3.562	6	3.566	26	3.562	0	3.564	23	3.565	5	3.564	6	3.567	0
3.57	48	3.574	67	3.57	102	3.575	40	3.57	6	3.572	86	3.573	43	3.572	55	3.575	160		3.57	10	3.574	23	3.57	12	3.575	4	3.57	2	3.572	6	3.573	0	3.572	1	3.575	0
3.578	87	3.582	49	3.578	41	3.583	81	3.578	37	3.58	14	3.582	44	3.58	63	3.583	9		3.578	1	3.582	10	3.578	6	3.583	0	3.578	1	3.58	10	3.582	0	3.58	10	3.583	3
3.586	21	3.591	54	3.587	89	3.591	68	3.586	60	3.588	3	3.59	60	3.589	78	3.591	60		3.586	60	3.591	7	3.587	9	3.591	4	3.586	7	3.588	0	3.59	1	3.589	4	3.591	0
3.595	8	3.599	28	3.595	44	3.599	60	3.595	26	3.597	37	3.598	42	3.597	74	3.6	41		3.595	8	3.599	2	3.595	0	3.599	29	3.595	5	3.597	5	3.598	2	3.597	0	3.6	4
3.603	50	3.607	76	3.603	35	3.608	56	3.603	44	3.605	99	3.606	102	3.605	40	3.608	103		3.603	20	3.607	3	3.603	18	3.608	1	3.603	4	3.605	17	3.606	0	3.605	10	3.608	5
3.611	19	3.616	28	3.611	48	3.616	45	3.611	39	3.613	77	3.615	5	3.613	12	3.616	62		3.611	2	3.616	4	3.611	22	3.616	24	3.611	5	3.613	3	3.615	1	3.613	1	3.616	6
3.619	88	3.624	16	3.62	33	3.624	45	3.619	94	3.622	63	3.623	3	3.622	72	3.624	152		3.619	65	3.624	0	3.62	2	3.624	1	3.619	0	3.622	0	3.623	0	3.622	0	3.624	1
3.628	56	3.632	83	3.628	94	3.632	83	3.628	37	3.63	14	3.631	59	3.63	19	3.633	15		3.628	3	3.632	15	3.628	2	3.632	14	3.628	7	3.63	1	3.631	3	3.63	0	3.633	36
3.636	75	3.64	66	3.636	6	3.641	25	3.636	95	3.638	99	3.64	54	3.638	17	3.641	8		3.636	29	3.64	12	3.636	45	3.641	0	3.636	2	3.638	2	3.64	0	3.638	1	3.641	7
3.644	22	3.649	87	3.645	20	3.649	138	3.644	87	3.646	120	3.648	69	3.646	63	3.649	0		3.644	12	3.649	0	3.645	7	3.649	15	3.644	0	3.646	0	3.648	13	3.646	0	3.649	0
3.652	36	3.657	57	3.653	60	3.657	48	3.652	58	3.655	53	3.656	24	3.655	131	3.658	167		3.652	21	3.657	1	3.653	18	3.657	8	3.652	26	3.655	2	3.656	3	3.655	1	3.658	0
3.661	41	3.665	34	3.661	38	3.666	82	3.661	95	3.663	44	3.664	65	3.663	24	3.666	111		3.661	18	3.665	34	3.661	0	3.666	1	3.661	16	3.663	0	3.664	67	3.663	0	3.666	2
3.669	23	3.673	123	3.669	58	3.674	9	3.669	54	3.671	90	3.673	87	3.671	67	3.674	42		3.669	25	3.673	36	3.669	0	3.674	2	3.669	13	3.671	1	3.673	1	3.671	0	3.674	0
3.677	33	3.682	35	3.678	10	3.682	16	3.677	18	3.679	6	3.681	31	3.679	6	3.682	33		3.677	2	3.682	10	3.678	4	3.682	14	3.677	5	3.679	1	3.681	3	3.679	0	3.682	41
3.685	64	3.69	42	3.686	55	3.69	93	3.686	16	3.688	5	3.689	40	3.688	32	3.691	26		3.685	1	3.69	5	3.686	7	3.69	1	3.686	1	3.688	6	3.689	1	3.688	0	3.691	0
3.694	105	3.698	29	3.694	19	3.699	13	3.694	19	3.696	64	3.697	75	3.696	17	3.699	0		3.694	14	3.698	6	3.694	2	3.699	0	3.694	72	3.696	1	3.697	3	3.696	0	3.699	0
3.702	74	3.707	36	3.702	40	3.707	229	3.702	78	3.704	64	3.706	101	3.704	40	3.707	67		3.702	8	3.707	14	3.702	0	3.707	9	3.702	20	3.704	9	3.706	6	3.704	1	3.707	11
3.71	25	3.715	21	3.711	9	3.715	12	3.71	31	3.713	16	3.714	91	3.713	50	3.715	9		3.71	26	3.715	7	3.711	6	3.715	2	3.71	14	3.713	33	3.714	10	3.713	2	3.715	3
3.719	49	3.723	59	3.719	25	3.723	55	3.719	59	3.721	79	3.722	137	3.721	63	3.724	111		3.719	8	3.723	7	3.719	6	3.723	1	3.719	2	3.721	2	3.722	0	3.721	6	3.724	1
3.727	69	3.731	124	3.727	70	3.732	78	3.727	71	3.729	9	3.73	160	3.729	33	3.732	74		3.727	13	3.731	7	3.727	15	3.732	20	3.727	27	3.729	14	3.73	9	3.729	1	3.732	61
3.735	53	3.74	30	3.735	54	3.74	62	3.735	13	3.737	96	3.739	264	3.737	164	3.74	56		3.735	0	3.74	45	3.735	4	3.74	34	3.735	57	3.737	11	3.739	9	3.737	3	3.74	1
3.743	58	3.748	99	3.744	31	3.748	45	3.743	38	3.746	5	3.747	642	3.746	55	3.749	114		3.743	16	3.748	35	3.744	3	3.748	16	3.743	5	3.746	2	3.747	7	3.746	6	3.749	17
3.752	139	3.756	13	3.752	113	3.757	18	3.752	61	3.754	22	3.755	661	3.754	313	3.757	318		3.752	12	3.756	49	3.752	4	3.757	15	3.752	0	3.754	24	3.755	8	3.754	3	3.757	2
3.76	86	3.764	117	3.76	74	3.765	89	3.76	4	3.762	53	3.764	1044	3.762	328	3.765	450		3.76	11	3.764	18	3.76	0	3.765	29	3.76	12	3.762	5	3.764	2	3.762	0	3.765	6
3.768	117	3.773	24	3.769	81	3.773	20	3.768	13	3.77	118	3.772	1945	3.77	707	3.773	559		3.768	17	3.773	28	3.769	0	3.773	29	3.768	8	3.77	9	3.772	33	3.77	23	3.773	1
3.776	212	3.781	133	3.777	42	3.781	37	3.777	114	3.779	147	3.78	2201	3.779	1036	3.782	1222		3.776	2	3.781	22	3.777	15	3.781	3	3.777	5	3.779	10	3.78	8	3.779	0	3.782	39
3.785	192	3.789	300	3.785	267	3.79	68	3.785	19	3.787	0	3.788	3392	3.787	1558	3.79	1571		3.785	0	3.789	3	3.785	12	3.79	5	3.785	40	3.787	0	3.788	10	3.787	37	3.79	29
3.793	578	3.797	395	3.793	273	3.798	5	3.793	33	3.795	26	3.797	4329	3.795	2460	3.798	2097		3.793	12	3.797	32	3.793	6	3.798	9	3.793	66	3.795	0	3.797	10	3.795	17	3.798	0
3.801	472	3.806	553	3.802	605	3.806	29	3.801	19	3.803	79	3.805	5194	3.804	3351	3.806	2915		3.801	26	3.806	21	3.802	1	3.806	0	3.801	12	3.803	17	3.805	6	3.804	6	3.806	2
3.81	752	3.814	918	3.81	478	3.814	101	3.81	116	3.812	55	3.813	6714	3.812	3459	3.815	4559		3.81	27	3.814	10	3.81	7	3.814	1	3.81	1	3.812	0	3.813	0	3.812	46	3.815	0
3.818	795	3.822	1259	3.818	505	3.823	23	3.818	22	3.82	17	3.821	8757	3.82	5882	3.823	5237		3.818	18	3.822	3	3.818	13	3.823	19	3.818	2	3.82	5	3.821	3	3.82	4	3.823	2
3.826	1024	3.831	1411	3.826	748	3.831	79	3.826	103	3.828	35	3.83	10232	3.828	5740	3.831	6898		3.826	9	3.831	1	3.826	17	3.831	26	3.826	1	3.828	19	3.83	4	3.828	15	3.831	9
3.834	1522	3.839	1257	3.835	1001	3.839	53	3.834	24	3.837	99	3.838	10831	3.837	8052	3.839	8675		3.834	2	3.839	16	3.835	1	3.839	0	3.834	1	3.837	24	3.838	19	3.837	9	3.839	11
3.843	1444	3.847	1450	3.843	1089	3.847	17	3.843	27	3.845	144	3.846	11873	3.845	8027	3.848	9699		3.843	1	3.847	25	3.843	0	3.847	1	3.843	13	3.845	4	3.846	4	3.845	10	3.848	2
3.851	2058	3.855	2228	3.851	1554	3.856	63	3.851	35	3.853	94	3.855	12832	3.853	10325	3.856	11872		3.851	16	3.855	0	3.851	1	3.856	9	3.851	0	3.853	7	3.855	21	3.853	21	3.856	7
3.859	1809	3.864	1983	3.859	1807	3.864	41	3.859	42	3.861	1	3.863	13292	3.861	10080	3.864	12783		3.859	10	3.864	14	3.859	14	3.864	8	3.859	5	3.861	9	3.863	4	3.861	3	3.864	0
3.867	1950	3.872	2388	3.868	1344	3.872	181	3.867	61	3.87	70	3.871	13623	3.87	11544	3.873	13443		3.867	4	3.872	5	3.868	2	3.872	5	3.867	0	3.87	1	3.871	12	3.87	0	3.873	0
3.876	1990	3.88	2066	3.876	1921	3.881	51	3.876	44	3.878	98	3.879	13826	3.878	11282	3.881	14235		3.876	26	3.88	6	3.876	2	3.881	2	3.876	1	3.878	4	3.879	5	3.878	3	3.881	28
3.884	1990	3.888	2598	3.884	1920	3.889	95	3.884	82	3.886	52	3.888	13342	3.886	11809	3.889	13767		3.884	9	3.888	27	3.884	7	3.889	0	3.884	4	3.886	20	3.888	34	3.886	13	3.889	1
3.892	1951	3.897	2060	3.893	1695	3.897	142	3.892	4	3.894	54	3.896	12561	3.894	10645	3.897	13433		3.892	39	3.897	1	3.893	0	3.897	10	3.892	5	3.894	1	3.896	1	3.894	5	3.897	6
3.901	1464	3.905	1552	3.901	1558	3.905	112	3.901	16	3.903	75	3.904	10663	3.903	11829	3.906	13118		3.901	9	3.905	13	3.901	4	3.905	6	3.901	16	3.903	0	3.904	18	3.903	0	3.906	2
3.909	1731	3.913	1731	3.909	1706	3.914	1	3.909	81	3.911	51	3.912	10633	3.911	10656	3.914	12267		3.909	10	3.913	1	3.909	3	3.914	9	3.909	2	3.911	2	3.912	3	3.911	18	3.914	0
3.917	1564	3.922	1842	3.917	1444	3.922	91	3.917	78	3.919	36	3.921	8794	3.919	8616	3.922	11009		3.917	38	3.922	81	3.917	7	3.922	11	3.917	10	3.919	2	3.921	4	3.919	11	3.922	0
3.925	1226	3.93	1634	3.926	1684	3.93	71	3.925	96	3.928	53	3.929	8572	3.928	8284	3.93	11145		3.925	2	3.93	2	3.926	0	3.93	26	3.925	10	3.928	3	3.929	12	3.928	1	3.93	6
3.934	1065	3.938	1396	3.934	1299	3.938	22	3.934	18	3.936	69	3.937	7549	3.936	7459	3.939	9281		3.934	8	3.938	17	3.934	0	3.938	30	3.934	0	3.936	9	3.937	4	3.936	12	3.939	4
3.942	652	3.946	1393	3.942	1275	3.947	14	3.942	50	3.944	12	3.945	6399	3.944	6844	3.947	8356		3.942	5	3.946	3	3.942	8	3.947	4	3.942	1	3.944	7	3.945	6	3.944	3	3.947	3
3.95	833	3.955	1081	3.95	959	3.955	68	3.95	13	3.952	79	3.954	4441	3.952	5712	3.955	6929		3.95	22	3.955	1	3.95	0	3.955	0	3.95	1	3.952	2	3.954	16	3.952	0	3.955	21
3.958	786	3.963	758	3.959	841	3.963	48	3.958	32	3.961	138	3.962	4432	3.961	5307	3.963	5911		3.958	2	3.963	0	3.959	4	3.963	21	3.958	1	3.961	5	3.962	5	3.961	0	3.963	10
3.967	592	3.971	671	3.967	746	3.971	22	3.967	79	3.969	90	3.97	3420	3.969	4872	3.972	4616		3.967	1	3.971	6	3.967	17	3.971	4	3.967	12	3.969	32	3.97	1	3.969	0	3.972	15
3.975	450	3.979	576	3.975	482	3.98	46	3.975	70	3.977	107	3.979	3023	3.977	3732	3.98	4110		3.975	1	3.979	0	3.975	3	3.98	35	3.975	24	3.977	8	3.979	38	3.977	2	3.98	0
3.983	468	3.988	393	3.984	503	3.988	25	3.983	6	3.985	85	3.987	2452	3.985	2750	3.988	3908		3.983	6	3.988	8	3.984	27	3.988	1	3.983	0	3.985	1	3.987	2	3.985	8	3.988	0
3.991	421	3.996	247	3.992	420	3.996	31	3.991	35	3.994	51	3.995	2030	3.994	2181	3.997	2663		3.991	3	3.996	41	3.992	16	3.996	22	3.991	17	3.994	27	3.995	7	3.994	4	3.997	3
4	239	4.004	446	4	182	4.005	82	4	58	4.002	3	4.003	1929	4.002	2552	4.005	2438		4	26	4.004	4	4	2	4.005	0	4	4	4.002	2	4.003	1	4.002	12	4.005	1
4.008	154	4.012	197	4.008	246	4.013	93	4.008	14	4.01	66	4.012	1627	4.01	1338	4.013	2385		4.008	12	4.012	4	4.008	2	4.013	7	4.008	8	4.01	6	4.012	19	4.01	11	4.013	4
4.016	202	4.021	206	4.017	234	4.021	7	4.016	153	4.018	133	4.02	1307	4.018	1228	4.021	1836		4.016	0	4.021	0	4.017	31	4.021	3	4.016	4	4.018	0	4.02	0	4.018	0	4.021	4
4.025	196	4.029	193	4.025	108	4.029	20	4.025	172	4.027	4	4.028	1056	4.027	1289	4.03	1519		4.025	1	4.029	2	4.025	2	4.029	0	4.025	0	4.027	0	4.028	0	4.027	9	4.03	1
4.033	216	4.037	147	4.033	220	4.038	1	4.033	9	4.035	66	4.036	990	4.035	877	4.038	962		4.033	18	4.037	0	4.033	12	4.038	0	4.033	1	4.035	9	4.036	2	4.035	13	4.038	0
4.041	101	4.046	252	4.041	168	4.046	162	4.041	57	4.043	68	4.045	608	4.043	760	4.046	855		4.041	27	4.046	0	4.041	9	4.046	1	4.041	2	4.043	2	4.045	37	4.043	0	4.046	3
4.049	240	4.054	152	4.05	118	4.054	64	4.049	79	4.052	118	4.053	492	4.052	667	4.054	995		4.049	0	4.054	11	4.05	2	4.054	5	4.049	0	4.052	3	4.053	10	4.052	1	4.054	3
4.058	134	4.062	109	4.058	85	4.062	60	4.058	39	4.06	40	4.061	474	4.06	354	4.063	652		4.058	0	4.062	4	4.058	1	4.062	22	4.058	2	4.06	0	4.061	0	4.06	39	4.063	10
4.066	61	4.07	58	4.066	86	4.071	36	4.066	14	4.068	139	4.069	350	4.068	591	4.071	422		4.066	31	4.07	123	4.066	1	4.071	0	4.066	2	4.068	5	4.069	0	4.068	3	4.071	2
4.074	46	4.079	158	4.074	78	4.079	54	4.074	49	4.076	23	4.078	485	4.076	376	4.079	519		4.074	7	4.079	6	4.074	3	4.079	6	4.074	2	4.076	0	4.078	0	4.076	4	4.079	2
4.082	160	4.087	144	4.083	101	4.087	11	4.082	44	4.085	17	4.086	147	4.085	281	4.088	347		4.082	7	4.087	1	4.083	0	4.087	1	4.082	4	4.085	15	4.086	1	4.085	0	4.088	2
4.091	75	4.095	38	4.091	32	4.096	32	4.091	31	4.093	23	4.094	264	4.093	252	4.096	321		4.091	19	4.095	2	4.091	5	4.096	0	4.091	1	4.093	2	4.094	0	4.093	2	4.096	2
4.099	62	4.103	108	4.099	67	4.104	35	4.099	65	4.101	38	4.103	262	4.101	159	4.104	360		4.099	0	4.103	0	4.099	3	4.104	0	4.099	3	4.101	9	4.103	2	4.101	4	4.104	0
4.107	114	4.112	32	4.108	69	4.112	114	4.107	44	4.109	40	4.111	174	4.109	102	4.112	158		4.107	0	4.112	10	4.108	18	4.112	25	4.107	2	4.109	0	4.111	0	4.109	6	4.112	9
4.116	124	4.12	78	4.116	79	4.12	56	4.116	52	4.118	64	4.119	107	4.118	118	4.121	208		4.116	4	4.12	11	4.116	0	4.12	0	4.116	1	4.118	0	4.119	4	4.118	6	4.121	3
4.124	90	4.128	45	4.124	117	4.129	56	4.124	26	4.126	20	4.127	106	4.126	138	4.129	127		4.124	4	4.128	8	4.124	0	4.129	3	4.124	85	4.126	0	4.127	1	4.126	0	4.129	0
4.132	49	4.136	173	4.132	76	4.137	95	4.132	20	4.134	15	4.136	85	4.134	128	4.137	103		4.132	14	4.136	30	4.132	4	4.137	0	4.132	7	4.134	44	4.136	2	4.134	2	4.137	0
4.14	174	4.145	95	4.141	89	4.145	38	4.14	189	4.142	63	4.144	92	4.143	151	4.145	155		4.14	18	4.145	2	4.141	0	4.145	13	4.14	44	4.142	14	4.144	0	4.143	4	4.145	4
4.149	50	4.153	34	4.149	69	4.153	34	4.149	40	4.151	47	4.152	249	4.151	152	4.154	231		4.149	23	4.153	1	4.149	52	4.153	4	4.149	1	4.151	3	4.152	2	4.151	2	4.154	0
4.157	156	4.161	45	4.157	12	4.162	36	4.157	53	4.159	27	4.16	140	4.159	143	4.162	115		4.157	0	4.161	3	4.157	0	4.162	8	4.157	6	4.159	5	4.16	13	4.159	1	4.162	2
4.165	95	4.17	53	4.165	72	4.17	19	4.165	26	4.167	60	4.169	63	4.167	115	4.17	50		4.165	4	4.17	7	4.165	5	4.17	1	4.165	10	4.167	1	4.169	12	4.167	8	4.17	5
4.173	148	4.178	128	4.174	30	4.178	101	4.173	136	4.176	8	4.177	89	4.176	197	4.178	96		4.173	6	4.178	3	4.174	6	4.178	0	4.173	2	4.176	10	4.177	14	4.176	9	4.178	14
4.182	30	4.186	47	4.182	7	4.187	60	4.182	34	4.184	62	4.185	229	4.184	63	4.187	48		4.182	16	4.186	0	4.182	6	4.187	0	4.182	2	4.184	0	4.185	6	4.184	49	4.187	0
4.19	60	4.194	45	4.19	20	4.195	57	4.19	73	4.192	50	4.194	57	4.192	77	4.195	37		4.19	11	4.194	21	4.19	1	4.195	47	4.19	0	4.192	4	4.194	22	4.192	15	4.195	11
4.198	124	4.203	77	4.198	8	4.203	73	4.198	90	4.2	38	4.202	69	4.2	38	4.203	72		4.198	0	4.203	2	4.198	4	4.203	1	4.198	4	4.2	0	4.202	3	4.2	1	4.203	0
4.207	95	4.211	189	4.207	95	4.211	74	4.206	1	4.209	92	4.21	15	4.209	38	4.212	81		4.207	10	4.211	0	4.207	0	4.211	5	4.206	2	4.209	4	4.21	22	4.209	1	4.212	2
4.215	78	4.219	57	4.215	47	4.22	84	4.215	31	4.217	81	4.218	38	4.217	72	4.22	141		4.215	1	4.219	16	4.215	1	4.22	40	4.215	4	4.217	7	4.218	5	4.217	5	4.22	5
4.223	156	4.227	86	4.223	136	4.228	42	4.223	1	4.225	43	4.227	47	4.225	6	4.228	189		4.223	6	4.227	5	4.223	5	4.228	0	4.223	17	4.225	0	4.227	8	4.225	1	4.228	20
4.231	26	4.236	50	4.232	61	4.236	84	4.231	63	4.233	21	4.235	79	4.233	143	4.236	85		4.231	7	4.236	8	4.232	12	4.236	0	4.231	0	4.233	18	4.235	1	4.233	0	4.236	6
4.24	34	4.244	2	4.24	7	4.244	86	4.24	23	4.242	37	4.243	35	4.242	197	4.245	31		4.24	7	4.244	1	4.24	0	4.244	12	4.24	26	4.242	4	4.243	9	4.242	8	4.245	5
4.248	50	4.252	34	4.248	3	4.253	89	4.248	73	4.25	46	4.251	22	4.25	88	4.253	17		4.248	15	4.252	0	4.248	4	4.253	0	4.248	3	4.25	2	4.251	1	4.25	53	4.253	8
4.256	56	4.261	5	4.256	96	4.261	35	4.256	38	4.258	37	4.26	71	4.258	41	4.261	60		4.256	9	4.261	29	4.256	0	4.261	5	4.256	3	4.258	2	4.26	12	4.258	5	4.261	67
4.264	31	4.269	5	4.265	142	4.269	48	4.264	28	4.267	60	4.268	69	4.267	164	4.269	28		4.264	1	4.269	2	4.265	1	4.269	2	4.264	4	4.267	6	4.268	7	4.267	1	4.269	1
4.273	23	4.277	78	4.273	25	4.277	67	4.273	33	4.275	30	4.276	153	4.275	38	4.278	9		4.273	2	4.277	1	4.273	5	4.277	3	4.273	35	4.275	0	4.276	0	4.275	0	4.278	18
4.281	34	4.285	3	4.281	202	4.286	23	4.281	37	4.283	33	4.284	39	4.283	94	4.286	43		4.281	30	4.285	2	4.281	26	4.286	1	4.281	22	4.283	10	4.284	4	4.283	9	4.286	4
4.289	14	4.294	89	4.289	81	4.294	81	4.289	10	4.291	14	4.293	37	4.291	31	4.294	41		4.289	11	4.294	5	4.289	4	4.294	1	4.289	2	4.291	24	4.293	7	4.291	5	4.294	0
4.297	144	4.302	76	4.298	83	4.302	71	4.297	44	4.3	13	4.301	13	4.3	155	4.303	65		4.297	13	4.302	7	4.298	9	4.302	4	4.297	0	4.3	1	4.301	15	4.3	0	4.303	11
4.306	59	4.31	52	4.306	27	4.311	65	4.306	152	4.308	14	4.309	51	4.308	18	4.311	54		4.306	3	4.31	0	4.306	1	4.311	8	4.306	0	4.308	1	4.309	31	4.308	6	4.311	0
4.314	5	4.318	7	4.314	62	4.319	44	4.314	25	4.316	65	4.318	38	4.316	96	4.319	34		4.314	5	4.318	3	4.314	21	4.319	36	4.314	5	4.316	1	4.318	61	4.316	0	4.319	0
4.322	66	4.327	22	4.323	12	4.327	148	4.322	77	4.324	92	4.326	264	4.324	51	4.327	12		4.322	6	4.327	3	4.323	0	4.327	18	4.322	5	4.324	9	4.326	1	4.324	0	4.327	7
4.331	70	4.335	35	4.331	31	4.335	13	4.33	1	4.333	21	4.334	9	4.333	39	4.336	27		4.331	0	4.335	0	4.331	0	4.335	0	4.33	5	4.333	2	4.334	0	4.333	5	4.336	19
4.339	50	4.343	77	4.339	161	4.344	82	4.339	38	4.341	67	4.342	92	4.341	52	4.344	69		4.339	0	4.343	2	4.339	1	4.344	19	4.339	28	4.341	85	4.342	2	4.341	5	4.344	3
4.347	74	4.351	68	4.347	68	4.352	45	4.347	13	4.349	79	4.351	121	4.349	138	4.352	6		4.347	4	4.351	4	4.347	12	4.352	0	4.347	53	4.349	2	4.351	5	4.349	2	4.352	0
4.355	58	4.36	5	4.356	46	4.36	5	4.355	46	4.357	46	4.359	40	4.358	1	4.36	96		4.355	0	4.36	18	4.356	4	4.36	15	4.355	9	4.357	15	4.359	5	4.358	0	4.36	25
4.364	19	4.368	39	4.364	82	4.368	35	4.364	82	4.366	41	4.367	95	4.366	29	4.369	68		4.364	18	4.368	5	4.364	3	4.368	1	4.364	16	4.366	5	4.367	4	4.366	5	4.369	1
4.372	30	4.376	36	4.372	88	4.377	2	4.372	60	4.374	105	4.375	74	4.374	46	4.377	3		4.372	12	4.376	8	4.372	2	4.377	2	4.372	1	4.374	69	4.375	2	4.374	2	4.377	0
4.38	67	4.385	94	4.38	3	4.385	21	4.38	45	4.382	138	4.384	35	4.382	31	4.385	52		4.38	21	4.385	23	4.38	3	4.385	0	4.38	0	4.382	0	4.384	4	4.382	12	4.385	1
4.388	127	4.393	90	4.389	45	4.393	45	4.388	22	4.391	38	4.392	30	4.391	56	4.393	63		4.388	9	4.393	5	4.389	1	4.393	100	4.388	0	4.391	0	4.392	3	4.391	2	4.393	0
4.397	14	4.401	76	4.397	33	4.401	20	4.397	65	4.399	32	4.4	48	4.399	39	4.402	29		4.397	6	4.401	1	4.397	26	4.401	11	4.397	2	4.399	9	4.4	5	4.399	7	4.402	2
4.405	41	4.409	24	4.405	103	4.41	15	4.405	79	4.407	14	4.409	14	4.407	14	4.41	40		4.405	4	4.409	14	4.405	4	4.41	2	4.405	5	4.407	2	4.409	2	4.407	4	4.41	3
4.413	34	4.418	14	4.413	147	4.418	32	4.413	84	4.415	1	4.417	75	4.415	58	4.418	91		4.413	10	4.418	16	4.413	0	4.418	18	4.413	2	4.415	13	4.417	1	4.415	20	4.418	3
4.422	35	4.426	21	4.422	41	4.426	8	4.421	115	4.424	59	4.425	27	4.424	10	4.427	61		4.422	4	4.426	0	4.422	68	4.426	0	4.421	7	4.424	2	4.425	16	4.424	0	4.427	0
4.43	65	4.434	23	4.43	21	4.435	27	4.43	12	4.432	87	4.433	62	4.432	19	4.435	43		4.43	0	4.434	14	4.43	0	4.435	1	4.43	0	4.432	3	4.433	4	4.432	0	4.435	1
4.438	108	4.442	39	4.438	49	4.443	69	4.438	9	4.44	93	4.442	19	4.44	5	4.443	39		4.438	13	4.442	9	4.438	0	4.443	1	4.438	22	4.44	4	4.442	14	4.44	2	4.443	1
4.446	14	4.451	32	4.447	3	4.451	130	4.446	85	4.448	10	4.45	30	4.448	90	4.451	96		4.446	15	4.451	0	4.447	11	4.451	5	4.446	34	4.448	10	4.45	10	4.448	0	4.451	1
4.455	1	4.459	59	4.455	54	4.459	34	4.455	27	4.457	139	4.458	73	4.457	21	4.46	45		4.455	3	4.459	1	4.455	15	4.459	8	4.455	2	4.457	9	4.458	2	4.457	1	4.46	23
4.463	50	4.467	65	4.463	52	4.468	12	4.463	61	4.465	46	4.466	37	4.465	42	4.468	113		4.463	3	4.467	0	4.463	0	4.468	5	4.463	9	4.465	3	4.466	18	4.465	1	4.468	7
4.471	6	4.475	140	4.471	31	4.476	33	4.471	67	4.473	30	4.475	35	4.473	121	4.476	64		4.471	4	4.475	19	4.471	22	4.476	1	4.471	1	4.473	6	4.475	23	4.473	2	4.476	5
4.479	86	4.484	90	4.48	49	4.484	13	4.479	86	4.481	84	4.483	98	4.482	88	4.484	31		4.479	3	4.484	0	4.48	47	4.484	3	4.479	5	4.481	0	4.483	4	4.482	0	4.484	28
4.488	70	4.492	56	4.488	53	4.492	90	4.488	132	4.49	27	4.491	51	4.49	42	4.493	5		4.488	7	4.492	1	4.488	0	4.492	16	4.488	39	4.49	5	4.491	6	4.49	11	4.493	1
4.496	9	4.5	24	4.496	33	4.501	17	4.496	33	4.498	19	4.499	94	4.498	90	4.501	21		4.496	46	4.5	3	4.496	4	4.501	1	4.496	4	4.498	8	4.499	2	4.498	11	4.501	33
4.504	97	4.509	5	4.504	32	4.509	21	4.504	107	4.506	34	4.508	74	4.506	67	4.509	39		4.504	1	4.509	2	4.504	0	4.509	8	4.504	4	4.506	6	4.508	9	4.506	2	4.509	22
4.513	50	4.517	33	4.513	61	4.517	13	4.512	58	4.515	18	4.516	39	4.515	127	4.517	25		4.513	15	4.517	21	4.513	38	4.517	22	4.512	4	4.515	1	4.516	5	4.515	9	4.517	0
4.521	20	4.525	48	4.521	131	4.526	29	4.521	38	4.523	50	4.524	32	4.523	25	4.526	31		4.521	3	4.525	3	4.521	15	4.526	1	4.521	55	4.523	2	4.524	1	4.523	1	4.526	0
4.529	130	4.533	27	4.529	22	4.534	69	4.529	72	4.531	49	4.533	21	4.531	31	4.534	59		4.529	50	4.533	4	4.529	0	4.534	0	4.529	0	4.531	5	4.533	2	4.531	10	4.534	5
4.537	61	4.542	118	4.538	25	4.542	18	4.537	70	4.539	0	4.541	26	4.539	3	4.542	101		4.537	29	4.542	0	4.538	12	4.542	23	4.537	8	4.539	10	4.541	0	4.539	0	4.542	2
4.546	122	4.55	171	4.546	30	4.55	0	4.545	15	4.548	62	4.549	79	4.548	56	4.551	26		4.546	2	4.55	37	4.546	7	4.55	34	4.545	3	4.548	4	4.549	7	4.548	18	4.551	3
4.554	8	4.558	9	4.554	49	4.559	11	4.554	36	4.556	24	4.557	31	4.556	42	4.559	78		4.554	22	4.558	7	4.554	7	4.559	4	4.554	10	4.556	0	4.557	0	4.556	24	4.559	4
4.562	87	4.566	14	4.562	75	4.567	67	4.562	27	4.564	2	4.566	47	4.564	93	4.567	4		4.562	1	4.566	29	4.562	0	4.567	4	4.562	42	4.564	0	4.566	64	4.564	0	4.567	0
4.57	111	4.575	104	4.571	51	4.575	44	4.57	50	4.572	68	4.574	37	4.572	23	4.575	6		4.57	3	4.575	4	4.571	4	4.575	0	4.57	6	4.572	0	4.574	5	4.572	11	4.575	4
4.579	23	4.583	15	4.579	9	4.583	1	4.579	41	4.581	32	4.582	82	4.581	98	4.584	105		4.579	13	4.583	2	4.579	3	4.583	11	4.579	15	4.581	12	4.582	22	4.581	20	4.584	3
4.587	61	4.591	55	4.587	27	4.592	22	4.587	42	4.589	71	4.59	10	4.589	48	4.592	52		4.587	0	4.591	13	4.587	3	4.592	2	4.587	6	4.589	27	4.59	39	4.589	8	4.592	0
4.595	72	4.6	54	4.595	46	4.6	20	4.595	62	4.597	55	4.599	54	4.597	6	4.6	47		4.595	10	4.6	0	4.595	3	4.6	2	4.595	19	4.597	14	4.599	10	4.597	1	4.6	1
4.603	156	4.608	78	4.604	28	4.608	14	4.603	41	4.606	88	4.607	8	4.606	53	4.608	27		4.603	8	4.608	3	4.604	0	4.608	1	4.603	5	4.606	0	4.607	2	4.606	0	4.608	4
4.612	9	4.616	151	4.612	17	4.616	0	4.612	52	4.614	23	4.615	26	4.614	42	4.617	47		4.612	32	4.616	8	4.612	0	4.616	1	4.612	37	4.614	5	4.615	3	4.614	4	4.617	3
4.62	122	4.624	121	4.62	2	4.625	49	4.62	197	4.622	27	4.623	6	4.622	85	4.625	0		4.62	16	4.624	1	4.62	4	4.625	0	4.62	19	4.622	0	4.623	10	4.622	0	4.625	4
4.628	61	4.633	58	4.628	82	4.633	1	4.628	36	4.63	70	4.632	58	4.63	76	4.633	26		4.628	5	4.633	2	4.628	4	4.633	15	4.628	13	4.63	2	4.632	10	4.63	13	4.633	0
4.637	9	4.641	32	4.637	60	4.641	45	4.636	101	4.639	51	4.64	25	4.639	41	4.642	6		4.637	0	4.641	4	4.637	3	4.641	1	4.636	7	4.639	28	4.64	2	4.639	0	4.642	0
4.645	58	4.649	32	4.645	109	4.65	34	4.645	10	4.647	20	4.648	40	4.647	11	4.65	19		4.645	13	4.649	10	4.645	4	4.65	5	4.645	6	4.647	0	4.648	7	4.647	5	4.65	2
4.653	6	4.657	70	4.653	71	4.658	43	4.653	101	4.655	7	4.657	160	4.655	106	4.658	19		4.653	6	4.657	0	4.653	9	4.658	10	4.653	1	4.655	1	4.657	2	4.655	0	4.658	1
4.661	0	4.666	1	4.662	191	4.666	50	4.661	32	4.663	50	4.665	47	4.663	48	4.666	123		4.661	30	4.666	0	4.662	0	4.666	8	4.661	10	4.663	3	4.665	1	4.663	3	4.666	0
4.67	83	4.674	50	4.67	37	4.674	21	4.67	48	4.672	81	4.673	159	4.672	104	4.675	112		4.67	51	4.674	8	4.67	10	4.674	2	4.67	2	4.672	13	4.673	17	4.672	0	4.675	3
4.678	69	4.682	55	4.678	40	4.683	28	4.678	82	4.68	74	4.681	82	4.68	14	4.683	3		4.678	9	4.682	5	4.678	2	4.683	1	4.678	5	4.68	1	4.681	2	4.68	0	4.683	8
4.686	20	4.69	27	4.686	20	4.691	28	4.686	88	4.688	4	4.69	115	4.688	85	4.691	100		4.686	19	4.69	8	4.686	0	4.691	6	4.686	25	4.688	0	4.69	11	4.688	1	4.691	32
4.694	33	4.699	54	4.695	52	4.699	13	4.694	144	4.696	11	4.698	58	4.697	38	4.699	15		4.694	0	4.699	4	4.695	6	4.699	0	4.694	11	4.696	0	4.698	12	4.697	16	4.699	0
4.703	31	4.707	30	4.703	47	4.707	10	4.703	63	4.705	98	4.706	70	4.705	19	4.708	73		4.703	30	4.707	2	4.703	2	4.707	3	4.703	0	4.705	0	4.706	0	4.705	9	4.708	13
4.711	70	4.715	4	4.711	59	4.716	10	4.711	5	4.713	104	4.714	3	4.713	92	4.716	58		4.711	2	4.715	3	4.711	3	4.716	1	4.711	1	4.713	7	4.714	0	4.713	9	4.716	13
4.719	22	4.724	54	4.719	126	4.724	23	4.719	75	4.721	42	4.723	28	4.721	127	4.724	35		4.719	8	4.724	2	4.719	9	4.724	1	4.719	12	4.721	10	4.723	0	4.721	8	4.724	0
4.728	120	4.732	19	4.728	45	4.732	69	4.727	29	4.73	95	4.731	95	4.73	61	4.732	134		4.728	10	4.732	25	4.728	0	4.732	4	4.727	12	4.73	5	4.731	4	4.73	5	4.732	7
4.736	99	4.74	61	4.736	10	4.741	13	4.736	1	4.738	20	4.739	33	4.738	59	4.741	64		4.736	65	4.74	8	4.736	19	4.741	28	4.736	12	4.738	6	4.739	19	4.738	6	4.741	13
4.744	144	4.748	53	4.744	29	4.749	75	4.744	106	4.746	45	4.748	27	4.746	21	4.749	0		4.744	9	4.748	6	4.744	11	4.749	0	4.744	8	4.746	4	4.748	1	4.746	36	4.749	2
4.752	60	4.757	81	4.752	73	4.757	49	4.752	21	4.754	38	4.756	5	4.754	33	4.757	203		4.752	17	4.757	25	4.752	2	4.757	50	4.752	0	4.754	0	4.756	5	4.754	8	4.757	1
4.761	37	4.765	51	4.761	23	4.765	13	4.76	58	4.763	79	4.764	8	4.763	53	4.766	9		4.761	27	4.765	24	4.761	7	4.765	22	4.76	8	4.763	8	4.764	4	4.763	1	4.766	3
4.769	96	4.773	114	4.769	72	4.774	35	4.769	6	4.771	48	4.772	59	4.771	61	4.774	0		4.769	7	4.773	3	4.769	13	4.774	0	4.769	16	4.771	11	4.772	13	4.771	14	4.774	8
4.777	21	4.781	61	4.777	36	4.782	85	4.777	122	4.779	31	4.781	57	4.779	78	4.782	29		4.777	25	4.781	1	4.777	17	4.782	42	4.777	26	4.779	4	4.781	2	4.779	2	4.782	14
4.785	56	4.79	25	4.786	2	4.79	20	4.785	81	4.787	58	4.789	4	4.787	37	4.79	59		4.785	8	4.79	29	4.786	15	4.79	0	4.785	3	4.787	7	4.789	11	4.787	6	4.79	14
4.794	100	4.798	17	4.794	120	4.798	37	4.794	31	4.796	21	4.797	47	4.796	73	4.799	75		4.794	38	4.798	0	4.794	5	4.798	25	4.794	11	4.796	13	4.797	1	4.796	15	4.799	10
4.802	46	4.806	10	4.802	142	4.807	106	4.802	5	4.804	1	4.805	34	4.804	4	4.807	34		4.802	6	4.806	20	4.802	4	4.807	1	4.802	1	4.804	3	4.805	0	4.804	0	4.807	23
4.81	91	4.815	34	4.81	24	4.815	45	4.81	32	4.812	81	4.814	36	4.812	19	4.815	111		4.81	11	4.815	0	4.81	25	4.815	35	4.81	26	4.812	1	4.814	26	4.812	2	4.815	0
4.819	173	4.823	56	4.819	114	4.823	17	4.818	28	4.821	63	4.822	71	4.821	23	4.823	101		4.819	11	4.823	24	4.819	1	4.823	13	4.818	1	4.821	10	4.822	1	4.821	1	4.823	6
4.827	56	4.831	30	4.827	23	4.831	75	4.827	112	4.829	0	4.83	24	4.829	52	4.832	94		4.827	12	4.831	2	4.827	6	4.831	16	4.827	5	4.829	1	4.83	3	4.829	0	4.832	9
4.835	61	4.839	38	4.835	6	4.84	29	4.835	48	4.837	62	4.838	86	4.837	55	4.84	3		4.835	23	4.839	8	4.835	20	4.84	28	4.835	42	4.837	1	4.838	2	4.837	2	4.84	8
4.843	37	4.848	27	4.843	25	4.848	12	4.843	78	4.845	18	4.847	40	4.845	63	4.848	13		4.843	4	4.848	13	4.843	0	4.848	5	4.843	31	4.845	0	4.847	25	4.845	3	4.848	11
4.852	37	4.856	86	4.852	32	4.856	67	4.851	73	4.854	20	4.855	68	4.854	40	4.856	71		4.852	7	4.856	12	4.852	0	4.856	0	4.851	10	4.854	3	4.855	2	4.854	1	4.856	0
4.86	16	4.864	56	4.86	56	4.865	76	4.86	72	4.862	101	4.863	47	4.862	47	4.865	28		4.86	43	4.864	19	4.86	2	4.865	9	4.86	1	4.862	5	4.863	4	4.862	17	4.865	14
4.868	92	4.872	16	4.868	56	4.873	3	4.868	74	4.87	38	4.872	25	4.87	37	4.873	25		4.868	35	4.872	0	4.868	11	4.873	16	4.868	22	4.87	11	4.872	0	4.87	4	4.873	0
4.876	64	4.881	6	4.877	57	4.881	46	4.876	98	4.878	16	4.88	63	4.878	42	4.881	66		4.876	2	4.881	6	4.877	0	4.881	6	4.876	17	4.878	2	4.88	0	4.878	0	4.881	0
4.885	29	4.889	10	4.885	77	4.889	3	4.885	5	4.887	14	4.888	36	4.887	120	4.89	10		4.885	31	4.889	6	4.885	50	4.889	23	4.885	17	4.887	6	4.888	0	4.887	0	4.89	0
4.893	7	4.897	28	4.893	151	4.898	15	4.893	7	4.895	40	4.896	88	4.895	15	4.898	20		4.893	22	4.897	11	4.893	2	4.898	36	4.893	10	4.895	8	4.896	1	4.895	4	4.898	4
4.901	38	4.905	31	4.901	46	4.906	16	4.901	60	4.903	25	4.905	65	4.903	95	4.906	46		4.901	23	4.905	35	4.901	24	4.906	2	4.901	4	4.903	7	4.905	1	4.903	0	4.906	1
4.909	9	4.914	55	4.91	104	4.914	26	4.909	1	4.911	110	4.913	23	4.911	23	4.914	93		4.909	36	4.914	0	4.91	2	4.914	2	4.909	20	4.911	0	4.913	7	4.911	0	4.914	37
4.918	116	4.922	10	4.918	95	4.922	69	4.918	36	4.92	53	4.921	56	4.92	2	4.923	33		4.918	1	4.922	0	4.918	12	4.922	0	4.918	8	4.92	11	4.921	14	4.92	0	4.923	0
4.926	110	4.93	31	4.926	219	4.931	139	4.926	52	4.928	40	4.929	52	4.928	104	4.931	3		4.926	1	4.93	2	4.926	27	4.931	1	4.926	12	4.928	0	4.929	0	4.928	0	4.931	0
4.934	73	4.939	10	4.934	15	4.939	24	4.934	57	4.936	16	4.938	96	4.936	1	4.939	66		4.934	11	4.939	6	4.934	4	4.939	5	4.934	12	4.936	5	4.938	8	4.936	1	4.939	0
4.943	69	4.947	21	4.943	102	4.947	90	4.942	162	4.945	14	4.946	49	4.945	27	4.947	10		4.943	37	4.947	5	4.943	11	4.947	0	4.942	9	4.945	1	4.946	82	4.945	0	4.947	1
4.951	6	4.955	111	4.951	37	4.955	55	4.951	24	4.953	52	4.954	17	4.953	61	4.956	49		4.951	4	4.955	1	4.951	4	4.955	0	4.951	30	4.953	1	4.954	50	4.953	1	4.956	0
4.959	16	4.963	56	4.959	55	4.964	39	4.959	16	4.961	76	4.962	15	4.961	27	4.964	26		4.959	23	4.963	17	4.959	13	4.964	22	4.959	11	4.961	13	4.962	16	4.961	16	4.964	5
4.967	118	4.972	14	4.967	60	4.972	101	4.967	98	4.969	68	4.971	43	4.969	77	4.972	63		4.967	14	4.972	2	4.967	14	4.972	9	4.967	2	4.969	2	4.971	0	4.969	2	4.972	30
4.976	56	4.98	66	4.976	26	4.98	40	4.975	68	4.978	75	4.979	34	4.978	42	4.981	31		4.976	21	4.98	3	4.976	3	4.98	0	4.975	3	4.978	0	4.979	4	4.978	11	4.981	0
4.984	57	4.988	75	4.984	115	4.989	3	4.984	95	4.986	28	4.987	60	4.986	26	4.989	13		4.984	6	4.988	0	4.984	7	4.989	1	4.984	0	4.986	0	4.987	3	4.986	0	4.989	4
4.992	104	4.996	5	4.992	84	4.997	30	4.992	154	4.994	3	4.996	86	4.994	35	4.997	2		4.992	5	4.996	5	4.992	13	4.997	6	4.992	16	4.994	0	4.996	13	4.994	0	4.997	0
5.001	47	5.005	40	5.001	78	5.005	3	5	46	5.002	21	5.004	37	5.002	83	5.005	154		5.001	3	5.005	12	5.001	8	5.005	29	5	1	5.002	2	5.004	26	5.002	7	5.005	13
5.009	56	5.013	85	5.009	40	5.013	110	5.009	36	5.011	19	5.012	104	5.011	52	5.014	66		5.009	3	5.013	25	5.009	14	5.013	4	5.009	6	5.011	3	5.012	57	5.011	4	5.014	41
5.017	151	5.021	61	5.017	111	5.022	128	5.017	37	5.019	17	5.02	8	5.019	152	5.022	58		5.017	28	5.021	17	5.017	25	5.022	5	5.017	3	5.019	0	5.02	11	5.019	14	5.022	21
5.025	50	5.029	9	5.025	117	5.03	3	5.025	29	5.027	83	5.029	57	5.027	40	5.03	116		5.025	0	5.029	4	5.025	0	5.03	1	5.025	1	5.027	3	5.029	26	5.027	1	5.03	3
5.034	55	5.038	18	5.034	30	5.038	71	5.033	57	5.035	94	5.037	9	5.036	45	5.038	63		5.034	3	5.038	6	5.034	16	5.038	4	5.033	4	5.035	0	5.037	0	5.036	0	5.038	0
5.042	37	5.046	22	5.042	137	5.046	66	5.042	10	5.044	159	5.045	43	5.044	63	5.047	44		5.042	23	5.046	1	5.042	0	5.046	23	5.042	0	5.044	4	5.045	4	5.044	0	5.047	6
5.05	68	5.054	36	5.05	129	5.055	49	5.05	45	5.052	32	5.053	21	5.052	21	5.055	53		5.05	16	5.054	1	5.05	17	5.055	0	5.05	7	5.052	0	5.053	2	5.052	18	5.055	6
5.058	41	5.063	67	5.058	24	5.063	9	5.058	21	5.06	92	5.062	3	5.06	87	5.063	84		5.058	25	5.063	0	5.058	4	5.063	1	5.058	0	5.06	12	5.062	3	5.06	3	5.063	20
5.067	42	5.071	60	5.067	76	5.071	95	5.066	51	5.069	21	5.07	12	5.069	90	5.071	104		5.067	2	5.071	1	5.067	4	5.071	0	5.066	22	5.069	0	5.07	1	5.069	11	5.071	16
5.075	53	5.079	55	5.075	24	5.08	82	5.075	84	5.077	8	5.078	26	5.077	56	5.08	24		5.075	1	5.079	16	5.075	2	5.08	10	5.075	0	5.077	11	5.078	3	5.077	13	5.08	0
5.083	161	5.087	81	5.083	41	5.088	12	5.083	46	5.085	13	5.087	63	5.085	75	5.088	88		5.083	9	5.087	0	5.083	3	5.088	5	5.083	6	5.085	6	5.087	7	5.085	0	5.088	2
5.091	16	5.096	53	5.092	137	5.096	0	5.091	59	5.093	36	5.095	24	5.093	8	5.096	17		5.091	16	5.096	4	5.092	9	5.096	1	5.091	0	5.093	5	5.095	1	5.093	1	5.096	19
5.1	6	5.104	120	5.1	33	5.104	4	5.099	6	5.102	32	5.103	13	5.102	23	5.105	38		5.1	4	5.104	10	5.1	22	5.104	9	5.099	0	5.102	2	5.103	7	5.102	2	5.105	2
5.108	41	5.112	58	5.108	94	5.113	24	5.108	32	5.11	4	5.111	27	5.11	2	5.113	77		5.108	30	5.112	10	5.108	6	5.113	3	5.108	29	5.11	4	5.111	0	5.11	0	5.113	1
5.116	86	5.12	36	5.116	13	5.121	10	5.116	159	5.118	83	5.12	62	5.118	56	5.121	15		5.116	6	5.12	6	5.116	0	5.121	9	5.116	8	5.118	1	5.12	2	5.118	0	5.121	0
5.125	7	5.129	19	5.125	53	5.129	7	5.124	158	5.126	2	5.128	27	5.126	23	5.129	115		5.125	16	5.129	14	5.125	20	5.129	41	5.124	6	5.126	3	5.128	0	5.126	30	5.129	38
5.133	147	5.137	74	5.133	57	5.137	37	5.133	30	5.135	38	5.136	50	5.135	96	5.138	57		5.133	2	5.137	0	5.133	2	5.137	13	5.133	31	5.135	0	5.136	2	5.135	1	5.138	0
5.141	82	5.145	19	5.141	19	5.146	17	5.141	31	5.143	6	5.144	98	5.143	40	5.146	97		5.141	15	5.145	9	5.141	15	5.146	5	5.141	13	5.143	9	5.144	2	5.143	8	5.146	1
5.149	9	5.154	77	5.149	43	5.154	11	5.149	58	5.151	81	5.153	29	5.151	63	5.154	30		5.149	3	5.154	3	5.149	4	5.154	4	5.149	8	5.151	1	5.153	0	5.151	0	5.154	4
5.158	70	5.162	35	5.158	72	5.162	74	5.157	34	5.16	40	5.161	46	5.16	67	5.162	32		5.158	5	5.162	8	5.158	1	5.162	1	5.157	3	5.16	0	5.161	4	5.16	6	5.162	1
5.166	8	5.17	45	5.166	7	5.17	32	5.166	73	5.168	72	5.169	105	5.168	15	5.171	1		5.166	8	5.17	3	5.166	13	5.17	3	5.166	0	5.168	7	5.169	2	5.168	4	5.171	22
5.174	21	5.178	27	5.174	16	5.179	43	5.174	15	5.176	116	5.177	19	5.176	58	5.179	9		5.174	2	5.178	1	5.174	18	5.179	20	5.174	3	5.176	27	5.177	8	5.176	8	5.179	9
5.182	85	5.187	75	5.183	25	5.187	16	5.182	94	5.184	7	5.186	70	5.184	61	5.187	43		5.182	15	5.187	2	5.183	17	5.187	4	5.182	3	5.184	0	5.186	1	5.184	3	5.187	2
5.191	77	5.195	92	5.191	26	5.195	82	5.19	79	5.193	188	5.194	30	5.193	37	5.196	114		5.191	16	5.195	13	5.191	2	5.195	2	5.19	0	5.193	5	5.194	62	5.193	6	5.196	1
5.199	30	5.203	14	5.199	159	5.204	0	5.199	47	5.201	16	5.202	42	5.201	26	5.204	16		5.199	15	5.203	7	5.199	1	5.204	38	5.199	29	5.201	1	5.202	21	5.201	19	5.204	3
5.207	34	5.211	105	5.207	92	5.212	14	5.207	52	5.209	6	5.211	111	5.209	5	5.212	76		5.207	1	5.211	27	5.207	2	5.212	8	5.207	3	5.209	2	5.211	0	5.209	0	5.212	5
5.216	77	5.22	26	5.216	72	5.22	5	5.215	52	5.217	45	5.219	11	5.217	9	5.22	116		5.216	3	5.22	5	5.216	58	5.22	1	5.215	1	5.217	8	5.219	0	5.217	4	5.22	18
5.224	7	5.228	60	5.224	73	5.228	105	5.224	172	5.226	92	5.227	51	5.226	0	5.229	78		5.224	6	5.228	3	5.224	11	5.228	35	5.224	29	5.226	2	5.227	25	5.226	2	5.229	0
5.232	71	5.236	18	5.232	63	5.237	45	5.232	30	5.234	4	5.235	5	5.234	46	5.237	5		5.232	0	5.236	8	5.232	1	5.237	1	5.232	18	5.234	8	5.235	38	5.234	22	5.237	4
5.24	23	5.244	30	5.24	12	5.245	66	5.24	25	5.242	82	5.244	25	5.242	91	5.245	125		5.24	3	5.244	0	5.24	4	5.245	14	5.24	27	5.242	5	5.244	0	5.242	0	5.245	0
5.249	141	5.253	25	5.249	103	5.253	39	5.248	19	5.25	48	5.252	23	5.251	82	5.253	129		5.249	2	5.253	3	5.249	10	5.253	1	5.248	2	5.25	2	5.252	3	5.251	0	5.253	0
5.257	52	5.261	81	5.257	34	5.261	30	5.257	17	5.259	82	5.26	79	5.259	106	5.262	56		5.257	0	5.261	9	5.257	3	5.261	8	5.257	3	5.259	3	5.26	1	5.259	11	5.262	1
5.265	26	5.269	58	5.265	23	5.27	34	5.265	72	5.267	154	5.268	41	5.267	68	5.27	1		5.265	3	5.269	5	5.265	3	5.27	2	5.265	3	5.267	1	5.268	2	5.267	11	5.27	0
5.273	68	5.278	2	5.273	81	5.278	18	5.273	84	5.275	74	5.277	18	5.275	15	5.278	23		5.273	3	5.278	0	5.273	22	5.278	1	5.273	5	5.275	2	5.277	0	5.275	1	5.278	1
5.282	24	5.286	120	5.282	28	5.286	31	5.281	169	5.284	28	5.285	34	5.284	52	5.286	170		5.282	8	5.286	1	5.282	3	5.286	0	5.281	5	5.284	3	5.285	41	5.284	3	5.286	2
5.29	24	5.294	26	5.29	9	5.295	29	5.29	1	5.292	10	5.293	70	5.292	42	5.295	153		5.29	37	5.294	8	5.29	11	5.295	0	5.29	0	5.292	0	5.293	1	5.292	3	5.295	1
5.298	88	5.302	18	5.298	10	5.303	33	5.298	48	5.3	112	5.302	76	5.3	15	5.303	9		5.298	17	5.302	3	5.298	4	5.303	4	5.298	13	5.3	3	5.302	0	5.3	6	5.303	0
5.307	35	5.311	41	5.307	41	5.311	80	5.306	28	5.308	29	5.31	62	5.308	113	5.311	22		5.307	28	5.311	22	5.307	3	5.311	4	5.306	3	5.308	44	5.31	0	5.308	16	5.311	1
5.315	31	5.319	64	5.315	181	5.319	8	5.314	27	5.317	53	5.318	23	5.317	57	5.32	41		5.315	20	5.319	2	5.315	48	5.319	0	5.314	1	5.317	3	5.318	0	5.317	3	5.32	0
5.323	40	5.327	71	5.323	164	5.328	39	5.323	165	5.325	22	5.326	26	5.325	12	5.328	79		5.323	6	5.327	0	5.323	4	5.328	10	5.323	2	5.325	0	5.326	5	5.325	3	5.328	5
5.331	159	5.335	27	5.331	134	5.336	65	5.331	128	5.333	47	5.335	93	5.333	64	5.336	9		5.331	6	5.335	4	5.331	9	5.336	14	5.331	5	5.333	34	5.335	3	5.333	1	5.336	1
5.34	75	5.344	36	5.34	66	5.344	75	5.339	59	5.341	56	5.343	31	5.341	4	5.344	94		5.34	112	5.344	41	5.34	0	5.344	20	5.339	6	5.341	0	5.343	0	5.341	0	5.344	0
5.348	95	5.352	32	5.348	90	5.352	3	5.348	90	5.35	94	5.351	33	5.35	23	5.353	9		5.348	6	5.352	19	5.348	2	5.352	0	5.348	14	5.35	5	5.351	2	5.35	1	5.353	17
5.356	100	5.36	38	5.356	0	5.361	48	5.356	7	5.358	43	5.359	33	5.358	34	5.361	29		5.356	0	5.36	24	5.356	0	5.361	5	5.356	33	5.358	5	5.359	0	5.358	0	5.361	1
5.364	24	5.369	27	5.364	108	5.369	67	5.364	116	5.366	33	5.368	38	5.366	11	5.369	29		5.364	25	5.369	1	5.364	0	5.369	9	5.364	4	5.366	24	5.368	2	5.366	0	5.369	0
5.373	24	5.377	7	5.373	31	5.377	65	5.372	54	5.375	124	5.376	127	5.375	32	5.377	28		5.373	20	5.377	1	5.373	6	5.377	2	5.372	5	5.375	2	5.376	12	5.375	2	5.377	6
5.381	78	5.385	24	5.381	20	5.385	30	5.381	0	5.383	0	5.384	59	5.383	39	5.386	89		5.381	12	5.385	0	5.381	0	5.385	13	5.381	0	5.383	5	5.384	0	5.383	4	5.386	0
5.389	53	5.393	29	5.389	16	5.394	36	5.389	39	5.391	107	5.392	29	5.391	49	5.394	8		5.389	1	5.393	26	5.389	2	5.394	4	5.389	31	5.391	4	5.392	3	5.391	0	5.394	0
5.397	38	5.402	33	5.397	27	5.402	42	5.397	48	5.399	61	5.401	21	5.399	60	5.402	97		5.397	2	5.402	6	5.397	33	5.402	0	5.397	3	5.399	48	5.401	11	5.399	2	5.402	51
5.406	16	5.41	79	5.406	11	5.41	48	5.405	23	5.408	8	5.409	42	5.408	30	5.41	30		5.406	5	5.41	0	5.406	0	5.41	22	5.405	0	5.408	2	5.409	11	5.408	2	5.41	3
5.414	16	5.418	1	5.414	100	5.419	61	5.414	95	5.416	11	5.417	65	5.416	73	5.419	41		5.414	8	5.418	7	5.414	2	5.419	5	5.414	0	5.416	0	5.417	14	5.416	17	5.419	0
5.422	38	5.426	69	5.422	23	5.427	28	5.422	22	5.424	36	5.426	40	5.424	95	5.427	19		5.422	16	5.426	4	5.422	0	5.427	0	5.422	0	5.424	0	5.426	2	5.424	1	5.427	19
5.431	27	5.435	34	5.431	100	5.435	8	5.43	62	5.432	20	5.434	21	5.432	44	5.435	91		5.431	5	5.435	11	5.431	10	5.435	0	5.43	5	5.432	7	5.434	19	5.432	1	5.435	11
5.439	0	5.443	38	5.439	46	5.443	123	5.438	108	5.441	194	5.442	35	5.441	0	5.444	10		5.439	30	5.443	25	5.439	4	5.443	3	5.438	19	5.441	1	5.442	120	5.441	0	5.444	24
5.447	70	5.451	68	5.447	76	5.452	43	5.447	109	5.449	111	5.45	17	5.449	50	5.452	30		5.447	7	5.451	17	5.447	0	5.452	19	5.447	7	5.449	13	5.45	2	5.449	0	5.452	30
5.455	15	5.459	101	5.455	49	5.46	44	5.455	45	5.457	36	5.459	0	5.457	5	5.46	91		5.455	14	5.459	5	5.455	4	5.46	16	5.455	27	5.457	1	5.459	0	5.457	7	5.46	0
5.464	80	5.468	26	5.464	31	5.468	84	5.463	104	5.465	47	5.467	74	5.465	75	5.468	0		5.464	2	5.468	6	5.464	6	5.468	33	5.463	0	5.465	27	5.467	32	5.465	0	5.468	18
5.472	5	5.476	2	5.472	0	5.476	40	5.472	6	5.474	23	5.475	37	5.474	35	5.477	173		5.472	9	5.476	7	5.472	3	5.476	3	5.472	4	5.474	12	5.475	1	5.474	9	5.477	0
5.48	10	5.484	58	5.48	142	5.485	84	5.48	129	5.482	38	5.483	55	5.482	47	5.485	102		5.48	5	5.484	15	5.48	1	5.485	10	5.48	24	5.482	2	5.483	0	5.482	5	5.485	9
5.488	144	5.493	101	5.488	93	5.493	17	5.488	102	5.49	83	5.492	97	5.49	48	5.493	4		5.488	3	5.493	23	5.488	29	5.493	4	5.488	1	5.49	0	5.492	1	5.49	1	5.493	2
5.497	15	5.501	3	5.497	96	5.501	11	5.496	148	5.499	4	5.5	10	5.499	115	5.501	50		5.497	8	5.501	8	5.497	1	5.501	3	5.496	1	5.499	12	5.5	10	5.499	1	5.501	3
5.505	76	5.509	50	5.505	63	5.509	25	5.505	97	5.507	21	5.508	15	5.507	14	5.51	94		5.505	7	5.509	0	5.505	10	5.509	2	5.505	11	5.507	0	5.508	3	5.507	4	5.51	1
5.513	54	5.517	24	5.513	80	5.518	41	5.513	38	5.515	31	5.516	15	5.515	81	5.518	23		5.513	6	5.517	3	5.513	8	5.518	36	5.513	0	5.515	0	5.516	9	5.515	58	5.518	3
5.522	8	5.526	44	5.522	20	5.526	56	5.521	15	5.523	24	5.525	60	5.523	11	5.526	55		5.522	1	5.526	7	5.522	0	5.526	15	5.521	13	5.523	5	5.525	3	5.523	0	5.526	0
5.53	49	5.534	28	5.53	37	5.534	53	5.529	72	5.532	43	5.533	19	5.532	130	5.535	26		5.53	3	5.534	1	5.53	5	5.534	1	5.529	1	5.532	2	5.533	25	5.532	1	5.535	0
5.538	46	5.542	45	5.538	117	5.543	21	5.538	144	5.54	44	5.541	68	5.54	1	5.543	82		5.538	11	5.542	19	5.538	3	5.543	8	5.538	2	5.54	7	5.541	5	5.54	2	5.543	5
5.546	16	5.55	18	5.546	3	5.551	30	5.546	51	5.548	88	5.55	90	5.548	58	5.551	21		5.546	17	5.55	2	5.546	2	5.551	0	5.546	5	5.548	0	5.55	0	5.548	7	5.551	9
5.555	60	5.559	63	5.555	64	5.559	58	5.554	93	5.556	9	5.558	25	5.556	47	5.559	121		5.555	8	5.559	0	5.555	28	5.559	3	5.554	12	5.556	2	5.558	11	5.556	0	5.559	0
5.563	65	5.567	6	5.563	97	5.567	42	5.563	58	5.565	18	5.566	90	5.565	18	5.568	170		5.563	44	5.567	2	5.563	10	5.567	1	5.563	1	5.565	5	5.566	1	5.565	5	5.568	1
5.571	68	5.575	37	5.571	14	5.576	61	5.571	84	5.573	5	5.574	47	5.573	39	5.576	29		5.571	22	5.575	8	5.571	6	5.576	4	5.571	6	5.573	12	5.574	15	5.573	1	5.576	2
5.579	40	5.583	69	5.579	72	5.584	124	5.579	54	5.581	66	5.583	96	5.581	45	5.584	25		5.579	19	5.583	2	5.579	1	5.584	19	5.579	25	5.581	2	5.583	0	5.581	6	5.584	0
5.588	53	5.592	114	5.588	61	5.592	9	5.587	46	5.589	19	5.591	44	5.59	43	5.592	80		5.588	12	5.592	18	5.588	11	5.592	1	5.587	2	5.589	0	5.591	2	5.59	3	5.592	4
5.596	23	5.6	10	5.596	0	5.6	57	5.596	161	5.598	115	5.599	64	5.598	68	5.601	77		5.596	16	5.6	25	5.596	5	5.6	0	5.596	21	5.598	8	5.599	29	5.598	1	5.601	1
5.604	25	5.608	24	5.604	15	5.609	37	5.604	71	5.606	70	5.607	83	5.606	25	5.609	22		5.604	10	5.608	0	5.604	6	5.609	19	5.604	10	5.606	14	5.607	3	5.606	9	5.609	0
5.613	8	5.617	31	5.612	151	5.617	23	5.612	62	5.614	59	5.616	30	5.614	34	5.617	10		5.613	7	5.617	8	5.612	0	5.617	8	5.612	20	5.614	3	5.616	9	5.614	16	5.617	16
5.621	69	5.625	107	5.621	33	5.625	32	5.62	45	5.623	19	5.624	23	5.623	142	5.625	45		5.621	44	5.625	3	5.621	1	5.625	0	5.62	0	5.623	28	5.624	0	5.623	2	5.625	3
5.629	86	5.633	31	5.629	51	5.634	60	5.629	67	5.631	68	5.632	23	5.631	97	5.634	0		5.629	11	5.633	22	5.629	3	5.634	7	5.629	2	5.631	10	5.632	1	5.631	3	5.634	2
5.637	11	5.641	73	5.637	93	5.642	43	5.637	22	5.639	80	5.641	57	5.639	7	5.642	40		5.637	14	5.641	8	5.637	8	5.642	12	5.637	1	5.639	1	5.641	1	5.639	1	5.642	2
5.646	96	5.65	61	5.646	4	5.65	124	5.645	39	5.647	82	5.649	74	5.647	72	5.65	55		5.646	20	5.65	3	5.646	0	5.65	3	5.645	9	5.647	1	5.649	0	5.647	37	5.65	41
5.654	48	5.658	48	5.654	73	5.658	85	5.653	31	5.656	29	5.657	63	5.656	7	5.659	179		5.654	2	5.658	12	5.654	56	5.658	1	5.653	4	5.656	12	5.657	3	5.656	1	5.659	7
5.662	10	5.666	60	5.662	65	5.667	53	5.662	20	5.664	45	5.665	13	5.664	17	5.667	66		5.662	16	5.666	45	5.662	11	5.667	25	5.662	3	5.664	4	5.665	2	5.664	5	5.667	14
5.67	18	5.674	9	5.67	35	5.675	19	5.67	48	5.672	73	5.674	42	5.672	118	5.675	47		5.67	1	5.674	4	5.67	5	5.675	5	5.67	11	5.672	6	5.674	22	5.672	8	5.675	0
5.679	10	5.683	17	5.679	64	5.683	61	5.678	6	5.68	98	5.682	11	5.68	163	5.683	77		5.679	4	5.683	15	5.679	3	5.683	37	5.678	4	5.68	2	5.682	2	5.68	0	5.683	2
5.687	36	5.691	20	5.687	89	5.691	1	5.687	88	5.689	39	5.69	92	5.689	76	5.692	143		5.687	5	5.691	6	5.687	5	5.691	0	5.687	6	5.689	0	5.69	1	5.689	9	5.692	0
5.695	35	5.699	35	5.695	16	5.7	40	5.695	44	5.697	157	5.698	48	5.697	75	5.7	28		5.695	12	5.699	15	5.695	24	5.7	12	5.695	8	5.697	7	5.698	23	5.697	6	5.7	4
5.703	115	5.708	18	5.703	14	5.708	54	5.703	8	5.705	58	5.707	38	5.705	164	5.708	43		5.703	11	5.708	26	5.703	5	5.708	5	5.703	45	5.705	2	5.707	0	5.705	0	5.708	8
5.712	43	5.716	20	5.712	21	5.716	2	5.711	8	5.714	27	5.715	33	5.714	125	5.716	8		5.712	6	5.716	0	5.712	2	5.716	2	5.711	67	5.714	7	5.715	0	5.714	1	5.716	0
5.72	41	5.724	59	5.72	6	5.724	76	5.72	59	5.722	56	5.723	28	5.722	51	5.725	12		5.72	53	5.724	6	5.72	0	5.724	6	5.72	2	5.722	29	5.723	0	5.722	1	5.725	0
5.728	59	5.732	22	5.728	21	5.733	21	5.728	98	5.73	23	5.731	7	5.73	22	5.733	45		5.728	4	5.732	12	5.728	2	5.733	30	5.728	0	5.73	3	5.731	2	5.73	1	5.733	54
5.737	43	5.741	49	5.737	55	5.741	21	5.736	48	5.738	78	5.74	59	5.738	81	5.741	108		5.737	8	5.741	5	5.737	14	5.741	2	5.736	1	5.738	1	5.74	9	5.738	3	5.741	0
5.745	93	5.749	37	5.745	18	5.749	10	5.744	34	5.747	42	5.748	39	5.747	76	5.75	54		5.745	7	5.749	33	5.745	2	5.749	1	5.744	1	5.747	0	5.748	0	5.747	5	5.75	0
5.753	21	5.757	50	5.753	46	5.758	41	5.753	6	5.755	41	5.756	4	5.755	106	5.758	34		5.753	11	5.757	24	5.753	1	5.758	1	5.753	15	5.755	2	5.756	4	5.755	5	5.758	0
5.761	72	5.765	23	5.761	52	5.766	71	5.761	5	5.763	69	5.765	49	5.763	56	5.766	10		5.761	13	5.765	5	5.761	15	5.766	7	5.761	3	5.763	1	5.765	18	5.763	3	5.766	0
5.77	77	5.774	43	5.77	31	5.774	123	5.769	38	5.771	131	5.773	13	5.771	3	5.774	24		5.77	1	5.774	29	5.77	2	5.774	12	5.769	18	5.771	12	5.773	7	5.771	0	5.774	3
5.778	36	5.782	26	5.778	95	5.782	50	5.778	34	5.78	15	5.781	34	5.78	19	5.783	81		5.778	15	5.782	63	5.778	4	5.782	40	5.778	5	5.78	1	5.781	23	5.78	1	5.783	0
5.786	62	5.79	33	5.786	80	5.791	113	5.786	35	5.788	41	5.789	132	5.788	58	5.791	107		5.786	6	5.79	0	5.786	4	5.791	1	5.786	0	5.788	4	5.789	2	5.788	4	5.791	0
5.794	42	5.798	0	5.794	163	5.799	89	5.794	88	5.796	28	5.798	30	5.796	30	5.799	17		5.794	5	5.798	19	5.794	1	5.799	0	5.794	4	5.796	3	5.798	5	5.796	2	5.799	14
5.803	31	5.807	51	5.803	71	5.807	16	5.802	5	5.804	149	5.806	29	5.805	75	5.807	26		5.803	15	5.807	0	5.803	29	5.807	0	5.802	25	5.804	41	5.806	38	5.805	7	5.807	1
5.811	38	5.815	25	5.811	4	5.815	110	5.811	16	5.813	2	5.814	39	5.813	22	5.816	186		5.811	4	5.815	3	5.811	1	5.815	0	5.811	18	5.813	10	5.814	0	5.813	19	5.816	20
5.819	168	5.823	48	5.819	18	5.824	68	5.819	83	5.821	24	5.822	49	5.821	25	5.824	12		5.819	2	5.823	0	5.819	1	5.824	0	5.819	2	5.821	5	5.822	2	5.821	8	5.824	5
5.828	83	5.832	88	5.827	62	5.832	0	5.827	19	5.829	0	5.831	66	5.829	136	5.832	20		5.828	11	5.832	1	5.827	0	5.832	1	5.827	1	5.829	22	5.831	5	5.829	13	5.832	8
5.836	205	5.84	50	5.836	86	5.84	75	5.835	79	5.838	48	5.839	14	5.838	3	5.84	2		5.836	51	5.84	2	5.836	1	5.84	5	5.835	0	5.838	4	5.839	0	5.838	6	5.84	1
5.844	38	5.848	32	5.844	75	5.848	56	5.844	7	5.846	206	5.847	65	5.846	9	5.849	45		5.844	2	5.848	2	5.844	1	5.848	2	5.844	4	5.846	7	5.847	0	5.846	42	5.849	0
5.852	22	5.856	3	5.852	33	5.857	29	5.852	130	5.854	53	5.856	37	5.854	105	5.857	46		5.852	4	5.856	2	5.852	4	5.857	13	5.852	4	5.854	7	5.856	0	5.854	0	5.857	0
5.861	31	5.865	110	5.861	107	5.865	24	5.86	124	5.862	69	5.864	48	5.862	6	5.865	19		5.861	13	5.865	12	5.861	2	5.865	0	5.86	3	5.862	3	5.864	1	5.862	13	5.865	3
5.869	27	5.873	15	5.869	158	5.873	29	5.868	68	5.871	25	5.872	111	5.871	37	5.874	12		5.869	9	5.873	44	5.869	0	5.873	2	5.868	5	5.871	6	5.872	0	5.871	1	5.874	2
5.877	26	5.881	41	5.877	40	5.882	8	5.877	34	5.879	29	5.88	106	5.879	22	5.882	37		5.877	26	5.881	0	5.877	1	5.882	0	5.877	1	5.879	5	5.88	3	5.879	28	5.882	3
5.885	26	5.889	10	5.885	24	5.89	98	5.885	32	5.887	97	5.889	73	5.887	41	5.89	2		5.885	5	5.889	21	5.885	1	5.89	6	5.885	7	5.887	2	5.889	16	5.887	38	5.89	2
5.894	35	5.898	42	5.894	88	5.898	18	5.893	57	5.895	29	5.897	8	5.895	87	5.898	37		5.894	3	5.898	2	5.894	4	5.898	0	5.893	5	5.895	2	5.897	0	5.895	1	5.898	6
5.902	17	5.906	20	5.902	4	5.906	18	5.902	147	5.904	2	5.905	13	5.904	11	5.907	93		5.902	7	5.906	3	5.902	34	5.906	6	5.902	0	5.904	1	5.905	1	5.904	7	5.907	0
5.91	66	5.914	74	5.91	21	5.915	91	5.91	61	5.912	29	5.913	49	5.912	93	5.915	112		5.91	1	5.914	5	5.91	7	5.915	6	5.91	1	5.912	7	5.913	2	5.912	5	5.915	4
5.919	42	5.922	37	5.918	5	5.923	21	5.918	93	5.92	73	5.922	9	5.92	55	5.923	67		5.919	15	5.922	6	5.918	3	5.923	2	5.918	6	5.92	5	5.922	0	5.92	4	5.923	2
5.927	85	5.931	13	5.927	30	5.931	34	5.926	213	5.928	33	5.93	33	5.929	39	5.931	37		5.927	2	5.931	2	5.927	7	5.931	4	5.926	1	5.928	1	5.93	5	5.929	1	5.931	23
5.935	34	5.939	70	5.935	54	5.939	3	5.935	20	5.937	51	5.938	73	5.937	153	5.94	19		5.935	15	5.939	0	5.935	8	5.939	6	5.935	7	5.937	3	5.938	6	5.937	4	5.94	7
5.943	93	5.947	39	5.943	24	5.948	19	5.943	37	5.945	41	5.946	0	5.945	60	5.948	94		5.943	9	5.947	11	5.943	0	5.948	23	5.943	13	5.945	6	5.946	7	5.945	2	5.948	7
5.952	55	5.956	48	5.951	139	5.956	35	5.951	203	5.953	34	5.955	13	5.953	17	5.956	84		5.952	7	5.956	1	5.951	17	5.956	15	5.951	3	5.953	1	5.955	0	5.953	8	5.956	0
5.96	39	5.964	12	5.96	32	5.964	18	5.959	80	5.962	10	5.963	41	5.962	0	5.964	146		5.96	4	5.964	14	5.96	15	5.964	2	5.959	3	5.962	11	5.963	10	5.962	22	5.964	6
5.968	47	5.972	15	5.968	68	5.973	21	5.968	34	5.97	73	5.971	26	5.97	107	5.973	67		5.968	3	5.972	2	5.968	7	5.973	49	5.968	5	5.97	0	5.971	3	5.97	8	5.973	2
5.976	75	5.98	17	5.976	33	5.981	129	5.976	29	5.978	68	5.98	63	5.978	239	5.981	25		5.976	15	5.98	6	5.976	1	5.981	7	5.976	1	5.978	6	5.98	1	5.978	1	5.981	2
5.985	5	5.989	71	5.985	25	5.989	118	5.984	20	5.986	15	5.988	50	5.986	56	5.989	68		5.985	9	5.989	0	5.985	23	5.989	2	5.984	0	5.986	1	5.988	2	5.986	0	5.989	2
5.993	18	5.997	53	5.993	89	5.997	17	5.992	92	5.995	62	5.996	36	5.995	37	5.998	36		5.993	0	5.997	10	5.993	2	5.997	13	5.992	0	5.995	6	5.996	6	5.995	3	5.998	6
6.001	75	6.005	53	6.001	6	6.006	105	6.001	34	6.003	27	6.004	18	6.003	19	6.006	40		6.001	3	6.005	0	6.001	3	6.006	0	6.001	10	6.003	26	6.004	5	6.003	2	6.006	3
6.009	55	6.013	55	6.009	70	6.014	27	6.009	3	6.011	38	6.013	4	6.011	176	6.014	111		6.009	0	6.013	12	6.009	2	6.014	23	6.009	0	6.011	40	6.013	1	6.011	3	6.014	0
6.018	28	6.022	43	6.018	33	6.022	35	6.017	34	6.019	2	6.021	80	6.019	44	6.022	47		6.018	2	6.022	2	6.018	21	6.022	4	6.017	5	6.019	3	6.021	0	6.019	3	6.022	1
6.026	68	6.03	64	6.026	78	6.03	36	6.026	46	6.028	98	6.029	95	6.028	123	6.031	69		6.026	0	6.03	5	6.026	10	6.03	4	6.026	46	6.028	3	6.029	1	6.028	0	6.031	3
6.034	115	6.038	78	6.034	70	6.039	0	6.034	44	6.036	8	6.037	4	6.036	317	6.039	30		6.034	88	6.038	0	6.034	1	6.039	7	6.034	1	6.036	19	6.037	2	6.036	1	6.039	0
6.043	19	6.047	35	6.042	13	6.047	66	6.042	105	6.044	71	6.046	8	6.044	20	6.047	144		6.043	31	6.047	10	6.042	14	6.047	3	6.042	2	6.044	2	6.046	3	6.044	7	6.047	0
6.051	16	6.055	37	6.051	86	6.055	32	6.05	16	6.053	46	6.054	105	6.053	74	6.055	42		6.051	6	6.055	32	6.051	2	6.055	3	6.05	10	6.053	2	6.054	5	6.053	4	6.055	0
6.059	36	6.063	66	6.059	106	6.063	107	6.059	53	6.061	60	6.062	21	6.061	9	6.064	143		6.059	0	6.063	25	6.059	3	6.063	7	6.059	17	6.061	4	6.062	8	6.061	3	6.064	0
6.067	25	6.071	9	6.067	41	6.072	63	6.067	113	6.069	44	6.07	57	6.069	106	6.072	64		6.067	6	6.071	0	6.067	2	6.072	2	6.067	39	6.069	11	6.07	9	6.069	9	6.072	6
6.076	68	6.08	29	6.076	3	6.08	13	6.075	45	6.077	33	6.079	7	6.077	55	6.08	54		6.076	6	6.08	10	6.076	56	6.08	13	6.075	5	6.077	4	6.079	3	6.077	1	6.08	19
6.084	110	6.088	40	6.084	76	6.088	22	6.083	37	6.086	25	6.087	61	6.086	50	6.089	81		6.084	38	6.088	2	6.084	0	6.088	0	6.083	6	6.086	2	6.087	4	6.086	0	6.089	9
6.092	81	6.096	39	6.092	11	6.097	77	6.092	0	6.094	18	6.095	13	6.094	28	6.097	85		6.092	6	6.096	52	6.092	5	6.097	1	6.092	19	6.094	0	6.095	4	6.094	1	6.097	1
6.1	53	6.104	6	6.1	39	6.105	71	6.1	14	6.102	4	6.104	2	6.102	92	6.105	6		6.1	9	6.104	18	6.1	6	6.105	12	6.1	4	6.102	0	6.104	9	6.102	18	6.105	17
6.109	126	6.113	21	6.109	128	6.113	17	6.108	99	6.11	138	6.112	21	6.11	49	6.113	14		6.109	9	6.113	1	6.109	7	6.113	5	6.108	6	6.11	1	6.112	3	6.11	41	6.113	8
6.117	81	6.121	56	6.117	14	6.121	18	6.117	15	6.119	29	6.12	88	6.119	29	6.122	85		6.117	4	6.121	0	6.117	9	6.121	17	6.117	3	6.119	15	6.12	14	6.119	19	6.122	1
6.125	1	6.129	42	6.125	4	6.13	14	6.125	33	6.127	7	6.128	92	6.127	26	6.13	42		6.125	41	6.129	0	6.125	16	6.13	1	6.125	0	6.127	7	6.128	0	6.127	2	6.13	0
6.134	9	6.137	58	6.133	45	6.138	91	6.133	21	6.135	30	6.137	94	6.135	98	6.138	27		6.134	21	6.137	2	6.133	16	6.138	7	6.133	5	6.135	0	6.137	3	6.135	9	6.138	20
6.142	10	6.146	29	6.142	2	6.146	11	6.141	91	6.143	117	6.145	115	6.144	35	6.146	39		6.142	2	6.146	3	6.142	18	6.146	60	6.141	1	6.143	5	6.145	5	6.144	2	6.146	7
6.15	13	6.154	103	6.15	7	6.154	49	6.15	45	6.152	89	6.153	111	6.152	100	6.155	77		6.15	10	6.154	11	6.15	7	6.154	25	6.15	2	6.152	0	6.153	0	6.152	6	6.155	6
6.158	82	6.162	59	6.158	31	6.163	23	6.158	44	6.16	53	6.161	86	6.16	6	6.163	31		6.158	0	6.162	26	6.158	0	6.163	14	6.158	1	6.16	0	6.161	0	6.16	20	6.163	1
6.167	79	6.171	105	6.166	62	6.171	89	6.166	78	6.168	95	6.17	57	6.168	0	6.171	7		6.167	4	6.171	7	6.166	6	6.171	18	6.166	5	6.168	2	6.17	7	6.168	1	6.171	5
6.175	100	6.179	58	6.175	44	6.179	15	6.174	48	6.177	48	6.178	36	6.177	129	6.179	71		6.175	16	6.179	1	6.175	0	6.179	3	6.174	8	6.177	4	6.178	3	6.177	1	6.179	9
6.183	71	6.187	82	6.183	53	6.188	6	6.183	91	6.185	66	6.186	58	6.185	92	6.188	43		6.183	0	6.187	5	6.183	21	6.188	3	6.183	29	6.185	1	6.186	0	6.185	14	6.188	11
6.191	69	6.195	28	6.191	74	6.196	18	6.191	5	6.193	43	6.195	27	6.193	8	6.196	22		6.191	1	6.195	0	6.191	3	6.196	3	6.191	0	6.193	29	6.195	0	6.193	2	6.196	5
6.2	103	6.204	108	6.2	29	6.204	24	6.199	18	6.201	19	6.203	57	6.201	77	6.204	26		6.2	1	6.204	12	6.2	0	6.204	0	6.199	0	6.201	1	6.203	23	6.201	1	6.204	5
6.208	37	6.212	32	6.208	35	6.212	66	6.207	1	6.21	26	6.211	6	6.21	1	6.213	6		6.208	7	6.212	10	6.208	3	6.212	1	6.207	11	6.21	5	6.211	5	6.21	1	6.213	8
6.216	43	6.22	55	6.216	22	6.221	21	6.216	82	6.218	13	6.219	14	6.218	96	6.221	105		6.216	31	6.22	17	6.216	2	6.221	5	6.216	14	6.218	2	6.219	6	6.218	2	6.221	0
6.225	43	6.228	57	6.224	87	6.229	59	6.224	23	6.226	73	6.228	35	6.226	121	6.229	38		6.225	8	6.228	19	6.224	0	6.229	10	6.224	1	6.226	3	6.228	1	6.226	7	6.229	1
6.233	96	6.237	20	6.233	16	6.237	30	6.232	55	6.234	66	6.236	61	6.234	32	6.237	33		6.233	0	6.237	2	6.233	3	6.237	21	6.232	0	6.234	14	6.236	10	6.234	12	6.237	5
6.241	75	6.245	29	6.241	38	6.245	34	6.241	149	6.243	7	6.244	51	6.243	95	6.246	38		6.241	1	6.245	3	6.241	2	6.245	4	6.241	26	6.243	5	6.244	22	6.243	0	6.246	3
6.249	59	6.253	34	6.249	34	6.254	158	6.249	45	6.251	57	6.252	18	6.251	93	6.254	75		6.249	13	6.253	2	6.249	56	6.254	7	6.249	4	6.251	36	6.252	3	6.251	0	6.254	7
6.258	25	6.262	20	6.257	3	6.262	63	6.257	77	6.259	32	6.261	21	6.259	46	6.262	79		6.258	0	6.262	7	6.257	2	6.262	17	6.257	1	6.259	8	6.261	1	6.259	2	6.262	0
6.266	41	6.27	41	6.266	158	6.27	58	6.265	42	6.268	1	6.269	29	6.268	54	6.27	13		6.266	1	6.27	0	6.266	0	6.27	10	6.265	5	6.268	1	6.269	2	6.268	11	6.27	0
6.274	56	6.278	84	6.274	6	6.279	70	6.274	39	6.276	37	6.277	17	6.276	26	6.279	70		6.274	13	6.278	12	6.274	0	6.279	8	6.274	58	6.276	3	6.277	7	6.276	4	6.279	0
6.282	27	6.286	40	6.282	46	6.287	71	6.282	103	6.284	81	6.285	92	6.284	64	6.287	56		6.282	46	6.286	0	6.282	27	6.287	0	6.282	9	6.284	2	6.285	8	6.284	1	6.287	1
6.291	32	6.295	71	6.291	11	6.295	12	6.29	103	6.292	78	6.294	24	6.292	54	6.295	34		6.291	10	6.295	43	6.291	1	6.295	2	6.29	2	6.292	0	6.294	1	6.292	0	6.295	0
6.299	19	6.303	77	6.299	84	6.303	39	6.298	37	6.301	8	6.302	88	6.301	8	6.303	4		6.299	2	6.303	9	6.299	1	6.303	7	6.298	14	6.301	92	6.302	3	6.301	9	6.303	12
6.307	20	6.311	17	6.307	46	6.312	17	6.307	63	6.309	79	6.31	55	6.309	64	6.312	28		6.307	51	6.311	1	6.307	8	6.312	6	6.307	13	6.309	0	6.31	4	6.309	1	6.312	2
6.315	51	6.319	89	6.315	68	6.32	60	6.315	41	6.317	24	6.319	4	6.317	75	6.32	99		6.315	3	6.319	4	6.315	17	6.32	19	6.315	3	6.317	3	6.319	5	6.317	26	6.32	3
6.324	22	6.328	62	6.324	32	6.328	89	6.323	74	6.325	14	6.327	69	6.325	87	6.328	69		6.324	14	6.328	2	6.324	6	6.328	3	6.323	7	6.325	2	6.327	0	6.325	1	6.328	66
6.332	56	6.336	8	6.332	76	6.336	35	6.332	72	6.334	62	6.335	59	6.334	43	6.337	25		6.332	22	6.336	2	6.332	1	6.336	1	6.332	9	6.334	4	6.335	19	6.334	0	6.337	0
6.34	117	6.344	96	6.34	0	6.345	6	6.34	16	6.342	50	6.343	102	6.342	1	6.345	73		6.34	7	6.344	54	6.34	9	6.345	0	6.34	11	6.342	0	6.343	6	6.342	7	6.345	3
6.349	27	6.352	52	6.348	4	6.353	3	6.348	102	6.35	51	6.352	52	6.35	24	6.353	27		6.349	23	6.352	1	6.348	20	6.353	3	6.348	21	6.35	6	6.352	20	6.35	3	6.353	41
6.357	49	6.361	22	6.357	8	6.361	75	6.356	31	6.358	61	6.36	17	6.358	34	6.361	13		6.357	11	6.361	11	6.357	6	6.361	0	6.356	40	6.358	1	6.36	4	6.358	8	6.361	22
6.365	19	6.369	91	6.365	113	6.369	68	6.365	37	6.367	30	6.368	55	6.367	125	6.37	13		6.365	5	6.369	10	6.365	3	6.369	1	6.365	6	6.367	7	6.368	0	6.367	0	6.37	1
6.373	41	6.377	25	6.373	47	6.378	98	6.373	92	6.375	13	6.376	36	6.375	36	6.378	64		6.373	8	6.377	7	6.373	2	6.378	1	6.373	13	6.375	3	6.376	15	6.375	10	6.378	0
6.382	42	6.386	6	6.381	55	6.386	63	6.381	26	6.383	92	6.385	143	6.383	96	6.386	58		6.382	23	6.386	21	6.381	0	6.386	2	6.381	0	6.383	1	6.385	25	6.383	5	6.386	0
6.39	94	6.394	92	6.39	5	6.394	2	6.389	66	6.392	97	6.393	69	6.392	5	6.394	11		6.39	6	6.394	10	6.39	3	6.394	51	6.389	19	6.392	0	6.393	0	6.392	1	6.394	1
6.398	71	6.402	43	6.398	80	6.403	36	6.398	60	6.4	4	6.401	63	6.4	40	6.403	44		6.398	29	6.402	2	6.398	6	6.403	15	6.398	13	6.4	4	6.401	0	6.4	14	6.403	3
6.406	7	6.41	10	6.406	66	6.411	32	6.406	4	6.408	95	6.409	21	6.408	11	6.411	46		6.406	0	6.41	49	6.406	4	6.411	13	6.406	12	6.408	10	6.409	17	6.408	3	6.411	3
6.415	22	6.419	85	6.415	43	6.419	176	6.414	27	6.416	4	6.418	103	6.416	9	6.419	13		6.415	4	6.419	5	6.415	6	6.419	2	6.414	23	6.416	32	6.418	16	6.416	3	6.419	26
6.423	13	6.427	27	6.423	14	6.427	46	6.423	76	6.425	83	6.426	17	6.425	27	6.428	57		6.423	43	6.427	6	6.423	3	6.427	0	6.423	10	6.425	0	6.426	0	6.425	8	6.428	3
6.431	8	6.435	68	6.431	70	6.436	20	6.431	50	6.433	30	6.434	1	6.433	34	6.436	4		6.431	12	6.435	4	6.431	2	6.436	17	6.431	3	6.433	3	6.434	7	6.433	9	6.436	5
6.44	41	6.443	130	6.439	80	6.444	81	6.439	13	6.441	52	6.443	16	6.441	42	6.444	51		6.44	11	6.443	7	6.439	26	6.444	3	6.439	2	6.441	11	6.443	1	6.441	0	6.444	0
6.448	44	6.452	64	6.448	25	6.452	65	6.447	69	6.449	179	6.451	36	6.449	18	6.452	34		6.448	15	6.452	25	6.448	6	6.452	3	6.447	5	6.449	4	6.451	2	6.449	8	6.452	0
6.456	39	6.46	32	6.456	87	6.46	117	6.456	3	6.458	64	6.459	9	6.458	67	6.461	34		6.456	5	6.46	7	6.456	31	6.46	21	6.456	2	6.458	4	6.459	13	6.458	3	6.461	12
6.464	54	6.468	31	6.464	29	6.469	7	6.464	25	6.466	83	6.467	31	6.466	88	6.469	25		6.464	27	6.468	18	6.464	1	6.469	9	6.464	1	6.466	7	6.467	4	6.466	7	6.469	10
6.473	74	6.476	10	6.472	84	6.477	70	6.472	99	6.474	11	6.476	62	6.474	10	6.477	23		6.473	4	6.476	6	6.472	2	6.477	4	6.472	3	6.474	32	6.476	12	6.474	0	6.477	16
6.481	71	6.485	58	6.481	3	6.485	24	6.48	88	6.482	71	6.484	25	6.483	46	6.485	111		6.481	14	6.485	27	6.481	1	6.485	6	6.48	9	6.482	9	6.484	8	6.483	5	6.485	2
6.489	17	6.493	11	6.489	92	6.494	35	6.489	55	6.491	66	6.492	207	6.491	50	6.494	121		6.489	8	6.493	20	6.489	3	6.494	16	6.489	12	6.491	30	6.492	24	6.491	1	6.494	0
6.497	28	6.501	50	6.497	3	6.502	12	6.497	115	6.499	126	6.5	133	6.499	9	6.502	100		6.497	25	6.501	13	6.497	1	6.502	7	6.497	26	6.499	5	6.5	5	6.499	24	6.502	7
6.506	1	6.51	66	6.505	17	6.51	18	6.505	26	6.507	29	6.509	83	6.507	69	6.51	40		6.506	19	6.51	11	6.505	1	6.51	40	6.505	17	6.507	7	6.509	29	6.507	8	6.51	56
6.514	76	6.518	23	6.514	75	6.518	55	6.513	52	6.516	66	6.517	57	6.516	42	6.518	7		6.514	50	6.518	12	6.514	4	6.518	8	6.513	5	6.516	0	6.517	8	6.516	7	6.518	14
6.522	20	6.526	31	6.522	0	6.527	4	6.522	59	6.524	55	6.525	45	6.524	62	6.527	10		6.522	23	6.526	49	6.522	14	6.527	22	6.522	15	6.524	12	6.525	10	6.524	5	6.527	4
6.531	29	6.534	63	6.53	34	6.535	54	6.53	65	6.532	3	6.534	52	6.532	19	6.535	32		6.531	8	6.534	21	6.53	22	6.535	29	6.53	5	6.532	17	6.534	18	6.532	7	6.535	9
6.539	51	6.543	4	6.539	40	6.543	62	6.538	49	6.54	123	6.542	63	6.54	13	6.543	43		6.539	18	6.543	12	6.539	21	6.543	44	6.538	9	6.54	9	6.542	48	6.54	23	6.543	18
6.547	82	6.551	82	6.547	71	6.551	49	6.547	49	6.549	31	6.55	52	6.549	29	6.552	95		6.547	49	6.551	13	6.547	3	6.551	16	6.547	4	6.549	5	6.55	95	6.549	7	6.552	9
6.555	34	6.559	1	6.555	37	6.56	61	6.555	26	6.557	61	6.558	31	6.557	88	6.56	82		6.555	46	6.559	38	6.555	32	6.56	14	6.555	9	6.557	11	6.558	14	6.557	13	6.56	10
6.564	13	6.567	29	6.563	36	6.568	26	6.563	35	6.565	30	6.567	0	6.565	67	6.568	102		6.564	20	6.567	19	6.563	4	6.568	31	6.563	26	6.565	29	6.567	25	6.565	3	6.568	13
6.572	77	6.576	23	6.572	79	6.576	65	6.571	50	6.573	172	6.575	90	6.573	21	6.576	7		6.572	31	6.576	50	6.572	4	6.576	40	6.571	28	6.573	9	6.575	37	6.573	17	6.576	29
6.58	29	6.584	76	6.58	156	6.584	85	6.58	51	6.582	101	6.583	26	6.582	68	6.585	0		6.58	27	6.584	31	6.58	21	6.584	23	6.58	37	6.582	36	6.583	53	6.582	23	6.585	20
6.588	17	6.592	43	6.588	31	6.593	0	6.588	41	6.59	48	6.591	23	6.59	116	6.593	71		6.588	24	6.592	55	6.588	43	6.593	18	6.588	19	6.59	30	6.591	36	6.59	14	6.593	14
6.597	66	6.601	19	6.596	46	6.601	79	6.596	67	6.598	61	6.6	30	6.598	28	6.601	22		6.597	77	6.601	38	6.596	33	6.601	39	6.596	23	6.598	53	6.6	56	6.598	21	6.601	54
6.605	24	6.609	84	6.605	87	6.609	124	6.604	52	6.607	15	6.608	54	6.607	73	6.609	10		6.605	52	6.609	36	6.605	13	6.609	65	6.604	22	6.607	12	6.608	31	6.607	17	6.609	10
6.613	42	6.617	35	6.613	17	6.618	94	6.613	47	6.615	76	6.616	13	6.615	116	6.618	89		6.613	65	6.617	15	6.613	25	6.618	32	6.613	15	6.615	69	6.616	6	6.615	8	6.618	23
6.621	48	6.625	68	6.621	12	6.626	11	6.621	34	6.623	78	6.624	14	6.623	29	6.626	101		6.621	11	6.625	66	6.621	6	6.626	23	6.621	19	6.623	13	6.624	10	6.623	10	6.626	8
6.63	38	6.634	17	6.63	48	6.634	35	6.629	82	6.631	31	6.633	21	6.631	136	6.634	58		6.63	40	6.634	28	6.63	43	6.634	29	6.629	10	6.631	24	6.633	30	6.631	16	6.634	18
6.638	78	6.642	31	6.638	10	6.642	26	6.638	72	6.64	27	6.641	106	6.64	12	6.643	72		6.638	22	6.642	51	6.638	18	6.642	25	6.638	24	6.64	2	6.641	26	6.64	13	6.643	27
6.646	70	6.65	113	6.646	25	6.651	23	6.646	78	6.648	150	6.649	42	6.648	74	6.651	52		6.646	27	6.65	21	6.646	31	6.651	28	6.646	41	6.648	27	6.649	14	6.648	13	6.651	39
6.655	31	6.658	44	6.654	19	6.659	69	6.654	71	6.656	2	6.658	56	6.656	99	6.659	56		6.655	12	6.658	34	6.654	24	6.659	28	6.654	27	6.656	4	6.658	14	6.656	5	6.659	2
6.663	75	6.667	27	6.663	51	6.667	65	6.662	104	6.664	85	6.666	4	6.664	41	6.667	155		6.663	41	6.667	27	6.663	11	6.667	11	6.662	14	6.664	5	6.666	19	6.664	31	6.667	6
6.671	23	6.675	43	6.671	148	6.675	117	6.671	36	6.673	8	6.674	92	6.673	14	6.676	32		6.671	14	6.675	25	6.671	11	6.675	46	6.671	40	6.673	10	6.674	1	6.673	13	6.676	4
6.679	46	6.683	92	6.679	39	6.684	37	6.679	91	6.681	66	6.682	7	6.681	66	6.684	38		6.679	46	6.683	36	6.679	27	6.684	16	6.679	19	6.681	10	6.682	11	6.681	13	6.684	25
6.688	99	6.691	39	6.687	25	6.692	36	6.687	37	6.689	87	6.691	39	6.689	28	6.692	32		6.688	50	6.691	49	6.687	38	6.692	32	6.687	12	6.689	8	6.691	22	6.689	11	6.692	3
6.696	65	6.7	30	6.696	24	6.7	9	6.695	198	6.697	9	6.699	54	6.698	68	6.7	3		6.696	32	6.7	8	6.696	45	6.7	48	6.695	36	6.697	25	6.699	2	6.698	11	6.7	8
6.704	68	6.708	32	6.704	73	6.708	11	6.704	95	6.706	89	6.707	14	6.706	36	6.709	83		6.704	42	6.708	5	6.704	19	6.708	48	6.704	40	6.706	3	6.707	53	6.706	10	6.709	12
6.712	66	6.716	43	6.712	6	6.717	50	6.712	36	6.714	63	6.715	23	6.714	42	6.717	24		6.712	3	6.716	7	6.712	21	6.717	39	6.712	8	6.714	17	6.715	15	6.714	5	6.717	41
6.721	24	6.725	30	6.72	38	6.725	88	6.72	182	6.722	96	6.724	99	6.722	8	6.725	15		6.721	50	6.725	18	6.72	4	6.725	52	6.72	11	6.722	6	6.724	13	6.722	1	6.725	10
6.729	41	6.733	17	6.729	1	6.733	29	6.728	88	6.731	11	6.732	67	6.731	94	6.733	61		6.729	10	6.733	3	6.729	21	6.733	20	6.728	12	6.731	22	6.732	25	6.731	14	6.733	3
6.737	41	6.741	49	6.737	96	6.742	28	6.737	9	6.739	21	6.74	57	6.739	93	6.742	33		6.737	72	6.741	12	6.737	6	6.742	69	6.737	27	6.739	32	6.74	6	6.739	6	6.742	2
6.746	49	6.749	52	6.745	133	6.75	80	6.745	8	6.747	26	6.749	13	6.747	3	6.75	29		6.746	8	6.749	3	6.745	15	6.75	55	6.745	5	6.747	5	6.749	16	6.747	5	6.75	31
6.754	17	6.758	60	6.754	69	6.758	32	6.753	69	6.755	26	6.757	36	6.755	32	6.758	81		6.754	7	6.758	27	6.754	36	6.758	10	6.753	6	6.755	16	6.757	11	6.755	11	6.758	10
6.762	28	6.766	30	6.762	61	6.766	57	6.762	86	6.764	10	6.765	69	6.764	3	6.767	24		6.762	4	6.766	15	6.762	15	6.766	58	6.762	17	6.764	0	6.765	33	6.764	30	6.767	42
6.77	47	6.774	16	6.77	13	6.775	68	6.77	57	6.772	1	6.773	21	6.772	61	6.775	80		6.77	40	6.774	56	6.77	12	6.775	27	6.77	22	6.772	20	6.773	21	6.772	46	6.775	19
6.779	34	6.782	118	6.778	36	6.783	92	6.778	28	6.78	1	6.782	32	6.78	45	6.783	3		6.779	29	6.782	3	6.778	6	6.783	32	6.778	10	6.78	13	6.782	25	6.78	35	6.783	7
6.787	146	6.791	23	6.787	44	6.791	37	6.786	56	6.788	12	6.79	41	6.788	81	6.791	84		6.787	2	6.791	2	6.787	48	6.791	4	6.786	7	6.788	17	6.79	14	6.788	7	6.791	19
6.795	31	6.799	231	6.795	49	6.799	66	6.795	42	6.797	34	6.798	46	6.797	3	6.8	62		6.795	12	6.799	1	6.795	19	6.799	8	6.795	18	6.797	66	6.798	7	6.797	6	6.8	7
6.803	118	6.807	70	6.803	83	6.808	25	6.803	5	6.805	42	6.806	68	6.805	24	6.808	14		6.803	14	6.807	29	6.803	8	6.808	14	6.803	6	6.805	11	6.806	6	6.805	16	6.808	13
6.812	10	6.816	13	6.811	141	6.816	12	6.811	29	6.813	53	6.815	15	6.813	105	6.816	95		6.812	30	6.816	7	6.811	11	6.816	26	6.811	3	6.813	18	6.815	7	6.813	10	6.816	6
6.82	45	6.824	15	6.82	63	6.824	11	6.819	18	6.822	14	6.823	126	6.822	30	6.824	6		6.82	8	6.824	19	6.82	36	6.824	38	6.819	29	6.822	76	6.823	7	6.822	8	6.824	8
6.828	2	6.832	44	6.828	26	6.833	112	6.828	34	6.83	108	6.831	70	6.83	12	6.833	34		6.828	1	6.832	17	6.828	13	6.833	18	6.828	2	6.83	3	6.831	4	6.83	34	6.833	3
6.837	24	6.84	22	6.836	73	6.841	108	6.836	67	6.838	16	6.839	13	6.838	29	6.841	77		6.837	9	6.84	10	6.836	30	6.841	38	6.836	45	6.838	14	6.839	10	6.838	2	6.841	0
6.845	36	6.849	10	6.844	69	6.849	36	6.844	79	6.846	9	6.848	44	6.846	60	6.849	17		6.845	19	6.849	5	6.844	5	6.849	26	6.844	6	6.846	14	6.848	0	6.846	5	6.849	4
6.853	159	6.857	73	6.853	19	6.857	9	6.852	72	6.855	7	6.856	36	6.855	53	6.857	60		6.853	3	6.857	23	6.853	1	6.857	6	6.852	6	6.855	5	6.856	6	6.855	3	6.857	20
6.861	18	6.865	31	6.861	48	6.866	59	6.861	39	6.863	80	6.864	48	6.863	10	6.866	95		6.861	38	6.865	15	6.861	34	6.866	10	6.861	40	6.863	8	6.864	6	6.863	16	6.866	6
6.87	47	6.873	17	6.869	10	6.874	81	6.869	29	6.871	14	6.873	13	6.871	5	6.874	225		6.87	10	6.873	12	6.869	23	6.874	3	6.869	6	6.871	31	6.873	3	6.871	13	6.874	28
6.878	43	6.882	94	6.878	57	6.882	42	6.877	136	6.879	27	6.881	39	6.879	47	6.882	94		6.878	10	6.882	7	6.878	20	6.882	6	6.877	5	6.879	2	6.881	7	6.879	6	6.882	3
6.886	15	6.89	21	6.886	56	6.89	31	6.886	13	6.888	65	6.889	9	6.888	116	6.891	33		6.886	17	6.89	2	6.886	11	6.89	14	6.886	4	6.888	0	6.889	24	6.888	8	6.891	13
6.894	84	6.898	20	6.894	12	6.899	34	6.894	33	6.896	55	6.897	34	6.896	85	6.899	16		6.894	37	6.898	12	6.894	0	6.899	3	6.894	2	6.896	2	6.897	1	6.896	1	6.899	0
6.903	38	6.906	3	6.902	18	6.907	77	6.902	77	6.904	35	6.906	44	6.904	146	6.907	29		6.903	6	6.906	5	6.902	15	6.907	1	6.902	7	6.904	0	6.906	2	6.904	1	6.907	7
6.911	58	6.915	3	6.911	53	6.915	9	6.91	8	6.912	19	6.914	2	6.912	13	6.915	9		6.911	13	6.915	9	6.911	2	6.915	13	6.91	18	6.912	6	6.914	4	6.912	1	6.915	14
6.919	32	6.923	75	6.919	72	6.923	4	6.919	18	6.921	63	6.922	20	6.921	3	6.924	48		6.919	0	6.923	0	6.919	4	6.923	30	6.919	1	6.921	21	6.922	9	6.921	6	6.924	19
6.927	49	6.931	39	6.927	114	6.932	32	6.927	86	6.929	79	6.93	18	6.929	36	6.932	63		6.927	6	6.931	14	6.927	4	6.932	3	6.927	2	6.929	3	6.93	15	6.929	8	6.932	2
6.936	30	6.94	93	6.935	40	6.94	94	6.935	129	6.937	5	6.939	31	6.937	67	6.94	115		6.936	3	6.94	3	6.935	3	6.94	2	6.935	12	6.937	9	6.939	9	6.937	34	6.94	1
6.944	52	6.948	26	6.944	149	6.948	114	6.943	52	6.946	46	6.947	69	6.946	6	6.948	83		6.944	1	6.948	4	6.944	2	6.948	3	6.943	7	6.946	7	6.947	3	6.946	3	6.948	4
6.952	29	6.956	49	6.952	1	6.957	23	6.952	32	6.954	117	6.955	142	6.954	42	6.957	105		6.952	11	6.956	20	6.952	11	6.957	17	6.952	0	6.954	3	6.955	21	6.954	9	6.957	5
6.961	45	6.964	66	6.96	4	6.965	22	6.96	97	6.962	152	6.963	1	6.962	68	6.965	94		6.961	17	6.964	14	6.96	27	6.965	11	6.96	20	6.962	12	6.963	7	6.962	0	6.965	5
6.969	61	6.973	41	6.969	1	6.973	61	6.968	27	6.97	97	6.972	43	6.97	19	6.973	17		6.969	14	6.973	12	6.969	4	6.973	5	6.968	5	6.97	14	6.972	14	6.97	3	6.973	5
6.977	40	6.981	24	6.977	124	6.981	36	6.977	73	6.979	14	6.98	55	6.979	145	6.982	91		6.977	23	6.981	0	6.977	14	6.981	18	6.977	10	6.979	0	6.98	4	6.979	4	6.982	2
6.985	13	6.989	18	6.985	3	6.99	57	6.985	68	6.987	66	6.988	80	6.987	110	6.99	33		6.985	7	6.989	32	6.985	0	6.99	18	6.985	0	6.987	32	6.988	7	6.987	22	6.99	6
6.994	42	6.997	85	6.993	59	6.998	0	6.993	32	6.995	15	6.997	8	6.995	10	6.998	157		6.994	0	6.997	4	6.993	3	6.998	25	6.993	19	6.995	0	6.997	33	6.995	3	6.998	11
7.002	47	7.006	115	7.002	90	7.006	43	7.001	26	7.003	32	7.005	28	7.003	18	7.006	90		7.002	2	7.006	11	7.002	1	7.006	12	7.001	1	7.003	4	7.005	30	7.003	5	7.006	35
7.01	78	7.014	46	7.01	92	7.014	35	7.01	27	7.012	49	7.013	113	7.012	57	7.015	26		7.01	20	7.014	2	7.01	1	7.014	6	7.01	22	7.012	0	7.013	6	7.012	43	7.015	9
7.018	7	7.022	8	7.018	46	7.023	124	7.018	54	7.02	12	7.021	12	7.02	69	7.023	62		7.018	9	7.022	32	7.018	7	7.023	10	7.018	0	7.02	14	7.021	1	7.02	6	7.023	33
7.027	41	7.03	61	7.026	104	7.031	100	7.026	66	7.028	49	7.03	167	7.028	24	7.031	15		7.027	24	7.03	11	7.026	2	7.031	4	7.026	13	7.028	9	7.03	0	7.028	29	7.031	17
7.035	53	7.039	11	7.035	188	7.039	32	7.034	8	7.036	44	7.038	37	7.037	64	7.039	78		7.035	41	7.039	1	7.035	7	7.039	5	7.034	12	7.036	28	7.038	9	7.037	15	7.039	14
7.043	58	7.047	26	7.043	36	7.048	30	7.043	17	7.045	36	7.046	61	7.045	74	7.048	75		7.043	88	7.047	3	7.043	0	7.048	14	7.043	13	7.045	9	7.046	29	7.045	8	7.048	7
7.052	39	7.055	23	7.051	24	7.056	91	7.051	42	7.053	3	7.054	41	7.053	47	7.056	22		7.052	5	7.055	76	7.051	12	7.056	6	7.051	7	7.053	30	7.054	3	7.053	19	7.056	2
7.06	23	7.064	12	7.059	24	7.064	0	7.059	87	7.061	20	7.063	91	7.061	151	7.064	16		7.06	14	7.064	7	7.059	5	7.064	30	7.059	11	7.061	0	7.063	19	7.061	51	7.064	63
7.068	93	7.072	41	7.068	93	7.072	30	7.067	119	7.07	34	7.071	17	7.07	12	7.072	26		7.068	9	7.072	23	7.068	5	7.072	50	7.067	4	7.07	16	7.071	0	7.07	1	7.072	8
7.076	90	7.08	65	7.076	4	7.081	49	7.076	52	7.078	35	7.079	32	7.078	107	7.081	143		7.076	10	7.08	10	7.076	1	7.081	9	7.076	25	7.078	39	7.079	5	7.078	3	7.081	3
7.085	32	7.088	124	7.084	24	7.089	45	7.084	54	7.086	39	7.088	32	7.086	70	7.089	0		7.085	3	7.088	4	7.084	16	7.089	18	7.084	35	7.086	3	7.088	2	7.086	1	7.089	21
7.093	60	7.097	10	7.093	42	7.097	59	7.092	52	7.094	31	7.096	33	7.094	22	7.097	0		7.093	6	7.097	9	7.093	25	7.097	12	7.092	31	7.094	6	7.096	41	7.094	5	7.097	1
7.101	7	7.105	18	7.101	20	7.105	19	7.101	0	7.103	34	7.104	27	7.103	46	7.106	43		7.101	17	7.105	25	7.101	3	7.105	5	7.101	5	7.103	33	7.104	7	7.103	4	7.106	1
7.109	39	7.113	60	7.109	3	7.114	42	7.109	41	7.111	17	7.112	77	7.111	18	7.114	48		7.109	12	7.113	6	7.109	0	7.114	9	7.109	18	7.111	50	7.112	0	7.111	9	7.114	2
7.118	6	7.121	23	7.117	33	7.122	46	7.117	47	7.119	34	7.121	47	7.119	65	7.122	78		7.118	5	7.121	6	7.117	6	7.122	1	7.117	1	7.119	11	7.121	6	7.119	4	7.122	2
7.126	66	7.13	97	7.126	54	7.13	29	7.125	92	7.127	82	7.129	75	7.127	140	7.13	1		7.126	44	7.13	7	7.126	6	7.13	10	7.125	17	7.127	24	7.129	1	7.127	3	7.13	11
7.134	150	7.138	5	7.134	4	7.138	71	7.134	1	7.136	22	7.137	50	7.136	116	7.139	23		7.134	2	7.138	6	7.134	10	7.138	8	7.134	0	7.136	0	7.137	5	7.136	3	7.139	11
7.143	5	7.146	31	7.142	69	7.147	1	7.142	17	7.144	55	7.145	62	7.144	86	7.147	18		7.143	51	7.146	9	7.142	16	7.147	2	7.142	2	7.144	9	7.145	2	7.144	5	7.147	2
7.151	39	7.155	41	7.15	32	7.155	0	7.15	187	7.152	22	7.154	69	7.152	48	7.155	88		7.151	18	7.155	16	7.15	4	7.155	7	7.15	9	7.152	63	7.154	2	7.152	13	7.155	0
7.159	21	7.163	176	7.159	64	7.163	31	7.158	17	7.161	20	7.162	54	7.161	36	7.163	14		7.159	61	7.163	8	7.159	36	7.163	8	7.158	0	7.161	0	7.162	11	7.161	0	7.163	0
7.167	131	7.171	2	7.167	35	7.172	159	7.167	4	7.169	98	7.17	41	7.169	49	7.172	139		7.167	30	7.171	7	7.167	0	7.172	2	7.167	16	7.169	14	7.17	1	7.169	5	7.172	4
7.176	7	7.179	6	7.175	12	7.18	18	7.175	17	7.177	56	7.178	28	7.177	17	7.18	82		7.176	11	7.179	0	7.175	15	7.18	29	7.175	38	7.177	0	7.178	57	7.177	0	7.18	0
7.184	55	7.188	77	7.184	125	7.188	91	7.183	61	7.185	14	7.187	15	7.185	101	7.188	76		7.184	7	7.188	13	7.184	20	7.188	17	7.183	18	7.185	30	7.187	6	7.185	2	7.188	3
7.192	60	7.196	0	7.192	102	7.196	123	7.191	29	7.194	41	7.195	45	7.194	40	7.197	22		7.192	18	7.196	6	7.192	2	7.196	0	7.191	7	7.194	59	7.195	2	7.194	6	7.197	63
7.2	59	7.204	71	7.2	84	7.205	100	7.2	61	7.202	24	7.203	65	7.202	17	7.205	61		7.2	64	7.204	19	7.2	6	7.205	1	7.2	3	7.202	35	7.203	1	7.202	13	7.205	18
7.209	11	7.212	37	7.208	17	7.213	31	7.208	49	7.21	0	7.212	27	7.21	28	7.213	14		7.209	5	7.212	0	7.208	3	7.213	14	7.208	3	7.21	0	7.212	8	7.21	4	7.213	6
7.217	67	7.221	36	7.217	22	7.221	18	7.216	4	7.218	22	7.22	27	7.218	4	7.221	24		7.217	1	7.221	22	7.217	1	7.221	5	7.216	4	7.218	17	7.22	30	7.218	37	7.221	32
7.225	41	7.229	50	7.225	34	7.229	39	7.225	30	7.227	99	7.228	37	7.227	16	7.23	33		7.225	20	7.229	22	7.225	2	7.229	33	7.225	2	7.227	4	7.228	8	7.227	1	7.23	12
7.233	115	7.237	69	7.233	15	7.238	29	7.233	161	7.235	53	7.236	0	7.235	63	7.238	34		7.233	24	7.237	10	7.233	9	7.238	2	7.233	5	7.235	23	7.236	0	7.235	1	7.238	19
7.242	92	7.245	13	7.241	130	7.246	52	7.241	59	7.243	65	7.245	68	7.243	70	7.246	7		7.242	10	7.245	37	7.241	1	7.246	9	7.241	1	7.243	26	7.245	34	7.243	1	7.246	3
7.25	24	7.254	7	7.25	110	7.254	64	7.249	0	7.251	7	7.253	45	7.252	5	7.254	162		7.25	6	7.254	0	7.25	15	7.254	76	7.249	21	7.251	14	7.253	6	7.252	4	7.254	22
7.258	104	7.262	81	7.258	132	7.262	25	7.258	55	7.26	47	7.261	6	7.26	11	7.263	58		7.258	74	7.262	6	7.258	0	7.262	14	7.258	9	7.26	0	7.261	4	7.26	1	7.263	27
7.267	53	7.27	40	7.266	93	7.271	40	7.266	26	7.268	51	7.269	88	7.268	25	7.271	70		7.267	8	7.27	1	7.266	1	7.271	17	7.266	22	7.268	2	7.269	16	7.268	12	7.271	44
7.275	77	7.279	79	7.274	46	7.279	67	7.274	1	7.276	28	7.278	14	7.276	99	7.279	76		7.275	37	7.279	23	7.274	2	7.279	4	7.274	50	7.276	10	7.278	0	7.276	10	7.279	20
7.283	30	7.287	3	7.283	46	7.287	60	7.282	92	7.285	41	7.286	40	7.285	55	7.287	115		7.283	10	7.287	6	7.283	3	7.287	15	7.282	2	7.285	41	7.286	0	7.285	10	7.287	27
7.291	9	7.295	60	7.291	15	7.296	47	7.291	63	7.293	138	7.294	56	7.293	117	7.296	105		7.291	2	7.295	3	7.291	23	7.296	31	7.291	4	7.293	1	7.294	0	7.293	0	7.296	1
7.3	18	7.303	60	7.299	2	7.304	43	7.299	41	7.301	75	7.303	56	7.301	14	7.304	58		7.3	4	7.303	19	7.299	12	7.304	63	7.299	4	7.301	12	7.303	122	7.301	7	7.304	0
7.308	84	7.312	60	7.308	59	7.312	0	7.307	10	7.309	5	7.311	35	7.309	44	7.312	11		7.308	16	7.312	2	7.308	31	7.312	56	7.307	7	7.309	35	7.311	11	7.309	13	7.312	2
7.316	62	7.32	24	7.316	70	7.32	82	7.316	7	7.318	144	7.319	50	7.318	82	7.321	55		7.316	33	7.32	26	7.316	6	7.32	6	7.316	6	7.318	22	7.319	4	7.318	0	7.321	0
7.324	86	7.328	32	7.324	69	7.329	9	7.324	64	7.326	33	7.327	88	7.326	258	7.329	198		7.324	0	7.328	25	7.324	41	7.329	8	7.324	26	7.326	11	7.327	9	7.326	18	7.329	0
7.333	13	7.336	19	7.332	27	7.337	19	7.332	60	7.334	51	7.336	30	7.334	7	7.337	58		7.333	0	7.336	24	7.332	2	7.337	16	7.332	1	7.334	78	7.336	2	7.334	1	7.337	7
7.341	146	7.345	70	7.341	82	7.345	83	7.34	47	7.342	60	7.344	10	7.342	27	7.345	116		7.341	16	7.345	17	7.341	23	7.345	16	7.34	11	7.342	2	7.344	1	7.342	10	7.345	2
7.349	120	7.353	29	7.349	26	7.353	54	7.349	81	7.351	145	7.352	51	7.351	34	7.354	84		7.349	38	7.353	7	7.349	7	7.353	5	7.349	27	7.351	12	7.352	11	7.351	3	7.354	0
7.358	94	7.361	8	7.357	108	7.362	81	7.357	46	7.359	1	7.36	28	7.359	78	7.362	20		7.358	34	7.361	13	7.357	7	7.362	33	7.357	23	7.359	24	7.36	6	7.359	10	7.362	18
7.366	29	7.369	32	7.365	28	7.37	18	7.365	65	7.367	79	7.369	26	7.367	110	7.37	10		7.366	12	7.369	15	7.365	5	7.37	8	7.365	25	7.367	13	7.369	0	7.367	0	7.37	3
7.374	33	7.378	75	7.374	52	7.378	16	7.373	53	7.375	94	7.377	52	7.376	38	7.378	118		7.374	16	7.378	0	7.374	1	7.378	5	7.373	6	7.375	7	7.377	5	7.376	2	7.378	6
7.382	11	7.386	30	7.382	49	7.387	19	7.382	110	7.384	113	7.385	15	7.384	52	7.387	44		7.382	6	7.386	3	7.382	43	7.387	19	7.382	57	7.384	10	7.385	0	7.384	4	7.387	9
7.391	7	7.394	104	7.39	2	7.395	41	7.39	40	7.392	77	7.393	108	7.392	73	7.395	92		7.391	2	7.394	6	7.39	11	7.395	15	7.39	21	7.392	4	7.393	22	7.392	11	7.395	4
7.399	114	7.403	78	7.398	29	7.403	66	7.398	75	7.4	15	7.402	30	7.4	48	7.403	14		7.399	11	7.403	13	7.398	3	7.403	50	7.398	18	7.4	1	7.402	1	7.4	30	7.403	0
7.407	157	7.411	32	7.407	19	7.411	24	7.406	37	7.409	13	7.41	88	7.409	23	7.411	29		7.407	7	7.411	2	7.407	9	7.411	2	7.406	12	7.409	10	7.41	9	7.409	5	7.411	3
7.415	61	7.419	5	7.415	13	7.42	45	7.415	41	7.417	30	7.418	25	7.417	7	7.42	92		7.415	11	7.419	20	7.415	16	7.42	19	7.415	0	7.417	2	7.418	1	7.417	10	7.42	6
7.424	42	7.427	41	7.423	81	7.428	44	7.423	107	7.425	103	7.427	55	7.425	50	7.428	0		7.424	3	7.427	7	7.423	5	7.428	1	7.423	9	7.425	5	7.427	7	7.425	22	7.428	12
7.432	82	7.436	93	7.432	71	7.436	31	7.431	77	7.433	5	7.435	55	7.433	129	7.436	23		7.432	10	7.436	19	7.432	0	7.436	11	7.431	17	7.433	10	7.435	7	7.433	4	7.436	0
7.44	60	7.444	87	7.44	70	7.444	49	7.44	56	7.442	105	7.443	55	7.442	0	7.445	36		7.44	28	7.444	16	7.44	14	7.444	2	7.44	16	7.442	21	7.443	3	7.442	1	7.445	28
7.449	41	7.452	113	7.448	0	7.453	77	7.448	92	7.45	160	7.451	63	7.45	33	7.453	28		7.449	7	7.452	22	7.448	14	7.453	10	7.448	14	7.45	7	7.451	4	7.45	6	7.453	5
7.457	66	7.46	46	7.456	111	7.461	44	7.456	70	7.458	34	7.46	24	7.458	34	7.461	92		7.457	96	7.46	13	7.456	21	7.461	10	7.456	3	7.458	4	7.46	12	7.458	0	7.461	3
7.465	27	7.469	50	7.465	15	7.469	18	7.464	34	7.466	14	7.468	0	7.466	5	7.469	2		7.465	4	7.469	38	7.465	20	7.469	18	7.464	19	7.466	24	7.468	9	7.466	4	7.469	2
7.473	51	7.477	189	7.473	103	7.477	97	7.473	136	7.475	35	7.476	78	7.475	1	7.478	122		7.473	25	7.477	1	7.473	49	7.477	2	7.473	71	7.475	40	7.476	5	7.475	8	7.478	9
7.482	35	7.485	18	7.481	25	7.486	6	7.481	83	7.483	1	7.484	11	7.483	21	7.486	51		7.482	24	7.485	21	7.481	31	7.486	21	7.481	29	7.483	2	7.484	0	7.483	18	7.486	3
7.49	29	7.494	11	7.489	88	7.494	26	7.489	70	7.491	22	7.493	9	7.491	24	7.494	60		7.49	24	7.494	26	7.489	20	7.494	16	7.489	1	7.491	39	7.493	3	7.491	13	7.494	24
7.498	59	7.502	44	7.498	57	7.502	8	7.497	160	7.5	29	7.501	51	7.5	13	7.502	87		7.498	14	7.502	0	7.498	0	7.502	13	7.497	26	7.5	25	7.501	40	7.5	18	7.502	22
7.506	43	7.51	41	7.506	89	7.511	16	7.506	3	7.508	15	7.509	37	7.508	46	7.511	7		7.506	15	7.51	11	7.506	17	7.511	12	7.506	11	7.508	7	7.509	33	7.508	5	7.511	13
7.515	55	7.518	38	7.514	114	7.519	22	7.514	2	7.516	60	7.517	62	7.516	34	7.519	85		7.515	17	7.518	25	7.514	6	7.519	4	7.514	0	7.516	32	7.517	26	7.516	7	7.519	2
7.523	178	7.527	105	7.523	41	7.527	51	7.522	88	7.524	21	7.526	60	7.524	177	7.527	111		7.523	7	7.527	6	7.523	3	7.527	7	7.522	9	7.524	20	7.526	7	7.524	1	7.527	15
7.531	70	7.535	139	7.531	33	7.535	70	7.531	149	7.533	1	7.534	107	7.533	87	7.536	19		7.531	11	7.535	34	7.531	0	7.535	7	7.531	8	7.533	3	7.534	2	7.533	8	7.536	7
7.539	79	7.543	70	7.539	14	7.544	10	7.539	52	7.541	37	7.542	25	7.541	85	7.544	8		7.539	6	7.543	11	7.539	10	7.544	3	7.539	23	7.541	10	7.542	11	7.541	2	7.544	0
7.548	52	7.551	46	7.547	87	7.552	33	7.547	32	7.549	109	7.551	2	7.549	35	7.552	22		7.548	49	7.551	16	7.547	0	7.552	30	7.547	8	7.549	28	7.551	25	7.549	0	7.552	0
7.556	29	7.56	73	7.556	14	7.56	96	7.555	37	7.557	43	7.559	47	7.557	2	7.56	2		7.556	18	7.56	3	7.556	8	7.56	10	7.555	11	7.557	23	7.559	10	7.557	5	7.56	0
7.564	32	7.568	17	7.564	153	7.568	3	7.564	17	7.566	131	7.567	40	7.566	29	7.569	56		7.564	23	7.568	11	7.564	7	7.568	10	7.564	7	7.566	2	7.567	6	7.566	3	7.569	10
7.573	35	7.576	36	7.572	16	7.577	17	7.572	43	7.574	198	7.575	9	7.574	87	7.577	46		7.573	26	7.576	5	7.572	12	7.577	2	7.572	0	7.574	1	7.575	1	7.574	28	7.577	6
7.581	49	7.584	17	7.58	27	7.585	38	7.58	92	7.582	17	7.584	35	7.582	81	7.585	3		7.581	31	7.584	3	7.58	36	7.585	34	7.58	7	7.582	13	7.584	4	7.582	21	7.585	3
7.589	19	7.593	11	7.589	40	7.593	34	7.588	65	7.59	57	7.592	39	7.591	43	7.593	137		7.589	39	7.593	52	7.589	8	7.593	5	7.588	1	7.59	5	7.592	27	7.591	9	7.593	0
7.597	18	7.601	38	7.597	33	7.601	47	7.597	15	7.599	45	7.6	36	7.599	39	7.602	56		7.597	16	7.601	20	7.597	6	7.601	10	7.597	8	7.599	14	7.6	0	7.599	1	7.602	3
7.606	57	7.609	47	7.605	26	7.61	18	7.605	0	7.607	70	7.608	0	7.607	64	7.61	25		7.606	18	7.609	14	7.605	20	7.61	8	7.605	13	7.607	78	7.608	4	7.607	1	7.61	2
7.614	27	7.618	99	7.613	123	7.618	0	7.613	16	7.615	61	7.617	28	7.615	8	7.618	77		7.614	36	7.618	30	7.613	0	7.618	13	7.613	69	7.615	2	7.617	0	7.615	1	7.618	1
7.622	41	7.626	23	7.622	4	7.626	2	7.621	2	7.624	9	7.625	99	7.624	62	7.626	82		7.622	11	7.626	22	7.622	10	7.626	1	7.621	35	7.624	29	7.625	16	7.624	5	7.626	1
7.63	53	7.634	19	7.63	52	7.635	44	7.63	81	7.632	29	7.633	50	7.632	75	7.635	33		7.63	11	7.634	19	7.63	0	7.635	20	7.63	1	7.632	19	7.633	6	7.632	20	7.635	4
7.639	6	7.642	0	7.638	36	7.643	31	7.638	15	7.64	9	7.642	52	7.64	106	7.643	90		7.639	34	7.642	0	7.638	9	7.643	16	7.638	4	7.64	0	7.642	23	7.64	6	7.643	11
7.647	77	7.651	28	7.647	84	7.651	51	7.646	98	7.648	9	7.65	11	7.648	53	7.651	10		7.647	11	7.651	11	7.647	22	7.651	25	7.646	4	7.648	5	7.65	13	7.648	22	7.651	24
7.655	71	7.659	24	7.655	59	7.659	71	7.655	104	7.657	90	7.658	92	7.657	14	7.66	22		7.655	12	7.659	2	7.655	4	7.659	5	7.655	3	7.657	9	7.658	1	7.657	0	7.66	24
7.664	49	7.667	26	7.663	33	7.668	40	7.663	44	7.665	157	7.666	79	7.665	35	7.668	152		7.664	2	7.667	13	7.663	0	7.668	8	7.663	21	7.665	11	7.666	37	7.665	0	7.668	0
7.672	103	7.675	21	7.671	125	7.676	57	7.671	27	7.673	146	7.675	5	7.673	33	7.676	33		7.672	10	7.675	18	7.671	3	7.676	2	7.671	15	7.673	32	7.675	9	7.673	10	7.676	25
7.68	3	7.684	28	7.68	71	7.684	54	7.679	103	7.681	34	7.683	27	7.681	30	7.684	56		7.68	30	7.684	67	7.68	0	7.684	0	7.679	8	7.681	2	7.683	48	7.681	1	7.684	18
7.688	48	7.692	7	7.688	0	7.692	36	7.688	16	7.69	24	7.691	16	7.69	98	7.693	45		7.688	1	7.692	8	7.688	16	7.692	23	7.688	0	7.69	5	7.691	3	7.69	18	7.693	7
7.697	21	7.7	12	7.696	25	7.701	95	7.696	62	7.698	21	7.699	6	7.698	138	7.701	89		7.697	33	7.7	10	7.696	0	7.701	4	7.696	4	7.698	0	7.699	18	7.698	1	7.701	24
7.705	101	7.709	12	7.704	42	7.709	13	7.704	67	7.706	26	7.708	63	7.706	19	7.709	0		7.705	6	7.709	6	7.704	5	7.709	9	7.704	33	7.706	1	7.708	11	7.706	4	7.709	13
7.713	52	7.717	8	7.713	34	7.717	39	7.712	14	7.715	35	7.716	87	7.715	50	7.717	16		7.713	10	7.717	26	7.713	16	7.717	1	7.712	16	7.715	12	7.716	5	7.715	0	7.717	11
7.721	32	7.725	14	7.721	66	7.726	78	7.721	26	7.723	15	7.724	31	7.723	12	7.726	39		7.721	3	7.725	0	7.721	19	7.726	3	7.721	0	7.723	20	7.724	7	7.723	10	7.726	5
7.73	62	7.733	62	7.729	55	7.734	34	7.729	8	7.731	73	7.732	43	7.731	15	7.734	26		7.73	37	7.733	18	7.729	51	7.734	13	7.729	11	7.731	14	7.732	0	7.731	0	7.734	19
7.738	52	7.742	76	7.738	78	7.742	29	7.737	64	7.739	41	7.741	50	7.739	63	7.742	44		7.738	14	7.742	16	7.738	2	7.742	45	7.737	33	7.739	4	7.741	66	7.739	12	7.742	11
7.746	82	7.75	95	7.746	15	7.75	107	7.745	71	7.748	0	7.749	43	7.748	11	7.75	90		7.746	1	7.75	16	7.746	0	7.75	21	7.745	15	7.748	4	7.749	16	7.748	4	7.75	18
7.755	34	7.758	39	7.754	47	7.759	22	7.754	102	7.756	133	7.757	60	7.756	97	7.759	61		7.755	27	7.758	42	7.754	0	7.759	4	7.754	39	7.756	4	7.757	6	7.756	0	7.759	3
7.763	2	7.766	43	7.762	219	7.767	102	7.762	12	7.764	86	7.766	1	7.764	33	7.767	51		7.763	41	7.766	4	7.762	33	7.767	8	7.762	0	7.764	11	7.766	15	7.764	0	7.767	2
7.771	51	7.775	21	7.771	52	7.775	94	7.77	13	7.772	34	7.774	15	7.772	65	7.775	135		7.771	12	7.775	4	7.771	5	7.775	8	7.77	23	7.772	7	7.774	4	7.772	16	7.775	0
7.779	72	7.783	0	7.779	49	7.783	104	7.779	39	7.781	119	7.782	31	7.781	35	7.784	33		7.779	1	7.783	3	7.779	32	7.783	1	7.779	22	7.781	6	7.782	2	7.781	7	7.784	1
7.788	43	7.791	43	7.787	85	7.792	64	7.787	18	7.789	66	7.79	67	7.789	19	7.792	35		7.788	6	7.791	6	7.787	2	7.792	11	7.787	13	7.789	0	7.79	4	7.789	13	7.792	1
7.796	64	7.799	10	7.795	33	7.8	32	7.795	59	7.797	53	7.799	32	7.797	22	7.8	61		7.796	22	7.799	4	7.795	21	7.8	20	7.795	19	7.797	26	7.799	18	7.797	6	7.8	13
7.804	135	7.808	57	7.804	89	7.808	186	7.803	80	7.805	27	7.807	179	7.805	8	7.808	45		7.804	3	7.808	4	7.804	5	7.808	10	7.803	0	7.805	13	7.807	2	7.805	3	7.808	3
7.812	71	7.816	39	7.812	15	7.816	67	7.812	119	7.814	18	7.815	1	7.814	3	7.817	5		7.812	53	7.816	0	7.812	10	7.816	21	7.812	3	7.814	11	7.815	9	7.814	8	7.817	0
7.821	31	7.824	36	7.82	12	7.825	73	7.82	32	7.822	61	7.823	56	7.822	13	7.825	28		7.821	8	7.824	0	7.82	2	7.825	5	7.82	10	7.822	10	7.823	9	7.822	23	7.825	15
7.829	68	7.833	71	7.828	231	7.833	55	7.828	193	7.83	63	7.832	0	7.83	64	7.833	37		7.829	11	7.833	5	7.828	19	7.833	3	7.828	35	7.83	18	7.832	2	7.83	0	7.833	34
7.837	90	7.841	38	7.837	13	7.841	7	7.836	6	7.839	45	7.84	77	7.839	111	7.841	93		7.837	29	7.841	6	7.837	9	7.841	28	7.836	1	7.839	0	7.84	27	7.839	3	7.841	15
7.845	33	7.849	30	7.845	186	7.85	54	7.845	49	7.847	8	7.848	27	7.847	21	7.85	85		7.845	0	7.849	14	7.845	3	7.85	45	7.845	3	7.847	5	7.848	7	7.847	9	7.85	12
7.854	34	7.857	70	7.853	16	7.858	22	7.853	17	7.855	45	7.856	37	7.855	17	7.858	25		7.854	8	7.857	24	7.853	31	7.858	5	7.853	21	7.855	6	7.856	0	7.855	13	7.858	4
7.862	29	7.866	46	7.862	30	7.866	36	7.861	30	7.863	63	7.865	70	7.863	20	7.866	30		7.862	25	7.866	2	7.862	12	7.866	2	7.861	9	7.863	2	7.865	4	7.863	23	7.866	20
7.87	31	7.874	36	7.87	64	7.874	50	7.87	25	7.872	85	7.873	56	7.872	57	7.875	36		7.87	28	7.874	50	7.87	16	7.874	33	7.87	30	7.872	8	7.873	24	7.872	7	7.875	0
7.879	65	7.882	59	7.878	8	7.883	28	7.878	27	7.88	104	7.881	6	7.88	18	7.883	51		7.879	13	7.882	13	7.878	6	7.883	6	7.878	5	7.88	5	7.881	6	7.88	2	7.883	2
7.887	56	7.89	40	7.886	32	7.891	15	7.886	26	7.888	69	7.89	69	7.888	26	7.891	5		7.887	3	7.89	23	7.886	14	7.891	13	7.886	24	7.888	6	7.89	7	7.888	10	7.891	14
7.895	35	7.899	12	7.895	158	7.899	8	7.894	23	7.896	121	7.898	43	7.896	0	7.899	38		7.895	20	7.899	16	7.895	16	7.899	18	7.894	8	7.896	5	7.898	4	7.896	10	7.899	3
7.903	86	7.907	50	7.903	12	7.907	110	7.903	80	7.905	14	7.906	54	7.905	10	7.908	33		7.903	62	7.907	5	7.903	3	7.907	14	7.903	11	7.905	51	7.906	5	7.905	5	7.908	5
7.912	44	7.915	31	7.911	94	7.916	51	7.911	157	7.913	12	7.914	37	7.913	1	7.916	6		7.912	3	7.915	21	7.911	20	7.916	9	7.911	25	7.913	12	7.914	79	7.913	4	7.916	8
7.92	152	7.923	97	7.919	52	7.924	115	7.919	44	7.921	132	7.923	155	7.921	36	7.924	95		7.92	1	7.923	49	7.919	3	7.924	10	7.919	58	7.921	4	7.923	34	7.921	1	7.924	1
7.928	7	7.932	109	7.928	48	7.932	47	7.927	0	7.929	10	7.931	30	7.93	9	7.932	39		7.928	1	7.932	4	7.928	43	7.932	8	7.927	7	7.929	1	7.931	1	7.93	15	7.932	8
7.936	23	7.94	32	7.936	61	7.941	25	7.936	18	7.938	2	7.939	36	7.938	29	7.941	5		7.936	6	7.94	54	7.936	4	7.941	23	7.936	4	7.938	4	7.939	4	7.938	10	7.941	1
7.945	33	7.948	35	7.944	27	7.949	5	7.944	5	7.946	81	7.947	15	7.946	20	7.949	12		7.945	15	7.948	9	7.944	18	7.949	19	7.944	10	7.946	5	7.947	1	7.946	4	7.949	7
7.953	12	7.957	5	7.952	67	7.957	47	7.952	107	7.954	41	7.956	27	7.954	85	7.957	41		7.953	11	7.957	8	7.952	14	7.957	4	7.952	2	7.954	45	7.956	1	7.954	5	7.957	6
7.961	21	7.965	34	7.961	43	7.965	31	7.96	60	7.963	178	7.964	46	7.963	67	7.965	59		7.961	0	7.965	14	7.961	28	7.965	10	7.96	4	7.963	15	7.964	0	7.963	29	7.965	28
7.97	28	7.973	10	7.969	116	7.974	19	7.969	52	7.971	43	7.972	11	7.971	34	7.974	62		7.97	20	7.973	14	7.969	52	7.974	4	7.969	24	7.971	22	7.972	7	7.971	10	7.974	11
7.978	87	7.981	32	7.977	3	7.982	20	7.977	38	7.979	2	7.981	20	7.979	156	7.982	13		7.978	3	7.981	12	7.977	29	7.982	25	7.977	2	7.979	4	7.981	10	7.979	5	7.982	16
7.986	34	7.99	44	7.986	121	7.99	89	7.985	0	7.987	171	7.989	14	7.987	6	7.99	46		7.986	27	7.99	18	7.986	6	7.99	17	7.985	15	7.987	14	7.989	27	7.987	17	7.99	36
7.994	2	7.998	63	7.994	50	7.998	32	7.994	71	7.996	19	7.997	107	7.996	83	7.999	23		7.994	12	7.998	33	7.994	23	7.998	49	7.994	53	7.996	16	7.997	4	7.996	6	7.999	0
8.003	45	8.006	74	8.002	33	8.007	19	8.002	61	8.004	27	8.005	28	8.004	85	8.007	33		8.003	13	8.006	7	8.002	14	8.007	6	8.002	11	8.004	34	8.005	1	8.004	9	8.007	20
8.011	52	8.014	57	8.01	8	8.015	41	8.01	83	8.012	4	8.014	23	8.012	123	8.015	63		8.011	22	8.014	30	8.01	10	8.015	2	8.01	24	8.012	6	8.014	38	8.012	4	8.015	9
8.019	82	8.023	0	8.019	14	8.023	70	8.018	83	8.02	22	8.022	26	8.02	29	8.023	95		8.019	3	8.023	42	8.019	1	8.023	36	8.018	10	8.02	36	8.022	4	8.02	7	8.023	26
8.027	29	8.031	102	8.027	81	8.031	17	8.027	143	8.029	76	8.03	73	8.029	11	8.032	11		8.027	12	8.031	32	8.027	29	8.031	18	8.027	35	8.029	3	8.03	4	8.029	14	8.032	0
8.036	14	8.039	42	8.035	75	8.04	66	8.035	45	8.037	65	8.038	27	8.037	52	8.04	88		8.036	15	8.039	8	8.035	20	8.04	3	8.035	25	8.037	45	8.038	48	8.037	10	8.04	12
8.044	47	8.048	56	8.043	20	8.048	72	8.043	54	8.045	40	8.047	35	8.045	42	8.048	12		8.044	13	8.048	5	8.043	14	8.048	2	8.043	37	8.045	4	8.047	14	8.045	13	8.048	10
8.052	80	8.056	37	8.052	12	8.056	36	8.051	100	8.054	20	8.055	44	8.054	129	8.056	81		8.052	15	8.056	23	8.052	19	8.056	7	8.051	8	8.054	13	8.055	25	8.054	2	8.056	17
8.061	15	8.064	28	8.06	75	8.065	8	8.06	26	8.062	20	8.063	131	8.062	21	8.065	157		8.061	18	8.064	47	8.06	19	8.065	22	8.06	8	8.062	19	8.063	18	8.062	11	8.065	30
8.069	65	8.072	63	8.068	38	8.073	26	8.068	19	8.07	48	8.071	29	8.07	180	8.073	0		8.069	35	8.072	29	8.068	21	8.073	25	8.068	36	8.07	6	8.071	10	8.07	5	8.073	0
8.077	243	8.081	110	8.077	26	8.081	5	8.076	37	8.078	41	8.08	21	8.078	42	8.081	34		8.077	75	8.081	40	8.077	21	8.081	3	8.076	13	8.078	3	8.08	19	8.078	11	8.081	7
8.085	102	8.089	20	8.085	32	8.089	52	8.085	51	8.087	20	8.088	114	8.087	36	8.09	41		8.085	95	8.089	15	8.085	20	8.089	15	8.085	13	8.087	53	8.088	4	8.087	9	8.09	0
8.094	53	8.097	82	8.093	11	8.098	46	8.093	102	8.095	64	8.096	20	8.095	53	8.098	104		8.094	18	8.097	25	8.093	1	8.098	33	8.093	17	8.095	8	8.096	15	8.095	0	8.098	18
8.102	94	8.105	33	8.101	33	8.106	15	8.101	92	8.103	50	8.105	75	8.103	94	8.106	76		8.102	16	8.105	65	8.101	21	8.106	45	8.101	19	8.103	15	8.105	0	8.103	36	8.106	5
8.11	55	8.114	139	8.11	51	8.114	92	8.109	72	8.111	130	8.113	52	8.111	34	8.114	52		8.11	29	8.114	11	8.11	29	8.114	53	8.109	10	8.111	12	8.113	2	8.111	5	8.114	1
8.118	22	8.122	104	8.118	51	8.122	45	8.118	2	8.12	40	8.121	42	8.12	178	8.123	19		8.118	10	8.122	11	8.118	21	8.122	17	8.118	12	8.12	24	8.121	27	8.12	16	8.123	1
8.127	90	8.13	3	8.126	122	8.131	76	8.126	78	8.128	94	8.129	64	8.128	106	8.131	77		8.127	26	8.13	40	8.126	22	8.131	44	8.126	37	8.128	15	8.129	11	8.128	12	8.131	5
8.135	72	8.138	75	8.134	38	8.139	23	8.134	85	8.136	3	8.138	52	8.136	88	8.139	40		8.135	21	8.138	22	8.134	30	8.139	6	8.134	15	8.136	33	8.138	14	8.136	5	8.139	21
8.143	40	8.147	86	8.143	63	8.147	73	8.142	0	8.144	87	8.146	27	8.145	33	8.147	93		8.143	32	8.147	6	8.143	20	8.147	15	8.142	64	8.144	12	8.146	1	8.145	14	8.147	28
8.151	75	8.155	12	8.151	30	8.155	40	8.151	91	8.153	91	8.154	39	8.153	32	8.156	56		8.151	23	8.155	8	8.151	15	8.155	22	8.151	28	8.153	15	8.154	10	8.153	8	8.156	7
8.16	64	8.163	56	8.159	0	8.164	17	8.159	45	8.161	45	8.162	45	8.161	14	8.164	7		8.16	5	8.163	20	8.159	37	8.164	11	8.159	28	8.161	22	8.162	19	8.161	9	8.164	5
8.168	88	8.172	106	8.167	14	8.172	83	8.167	84	8.169	48	8.171	29	8.169	31	8.172	11		8.168	5	8.172	28	8.167	9	8.172	1	8.167	45	8.169	23	8.171	26	8.169	8	8.172	35
8.176	79	8.18	50	8.176	10	8.18	32	8.175	24	8.178	25	8.179	101	8.178	34	8.18	12		8.176	1	8.18	1	8.176	15	8.18	7	8.175	33	8.178	18	8.179	20	8.178	3	8.18	0
8.185	34	8.188	40	8.184	115	8.189	72	8.184	62	8.186	15	8.187	19	8.186	49	8.189	15		8.185	10	8.188	4	8.184	6	8.189	18	8.184	53	8.186	58	8.187	3	8.186	19	8.189	1
8.193	104	8.196	95	8.192	70	8.197	80	8.192	109	8.194	53	8.196	38	8.194	12	8.197	35		8.193	10	8.196	8	8.192	73	8.197	21	8.192	1	8.194	3	8.196	4	8.194	14	8.197	15
8.201	8	8.205	17	8.201	74	8.205	12	8.2	76	8.202	145	8.204	97	8.202	65	8.205	60		8.201	45	8.205	10	8.201	21	8.205	2	8.2	2	8.202	24	8.204	0	8.202	1	8.205	1
8.209	117	8.213	48	8.209	26	8.213	21	8.209	9	8.211	9	8.212	30	8.211	32	8.214	50		8.209	12	8.213	10	8.209	5	8.213	51	8.209	4	8.211	7	8.212	20	8.211	4	8.214	35
8.218	59	8.221	92	8.217	54	8.222	67	8.217	36	8.219	16	8.22	104	8.219	34	8.222	20		8.218	4	8.221	4	8.217	18	8.222	2	8.217	20	8.219	14	8.22	4	8.219	16	8.222	4
8.226	87	8.229	44	8.225	43	8.23	62	8.225	70	8.227	55	8.229	9	8.227	30	8.23	71		8.226	23	8.229	9	8.225	16	8.23	20	8.225	37	8.227	15	8.229	24	8.227	38	8.23	30
8.234	79	8.238	66	8.234	58	8.238	66	8.233	27	8.235	153	8.237	104	8.235	64	8.238	4		8.234	7	8.238	1	8.234	13	8.238	12	8.233	34	8.235	22	8.237	15	8.235	26	8.238	3
8.242	107	8.246	21	8.242	88	8.246	91	8.242	19	8.244	85	8.245	23	8.244	52	8.247	19		8.242	35	8.246	3	8.242	6	8.246	15	8.242	65	8.244	4	8.245	16	8.244	8	8.247	14
8.251	49	8.254	57	8.25	63	8.255	11	8.25	121	8.252	118	8.253	36	8.252	108	8.255	56		8.251	46	8.254	17	8.25	18	8.255	12	8.25	2	8.252	8	8.253	6	8.252	2	8.255	3
8.259	88	8.263	118	8.258	28	8.263	72	8.258	30	8.26	32	8.262	39	8.26	4	8.263	15		8.259	10	8.263	4	8.258	49	8.263	4	8.258	11	8.26	7	8.262	3	8.26	17	8.263	2
8.267	158	8.271	69	8.267	38	8.271	25	8.266	17	8.269	42	8.27	8	8.269	63	8.271	29		8.267	24	8.271	10	8.267	10	8.271	26	8.266	1	8.269	9	8.27	1	8.269	39	8.271	8
8.276	120	8.279	43	8.275	98	8.28	19	8.275	34	8.277	25	8.278	37	8.277	35	8.28	48		8.276	7	8.279	11	8.275	21	8.28	6	8.275	89	8.277	5	8.278	20	8.277	11	8.28	10
8.284	57	8.287	78	8.283	152	8.288	64	8.283	19	8.285	26	8.286	27	8.285	5	8.288	117		8.284	10	8.287	2	8.283	14	8.288	22	8.283	15	8.285	15	8.286	1	8.285	12	8.288	8
8.292	58	8.296	52	8.291	73	8.296	95	8.291	67	8.293	60	8.295	83	8.293	34	8.296	56		8.292	3	8.296	12	8.291	0	8.296	27	8.291	12	8.293	13	8.295	5	8.293	9	8.296	6
8.3	30	8.304	57	8.3	9	8.304	5	8.299	43	8.302	43	8.303	42	8.302	60	8.304	86		8.3	19	8.304	26	8.3	7	8.304	17	8.299	12	8.302	8	8.303	44	8.302	14	8.304	4
8.309	16	8.312	81	8.308	70	8.313	56	8.308	148	8.31	14	8.311	52	8.31	97	8.313	101		8.309	20	8.312	0	8.308	41	8.313	4	8.308	8	8.31	7	8.311	41	8.31	2	8.313	44
8.317	59	8.32	76	8.316	115	8.321	35	8.316	99	8.318	31	8.32	99	8.318	51	8.321	42		8.317	35	8.32	9	8.316	22	8.321	1	8.316	12	8.318	19	8.32	0	8.318	17	8.321	57
8.325	110	8.329	70	8.325	86	8.329	16	8.324	48	8.326	106	8.328	29	8.326	100	8.329	16		8.325	89	8.329	10	8.325	2	8.329	14	8.324	5	8.326	3	8.328	6	8.326	10	8.329	7
8.333	34	8.337	157	8.333	68	8.337	32	8.333	100	8.335	115	8.336	90	8.335	31	8.338	33		8.333	20	8.337	43	8.333	0	8.337	4	8.333	2	8.335	0	8.336	5	8.335	14	8.338	4
8.342	98	8.345	99	8.341	102	8.346	8	8.341	40	8.343	31	8.344	24	8.343	7	8.346	7		8.342	12	8.345	12	8.341	29	8.346	14	8.341	23	8.343	3	8.344	11	8.343	7	8.346	3
8.35	14	8.353	27	8.349	86	8.354	75	8.349	21	8.351	53	8.353	42	8.351	86	8.354	19		8.35	12	8.353	10	8.349	41	8.354	0	8.349	4	8.351	7	8.353	18	8.351	15	8.354	8
8.358	29	8.362	7	8.358	80	8.362	143	8.357	65	8.359	78	8.361	14	8.359	86	8.362	119		8.358	17	8.362	13	8.358	1	8.362	24	8.357	29	8.359	4	8.361	9	8.359	42	8.362	8
8.367	18	8.37	62	8.366	118	8.37	139	8.366	2	8.368	81	8.369	35	8.368	25	8.371	38		8.367	43	8.37	9	8.366	5	8.37	5	8.366	16	8.368	0	8.369	13	8.368	20	8.371	4
8.375	27	8.378	3	8.374	77	8.379	63	8.374	25	8.376	69	8.377	52	8.376	14	8.379	10		8.375	101	8.378	3	8.374	15	8.379	26	8.374	47	8.376	0	8.377	2	8.376	7	8.379	26
8.383	33	8.387	12	8.382	38	8.387	7	8.382	25	8.384	16	8.386	23	8.384	70	8.387	50		8.383	24	8.387	15	8.382	51	8.387	5	8.382	12	8.384	12	8.386	11	8.384	15	8.387	6
8.391	17	8.395	36	8.391	77	8.395	50	8.39	37	8.393	27	8.394	105	8.393	97	8.395	49		8.391	25	8.395	2	8.391	28	8.395	21	8.39	0	8.393	6	8.394	29	8.393	10	8.395	8
8.4	52	8.403	36	8.399	38	8.404	54	8.399	71	8.401	20	8.402	41	8.401	80	8.404	23		8.4	46	8.403	3	8.399	20	8.404	9	8.399	27	8.401	12	8.402	3	8.401	1	8.404	0
8.408	17	8.411	13	8.407	58	8.412	93	8.407	39	8.409	114	8.41	38	8.409	68	8.412	29		8.408	12	8.411	1	8.407	15	8.412	2	8.407	11	8.409	16	8.41	5	8.409	5	8.412	15
8.416	29	8.42	22	8.416	45	8.42	35	8.415	82	8.417	89	8.419	61	8.417	61	8.42	191		8.416	36	8.42	15	8.416	27	8.42	3	8.415	25	8.417	2	8.419	1	8.417	32	8.42	7
8.424	46	8.428	146	8.424	160	8.428	13	8.424	47	8.426	31	8.427	124	8.426	97	8.429	100		8.424	7	8.428	53	8.424	4	8.428	47	8.424	0	8.426	17	8.427	14	8.426	2	8.429	6
8.433	133	8.436	16	8.432	192	8.437	39	8.432	85	8.434	20	8.435	26	8.434	86	8.437	71		8.433	2	8.436	15	8.432	9	8.437	3	8.432	64	8.434	39	8.435	29	8.434	1	8.437	1
8.441	110	8.444	21	8.44	32	8.445	31	8.44	157	8.442	117	8.444	47	8.442	30	8.445	137		8.441	2	8.444	6	8.44	6	8.445	7	8.44	11	8.442	3	8.444	0	8.442	0	8.445	5
8.449	62	8.453	135	8.449	42	8.453	11	8.448	64	8.45	3	8.452	99	8.45	34	8.453	11		8.449	18	8.453	16	8.449	9	8.453	4	8.448	14	8.45	17	8.452	14	8.45	10	8.453	0
8.457	66	8.461	38	8.457	61	8.461	51	8.457	44	8.459	29	8.46	15	8.459	123	8.462	105		8.457	16	8.461	30	8.457	5	8.461	2	8.457	4	8.459	7	8.46	7	8.459	27	8.462	6
8.466	73	8.469	31	8.465	49	8.47	38	8.465	129	8.467	43	8.468	20	8.467	2	8.47	20		8.466	26	8.469	9	8.465	8	8.47	7	8.465	0	8.467	15	8.468	28	8.467	3	8.47	0
8.474	43	8.477	57	8.473	34	8.478	112	8.473	44	8.475	111	8.477	58	8.475	43	8.478	65		8.474	6	8.477	17	8.473	20	8.478	16	8.473	1	8.475	0	8.477	15	8.475	3	8.478	6
8.482	56	8.486	21	8.482	22	8.486	74	8.481	22	8.483	6	8.485	47	8.484	23	8.486	9		8.482	4	8.486	119	8.482	17	8.486	5	8.481	11	8.483	21	8.485	9	8.484	24	8.486	24
8.491	95	8.494	17	8.49	42	8.495	81	8.49	19	8.492	55	8.493	120	8.492	63	8.495	71		8.491	29	8.494	27	8.49	26	8.495	28	8.49	1	8.492	5	8.493	13	8.492	24	8.495	0
8.499	62	8.502	5	8.498	8	8.503	67	8.498	149	8.5	59	8.501	78	8.5	48	8.503	57		8.499	2	8.502	3	8.498	8	8.503	8	8.498	22	8.5	13	8.501	4	8.5	10	8.503	17
8.507	66	8.511	54	8.506	18	8.511	78	8.506	30	8.508	100	8.51	102	8.508	105	8.511	46		8.507	8	8.511	53	8.506	31	8.511	11	8.506	13	8.508	10	8.51	5	8.508	29	8.511	1
8.515	119	8.519	26	8.515	35	8.519	24	8.514	67	8.517	83	8.518	69	8.517	25	8.519	11		8.515	3	8.519	20	8.515	4	8.519	27	8.514	2	8.517	13	8.518	4	8.517	52	8.519	26
8.524	82	8.527	63	8.523	75	8.528	16	8.523	32	8.525	42	8.526	41	8.525	26	8.528	25		8.524	44	8.527	4	8.523	2	8.528	17	8.523	25	8.525	87	8.526	1	8.525	6	8.528	24
8.532	59	8.535	12	8.531	89	8.536	14	8.531	112	8.533	26	8.535	72	8.533	129	8.536	17		8.532	8	8.535	7	8.531	5	8.536	3	8.531	51	8.533	0	8.535	0	8.533	2	8.536	17
8.54	51	8.544	82	8.54	153	8.544	75	8.539	4	8.541	35	8.543	9	8.541	109	8.544	56		8.54	10	8.544	10	8.54	43	8.544	9	8.539	4	8.541	10	8.543	9	8.541	7	8.544	10
8.548	28	8.552	164	8.548	51	8.552	61	8.548	53	8.55	9	8.551	28	8.55	51	8.553	28		8.548	0	8.552	0	8.548	9	8.552	2	8.548	9	8.55	3	8.551	0	8.55	18	8.553	15
8.557	38	8.56	12	8.556	103	8.561	201	8.556	44	8.558	69	8.559	56	8.558	90	8.561	34		8.557	17	8.56	13	8.556	13	8.561	19	8.556	18	8.558	39	8.559	46	8.558	10	8.561	0
8.565	15	8.568	33	8.564	97	8.569	49	8.564	53	8.566	5	8.568	7	8.566	42	8.569	44		8.565	11	8.568	14	8.564	7	8.569	4	8.564	6	8.566	2	8.568	7	8.566	15	8.569	11
8.573	95	8.577	65	8.573	68	8.577	70	8.572	30	8.574	99	8.576	67	8.574	98	8.577	67		8.573	7	8.577	2	8.573	15	8.577	23	8.572	21	8.574	4	8.576	6	8.574	2	8.577	27
8.582	65	8.585	84	8.581	27	8.585	69	8.581	66	8.583	50	8.584	21	8.583	67	8.586	29		8.582	24	8.585	26	8.581	35	8.585	10	8.581	21	8.583	3	8.584	0	8.583	3	8.586	3
8.59	52	8.593	11	8.589	83	8.594	87	8.589	19	8.591	67	8.592	10	8.591	96	8.594	47		8.59	28	8.593	40	8.589	20	8.594	14	8.589	13	8.591	22	8.592	7	8.591	15	8.594	2
8.598	10	8.602	102	8.597	49	8.602	36	8.597	187	8.599	177	8.601	4	8.599	27	8.602	17		8.598	2	8.602	0	8.597	28	8.602	13	8.597	24	8.599	10	8.601	0	8.599	13	8.602	47
8.606	9	8.61	12	8.606	75	8.61	66	8.605	19	8.608	3	8.609	19	8.608	75	8.61	40		8.606	30	8.61	0	8.606	4	8.61	21	8.605	2	8.608	14	8.609	12	8.608	4	8.61	20
8.615	104	8.618	55	8.614	90	8.619	124	8.614	60	8.616	159	8.617	34	8.616	46	8.619	15		8.615	39	8.618	3	8.614	6	8.619	20	8.614	8	8.616	2	8.617	16	8.616	4	8.619	10
8.623	78	8.626	14	8.622	6	8.627	92	8.622	60	8.624	39	8.626	26	8.624	8	8.627	105		8.623	13	8.626	13	8.622	22	8.627	10	8.622	9	8.624	13	8.626	1	8.624	13	8.627	11
8.631	33	8.635	126	8.631	76	8.635	23	8.63	44	8.632	54	8.634	40	8.632	81	8.635	99		8.631	18	8.635	16	8.631	13	8.635	27	8.63	13	8.632	6	8.634	0	8.632	5	8.635	8
8.639	28	8.643	38	8.639	43	8.643	2	8.638	95	8.641	22	8.642	20	8.641	76	8.644	65		8.639	11	8.643	37	8.639	6	8.643	18	8.638	29	8.641	2	8.642	12	8.641	9	8.644	6
8.648	77	8.651	85	8.647	62	8.652	40	8.647	34	8.649	59	8.65	48	8.649	79	8.652	5		8.648	9	8.651	45	8.647	0	8.652	84	8.647	21	8.649	51	8.65	29	8.649	5	8.652	32
8.656	15	8.659	84	8.655	34	8.66	49	8.655	249	8.657	39	8.659	30	8.657	4	8.66	39		8.656	27	8.659	2	8.655	0	8.66	0	8.655	6	8.657	32	8.659	15	8.657	34	8.66	6
8.664	22	8.668	55	8.664	29	8.668	18	8.663	0	8.665	41	8.667	4	8.665	175	8.668	46		8.664	1	8.668	9	8.664	11	8.668	24	8.663	4	8.665	0	8.667	14	8.665	6	8.668	13
8.672	130	8.676	52	8.672	77	8.676	93	8.672	59	8.674	136	8.675	11	8.674	115	8.677	32		8.672	6	8.676	12	8.672	31	8.676	1	8.672	10	8.674	32	8.675	2	8.674	0	8.677	0
8.681	19	8.684	76	8.68	33	8.685	13	8.68	80	8.682	19	8.683	23	8.682	66	8.685	92		8.681	8	8.684	17	8.68	2	8.685	2	8.68	6	8.682	3	8.683	19	8.682	7	8.685	10
8.689	57	8.692	62	8.688	109	8.693	21	8.688	37	8.69	108	8.692	19	8.69	75	8.693	62		8.689	46	8.692	10	8.688	1	8.693	10	8.688	42	8.69	7	8.692	8	8.69	10	8.693	7
8.697	36	8.701	50	8.697	36	8.701	9	8.696	134	8.698	38	8.7	173	8.698	76	8.701	172		8.697	14	8.701	12	8.697	1	8.701	10	8.696	4	8.698	8	8.7	2	8.698	1	8.701	3
8.706	57	8.709	40	8.705	94	8.709	17	8.705	47	8.707	12	8.708	36	8.707	14	8.71	18		8.706	14	8.709	18	8.705	10	8.709	3	8.705	13	8.707	41	8.708	4	8.707	7	8.71	28
8.714	155	8.717	61	8.713	75	8.718	15	8.713	114	8.715	49	8.717	63	8.715	20	8.718	20		8.714	18	8.717	26	8.713	5	8.718	3	8.713	15	8.715	53	8.717	4	8.715	2	8.718	3
8.722	25	8.726	63	8.721	42	8.726	30	8.721	50	8.723	6	8.725	1	8.723	35	8.726	72		8.722	23	8.726	3	8.721	14	8.726	3	8.721	24	8.723	1	8.725	2	8.723	6	8.726	10
8.73	50	8.734	42	8.73	33	8.734	95	8.729	62	8.732	131	8.733	10	8.732	71	8.734	63		8.73	19	8.734	27	8.73	20	8.734	0	8.729	12	8.732	21	8.733	3	8.732	3	8.734	13
8.739	190	8.742	32	8.738	14	8.743	36	8.738	74	8.74	72	8.741	139	8.74	69	8.743	9		8.739	17	8.742	23	8.738	23	8.743	13	8.738	25	8.74	7	8.741	27	8.74	48	8.743	4
8.747	54	8.75	27	8.746	6	8.751	37	8.746	79	8.748	65	8.75	76	8.748	15	8.751	155		8.747	28	8.75	42	8.746	2	8.751	22	8.746	15	8.748	38	8.75	26	8.748	6	8.751	32
8.755	61	8.759	84	8.755	129	8.759	64	8.754	37	8.756	26	8.758	54	8.756	123	8.759	50		8.755	3	8.759	10	8.755	19	8.759	51	8.754	23	8.756	5	8.758	7	8.756	16	8.759	0
8.763	134	8.767	56	8.763	21	8.767	18	8.763	92	8.765	83	8.766	13	8.765	78	8.768	54		8.763	7	8.767	6	8.763	3	8.767	0	8.763	8	8.765	0	8.766	13	8.765	18	8.768	1
8.772	169	8.775	71	8.771	6	8.776	99	8.771	15	8.773	70	8.774	55	8.773	157	8.776	117		8.772	7	8.775	30	8.771	9	8.776	20	8.771	4	8.773	11	8.774	0	8.773	3	8.776	3
8.78	51	8.783	82	8.779	16	8.784	34	8.779	96	8.781	14	8.783	2	8.781	169	8.784	16		8.78	12	8.783	41	8.779	19	8.784	31	8.779	22	8.781	9	8.783	7	8.781	21	8.784	0
8.788	9	8.792	0	8.788	147	8.792	32	8.787	29	8.789	180	8.791	23	8.789	125	8.792	25		8.788	37	8.792	23	8.788	5	8.792	21	8.787	1	8.789	15	8.791	13	8.789	5	8.792	7
8.797	22	8.8	0	8.796	4	8.8	30	8.796	25	8.798	9	8.799	58	8.798	39	8.801	123		8.797	23	8.8	30	8.796	16	8.8	10	8.796	2	8.798	3	8.799	8	8.798	3	8.801	5
8.805	142	8.808	27	8.804	47	8.809	12	8.804	50	8.806	44	8.807	63	8.806	132	8.809	12		8.805	31	8.808	8	8.804	15	8.809	17	8.804	4	8.806	10	8.807	1	8.806	7	8.809	7
8.813	52	8.816	54	8.812	42	8.817	41	8.812	49	8.814	95	8.816	37	8.814	43	8.817	29		8.813	20	8.816	24	8.812	8	8.817	43	8.812	44	8.814	4	8.816	4	8.814	4	8.817	43
8.821	60	8.825	18	8.821	53	8.825	22	8.82	54	8.822	35	8.824	153	8.823	132	8.825	139		8.821	40	8.825	4	8.821	13	8.825	18	8.82	17	8.822	20	8.824	11	8.823	5	8.825	0
8.83	20	8.833	8	8.829	24	8.834	17	8.829	110	8.831	19	8.832	22	8.831	24	8.834	35		8.83	9	8.833	1	8.829	1	8.834	8	8.829	21	8.831	14	8.832	24	8.831	1	8.834	1
8.838	15	8.841	22	8.837	55	8.842	5	8.837	67	8.839	67	8.841	119	8.839	49	8.842	33		8.838	33	8.841	5	8.837	9	8.842	19	8.837	3	8.839	8	8.841	7	8.839	18	8.842	32
8.846	30	8.85	36	8.845	27	8.85	33	8.845	40	8.847	79	8.849	6	8.847	55	8.85	14		8.846	12	8.85	4	8.845	13	8.85	8	8.845	9	8.847	0	8.849	3	8.847	9	8.85	2
8.854	75	8.858	117	8.854	63	8.858	36	8.853	201	8.856	25	8.857	20	8.856	86	8.858	76		8.854	18	8.858	30	8.854	3	8.858	8	8.853	35	8.856	8	8.857	48	8.856	1	8.858	0
8.863	11	8.866	34	8.862	148	8.867	47	8.862	82	8.864	23	8.865	12	8.864	42	8.867	9		8.863	15	8.866	36	8.862	33	8.867	7	8.862	17	8.864	14	8.865	34	8.864	0	8.867	2
8.871	20	8.874	53	8.87	10	8.875	64	8.87	36	8.872	32	8.874	117	8.872	6	8.875	53		8.871	22	8.874	57	8.87	2	8.875	73	8.87	20	8.872	31	8.874	4	8.872	4	8.875	1
8.879	48	8.883	0	8.879	106	8.883	56	8.878	39	8.88	38	8.882	20	8.88	117	8.883	93		8.879	42	8.883	16	8.879	23	8.883	32	8.878	4	8.88	52	8.882	2	8.88	4	8.883	10
8.888	30	8.891	15	8.887	63	8.891	15	8.887	17	8.889	44	8.89	60	8.889	84	8.892	71		8.888	21	8.891	5	8.887	1	8.891	22	8.887	21	8.889	21	8.89	4	8.889	45	8.892	3
8.896	90	8.899	51	8.895	41	8.9	15	8.895	48	8.897	174	8.898	94	8.897	59	8.9	23		8.896	7	8.899	53	8.895	11	8.9	17	8.895	22	8.897	9	8.898	9	8.897	7	8.9	4
8.904	20	8.907	14	8.903	42	8.908	57	8.903	120	8.905	114	8.907	160	8.905	0	8.908	67		8.904	11	8.907	22	8.903	14	8.908	0	8.903	34	8.905	2	8.907	0	8.905	5	8.908	5
8.912	90	8.916	65	8.912	29	8.916	15	8.911	81	8.913	3	8.915	39	8.913	21	8.916	61		8.912	33	8.916	4	8.912	28	8.916	8	8.911	3	8.913	2	8.915	20	8.913	12	8.916	18
8.921	57	8.924	45	8.92	62	8.924	129	8.92	103	8.922	25	8.923	74	8.922	28	8.925	46		8.921	35	8.924	20	8.92	6	8.924	13	8.92	41	8.922	5	8.923	1	8.922	0	8.925	2
8.929	39	8.932	87	8.928	106	8.933	76	8.928	82	8.93	29	8.931	43	8.93	51	8.933	60		8.929	54	8.932	64	8.928	29	8.933	26	8.928	51	8.93	24	8.931	30	8.93	12	8.933	6
8.937	35	8.941	69	8.936	52	8.941	55	8.936	12	8.938	43	8.94	119	8.938	0	8.941	40		8.937	23	8.941	50	8.936	27	8.941	26	8.936	46	8.938	19	8.94	1	8.938	17	8.941	3
8.945	70	8.949	87	8.945	56	8.949	14	8.944	30	8.947	109	8.948	18	8.947	62	8.949	41		8.945	39	8.949	32	8.945	13	8.949	23	8.944	70	8.947	13	8.948	20	8.947	11	8.949	20
8.954	22	8.957	47	8.953	19	8.958	123	8.953	45	8.955	50	8.956	46	8.955	49	8.958	143		8.954	14	8.957	49	8.953	4	8.958	27	8.953	24	8.955	10	8.956	0	8.955	0	8.958	0
8.962	38	8.965	60	8.961	58	8.966	4	8.961	58	8.963	39	8.965	3	8.963	155	8.966	35		8.962	8	8.965	8	8.961	5	8.966	31	8.961	15	8.963	16	8.965	3	8.963	7	8.966	14
8.97	99	8.974	22	8.97	110	8.974	6	8.969	59	8.971	7	8.973	120	8.971	88	8.974	6		8.97	78	8.974	24	8.97	5	8.974	81	8.969	34	8.971	1	8.973	21	8.971	44	8.974	4
8.979	120	8.982	43	8.978	72	8.982	28	8.978	21	8.98	59	8.981	41	8.98	1	8.983	60		8.979	18	8.982	18	8.978	33	8.982	6	8.978	73	8.98	71	8.981	7	8.98	1	8.983	1
8.987	104	8.99	47	8.986	67	8.991	84	8.986	43	8.988	76	8.989	1	8.988	38	8.991	45		8.987	11	8.99	31	8.986	6	8.991	10	8.986	10	8.988	11	8.989	9	8.988	1	8.991	3
8.995	130	8.998	26	8.994	71	8.999	118	8.994	110	8.996	65	8.998	30	8.996	63	8.999	55		8.995	22	8.998	41	8.994	2	8.999	17	8.994	23	8.996	14	8.998	20	8.996	38	8.999	78
9.003	18	9.007	0	9.003	64	9.007	34	9.002	34	9.004	86	9.006	41	9.004	33	9.007	63		9.003	11	9.007	11	9.003	30	9.007	4	9.002	34	9.004	2	9.006	51	9.004	2	9.007	5
9.012	48	9.015	42	9.011	18	9.015	31	9.011	33	9.013	46	9.014	92	9.013	23	9.016	38		9.012	2	9.015	18	9.011	5	9.015	41	9.011	34	9.013	17	9.014	23	9.013	20	9.016	26
9.02	21	9.023	41	9.019	50	9.024	14	9.019	99	9.021	81	9.022	37	9.021	61	9.024	12		9.02	83	9.023	33	9.019	21	9.024	0	9.019	10	9.021	26	9.022	7	9.021	21	9.024	5
9.028	25	9.031	49	9.027	13	9.032	34	9.027	49	9.029	60	9.031	84	9.029	15	9.032	80		9.028	53	9.031	30	9.027	18	9.032	4	9.027	30	9.029	21	9.031	10	9.029	0	9.032	25
9.036	112	9.04	42	9.036	18	9.04	4	9.035	25	9.037	3	9.039	30	9.038	47	9.04	70		9.036	6	9.04	42	9.036	22	9.04	6	9.035	14	9.037	2	9.039	0	9.038	36	9.04	1
9.045	57	9.048	55	9.044	93	9.048	49	9.044	162	9.046	11	9.047	45	9.046	9	9.049	93		9.045	19	9.048	12	9.044	4	9.048	16	9.044	46	9.046	6	9.047	5	9.046	11	9.049	7
9.053	10	9.056	43	9.052	26	9.057	89	9.052	76	9.054	12	9.056	9	9.054	18	9.057	3		9.053	2	9.056	18	9.052	51	9.057	23	9.052	15	9.054	42	9.056	8	9.054	3	9.057	1
9.061	35	9.065	153	9.06	109	9.065	20	9.06	29	9.062	60	9.064	9	9.062	60	9.065	20		9.061	4	9.065	10	9.06	12	9.065	19	9.06	41	9.062	8	9.064	11	9.062	9	9.065	11
9.069	42	9.073	32	9.069	44	9.073	39	9.068	21	9.071	72	9.072	63	9.071	99	9.073	0		9.069	24	9.073	37	9.069	27	9.073	3	9.068	101	9.071	26	9.072	4	9.071	13	9.073	10
9.078	88	9.081	59	9.077	39	9.082	176	9.077	76	9.079	4	9.08	158	9.079	51	9.082	101		9.078	3	9.081	32	9.077	18	9.082	15	9.077	37	9.079	16	9.08	4	9.079	42	9.082	5
9.086	54	9.089	46	9.085	58	9.09	63	9.085	70	9.087	8	9.089	12	9.087	38	9.09	56		9.086	26	9.089	3	9.085	18	9.09	29	9.085	5	9.087	31	9.089	1	9.087	8	9.09	0
9.094	30	9.098	42	9.094	58	9.098	20	9.093	74	9.095	41	9.097	11	9.095	19	9.098	3		9.094	22	9.098	5	9.094	29	9.098	17	9.093	16	9.095	12	9.097	30	9.095	15	9.098	60
9.103	37	9.106	139	9.102	82	9.106	39	9.102	55	9.104	21	9.105	53	9.104	12	9.107	112		9.103	11	9.106	58	9.102	17	9.106	29	9.102	0	9.104	8	9.105	1	9.104	15	9.107	2
9.111	60	9.114	41	9.11	102	9.115	37	9.11	166	9.112	51	9.113	32	9.112	18	9.115	16		9.111	9	9.114	15	9.11	16	9.115	5	9.11	18	9.112	20	9.113	3	9.112	17	9.115	0
9.119	12	9.122	111	9.118	10	9.123	63	9.118	97	9.12	63	9.122	44	9.12	87	9.123	1		9.119	50	9.122	54	9.118	0	9.123	14	9.118	19	9.12	3	9.122	29	9.12	0	9.123	0
9.127	20	9.131	71	9.127	40	9.131	87	9.126	4	9.128	2	9.13	59	9.128	20	9.131	119		9.127	23	9.131	4	9.127	44	9.131	9	9.126	5	9.128	15	9.13	22	9.128	18	9.131	8
9.136	39	9.139	24	9.135	73	9.139	46	9.135	30	9.137	96	9.138	57	9.137	71	9.14	121		9.136	12	9.139	56	9.135	17	9.139	0	9.135	20	9.137	20	9.138	6	9.137	2	9.14	11
9.144	62	9.147	97	9.143	52	9.148	132	9.143	64	9.145	6	9.146	71	9.145	16	9.148	47		9.144	38	9.147	63	9.143	38	9.148	47	9.143	29	9.145	1	9.146	6	9.145	8	9.148	10
9.152	62	9.156	77	9.151	47	9.156	89	9.151	40	9.153	7	9.155	53	9.153	3	9.156	64		9.152	3	9.156	0	9.151	56	9.156	13	9.151	16	9.153	22	9.155	15	9.153	22	9.156	12
9.16	33	9.164	4	9.16	11	9.164	37	9.159	60	9.162	60	9.163	112	9.162	21	9.164	45		9.16	9	9.164	1	9.16	19	9.164	3	9.159	2	9.162	43	9.163	8	9.162	7	9.164	50
9.169	14	9.172	89	9.168	57	9.173	113	9.168	98	9.17	22	9.171	120	9.17	75	9.173	79		9.169	23	9.172	14	9.168	20	9.173	3	9.168	9	9.17	8	9.171	4	9.17	18	9.173	15
9.177	53	9.18	24	9.176	64	9.181	66	9.176	54	9.178	100	9.18	36	9.178	20	9.181	116		9.177	23	9.18	52	9.176	65	9.181	2	9.176	23	9.178	11	9.18	4	9.178	14	9.181	0
9.185	80	9.189	16	9.185	25	9.189	7	9.184	75	9.186	2	9.188	23	9.186	119	9.189	21		9.185	32	9.189	70	9.185	9	9.189	2	9.184	8	9.186	18	9.188	14	9.186	10	9.189	7
9.194	85	9.197	20	9.193	63	9.197	48	9.192	54	9.195	80	9.196	55	9.195	28	9.197	22		9.194	3	9.197	34	9.193	9	9.197	47	9.192	6	9.195	15	9.196	23	9.195	0	9.197	12
9.202	167	9.205	91	9.201	89	9.206	97	9.201	127	9.203	33	9.204	4	9.203	0	9.206	56		9.202	12	9.205	25	9.201	62	9.206	5	9.201	3	9.203	2	9.204	11	9.203	19	9.206	11
9.21	28	9.213	86	9.209	46	9.214	0	9.209	60	9.211	98	9.213	62	9.211	70	9.214	11		9.21	8	9.213	6	9.209	71	9.214	8	9.209	1	9.211	8	9.213	51	9.211	8	9.214	2
9.218	126	9.222	38	9.218	31	9.222	60	9.217	38	9.219	33	9.221	15	9.219	14	9.222	16		9.218	42	9.222	28	9.218	36	9.222	37	9.217	9	9.219	34	9.221	42	9.219	12	9.222	12
9.227	40	9.23	75	9.226	34	9.23	23	9.226	77	9.228	103	9.229	55	9.228	85	9.231	114		9.227	26	9.23	22	9.226	3	9.23	27	9.226	30	9.228	31	9.229	104	9.228	7	9.231	31
9.235	40	9.238	80	9.234	9	9.239	24	9.234	122	9.236	17	9.237	9	9.236	2	9.239	15		9.235	39	9.238	22	9.234	6	9.239	8	9.234	4	9.236	1	9.237	28	9.236	23	9.239	8
9.243	28	9.246	57	9.242	22	9.247	30	9.242	79	9.244	2	9.246	57	9.244	100	9.247	33		9.243	27	9.246	31	9.242	6	9.247	8	9.242	24	9.244	9	9.246	39	9.244	46	9.247	47
9.251	15	9.255	4	9.251	141	9.255	22	9.25	35	9.252	12	9.254	99	9.252	57	9.255	85		9.251	56	9.255	109	9.251	0	9.255	4	9.25	30	9.252	0	9.254	11	9.252	7	9.255	18
9.26	8	9.263	77	9.259	75	9.263	23	9.259	75	9.261	115	9.262	44	9.261	66	9.264	151		9.26	63	9.263	17	9.259	13	9.263	1	9.259	41	9.261	12	9.262	159	9.261	42	9.264	4
9.268	19	9.271	78	9.267	11	9.272	22	9.267	32	9.269	50	9.27	89	9.269	16	9.272	25		9.268	30	9.271	7	9.267	27	9.272	0	9.267	30	9.269	25	9.27	16	9.269	25	9.272	16
9.276	21	9.28	36	9.275	80	9.28	13	9.275	43	9.277	16	9.279	149	9.277	41	9.28	4		9.276	41	9.28	22	9.275	28	9.28	38	9.275	18	9.277	16	9.279	2	9.277	44	9.28	1
9.285	24	9.288	28	9.284	31	9.288	16	9.283	79	9.286	65	9.287	40	9.286	29	9.288	87		9.285	65	9.288	16	9.284	18	9.288	44	9.283	9	9.286	22	9.287	24	9.286	12	9.288	11
9.293	184	9.296	53	9.292	50	9.297	59	9.292	61	9.294	54	9.295	39	9.294	36	9.297	97		9.293	47	9.296	28	9.292	0	9.297	86	9.292	24	9.294	34	9.295	16	9.294	48	9.297	2
9.301	12	9.304	2	9.3	25	9.305	87	9.3	5	9.302	60	9.304	125	9.302	1	9.305	69		9.301	24	9.304	18	9.3	24	9.305	29	9.3	31	9.302	0	9.304	14	9.302	27	9.305	8
9.309	12	9.313	46	9.309	177	9.313	61	9.308	15	9.31	82	9.312	42	9.31	0	9.313	29		9.309	25	9.313	16	9.309	36	9.313	31	9.308	14	9.31	25	9.312	13	9.31	6	9.313	37
9.318	29	9.321	27	9.317	20	9.321	57	9.317	87	9.319	10	9.32	86	9.319	39	9.322	80		9.318	13	9.321	26	9.317	8	9.321	34	9.317	10	9.319	14	9.32	9	9.319	6	9.322	20
9.326	60	9.329	19	9.325	33	9.33	41	9.325	68	9.327	54	9.328	76	9.327	24	9.33	28		9.326	40	9.329	25	9.325	13	9.33	3	9.325	19	9.327	15	9.328	32	9.327	13	9.33	25
9.334	54	9.337	55	9.333	34	9.338	45	9.333	102	9.335	51	9.337	18	9.335	37	9.338	96		9.334	5	9.337	27	9.333	34	9.338	29	9.333	51	9.335	15	9.337	61	9.335	27	9.338	40
9.342	30	9.346	54	9.342	7	9.346	115	9.341	18	9.343	48	9.345	19	9.343	14	9.346	5		9.342	15	9.346	26	9.342	6	9.346	16	9.341	17	9.343	50	9.345	34	9.343	50	9.346	9
9.351	20	9.354	62	9.35	65	9.354	72	9.35	81	9.352	67	9.353	55	9.352	21	9.355	17		9.351	29	9.354	37	9.35	32	9.354	47	9.35	19	9.352	11	9.353	3	9.352	3	9.355	18
9.359	37	9.362	10	9.358	8	9.363	86	9.358	50	9.36	69	9.361	64	9.36	133	9.363	43		9.359	27	9.362	38	9.358	16	9.363	8	9.358	52	9.36	35	9.361	28	9.36	25	9.363	62
9.367	113	9.37	57	9.366	91	9.371	57	9.366	194	9.368	94	9.37	110	9.368	25	9.371	32		9.367	24	9.37	28	9.366	11	9.371	17	9.366	12	9.368	103	9.37	22	9.368	22	9.371	47
9.375	54	9.379	81	9.375	43	9.379	123	9.374	75	9.376	1	9.378	9	9.377	110	9.379	15		9.375	62	9.379	36	9.375	10	9.379	17	9.374	16	9.376	112	9.378	4	9.377	24	9.379	28
9.384	66	9.387	79	9.383	87	9.388	108	9.383	20	9.385	27	9.386	48	9.385	18	9.388	59		9.384	14	9.387	31	9.383	14	9.388	2	9.383	14	9.385	9	9.386	41	9.385	28	9.388	6
9.392	82	9.395	29	9.391	40	9.396	19	9.391	70	9.393	69	9.395	10	9.393	13	9.396	22		9.392	32	9.395	44	9.391	7	9.396	27	9.391	8	9.393	31	9.395	37	9.393	52	9.396	6
9.4	22	9.404	70	9.399	39	9.404	70	9.399	53	9.401	30	9.403	42	9.401	49	9.404	1		9.4	29	9.404	44	9.399	13	9.404	16	9.399	1	9.401	2	9.403	2	9.401	26	9.404	17
9.409	44	9.412	40	9.408	21	9.412	53	9.407	15	9.41	75	9.411	42	9.41	2	9.412	42		9.409	31	9.412	57	9.408	3	9.412	12	9.407	52	9.41	35	9.411	26	9.41	11	9.412	6
9.417	20	9.42	52	9.416	70	9.421	56	9.416	45	9.418	108	9.419	14	9.418	25	9.421	105		9.417	11	9.42	2	9.416	52	9.421	25	9.416	1	9.418	31	9.419	1	9.418	25	9.421	16
9.425	41	9.428	33	9.424	53	9.429	22	9.424	152	9.426	1	9.428	121	9.426	97	9.429	119		9.425	7	9.428	17	9.424	22	9.429	51	9.424	42	9.426	12	9.428	21	9.426	82	9.429	25
9.433	29	9.437	112	9.433	67	9.437	1	9.432	16	9.434	27	9.436	38	9.434	3	9.437	44		9.433	14	9.437	82	9.433	12	9.437	26	9.432	47	9.434	15	9.436	4	9.434	13	9.437	12
9.442	79	9.445	33	9.441	98	9.445	16	9.441	91	9.443	22	9.444	33	9.443	8	9.446	75		9.442	29	9.445	77	9.441	49	9.445	16	9.441	14	9.443	39	9.444	20	9.443	14	9.446	19
9.45	68	9.453	92	9.449	107	9.454	33	9.449	12	9.451	0	9.452	47	9.451	71	9.454	109		9.45	9	9.453	5	9.449	7	9.454	16	9.449	42	9.451	32	9.452	10	9.451	8	9.454	35
9.458	45	9.461	53	9.457	18	9.462	3	9.457	28	9.459	70	9.461	6	9.459	78	9.462	29		9.458	19	9.461	31	9.457	31	9.462	11	9.457	12	9.459	38	9.461	0	9.459	11	9.462	81
9.466	97	9.47	64	9.466	149	9.47	20	9.465	25	9.467	93	9.469	116	9.467	71	9.47	18		9.466	61	9.47	46	9.466	62	9.47	9	9.465	14	9.467	7	9.469	21	9.467	1	9.47	59
9.475	25	9.478	92	9.474	52	9.478	70	9.474	62	9.476	32	9.477	73	9.476	25	9.479	66		9.475	11	9.478	71	9.474	25	9.478	15	9.474	7	9.476	75	9.477	4	9.476	2	9.479	23
9.483	40	9.486	35	9.482	64	9.487	43	9.482	115	9.484	29	9.485	33	9.484	12	9.487	132		9.483	27	9.486	18	9.482	6	9.487	5	9.482	19	9.484	23	9.485	50	9.484	25	9.487	28
9.491	17	9.495	59	9.49	41	9.495	18	9.49	25	9.492	39	9.494	48	9.492	17	9.495	48		9.491	37	9.495	17	9.49	38	9.495	0	9.49	7	9.492	3	9.494	0	9.492	55	9.495	4
9.5	33	9.503	16	9.499	47	9.503	76	9.498	44	9.501	147	9.502	8	9.501	34	9.503	48		9.5	64	9.503	5	9.499	43	9.503	84	9.498	8	9.501	84	9.502	0	9.501	0	9.503	16
9.508	2	9.511	48	9.507	36	9.512	6	9.507	108	9.509	5	9.51	41	9.509	16	9.512	39		9.508	26	9.511	56	9.507	9	9.512	29	9.507	43	9.509	11	9.51	13	9.509	25	9.512	2
9.516	4	9.519	43	9.515	117	9.52	2	9.515	53	9.517	32	9.519	3	9.517	41	9.52	15		9.516	46	9.519	2	9.515	25	9.52	37	9.515	54	9.517	48	9.519	4	9.517	14	9.52	10
9.524	81	9.528	111	9.524	71	9.528	3	9.523	14	9.525	68	9.527	110	9.525	18	9.528	21		9.524	12	9.528	13	9.524	15	9.528	30	9.523	16	9.525	7	9.527	4	9.525	0	9.528	2
9.533	32	9.536	11	9.532	132	9.536	28	9.532	3	9.534	16	9.535	10	9.534	31	9.537	37		9.533	48	9.536	47	9.532	28	9.536	14	9.532	29	9.534	6	9.535	2	9.534	5	9.537	30
9.541	23	9.544	45	9.54	5	9.545	18	9.54	17	9.542	80	9.543	29	9.542	75	9.545	25		9.541	16	9.544	11	9.54	46	9.545	11	9.54	25	9.542	15	9.543	5	9.542	21	9.545	3
9.549	31	9.552	83	9.548	51	9.553	24	9.548	3	9.55	79	9.552	52	9.55	34	9.553	52		9.549	15	9.552	57	9.548	10	9.553	3	9.548	31	9.55	11	9.552	33	9.55	2	9.553	8
9.557	67	9.561	122	9.557	89	9.561	80	9.556	69	9.558	127	9.56	29	9.558	21	9.561	41		9.557	33	9.561	18	9.557	15	9.561	12	9.556	25	9.558	12	9.56	1	9.558	30	9.561	4
9.566	44	9.569	113	9.565	23	9.569	86	9.565	113	9.567	107	9.568	35	9.567	93	9.57	11		9.566	8	9.569	5	9.565	8	9.569	29	9.565	49	9.567	3	9.568	4	9.567	7	9.57	1
9.574	44	9.577	39	9.573	12	9.578	11	9.573	20	9.575	4	9.576	60	9.575	47	9.578	13		9.574	49	9.577	7	9.573	17	9.578	32	9.573	12	9.575	9	9.576	22	9.575	5	9.578	30
9.582	23	9.585	32	9.581	50	9.586	26	9.581	16	9.583	19	9.585	54	9.583	77	9.586	51		9.582	1	9.585	39	9.581	6	9.586	22	9.581	30	9.583	2	9.585	0	9.583	4	9.586	7
9.59	20	9.594	16	9.59	11	9.594	111	9.589	70	9.591	135	9.593	18	9.592	47	9.594	96		9.59	12	9.594	28	9.59	6	9.594	3	9.589	18	9.591	35	9.593	8	9.592	6	9.594	15
9.599	69	9.602	69	9.598	29	9.602	10	9.598	13	9.6	39	9.601	17	9.6	84	9.603	82		9.599	55	9.602	29	9.598	23	9.602	3	9.598	7	9.6	26	9.601	3	9.6	37	9.603	37
9.607	62	9.61	64	9.606	46	9.611	26	9.606	44	9.608	10	9.61	27	9.608	108	9.611	50		9.607	27	9.61	29	9.606	2	9.611	9	9.606	34	9.608	2	9.61	10	9.608	15	9.611	0
9.615	68	9.619	67	9.614	98	9.619	132	9.614	14	9.616	85	9.618	72	9.616	29	9.619	50		9.615	8	9.619	9	9.614	41	9.619	12	9.614	5	9.616	25	9.618	20	9.616	21	9.619	0
9.624	64	9.627	6	9.623	0	9.627	33	9.622	7	9.625	83	9.626	35	9.625	3	9.627	40		9.624	60	9.627	47	9.623	29	9.627	6	9.622	61	9.625	9	9.626	16	9.625	14	9.627	15
9.632	68	9.635	80	9.631	9	9.636	45	9.631	9	9.633	58	9.634	22	9.633	170	9.636	38		9.632	60	9.635	28	9.631	6	9.636	11	9.631	3	9.633	31	9.634	83	9.633	8	9.636	16
9.64	29	9.643	11	9.639	30	9.644	25	9.639	47	9.641	138	9.643	33	9.641	56	9.644	50		9.64	49	9.643	33	9.639	15	9.644	91	9.639	86	9.641	23	9.643	41	9.641	6	9.644	39
9.648	46	9.652	19	9.648	2	9.652	25	9.647	34	9.649	63	9.651	92	9.649	53	9.652	12		9.648	46	9.652	0	9.648	18	9.652	22	9.647	4	9.649	13	9.651	45	9.649	4	9.652	40
9.657	17	9.66	58	9.656	97	9.66	7	9.656	69	9.658	61	9.659	35	9.658	52	9.661	67		9.657	45	9.66	87	9.656	10	9.66	19	9.656	26	9.658	36	9.659	38	9.658	33	9.661	26
9.665	89	9.668	97	9.664	52	9.669	27	9.664	28	9.666	65	9.667	5	9.666	158	9.669	7		9.665	43	9.668	29	9.664	3	9.669	27	9.664	24	9.666	22	9.667	26	9.666	56	9.669	20
9.673	91	9.676	49	9.672	38	9.677	66	9.672	38	9.674	22	9.676	29	9.674	6	9.677	63		9.673	34	9.676	30	9.672	32	9.677	45	9.672	28	9.674	40	9.676	66	9.674	24	9.677	10
9.681	10	9.685	125	9.681	68	9.685	36	9.68	73	9.682	57	9.684	61	9.682	45	9.685	43		9.681	35	9.685	18	9.681	13	9.685	70	9.68	76	9.682	58	9.684	74	9.682	42	9.685	29
9.69	35	9.693	45	9.689	123	9.693	49	9.689	40	9.691	152	9.692	33	9.691	0	9.694	61		9.69	35	9.693	63	9.689	45	9.693	91	9.689	30	9.691	47	9.692	89	9.691	26	9.694	27
9.698	95	9.701	78	9.697	26	9.702	80	9.697	83	9.699	3	9.7	30	9.699	106	9.702	49		9.698	42	9.701	21	9.697	22	9.702	16	9.697	13	9.699	20	9.7	22	9.699	19	9.702	20
9.706	133	9.71	103	9.705	1	9.71	109	9.705	4	9.707	36	9.709	20	9.707	30	9.71	62		9.706	4	9.71	74	9.705	33	9.71	51	9.705	58	9.707	29	9.709	31	9.707	36	9.71	33
9.715	108	9.718	44	9.714	70	9.718	70	9.713	171	9.716	20	9.717	43	9.716	25	9.718	164		9.715	20	9.718	32	9.714	49	9.718	52	9.713	40	9.716	46	9.717	45	9.716	47	9.718	55
9.723	16	9.726	115	9.722	126	9.727	100	9.722	18	9.724	54	9.725	137	9.724	146	9.727	38		9.723	70	9.726	50	9.722	62	9.727	86	9.722	125	9.724	80	9.725	26	9.724	36	9.727	36
9.731	74	9.734	74	9.73	53	9.735	69	9.73	85	9.732	87	9.734	238	9.732	126	9.735	102		9.731	29	9.734	54	9.73	74	9.735	66	9.73	78	9.732	31	9.734	65	9.732	41	9.735	19
9.739	65	9.743	47	9.738	112	9.743	27	9.738	73	9.74	21	9.742	82	9.74	101	9.743	50		9.739	65	9.743	97	9.738	50	9.743	36	9.738	55	9.74	32	9.742	14	9.74	38	9.743	23
9.748	22	9.751	134	9.747	151	9.751	131	9.746	9	9.749	150	9.75	77	9.749	85	9.751	51		9.748	80	9.751	78	9.747	34	9.751	44	9.746	84	9.749	43	9.75	27	9.749	61	9.751	13
9.756	96	9.759	100	9.755	21	9.76	99	9.755	156	9.757	66	9.758	103	9.757	5	9.76	48		9.756	105	9.759	73	9.755	68	9.76	46	9.755	42	9.757	42	9.758	64	9.757	47	9.76	69
9.764	69	9.767	278	9.763	31	9.768	54	9.763	55	9.765	136	9.767	83	9.765	50	9.768	140		9.764	69	9.767	118	9.763	47	9.768	113	9.763	52	9.765	67	9.767	67	9.765	32	9.768	17
9.772	38	9.776	110	9.772	30	9.776	67	9.771	24	9.773	48	9.775	113	9.773	141	9.776	113		9.772	70	9.776	64	9.772	49	9.776	102	9.771	67	9.773	99	9.775	25	9.773	15	9.776	28
9.781	51	9.784	91	9.78	48	9.784	123	9.78	49	9.782	11	9.783	147	9.782	116	9.785	85		9.781	64	9.784	110	9.78	99	9.784	85	9.78	33	9.782	47	9.783	24	9.782	46	9.785	70
9.789	87	9.792	171	9.788	57	9.793	159	9.788	26	9.79	104	9.791	84	9.79	45	9.793	138		9.789	42	9.792	31	9.788	71	9.793	146	9.788	77	9.79	58	9.791	49	9.79	53	9.793	52
9.797	113	9.8	124	9.796	39	9.801	73	9.796	15	9.798	67	9.8	114	9.798	72	9.801	128		9.797	86	9.8	71	9.796	33	9.801	63	9.796	60	9.798	28	9.8	29	9.798	112	9.801	10
9.806	42	9.809	154	9.805	200	9.809	152	9.804	126	9.806	33	9.808	127	9.807	55	9.809	98		9.806	40	9.809	51	9.805	24	9.809	60	9.804	59	9.806	37	9.808	45	9.807	65	9.809	14
9.814	47	9.817	170	9.813	90	9.817	58	9.813	123	9.815	31	9.816	122	9.815	40	9.818	134		9.814	106	9.817	45	9.813	37	9.817	85	9.813	21	9.815	40	9.816	58	9.815	44	9.818	10
9.822	93	9.825	116	9.821	16	9.826	151	9.821	81	9.823	108	9.824	132	9.823	127	9.826	53		9.822	33	9.825	46	9.821	42	9.826	23	9.821	46	9.823	49	9.824	59	9.823	5	9.826	30
9.83	93	9.834	85	9.829	117	9.834	70	9.829	137	9.831	123	9.833	130	9.831	161	9.834	86		9.83	112	9.834	41	9.829	58	9.834	40	9.829	98	9.831	98	9.833	23	9.831	8	9.834	38
9.839	47	9.842	214	9.838	33	9.842	167	9.837	16	9.84	70	9.841	55	9.84	173	9.842	42		9.839	179	9.842	121	9.838	25	9.842	39	9.837	24	9.84	65	9.841	50	9.84	57	9.842	18
9.847	154	9.85	184	9.846	136	9.851	95	9.846	111	9.848	24	9.849	133	9.848	190	9.851	22		9.847	125	9.85	138	9.846	55	9.851	68	9.846	97	9.848	71	9.849	21	9.848	62	9.851	60
9.855	7	9.858	35	9.854	47	9.859	52	9.854	74	9.856	89	9.858	60	9.856	67	9.859	71		9.855	253	9.858	153	9.854	78	9.859	51	9.854	63	9.856	75	9.858	106	9.856	20	9.859	23
9.863	103	9.867	70	9.863	48	9.867	52	9.862	25	9.864	56	9.866	107	9.864	88	9.867	3		9.863	286	9.867	167	9.863	112	9.867	55	9.862	97	9.864	55	9.866	66	9.864	43	9.867	33
9.872	58	9.875	117	9.871	95	9.875	74	9.871	74	9.873	64	9.874	45	9.873	64	9.876	75		9.872	271	9.875	322	9.871	123	9.875	67	9.871	193	9.873	88	9.874	200	9.873	98	9.876	67
9.88	61	9.883	89	9.879	112	9.884	34	9.879	105	9.881	48	9.882	75	9.881	32	9.884	60		9.88	379	9.883	413	9.879	94	9.884	67	9.879	215	9.881	107	9.882	174	9.881	122	9.884	71
9.888	24	9.891	171	9.887	100	9.892	60	9.887	113	9.889	88	9.891	251	9.889	48	9.892	96		9.888	514	9.891	411	9.887	184	9.892	130	9.887	298	9.889	178	9.891	207	9.889	136	9.892	50
9.896	7	9.9	111	9.896	42	9.9	54	9.895	125	9.897	233	9.899	28	9.898	60	9.9	43		9.896	554	9.9	553	9.896	160	9.9	286	9.895	268	9.897	273	9.899	216	9.898	178	9.9	50
9.905	102	9.908	60	9.904	3	9.908	68	9.904	94	9.906	77	9.907	46	9.906	28	9.909	112		9.905	590	9.908	596	9.904	403	9.908	345	9.904	462	9.906	307	9.907	287	9.906	204	9.909	102
9.913	49	9.916	61	9.912	5	9.917	67	9.912	24	9.914	105	9.915	115	9.914	82	9.917	137		9.913	674	9.916	641	9.912	326	9.917	302	9.912	461	9.914	342	9.915	314	9.914	175	9.917	92
9.921	24	9.924	110	9.92	126	9.925	55	9.92	44	9.922	54	9.924	37	9.922	88	9.925	55		9.921	903	9.924	794	9.92	419	9.925	462	9.92	677	9.922	461	9.924	370	9.922	207	9.925	189
9.93	55	9.933	111	9.929	23	9.933	74	9.928	28	9.93	65	9.932	79	9.931	36	9.933	63		9.93	808	9.933	914	9.929	523	9.933	622	9.928	584	9.93	569	9.932	465	9.931	281	9.933	183
9.938	43	9.941	32	9.937	18	9.942	43	9.937	24	9.939	23	9.94	60	9.939	109	9.942	26		9.938	1077	9.941	1164	9.937	580	9.942	647	9.937	638	9.939	769	9.94	405	9.939	417	9.942	217
9.946	27	9.949	18	9.945	86	9.95	68	9.945	23	9.947	125	9.949	49	9.947	104	9.95	120		9.946	1023	9.949	939	9.945	638	9.95	679	9.945	889	9.947	705	9.949	440	9.947	566	9.95	364
9.954	42	9.958	102	9.953	34	9.958	50	9.953	150	9.955	26	9.957	30	9.955	55	9.958	79		9.954	1081	9.958	1051	9.953	673	9.958	791	9.953	657	9.955	648	9.957	726	9.955	515	9.958	427
9.963	69	9.966	4	9.962	31	9.966	73	9.961	135	9.964	37	9.965	111	9.964	21	9.966	79		9.963	881	9.966	1081	9.962	847	9.966	926	9.961	984	9.964	853	9.965	738	9.964	376	9.966	409
9.971	9	9.974	59	9.97	40	9.975	19	9.97	51	9.972	108	9.973	0	9.972	4	9.975	34		9.971	1215	9.974	1195	9.97	953	9.975	981	9.97	969	9.972	885	9.973	656	9.972	460	9.975	451
9.979	114	9.982	41	9.978	11	9.983	13	9.978	84	9.98	51	9.982	41	9.98	122	9.983	95		9.979	1196	9.982	1214	9.978	935	9.983	972	9.978	929	9.98	867	9.982	582	9.98	571	9.983	446
9.987	48	9.991	18	9.987	25	9.991	13	9.986	15	9.988	122	9.99	63	9.988	45	9.991	19		9.987	1233	9.991	1096	9.987	786	9.991	1055	9.986	1041	9.988	1027	9.99	695	9.988	621	9.991	414
9.996	44	9.999	84	9.995	88	9.999	112	9.995	60	9.997	13	9.998	7	9.997	18	10	136		9.996	1111	9.999	983	9.995	993	9.999	1227	9.995	1273	9.997	760	9.998	624	9.997	553	10	671
10.004	108	10.007	42	10.003	100	10.008	16	10.003	64	10.005	35	10.006	22	10.005	2	10.008	96		10.004	1014	10.007	1092	10.003	982	10.008	1060	10.003	1006	10.005	905	10.006	696	10.005	601	10.008	487
10.012	41	10.015	40	10.011	14	10.016	23	10.011	60	10.013	45	10.015	57	10.013	20	10.016	25		10.012	990	10.015	1122	10.011	678	10.016	1112	10.011	1061	10.013	890	10.015	596	10.013	620	10.016	515
10.021	97	10.024	62	10.02	29	10.024	10	10.019	130	10.021	7	10.023	41	10.022	79	10.024	6		10.021	1091	10.024	629	10.02	966	10.024	1070	10.019	866	10.021	748	10.023	723	10.022	560	10.024	505
10.029	79	10.032	0	10.028	30	10.032	28	10.028	45	10.03	17	10.031	41	10.03	9	10.033	93		10.029	884	10.032	805	10.028	1041	10.032	886	10.028	977	10.03	886	10.031	592	10.03	662	10.033	495
10.037	46	10.04	18	10.036	37	10.041	23	10.036	37	10.038	140	10.039	19	10.038	41	10.041	49		10.037	911	10.04	1013	10.036	738	10.041	838	10.036	917	10.038	749	10.039	645	10.038	828	10.041	610
10.045	35	10.049	20	10.044	83	10.049	54	10.044	35	10.046	6	10.048	37	10.046	25	10.049	31		10.045	900	10.049	708	10.044	731	10.049	900	10.044	796	10.046	707	10.048	539	10.046	647	10.049	554
10.054	20	10.057	63	10.053	68	10.057	148	10.052	27	10.055	151	10.056	48	10.055	12	10.057	49		10.054	631	10.057	833	10.053	876	10.057	800	10.052	737	10.055	497	10.056	447	10.055	415	10.057	323
10.062	46	10.065	58	10.061	92	10.066	65	10.061	19	10.063	31	10.064	15	10.063	58	10.066	63		10.062	753	10.065	806	10.061	574	10.066	865	10.061	843	10.063	590	10.064	432	10.063	360	10.066	618
10.07	26	10.073	76	10.069	56	10.074	55	10.069	98	10.071	52	10.073	39	10.071	81	10.074	0		10.07	564	10.073	638	10.069	921	10.074	901	10.069	891	10.071	682	10.073	390	10.071	433	10.074	364
10.078	0	10.082	15	10.078	66	10.082	9	10.077	99	10.079	99	10.081	93	10.079	66	10.082	73		10.078	638	10.082	534	10.078	698	10.082	656	10.077	673	10.079	597	10.081	288	10.079	468	10.082	486
10.087	116	10.09	36	10.086	19	10.09	52	10.086	7	10.088	36	10.089	82	10.088	12	10.091	41		10.087	545	10.09	566	10.086	654	10.09	552	10.086	628	10.088	506	10.089	298	10.088	295	10.091	250
10.095	70	10.098	52	10.094	13	10.099	11	10.094	207	10.096	7	10.097	48	10.096	2	10.099	6		10.095	370	10.098	394	10.094	516	10.099	551	10.094	656	10.096	528	10.097	329	10.096	209	10.099	285
10.103	13	10.106	4	10.102	42	10.107	101	10.102	71	10.104	15	10.106	83	10.104	90	10.107	72		10.103	370	10.106	523	10.102	371	10.107	476	10.102	421	10.104	480	10.106	169	10.104	333	10.107	329
10.112	39	10.115	45	10.111	60	10.115	82	10.11	63	10.112	74	10.114	99	10.113	70	10.115	22		10.112	368	10.115	413	10.111	525	10.115	433	10.11	357	10.112	487	10.114	198	10.113	130	10.115	227
10.12	79	10.123	33	10.119	68	10.123	78	10.119	87	10.121	51	10.122	82	10.121	135	10.124	32		10.12	347	10.123	388	10.119	412	10.123	405	10.119	485	10.121	301	10.122	277	10.121	245	10.124	217
10.128	71	10.131	7	10.127	154	10.132	4	10.127	39	10.129	90	10.13	1	10.129	70	10.132	65		10.128	216	10.131	292	10.127	350	10.132	356	10.127	348	10.129	371	10.13	145	10.129	258	10.132	185
10.136	36	10.139	12	10.135	65	10.14	5	10.135	73	10.137	83	10.139	44	10.137	16	10.14	66		10.136	220	10.139	231	10.135	206	10.14	306	10.135	265	10.137	210	10.139	167	10.137	193	10.14	184
10.145	35	10.148	52	10.144	8	10.148	55	10.143	1	10.145	62	10.147	16	10.146	36	10.148	68		10.145	174	10.148	173	10.144	292	10.148	238	10.143	308	10.145	222	10.147	214	10.146	160	10.148	149
10.153	90	10.156	51	10.152	89	10.156	9	10.152	112	10.154	31	10.155	15	10.154	133	10.157	4		10.153	322	10.156	179	10.152	257	10.156	288	10.152	235	10.154	272	10.155	79	10.154	128	10.157	130
10.161	13	10.164	41	10.16	0	10.165	9	10.16	61	10.162	46	10.164	17	10.162	11	10.165	27		10.161	221	10.164	189	10.16	317	10.165	236	10.16	212	10.162	153	10.164	166	10.162	210	10.165	201
10.169	64	10.173	54	10.169	1	10.173	58	10.168	16	10.17	75	10.172	2	10.17	77	10.173	14		10.169	216	10.173	198	10.169	259	10.173	298	10.168	221	10.17	251	10.172	143	10.17	173	10.173	80
10.178	65	10.181	169	10.177	53	10.181	20	10.176	10	10.179	94	10.18	81	10.179	66	10.181	56		10.178	262	10.181	205	10.177	226	10.181	171	10.176	151	10.179	201	10.18	139	10.179	41	10.181	196
10.186	57	10.189	106	10.185	58	10.19	2	10.185	44	10.187	46	10.188	19	10.187	248	10.19	44		10.186	214	10.189	124	10.185	192	10.19	215	10.185	234	10.187	202	10.188	178	10.187	79	10.19	131
10.194	44	10.197	58	10.193	127	10.198	42	10.193	29	10.195	11	10.197	113	10.195	19	10.198	37		10.194	196	10.197	234	10.193	165	10.198	233	10.193	240	10.195	130	10.197	82	10.195	74	10.198	46
10.202	30	10.206	37	10.202	60	10.206	17	10.201	115	10.203	30	10.205	36	10.203	26	10.206	68		10.202	118	10.206	172	10.202	171	10.206	163	10.201	74	10.203	159	10.205	118	10.203	62	10.206	91
10.211	95	10.214	123	10.21	37	10.214	36	10.21	66	10.212	69	10.213	89	10.212	66	10.215	8		10.211	177	10.214	112	10.21	136	10.214	130	10.21	256	10.212	157	10.213	55	10.212	51	10.215	79
10.219	50	10.222	31	10.218	93	10.223	63	10.218	25	10.22	68	10.221	53	10.22	69	10.223	89		10.219	135	10.222	120	10.218	137	10.223	167	10.218	103	10.22	152	10.221	94	10.22	95	10.223	42
10.227	38	10.23	59	10.226	129	10.231	80	10.226	104	10.228	67	10.23	15	10.228	83	10.231	13		10.227	127	10.23	76	10.226	150	10.231	173	10.226	211	10.228	137	10.23	51	10.228	58	10.231	95
10.236	5	10.239	17	10.235	96	10.239	39	10.234	85	10.236	111	10.238	107	10.237	6	10.239	23		10.236	100	10.239	119	10.235	185	10.239	114	10.234	279	10.236	83	10.238	40	10.237	77	10.239	54
10.244	99	10.247	82	10.243	29	10.247	21	10.243	43	10.245	56	10.246	81	10.245	127	10.248	69		10.244	148	10.247	98	10.243	53	10.247	96	10.243	163	10.245	21	10.246	48	10.245	39	10.248	70
10.252	28	10.255	90	10.251	42	10.256	51	10.251	1	10.253	22	10.254	33	10.253	6	10.256	153		10.252	110	10.255	164	10.251	166	10.256	107	10.251	130	10.253	135	10.254	95	10.253	57	10.256	13
10.26	71	10.263	41	10.259	88	10.264	70	10.259	28	10.261	32	10.263	53	10.261	84	10.264	76		10.26	154	10.263	97	10.259	41	10.264	142	10.259	158	10.261	32	10.263	51	10.261	47	10.264	54
10.269	4	10.272	96	10.268	38	10.272	63	10.267	162	10.269	83	10.271	92	10.27	38	10.272	41		10.269	169	10.272	214	10.268	145	10.272	85	10.267	134	10.269	111	10.271	67	10.27	48	10.272	45
10.277	51	10.28	40	10.276	100	10.281	63	10.276	8	10.278	10	10.279	68	10.278	39	10.281	77		10.277	39	10.28	192	10.276	91	10.281	208	10.276	130	10.278	111	10.279	62	10.278	24	10.281	39
10.285	102	10.288	26	10.284	115	10.289	98	10.284	74	10.286	13	10.288	49	10.286	84	10.289	52		10.285	169	10.288	188	10.284	97	10.289	66	10.284	108	10.286	56	10.288	89	10.286	102	10.289	41
10.293	19	10.297	15	10.293	13	10.297	41	10.292	38	10.294	103	10.296	68	10.294	33	10.297	78		10.293	144	10.297	183	10.293	221	10.297	183	10.292	146	10.294	80	10.296	63	10.294	63	10.297	27
10.302	1	10.305	31	10.301	14	10.305	93	10.3	18	10.303	18	10.304	31	10.303	28	10.305	47		10.302	160	10.305	188	10.301	121	10.305	170	10.3	150	10.303	159	10.304	66	10.303	55	10.305	20
10.31	27	10.313	68	10.309	3	10.314	42	10.309	153	10.311	146	10.312	66	10.311	64	10.314	64		10.31	143	10.313	184	10.309	117	10.314	135	10.309	151	10.311	157	10.312	74	10.311	91	10.314	115
10.318	0	10.321	18	10.317	9	10.322	43	10.317	81	10.319	17	10.321	14	10.319	101	10.322	68		10.318	212	10.321	121	10.317	72	10.322	141	10.317	150	10.319	115	10.321	60	10.319	63	10.322	175
10.327	8	10.33	42	10.326	2	10.33	90	10.325	40	10.327	33	10.329	32	10.327	57	10.33	45		10.327	204	10.33	168	10.326	85	10.33	89	10.325	155	10.327	78	10.329	112	10.327	119	10.33	23
10.335	66	10.338	86	10.334	152	10.338	4	10.334	46	10.336	121	10.337	39	10.336	195	10.339	41		10.335	161	10.338	201	10.334	196	10.338	63	10.334	160	10.336	98	10.337	103	10.336	95	10.339	68
10.343	52	10.346	14	10.342	50	10.347	16	10.342	30	10.344	71	10.345	8	10.344	32	10.347	19		10.343	318	10.346	168	10.342	201	10.347	116	10.342	162	10.344	131	10.345	82	10.344	109	10.347	65
10.351	8	10.354	15	10.35	54	10.355	86	10.35	30	10.352	98	10.354	19	10.352	9	10.355	10		10.351	239	10.354	232	10.35	179	10.355	121	10.35	158	10.352	126	10.354	109	10.352	57	10.355	48
10.36	35	10.363	31	10.359	11	10.363	6	10.358	73	10.36	110	10.362	15	10.361	81	10.363	47		10.36	192	10.363	159	10.359	213	10.363	257	10.358	145	10.36	177	10.362	130	10.361	82	10.363	32
10.368	57	10.371	125	10.367	35	10.371	70	10.367	57	10.369	32	10.37	16	10.369	10	10.372	105		10.368	166	10.371	128	10.367	165	10.371	221	10.367	108	10.369	143	10.37	72	10.369	118	10.372	35
10.376	7	10.379	49	10.375	10	10.38	25	10.375	42	10.377	15	10.378	77	10.377	72	10.38	5		10.376	194	10.379	207	10.375	192	10.38	161	10.375	237	10.377	140	10.378	64	10.377	100	10.38	28
10.384	59	10.388	23	10.383	159	10.388	105	10.383	17	10.385	202	10.387	54	10.385	28	10.388	14		10.384	239	10.388	182	10.383	239	10.388	192	10.383	170	10.385	163	10.387	126	10.385	152	10.388	86
10.393	41	10.396	45	10.392	43	10.396	5	10.391	28	10.394	49	10.395	101	10.394	30	10.396	1		10.393	194	10.396	209	10.392	150	10.396	156	10.391	209	10.394	193	10.395	95	10.394	109	10.396	32
10.401	23	10.404	19	10.4	5	10.405	26	10.4	108	10.402	76	10.403	47	10.402	51	10.405	74		10.401	212	10.404	143	10.4	110	10.405	145	10.4	105	10.402	140	10.403	139	10.402	119	10.405	13
10.409	21	10.412	32	10.408	6	10.413	30	10.408	32	10.41	51	10.412	39	10.41	80	10.413	62		10.409	148	10.412	150	10.408	77	10.413	189	10.408	212	10.41	77	10.412	61	10.41	65	10.413	67
10.418	78	10.421	16	10.417	44	10.421	46	10.416	28	10.418	37	10.42	105	10.418	15	10.421	79		10.418	216	10.421	195	10.417	110	10.421	177	10.416	198	10.418	143	10.42	103	10.418	179	10.421	78
10.426	52	10.429	23	10.425	13	10.429	19	10.425	84	10.427	108	10.428	11	10.427	3	10.43	5		10.426	222	10.429	88	10.425	95	10.429	169	10.425	184	10.427	167	10.428	82	10.427	46	10.43	56
10.434	20	10.437	6	10.433	35	10.438	18	10.433	21	10.435	7	10.436	128	10.435	33	10.438	25		10.434	256	10.437	188	10.433	148	10.438	179	10.433	121	10.435	100	10.436	62	10.435	61	10.438	63
10.442	51	10.445	110	10.441	34	10.446	12	10.441	69	10.443	23	10.445	36	10.443	139	10.446	67		10.442	140	10.445	136	10.441	144	10.446	85	10.441	149	10.443	75	10.445	115	10.443	47	10.446	48
10.451	77	10.454	47	10.45	74	10.454	58	10.449	40	10.451	42	10.453	14	10.452	89	10.454	3		10.451	100	10.454	211	10.45	100	10.454	132	10.449	100	10.451	62	10.453	95	10.452	110	10.454	32
10.459	45	10.462	34	10.458	47	10.462	17	10.458	51	10.46	39	10.461	32	10.46	15	10.463	6		10.459	142	10.462	188	10.458	163	10.462	220	10.458	127	10.46	92	10.461	117	10.46	38	10.463	43
10.467	54	10.47	61	10.466	4	10.471	75	10.466	45	10.468	56	10.469	72	10.468	104	10.471	73		10.467	230	10.47	204	10.466	164	10.471	154	10.466	134	10.468	139	10.469	110	10.468	47	10.471	87
10.475	99	10.478	78	10.474	48	10.479	25	10.474	98	10.476	4	10.478	34	10.476	50	10.479	16		10.475	147	10.478	137	10.474	174	10.479	189	10.474	136	10.476	113	10.478	70	10.476	93	10.479	59
10.484	16	10.487	21	10.483	93	10.487	49	10.482	32	10.484	43	10.486	56	10.485	41	10.487	55		10.484	150	10.487	152	10.483	87	10.487	149	10.482	160	10.484	104	10.486	40	10.485	84	10.487	89
10.492	16	10.495	11	10.491	92	10.496	90	10.491	98	10.493	56	10.494	51	10.493	10	10.496	20		10.492	166	10.495	141	10.491	138	10.496	103	10.491	152	10.493	62	10.494	156	10.493	125	10.496	37
10.5	33	10.503	39	10.499	7	10.504	32	10.499	8	10.501	48	10.503	48	10.501	26	10.504	119		10.5	209	10.503	131	10.499	115	10.504	122	10.499	210	10.501	57	10.503	138	10.501	128	10.504	55
10.508	27	10.512	64	10.508	18	10.512	15	10.507	48	10.509	18	10.511	51	10.509	50	10.512	98		10.508	286	10.512	144	10.508	78	10.512	156	10.507	206	10.509	77	10.511	113	10.509	108	10.512	73
10.517	21	10.52	57	10.516	59	10.52	9	10.515	30	10.518	20	10.519	34	10.518	20	10.52	27		10.517	267	10.52	99	10.516	255	10.52	197	10.515	227	10.518	103	10.519	118	10.518	85	10.52	75
10.525	59	10.528	10	10.524	39	10.529	98	10.524	70	10.526	28	10.527	19	10.526	68	10.529	21		10.525	409	10.528	373	10.524	219	10.529	218	10.524	183	10.526	161	10.527	144	10.526	164	10.529	100
10.533	39	10.536	68	10.532	22	10.537	10	10.532	53	10.534	18	10.536	21	10.534	31	10.537	30		10.533	330	10.536	234	10.532	229	10.537	366	10.532	186	10.534	60	10.536	194	10.534	108	10.537	93
10.542	41	10.545	97	10.541	45	10.545	94	10.54	78	10.542	42	10.544	71	10.542	16	10.545	40		10.542	568	10.545	227	10.541	183	10.545	255	10.54	219	10.542	211	10.544	160	10.542	95	10.545	84
10.55	8	10.553	38	10.549	43	10.553	75	10.549	13	10.551	9	10.552	31	10.551	5	10.554	30		10.55	534	10.553	286	10.549	267	10.553	307	10.549	206	10.551	233	10.552	294	10.551	165	10.554	122
10.558	98	10.561	1	10.557	33	10.562	18	10.557	30	10.559	46	10.56	28	10.559	72	10.562	23		10.558	858	10.561	266	10.557	170	10.562	495	10.557	310	10.559	212	10.56	266	10.559	284	10.562	133
10.566	14	10.569	119	10.565	42	10.57	36	10.565	35	10.567	34	10.569	131	10.567	45	10.57	55		10.566	493	10.569	338	10.565	314	10.57	358	10.565	230	10.567	175	10.569	214	10.567	156	10.57	134
10.575	16	10.578	80	10.574	39	10.578	0	10.573	93	10.575	59	10.577	34	10.576	76	10.578	66		10.575	556	10.578	382	10.574	260	10.578	304	10.573	300	10.575	279	10.577	328	10.576	143	10.578	102
10.583	26	10.586	35	10.582	64	10.586	127	10.582	34	10.584	9	10.585	43	10.584	81	10.587	83		10.583	821	10.586	465	10.582	486	10.586	592	10.582	261	10.584	280	10.585	281	10.584	245	10.587	169
10.591	105	10.594	27	10.59	30	10.595	16	10.59	61	10.592	69	10.593	30	10.592	17	10.595	39		10.591	823	10.594	425	10.59	328	10.595	467	10.59	522	10.592	360	10.593	251	10.592	128	10.595	196
10.599	13	10.603	84	10.598	83	10.603	67	10.598	126	10.6	27	10.602	10	10.6	35	10.603	23		10.599	678	10.603	522	10.598	322	10.603	478	10.598	422	10.6	432	10.602	338	10.6	351	10.603	142
10.608	79	10.611	39	10.607	114	10.611	22	10.606	17	10.609	75	10.61	66	10.609	50	10.611	8		10.608	589	10.611	439	10.607	394	10.611	497	10.606	429	10.609	429	10.61	290	10.609	332	10.611	214
10.616	36	10.619	7	10.615	65	10.62	17	10.615	73	10.617	1	10.618	122	10.617	107	10.62	201		10.616	644	10.619	365	10.615	278	10.62	543	10.615	373	10.617	290	10.618	303	10.617	292	10.62	185
10.624	12	10.627	42	10.623	48	10.628	52	10.623	96	10.625	144	10.627	52	10.625	22	10.628	168		10.624	572	10.627	362	10.623	205	10.628	465	10.623	325	10.625	261	10.627	289	10.625	208	10.628	180
10.633	42	10.636	14	10.632	68	10.636	9	10.631	30	10.633	91	10.635	26	10.633	80	10.636	70		10.633	387	10.636	489	10.632	457	10.636	373	10.631	439	10.633	246	10.635	236	10.633	320	10.636	199
10.641	9	10.644	57	10.64	48	10.644	73	10.639	54	10.642	36	10.643	35	10.642	22	10.644	16		10.641	437	10.644	204	10.64	312	10.644	440	10.639	337	10.642	217	10.643	143	10.642	258	10.644	122
10.649	62	10.652	24	10.648	48	10.653	93	10.648	45	10.65	21	10.651	90	10.65	19	10.653	10		10.649	615	10.652	311	10.648	306	10.653	738	10.648	196	10.65	181	10.651	152	10.65	151	10.653	204
10.657	15	10.66	109	10.656	49	10.661	66	10.656	51	10.658	46	10.66	40	10.658	6	10.661	78		10.657	302	10.66	292	10.656	265	10.661	478	10.656	360	10.658	172	10.66	153	10.658	181	10.661	149
10.666	37	10.669	59	10.665	7	10.669	58	10.664	51	10.666	23	10.668	166	10.666	147	10.669	25		10.666	377	10.669	213	10.665	229	10.669	400	10.664	361	10.666	310	10.668	164	10.666	161	10.669	206
10.674	45	10.677	96	10.673	127	10.677	86	10.673	16	10.675	62	10.676	22	10.675	22	10.678	55		10.674	250	10.677	253	10.673	140	10.677	214	10.673	216	10.675	268	10.676	111	10.675	215	10.678	160
10.682	79	10.685	13	10.681	112	10.686	29	10.681	48	10.683	45	10.684	31	10.683	56	10.686	6		10.682	490	10.685	89	10.681	200	10.686	309	10.681	234	10.683	127	10.684	134	10.683	100	10.686	107
10.69	77	10.693	3	10.689	95	10.694	49	10.689	55	10.691	26	10.693	36	10.691	42	10.694	42		10.69	349	10.693	208	10.689	151	10.694	338	10.689	284	10.691	183	10.693	85	10.691	182	10.694	191
10.699	23	10.702	57	10.698	6	10.702	22	10.697	94	10.699	79	10.701	22	10.7	8	10.702	3		10.699	252	10.702	123	10.698	226	10.702	259	10.697	283	10.699	274	10.701	86	10.7	103	10.702	62
10.707	46	10.71	28	10.706	64	10.71	31	10.706	63	10.708	158	10.709	17	10.708	45	10.711	33		10.707	167	10.71	243	10.706	286	10.71	229	10.706	262	10.708	201	10.709	84	10.708	120	10.711	55
10.715	40	10.718	21	10.714	125	10.719	97	10.714	88	10.716	35	10.717	33	10.716	5	10.719	47		10.715	183	10.718	79	10.714	124	10.719	269	10.714	95	10.716	161	10.717	75	10.716	75	10.719	142
10.724	49	10.727	27	10.723	44	10.727	68	10.722	9	10.724	27	10.726	59	10.724	113	10.727	26		10.724	117	10.727	94	10.723	92	10.727	279	10.722	74	10.724	218	10.726	98	10.724	50	10.727	51
10.732	43	10.735	31	10.731	205	10.735	44	10.73	139	10.733	47	10.734	76	10.733	134	10.735	86		10.732	224	10.735	187	10.731	130	10.735	248	10.73	182	10.733	146	10.734	74	10.733	86	10.735	115
10.74	10	10.743	16	10.739	39	10.744	13	10.739	102	10.741	13	10.742	81	10.741	66	10.744	6		10.74	207	10.743	252	10.739	117	10.744	223	10.739	192	10.741	121	10.742	177	10.741	129	10.744	112
10.748	73	10.751	19	10.747	205	10.752	34	10.747	41	10.749	35	10.751	17	10.749	37	10.752	154		10.748	303	10.751	183	10.747	207	10.752	149	10.747	143	10.749	216	10.751	206	10.749	79	10.752	65
10.757	50	10.76	39	10.756	26	10.76	30	10.755	44	10.757	15	10.759	48	10.757	79	10.76	23		10.757	129	10.76	181	10.756	203	10.76	182	10.755	105	10.757	100	10.759	94	10.757	203	10.76	149
10.765	39	10.768	23	10.764	80	10.768	45	10.764	107	10.766	46	10.767	100	10.766	37	10.769	12		10.765	187	10.768	209	10.764	122	10.768	149	10.764	135	10.766	182	10.767	81	10.766	56	10.769	106
10.773	52	10.776	42	10.772	100	10.777	27	10.772	64	10.774	66	10.775	7	10.774	6	10.777	105		10.773	119	10.776	217	10.772	134	10.777	269	10.772	221	10.774	190	10.775	177	10.774	170	10.777	60
10.781	31	10.784	50	10.78	12	10.785	70	10.78	85	10.782	31	10.784	117	10.782	78	10.785	8		10.781	321	10.784	170	10.78	187	10.785	143	10.78	117	10.782	172	10.784	238	10.782	75	10.785	133
10.79	27	10.793	7	10.789	37	10.793	65	10.788	1	10.79	43	10.792	16	10.791	39	10.793	98		10.79	342	10.793	196	10.789	176	10.793	113	10.788	120	10.79	266	10.792	148	10.791	57	10.793	38
10.798	96	10.801	41	10.797	104	10.801	57	10.797	40	10.799	1	10.8	87	10.799	8	10.802	57		10.798	228	10.801	160	10.797	134	10.801	268	10.797	217	10.799	76	10.8	181	10.799	147	10.802	130
10.806	89	10.809	30	10.805	50	10.81	20	10.805	74	10.807	75	10.808	25	10.807	107	10.81	11		10.806	148	10.809	206	10.805	137	10.81	220	10.805	208	10.807	141	10.808	146	10.807	199	10.81	68
10.814	154	10.817	82	10.813	30	10.818	56	10.813	13	10.815	65	10.817	124	10.815	95	10.818	68		10.814	215	10.817	226	10.813	186	10.818	91	10.813	134	10.815	188	10.817	209	10.815	153	10.818	71
10.823	130	10.826	91	10.822	21	10.826	54	10.821	118	10.823	69	10.825	13	10.824	25	10.826	13		10.823	218	10.826	166	10.822	187	10.826	274	10.821	127	10.823	206	10.825	185	10.824	127	10.826	149
10.831	93	10.834	90	10.83	31	10.835	93	10.83	44	10.832	18	10.833	36	10.832	0	10.835	91		10.831	326	10.834	152	10.83	241	10.835	167	10.83	210	10.832	169	10.833	354	10.832	208	10.835	56
10.839	50	10.842	113	10.838	99	10.843	30	10.838	144	10.84	38	10.842	37	10.84	120	10.843	37		10.839	481	10.842	291	10.838	254	10.843	167	10.838	196	10.84	138	10.842	429	10.84	263	10.843	84
10.848	41	10.851	91	10.847	62	10.851	3	10.846	113	10.848	24	10.85	110	10.848	26	10.851	69		10.848	848	10.851	428	10.847	171	10.851	208	10.846	229	10.848	232	10.85	759	10.848	253	10.851	156
10.856	122	10.859	112	10.855	19	10.859	87	10.854	18	10.857	71	10.858	30	10.857	12	10.859	47		10.856	1167	10.859	753	10.855	242	10.859	302	10.854	366	10.857	311	10.858	1244	10.857	605	10.859	284
10.864	38	10.867	90	10.863	35	10.868	38	10.863	85	10.865	21	10.866	107	10.865	56	10.868	14		10.864	1479	10.867	1229	10.863	312	10.868	501	10.863	596	10.865	375	10.866	1740	10.865	937	10.868	466
10.872	22	10.875	24	10.871	47	10.876	16	10.871	50	10.873	89	10.875	93	10.873	43	10.876	34		10.872	2657	10.875	1770	10.871	690	10.876	763	10.871	788	10.873	494	10.875	2791	10.873	1428	10.876	696
10.881	104	10.884	93	10.88	137	10.884	35	10.879	6	10.881	63	10.883	82	10.881	67	10.884	44		10.881	3561	10.884	2764	10.88	819	10.884	1168	10.879	1178	10.881	887	10.883	4511	10.881	2198	10.884	1056
10.889	88	10.892	0	10.888	146	10.892	22	10.888	86	10.89	13	10.891	25	10.89	27	10.893	42		10.889	4626	10.892	3405	10.888	1197	10.892	1708	10.888	1937	10.89	1292	10.891	6029	10.89	2895	10.893	1869
10.897	125	10.9	26	10.896	14	10.901	12	10.896	68	10.898	45	10.899	69	10.898	119	10.901	52		10.897	5956	10.9	4514	10.896	1653	10.901	2513	10.896	3117	10.898	2326	10.899	7569	10.898	4442	10.901	2634
10.905	46	10.908	59	10.904	7	10.909	77	10.904	30	10.906	44	10.908	49	10.906	76	10.909	32		10.905	7292	10.908	5433	10.904	2764	10.909	3682	10.904	3924	10.906	3133	10.908	9267	10.906	6006	10.909	3886
10.914	60	10.917	37	10.913	44	10.917	55	10.912	98	10.914	159	10.916	50	10.915	108	10.917	82		10.914	7647	10.917	6646	10.913	3811	10.917	5277	10.912	5216	10.914	4337	10.916	10755	10.915	8009	10.917	6102
10.922	4	10.925	69	10.921	111	10.925	73	10.921	71	10.923	9	10.924	19	10.923	135	10.926	23		10.922	8556	10.925	7269	10.921	4994	10.925	5808	10.921	6610	10.923	5130	10.924	11829	10.923	9913	10.926	7301
10.93	50	10.933	53	10.929	125	10.934	28	10.929	5	10.931	33	10.932	31	10.931	15	10.934	7		10.93	9448	10.933	8690	10.929	6166	10.934	7877	10.929	7171	10.931	6289	10.932	12946	10.931	10566	10.934	8131
10.939	32	10.942	73	10.937	68	10.942	71	10.937	47	10.939	50	10.941	57	10.939	15	10.942	44		10.939	9244	10.942	9076	10.937	6877	10.942	8414	10.937	7899	10.939	7154	10.941	13709	10.939	11938	10.942	10195
10.947	43	10.95	94	10.946	109	10.95	57	10.945	13	10.948	142	10.949	57	10.948	3	10.95	6		10.947	8185	10.95	9156	10.946	8243	10.95	9199	10.945	8511	10.948	8451	10.949	12269	10.948	12334	10.95	11645
10.955	129	10.958	26	10.954	82	10.959	78	10.954	62	10.956	52	10.957	47	10.956	51	10.959	1		10.955	8521	10.958	8614	10.954	7781	10.959	9736	10.954	8033	10.956	8598	10.957	12219	10.956	13065	10.959	12286
10.963	57	10.966	91	10.962	52	10.967	61	10.962	187	10.964	9	10.966	90	10.964	3	10.967	37		10.963	7833	10.966	8598	10.962	7974	10.967	9894	10.962	8450	10.964	9174	10.966	11918	10.964	12435	10.967	11475
10.972	52	10.975	31	10.971	105	10.975	52	10.97	17	10.972	63	10.974	74	10.972	82	10.975	34		10.972	6256	10.975	7109	10.971	9163	10.975	9163	10.97	8601	10.972	9688	10.974	10239	10.972	11523	10.975	12742
10.98	87	10.983	83	10.979	34	10.983	35	10.979	62	10.981	19	10.982	31	10.981	126	10.984	33		10.98	5700	10.983	6418	10.979	8061	10.983	8339	10.979	7694	10.981	8993	10.982	9617	10.981	10710	10.984	12059
10.988	45	10.991	40	10.987	43	10.992	29	10.987	88	10.989	130	10.99	36	10.989	102	10.992	53		10.988	5211	10.991	5988	10.987	7170	10.992	8309	10.987	6788	10.989	7711	10.99	8652	10.989	9777	10.992	10777
10.996	46	10.999	48	10.995	45	11	9	10.995	66	10.997	11	10.999	16	10.997	14	11	86		10.996	4103	10.999	4690	10.995	6768	11	7021	10.995	5832	10.997	6987	10.999	7737	10.997	9221	11	9374
11.005	50	11.008	85	11.004	10	11.008	128	11.003	92	11.005	32	11.007	141	11.006	62	11.008	85		11.005	3582	11.008	3932	11.004	6195	11.008	6161	11.003	5019	11.005	6374	11.007	6910	11.006	7929	11.008	9079
11.013	88	11.016	22	11.012	135	11.016	10	11.012	55	11.014	22	11.015	33	11.014	59	11.017	64		11.013	2880	11.016	3373	11.012	5316	11.016	5195	11.012	4239	11.014	4892	11.015	5172	11.014	6681	11.017	8028
11.021	88	11.024	32	11.02	28	11.025	18	11.02	18	11.022	21	11.023	55	11.022	197	11.025	5		11.021	2350	11.024	2872	11.02	4397	11.025	3899	11.02	3915	11.022	4535	11.023	4104	11.022	5510	11.025	7567
11.03	76	11.032	107	11.028	68	11.033	23	11.028	62	11.03	98	11.032	67	11.03	19	11.033	37		11.03	1725	11.032	2212	11.028	3722	11.033	3285	11.028	3165	11.03	3794	11.032	3496	11.03	4440	11.033	6247
11.038	91	11.041	98	11.037	84	11.041	61	11.036	102	11.038	33	11.04	6	11.039	67	11.041	121		11.038	1260	11.041	1739	11.037	3343	11.041	3017	11.036	2442	11.038	3187	11.04	2769	11.039	3548	11.041	5133
11.046	62	11.049	26	11.045	10	11.049	7	11.045	49	11.047	8	11.048	15	11.047	97	11.05	27		11.046	1230	11.049	1550	11.045	2304	11.049	2291	11.045	2051	11.047	2514	11.048	2508	11.047	3066	11.05	3579
11.054	27	11.057	22	11.053	44	11.058	57	11.053	44	11.055	0	11.057	14	11.055	0	11.058	63		11.054	798	11.057	1239	11.053	2023	11.058	1885	11.053	1392	11.055	2046	11.057	1839	11.055	2467	11.058	3273
11.063	32	11.066	26	11.062	88	11.066	15	11.061	44	11.063	32	11.065	35	11.063	12	11.066	84		11.063	819	11.066	823	11.062	1646	11.066	1429	11.061	1283	11.063	1564	11.065	1532	11.063	1977	11.066	2903
11.071	108	11.074	89	11.07	113	11.074	27	11.069	75	11.072	40	11.073	24	11.072	80	11.074	43		11.071	681	11.074	859	11.07	1439	11.074	1196	11.069	936	11.072	1280	11.073	1156	11.072	1910	11.074	2173
11.079	59	11.082	82	11.078	24	11.083	12	11.078	53	11.08	22	11.081	75	11.08	66	11.083	75		11.079	460	11.082	684	11.078	1028	11.083	957	11.078	800	11.08	1118	11.081	1501	11.08	1368	11.083	1763
11.087	75	11.09	62	11.086	63	11.091	85	11.086	34	11.088	150	11.09	3	11.088	39	11.091	9		11.087	477	11.09	666	11.086	828	11.091	730	11.086	725	11.088	965	11.09	1047	11.088	1204	11.091	1519
11.096	46	11.099	178	11.095	66	11.099	50	11.094	55	11.096	59	11.098	126	11.096	43	11.099	25		11.096	511	11.099	489	11.095	736	11.099	948	11.094	531	11.096	812	11.098	1021	11.096	1252	11.099	1256
11.104	150	11.107	42	11.103	65	11.107	57	11.103	76	11.105	34	11.106	10	11.105	51	11.108	150		11.104	414	11.107	489	11.103	635	11.107	635	11.103	616	11.105	782	11.106	1458	11.105	1104	11.108	1378
11.112	37	11.115	85	11.111	22	11.116	21	11.111	26	11.113	85	11.114	27	11.113	11	11.116	10		11.112	715	11.115	500	11.111	748	11.116	659	11.111	563	11.113	783	11.114	1487	11.113	1053	11.116	1359
11.12	31	11.123	33	11.119	40	11.124	161	11.119	21	11.121	88	11.123	101	11.121	28	11.124	35		11.12	636	11.123	806	11.119	729	11.124	819	11.119	463	11.121	589	11.123	1404	11.121	1274	11.124	902
11.129	97	11.132	49	11.128	34	11.132	51	11.127	55	11.129	14	11.131	12	11.13	47	11.132	88		11.129	984	11.132	1143	11.128	597	11.132	716	11.127	582	11.129	748	11.131	1535	11.13	1434	11.132	1343
11.137	37	11.14	41	11.136	76	11.14	39	11.136	57	11.138	46	11.139	1	11.138	17	11.141	22		11.137	1122	11.14	1361	11.136	777	11.14	1007	11.136	734	11.138	639	11.139	2016	11.138	1699	11.141	1292
11.145	61	11.148	44	11.144	42	11.149	42	11.144	29	11.146	109	11.147	66	11.146	7	11.149	100		11.145	1458	11.148	1792	11.144	813	11.149	1078	11.144	895	11.146	795	11.147	2201	11.146	2050	11.149	1505
11.154	7	11.157	98	11.152	87	11.157	39	11.152	70	11.154	9	11.156	18	11.154	38	11.157	58		11.154	1868	11.157	2353	11.152	855	11.157	1266	11.152	1064	11.154	1382	11.156	2619	11.154	2464	11.157	1763
11.162	43	11.165	12	11.161	43	11.165	66	11.16	51	11.163	62	11.164	47	11.163	5	11.165	6		11.162	2774	11.165	2575	11.161	1340	11.165	1453	11.16	1956	11.163	1427	11.164	3002	11.163	2398	11.165	1844
11.17	29	11.173	57	11.169	71	11.174	25	11.169	69	11.171	95	11.172	9	11.171	7	11.174	11		11.17	3446	11.173	3460	11.169	1847	11.174	2439	11.169	2665	11.171	2320	11.172	3104	11.171	3219	11.174	2155
11.178	92	11.181	20	11.177	71	11.182	13	11.177	138	11.179	4	11.181	26	11.179	54	11.182	61		11.178	4123	11.181	3986	11.177	2249	11.182	3070	11.177	2984	11.179	2712	11.181	4032	11.179	3378	11.182	2592
11.187	59	11.19	45	11.186	12	11.19	29	11.185	36	11.187	10	11.189	108	11.187	37	11.19	32		11.187	4565	11.19	5157	11.186	2877	11.19	3465	11.185	3779	11.187	3137	11.189	4996	11.187	3647	11.19	3187
11.195	16	11.198	35	11.194	72	11.198	38	11.193	65	11.196	46	11.197	26	11.196	95	11.198	81		11.195	5026	11.198	5618	11.194	3815	11.198	4063	11.193	4518	11.196	4033	11.197	5421	11.196	4202	11.198	3083
11.203	25	11.206	18	11.202	96	11.207	127	11.202	115	11.204	112	11.205	21	11.204	123	11.207	13		11.203	5350	11.206	5102	11.202	4781	11.207	5284	11.202	5101	11.204	5096	11.205	5210	11.204	4625	11.207	3714
11.211	39	11.214	38	11.21	30	11.215	76	11.21	70	11.212	0	11.214	46	11.212	85	11.215	75		11.211	4984	11.214	5185	11.21	4470	11.215	6034	11.21	5337	11.212	5514	11.214	6011	11.212	5196	11.215	4825
11.22	30	11.223	23	11.219	101	11.223	132	11.218	66	11.22	9	11.222	71	11.22	95	11.223	24		11.22	5703	11.223	5893	11.219	5701	11.223	5554	11.218	5378	11.22	5835	11.222	6051	11.22	5708	11.223	5080
11.228	11	11.231	14	11.227	24	11.231	5	11.227	20	11.229	87	11.23	43	11.229	6	11.232	4		11.228	5657	11.231	6009	11.227	5669	11.231	6085	11.227	5611	11.229	5864	11.23	5903	11.229	5100	11.232	5808
11.236	12	11.239	28	11.235	11	11.24	20	11.235	2	11.237	35	11.238	25	11.237	82	11.24	22		11.236	5819	11.239	5099	11.235	5167	11.24	6126	11.235	6268	11.237	5821	11.238	6507	11.237	6124	11.24	6302
11.245	56	11.247	41	11.243	13	11.248	24	11.243	57	11.245	56	11.247	33	11.245	100	11.248	62		11.245	5971	11.247	5896	11.243	5136	11.248	5514	11.243	5442	11.245	5962	11.247	6590	11.245	6192	11.248	5877
11.253	67	11.256	58	11.252	16	11.256	33	11.251	15	11.253	12	11.255	30	11.254	32	11.256	25		11.253	5561	11.256	5721	11.252	5703	11.256	6331	11.251	5723	11.253	6595	11.255	6201	11.254	6441	11.256	5845
11.261	70	11.264	34	11.26	26	11.264	7	11.26	44	11.262	47	11.263	6	11.262	6	11.265	14		11.261	5186	11.264	5924	11.26	5210	11.264	5924	11.26	5852	11.262	5897	11.263	6800	11.262	5805	11.265	5640
11.269	43	11.272	12	11.268	65	11.273	55	11.268	36	11.27	41	11.271	42	11.27	13	11.273	96		11.269	5632	11.272	5649	11.268	5823	11.273	5921	11.268	6036	11.27	5711	11.271	6673	11.27	5675	11.273	5849
11.278	34	11.281	23	11.277	74	11.281	58	11.276	43	11.278	20	11.28	16	11.278	15	11.281	68		11.278	5750	11.281	5789	11.277	6030	11.281	6115	11.276	5597	11.278	6319	11.28	7372	11.278	6030	11.281	5951
11.286	23	11.289	34	11.285	119	11.289	15	11.284	54	11.287	7	11.288	9	11.287	22	11.289	62		11.286	5983	11.289	6241	11.285	5353	11.289	6753	11.284	5686	11.287	5793	11.288	6492	11.287	6276	11.289	6376
11.294	58	11.297	19	11.293	38	11.298	68	11.293	18	11.295	29	11.296	32	11.295	20	11.298	18		11.294	5809	11.297	5704	11.293	6135	11.298	6205	11.293	5782	11.295	5701	11.296	7391	11.295	6281	11.298	5411
11.302	79	11.305	57	11.301	2	11.306	13	11.301	26	11.303	42	11.305	15	11.303	18	11.306	6		11.302	6077	11.305	5766	11.301	4889	11.306	6014	11.301	5934	11.303	5720	11.305	7392	11.303	6182	11.306	5949
11.311	9	11.314	2	11.31	7	11.314	46	11.309	59	11.311	11	11.313	35	11.311	136	11.314	71		11.311	5883	11.314	5923	11.31	5792	11.314	6648	11.309	5558	11.311	5863	11.313	7227	11.311	6263	11.314	7130
11.319	29	11.322	12	11.318	50	11.322	32	11.318	13	11.32	14	11.321	76	11.32	45	11.323	108		11.319	6749	11.322	7089	11.318	5985	11.322	6225	11.318	5922	11.32	5126	11.321	8063	11.32	6181	11.323	6570
11.327	56	11.33	34	11.326	136	11.331	19	11.326	30	11.328	80	11.329	54	11.328	34	11.331	27		11.327	6226	11.33	6524	11.326	5504	11.331	6212	11.326	6319	11.328	6416	11.329	7719	11.328	6932	11.331	6609
11.336	30	11.338	41	11.334	31	11.339	44	11.334	70	11.336	18	11.338	38	11.336	4	11.339	136		11.336	6287	11.338	6103	11.334	5685	11.339	6826	11.334	6279	11.336	6031	11.338	7348	11.336	6057	11.339	6021
11.344	22	11.347	49	11.343	9	11.347	58	11.342	171	11.344	66	11.346	15	11.345	33	11.347	42		11.344	6036	11.347	6653	11.343	5850	11.347	6955	11.342	5946	11.344	5814	11.346	7637	11.345	7253	11.347	5660
11.352	35	11.355	61	11.351	22	11.355	33	11.351	6	11.353	46	11.354	3	11.353	21	11.356	14		11.352	6288	11.355	6686	11.351	6418	11.355	6502	11.351	6258	11.353	6078	11.354	7095	11.353	6111	11.356	5780
11.36	100	11.363	91	11.359	8	11.364	9	11.359	87	11.361	49	11.362	27	11.361	4	11.364	20		11.36	6184	11.363	6574	11.359	5857	11.364	6889	11.359	7122	11.361	6399	11.362	7180	11.361	6827	11.364	6181
11.369	5	11.371	12	11.367	8	11.372	80	11.367	23	11.369	52	11.371	14	11.369	123	11.372	20		11.369	6735	11.371	6580	11.367	6690	11.372	6718	11.367	7209	11.369	6505	11.371	6500	11.369	6646	11.372	6995
11.377	17	11.38	51	11.376	67	11.38	33	11.375	4	11.377	4	11.379	12	11.378	28	11.38	94		11.377	5370	11.38	6485	11.376	5877	11.38	6608	11.375	7074	11.377	6323	11.379	6492	11.378	6434	11.38	6263
11.385	94	11.388	19	11.384	7	11.389	0	11.384	63	11.386	40	11.387	24	11.386	24	11.389	19		11.385	5713	11.388	6289	11.384	6070	11.389	7143	11.384	6241	11.386	5861	11.387	6887	11.386	6532	11.389	6223
11.393	117	11.396	9	11.392	25	11.397	18	11.392	232	11.394	15	11.396	13	11.394	64	11.397	112		11.393	5374	11.396	6357	11.392	5571	11.397	6189	11.392	6435	11.394	6451	11.396	6145	11.394	6343	11.397	6664
11.402	17	11.405	22	11.401	44	11.405	25	11.4	1	11.402	4	11.404	64	11.402	39	11.405	73		11.402	5335	11.405	5752	11.401	5809	11.405	6427	11.4	6091	11.402	7177	11.404	5279	11.402	5659	11.405	6209
11.41	45	11.413	22	11.409	32	11.413	49	11.408	32	11.411	59	11.412	58	11.411	97	11.413	29		11.41	5450	11.413	5680	11.409	5898	11.413	6022	11.408	5741	11.411	5924	11.412	5070	11.411	5288	11.413	5336
11.418	61	11.421	38	11.417	10	11.422	50	11.417	13	11.419	46	11.42	87	11.419	36	11.422	21		11.418	4458	11.421	5285	11.417	5313	11.422	6326	11.417	5722	11.419	6179	11.42	4367	11.419	4891	11.422	4482
11.427	43	11.429	101	11.425	67	11.43	64	11.425	108	11.427	31	11.429	68	11.427	48	11.43	12		11.427	3841	11.429	4797	11.425	5437	11.43	5391	11.425	5879	11.427	6211	11.429	4472	11.427	4192	11.43	4276
11.435	60	11.438	68	11.434	50	11.438	47	11.433	7	11.435	30	11.437	19	11.435	97	11.438	135		11.435	3571	11.438	4713	11.434	5454	11.438	5054	11.433	4956	11.435	5204	11.437	3287	11.435	3969	11.438	3870
11.443	32	11.446	62	11.442	28	11.446	7	11.442	32	11.444	1	11.445	48	11.444	85	11.447	34		11.443	3281	11.446	3852	11.442	5261	11.446	3968	11.442	4475	11.444	4434	11.445	3243	11.444	3390	11.447	3492
11.451	141	11.454	4	11.45	135	11.455	37	11.45	37	11.452	4	11.453	15	11.452	44	11.455	51		11.451	3088	11.454	3914	11.45	4202	11.455	4628	11.45	4298	11.452	4550	11.453	2863	11.452	2978	11.455	3357
11.46	7	11.462	24	11.458	2	11.463	2	11.458	5	11.46	90	11.462	94	11.46	3	11.463	95		11.46	2676	11.462	3467	11.458	3862	11.463	4234	11.458	3928	11.46	3977	11.462	2110	11.46	2419	11.463	2527
11.468	38	11.471	27	11.467	68	11.471	61	11.466	36	11.468	34	11.47	55	11.469	91	11.471	100		11.468	2317	11.471	2852	11.467	2859	11.471	3182	11.466	3586	11.468	3943	11.47	1785	11.469	1952	11.471	2668
11.476	20	11.479	35	11.475	23	11.479	63	11.475	80	11.477	14	11.478	101	11.477	12	11.48	42		11.476	2718	11.479	2573	11.475	2882	11.479	3158	11.475	3101	11.477	2933	11.478	1593	11.477	1844	11.48	1961
11.484	69	11.487	52	11.483	40	11.488	68	11.483	9	11.485	4	11.486	131	11.485	190	11.488	9		11.484	2103	11.487	2405	11.483	2306	11.488	2933	11.483	2777	11.485	2537	11.486	1742	11.485	1964	11.488	1757
11.493	27	11.496	29	11.491	35	11.496	50	11.491	15	11.493	65	11.495	9	11.493	20	11.496	18		11.493	2095	11.496	2584	11.491	2567	11.496	2166	11.491	2508	11.493	2776	11.495	1715	11.493	1375	11.496	1408
11.501	13	11.504	8	11.5	49	11.504	37	11.499	59	11.502	15	11.503	76	11.502	5	11.504	103		11.501	1578	11.504	2033	11.5	1989	11.504	2323	11.499	2292	11.502	2145	11.503	1414	11.502	1400	11.504	1468
11.509	31	11.512	7	11.508	11	11.513	51	11.508	26	11.51	60	11.511	68	11.51	10	11.513	30		11.509	2037	11.512	1696	11.508	2382	11.513	2385	11.508	2122	11.51	1731	11.511	1216	11.51	1312	11.513	1495
11.518	74	11.52	14	11.516	43	11.521	82	11.516	89	11.518	56	11.52	72	11.518	29	11.521	20		11.518	1050	11.52	1507	11.516	1863	11.521	1927	11.516	1928	11.518	1776	11.52	1246	11.518	1240	11.521	971
11.526	115	11.529	35	11.525	52	11.529	63	11.524	13	11.526	23	11.528	65	11.526	33	11.529	13		11.526	1580	11.529	1525	11.525	1901	11.529	2171	11.524	2189	11.526	1811	11.528	802	11.526	915	11.529	987
11.534	18	11.537	46	11.533	31	11.537	92	11.533	87	11.535	27	11.536	87	11.535	31	11.538	59		11.534	1594	11.537	1614	11.533	1690	11.537	1692	11.533	2020	11.535	1516	11.536	1072	11.535	910	11.538	950
11.542	25	11.545	31	11.541	7	11.546	70	11.541	38	11.543	39	11.544	7	11.543	8	11.546	26		11.542	1361	11.545	1452	11.541	1655	11.546	1617	11.541	1640	11.543	1401	11.544	1177	11.543	923	11.546	980
11.551	9	11.553	17	11.549	31	11.554	56	11.549	125	11.551	16	11.553	82	11.551	102	11.554	32		11.551	1522	11.553	1402	11.549	1111	11.554	1735	11.549	1539	11.551	1434	11.553	1235	11.551	885	11.554	898
11.559	21	11.562	48	11.558	88	11.562	5	11.557	72	11.559	40	11.561	31	11.56	69	11.562	32		11.559	1696	11.562	1326	11.558	1104	11.562	1257	11.557	1326	11.559	1462	11.561	1062	11.56	1171	11.562	646
11.567	13	11.57	17	11.566	49	11.57	66	11.566	27	11.568	37	11.569	37	11.568	14	11.571	20		11.567	1276	11.57	1407	11.566	1146	11.57	1367	11.566	1399	11.568	1406	11.569	1090	11.568	775	11.571	736
11.575	86	11.578	43	11.574	23	11.579	40	11.574	40	11.576	91	11.577	18	11.576	18	11.579	156		11.575	1466	11.578	1210	11.574	973	11.579	1259	11.574	1294	11.576	1167	11.577	1385	11.576	1081	11.579	746
11.584	14	11.586	19	11.582	40	11.587	38	11.582	78	11.584	44	11.586	59	11.584	5	11.587	68		11.584	1408	11.586	1347	11.582	1320	11.587	1230	11.582	1409	11.584	1372	11.586	1216	11.584	649	11.587	729
11.592	41	11.595	73	11.591	55	11.595	42	11.59	52	11.592	35	11.594	37	11.593	40	11.595	12		11.592	1989	11.595	1242	11.591	1261	11.595	1413	11.59	1276	11.592	1111	11.594	1359	11.593	971	11.595	963
11.6	97	11.603	40	11.599	68	11.604	34	11.599	103	11.601	36	11.602	62	11.601	13	11.604	19		11.6	1891	11.603	1318	11.599	1282	11.604	1678	11.599	1144	11.601	1259	11.602	1655	11.601	957	11.604	798
11.609	8	11.611	104	11.607	39	11.612	87	11.607	176	11.609	37	11.611	7	11.609	12	11.612	49		11.609	2286	11.611	1416	11.607	1145	11.612	1810	11.607	1184	11.609	1173	11.611	2337	11.609	1230	11.612	1024
11.617	5	11.62	84	11.616	53	11.62	140	11.615	39	11.617	96	11.619	122	11.617	9	11.62	27		11.617	2154	11.62	1370	11.616	1134	11.62	1961	11.615	1297	11.617	1128	11.619	2641	11.617	1212	11.62	1113
11.625	60	11.628	35	11.624	36	11.628	42	11.623	60	11.626	73	11.627	27	11.626	39	11.628	48		11.625	2751	11.628	1569	11.624	1614	11.628	2345	11.623	1479	11.626	1745	11.627	3216	11.626	2047	11.628	1315
11.633	16	11.636	82	11.632	120	11.637	55	11.632	57	11.634	76	11.635	86	11.634	156	11.637	62		11.633	3328	11.636	2020	11.632	1446	11.637	2253	11.632	1530	11.634	1352	11.635	4245	11.634	2059	11.637	1579
11.642	46	11.644	64	11.64	82	11.645	35	11.64	62	11.642	138	11.644	37	11.642	77	11.645	3		11.642	3143	11.644	2127	11.64	1672	11.645	2683	11.64	2200	11.642	1488	11.644	4291	11.642	2536	11.645	2103
11.65	72	11.653	33	11.649	52	11.653	33	11.648	17	11.65	40	11.652	68	11.65	37	11.653	21		11.65	2876	11.653	2287	11.649	1676	11.653	2972	11.648	2026	11.65	2213	11.652	4371	11.65	2957	11.653	2728
11.658	152	11.661	127	11.657	95	11.661	40	11.657	28	11.659	18	11.66	78	11.659	13	11.662	25		11.658	3069	11.661	2134	11.657	1959	11.661	3208	11.657	1855	11.659	2095	11.66	4822	11.659	3266	11.662	2439
11.666	16	11.669	30	11.665	109	11.67	46	11.665	170	11.667	29	11.668	19	11.667	69	11.67	47		11.666	3572	11.669	2290	11.665	2340	11.67	3719	11.665	1536	11.667	2145	11.668	5018	11.667	3608	11.67	2792
11.675	123	11.677	85	11.673	159	11.678	29	11.673	57	11.675	12	11.677	16	11.675	36	11.678	5		11.675	3724	11.677	2598	11.673	1928	11.678	3123	11.673	1646	11.675	2177	11.677	4834	11.675	3330	11.678	3057
11.683	22	11.686	89	11.682	45	11.686	9	11.681	28	11.683	56	11.685	14	11.684	14	11.686	30		11.683	3295	11.686	2344	11.682	2202	11.686	3727	11.681	1894	11.683	2179	11.685	4995	11.684	3205	11.686	3426
11.691	74	11.694	90	11.69	27	11.694	70	11.69	50	11.692	96	11.693	24	11.692	6	11.695	33		11.691	2684	11.694	2435	11.69	2139	11.694	3485	11.69	2075	11.692	1921	11.693	4995	11.692	3669	11.695	3497
11.699	15	11.702	85	11.698	62	11.703	22	11.698	41	11.7	66	11.701	12	11.7	0	11.703	16		11.699	2399	11.702	1923	11.698	2117	11.703	3295	11.698	1793	11.7	1975	11.701	5220	11.7	3884	11.703	3521
11.708	28	11.711	64	11.706	52	11.711	37	11.706	54	11.708	10	11.71	90	11.708	8	11.711	64		11.708	2660	11.711	1779	11.706	2066	11.711	3133	11.706	1791	11.708	1801	11.71	4390	11.708	3459	11.711	3298
11.716	98	11.719	53	11.715	30	11.719	29	11.714	22	11.716	35	11.718	50	11.717	84	11.719	64		11.716	2368	11.719	1634	11.715	1830	11.719	2840	11.714	1800	11.716	1761	11.718	4167	11.717	3438	11.719	3352
11.724	118	11.727	36	11.723	88	11.728	10	11.723	12	11.725	58	11.726	88	11.725	38	11.728	47		11.724	2030	11.727	1598	11.723	1391	11.728	2517	11.723	1317	11.725	1554	11.726	4002	11.725	2842	11.728	3107
11.733	62	11.735	15	11.731	76	11.736	78	11.731	5	11.733	175	11.735	33	11.733	9	11.736	42		11.733	2106	11.735	1402	11.731	1408	11.736	2223	11.731	1182	11.733	1186	11.735	3479	11.733	2674	11.736	2554
11.741	79	11.744	26	11.74	67	11.744	91	11.739	48	11.741	86	11.743	46	11.741	50	11.744	160		11.741	1694	11.744	1266	11.74	1180	11.744	1870	11.739	1064	11.741	1550	11.743	2856	11.741	2404	11.744	2517
11.749	22	11.752	3	11.748	96	11.752	94	11.747	168	11.75	17	11.751	31	11.75	81	11.752	93		11.749	1648	11.752	1001	11.748	1241	11.752	1910	11.747	920	11.75	1214	11.751	2252	11.75	2021	11.752	2354
11.757	105	11.76	35	11.756	121	11.761	31	11.756	76	11.758	7	11.759	60	11.758	64	11.761	85		11.757	1365	11.76	936	11.756	1099	11.761	1830	11.756	1134	11.758	1296	11.759	2402	11.758	1491	11.761	2172
11.766	42	11.768	38	11.764	54	11.769	33	11.764	14	11.766	0	11.768	38	11.766	70	11.769	65		11.766	1129	11.768	1004	11.764	1012	11.769	1480	11.764	802	11.766	992	11.768	2276	11.766	1628	11.769	2042
11.774	40	11.777	75	11.773	10	11.777	63	11.772	29	11.774	23	11.776	54	11.774	3	11.777	10		11.774	823	11.777	871	11.773	801	11.777	1317	11.772	697	11.774	950	11.776	1633	11.774	1507	11.777	1659
11.782	48	11.785	30	11.781	77	11.785	58	11.781	16	11.783	4	11.784	53	11.783	30	11.786	105		11.782	887	11.785	735	11.781	790	11.785	1147	11.781	588	11.783	848	11.784	1710	11.783	1415	11.786	1288
11.79	93	11.793	71	11.789	15	11.794	60	11.789	9	11.791	61	11.792	68	11.791	9	11.794	46		11.79	714	11.793	563	11.789	637	11.794	1068	11.789	428	11.791	694	11.792	1182	11.791	1273	11.794	1271
11.799	95	11.801	1	11.797	15	11.802	66	11.797	19	11.799	66	11.801	17	11.799	17	11.802	70		11.799	572	11.801	450	11.797	565	11.802	1021	11.797	560	11.799	651	11.801	963	11.799	882	11.802	1058
11.807	35	11.81	21	11.806	59	11.81	7	11.805	71	11.807	4	11.809	12	11.808	52	11.81	25		11.807	611	11.81	396	11.806	471	11.81	653	11.805	508	11.807	628	11.809	993	11.808	697	11.81	894
11.815	27	11.818	20	11.814	52	11.819	29	11.814	8	11.816	9	11.817	9	11.816	21	11.819	108		11.815	485	11.818	584	11.814	468	11.819	684	11.814	544	11.816	452	11.817	691	11.816	765	11.819	734
11.824	110	11.826	38	11.822	33	11.827	26	11.822	60	11.824	61	11.825	35	11.824	20	11.827	21		11.824	699	11.826	457	11.822	363	11.827	636	11.822	394	11.824	599	11.825	872	11.824	534	11.827	911
11.832	80	11.835	109	11.831	16	11.835	45	11.83	55	11.832	192	11.834	128	11.832	51	11.835	65		11.832	419	11.835	465	11.831	504	11.835	608	11.83	304	11.832	608	11.834	558	11.832	517	11.835	541
11.84	40	11.843	63	11.839	46	11.843	52	11.838	38	11.841	89	11.842	11	11.841	126	11.843	84		11.84	471	11.843	419	11.839	445	11.843	618	11.838	388	11.841	528	11.842	598	11.841	651	11.843	359
11.848	146	11.851	94	11.847	47	11.852	74	11.847	46	11.849	123	11.85	115	11.849	17	11.852	63		11.848	428	11.851	559	11.847	322	11.852	550	11.847	485	11.849	436	11.85	650	11.849	409	11.852	501
11.857	50	11.859	91	11.855	52	11.86	35	11.855	63	11.857	56	11.859	25	11.857	5	11.86	44		11.857	498	11.859	327	11.855	301	11.86	457	11.855	433	11.857	286	11.859	440	11.857	506	11.86	440
11.865	31	11.868	10	11.864	60	11.868	46	11.863	105	11.865	15	11.867	30	11.865	83	11.868	174		11.865	400	11.868	255	11.864	305	11.868	429	11.863	366	11.865	353	11.867	307	11.865	551	11.868	302
11.873	13	11.876	101	11.872	102	11.876	91	11.872	29	11.874	170	11.875	13	11.874	90	11.877	85		11.873	406	11.876	284	11.872	361	11.876	241	11.872	206	11.874	263	11.875	470	11.874	593	11.877	358
11.881	112	11.884	66	11.88	173	11.885	103	11.88	48	11.882	18	11.883	11	11.882	26	11.885	108		11.881	393	11.884	318	11.88	240	11.885	309	11.88	358	11.882	327	11.883	254	11.882	256	11.885	291
11.89	95	11.892	36	11.888	23	11.893	147	11.888	10	11.89	72	11.892	66	11.89	47	11.893	36		11.89	403	11.892	301	11.888	204	11.893	302	11.888	406	11.89	318	11.892	348	11.89	190	11.893	210
11.898	69	11.901	25	11.897	105	11.901	80	11.896	76	11.898	21	11.9	32	11.899	22	11.901	13		11.898	574	11.901	396	11.897	220	11.901	322	11.896	189	11.898	147	11.9	435	11.899	354	11.901	273
11.906	68	11.909	47	11.905	4	11.909	23	11.905	25	11.907	102	11.908	39	11.907	104	11.91	34		11.906	1091	11.909	563	11.905	294	11.909	260	11.905	371	11.907	295	11.908	356	11.907	241	11.91	213
11.915	4	11.917	37	11.913	55	11.918	15	11.913	25	11.915	63	11.916	112	11.915	161	11.918	35		11.915	1896	11.917	865	11.913	210	11.918	351	11.913	586	11.915	396	11.916	584	11.915	269	11.918	290
11.923	105	11.925	60	11.921	48	11.926	12	11.921	42	11.923	52	11.925	174	11.923	8	11.926	60		11.923	2729	11.925	1514	11.921	431	11.926	790	11.921	691	11.923	312	11.925	877	11.923	545	11.926	298
11.931	13	11.934	28	11.93	41	11.934	40	11.929	7	11.931	36	11.933	3	11.932	210	11.934	56		11.931	3757	11.934	3081	11.93	541	11.934	1032	11.929	1286	11.931	460	11.933	1262	11.932	461	11.934	592
11.939	90	11.942	19	11.938	3	11.943	25	11.938	42	11.94	13	11.941	8	11.94	6	11.943	44		11.939	6607	11.942	4371	11.938	1107	11.943	1763	11.938	2254	11.94	1088	11.941	2337	11.94	1222	11.943	497
11.948	114	11.95	58	11.946	24	11.951	113	11.946	48	11.948	71	11.95	79	11.948	38	11.951	101		11.948	9778	11.95	6359	11.946	1855	11.951	3012	11.946	3744	11.948	1683	11.95	3858	11.948	1385	11.951	1034
11.956	88	11.959	21	11.955	52	11.959	37	11.954	60	11.956	9	11.958	38	11.956	39	11.959	3		11.956	14312	11.959	9478	11.955	2989	11.959	4324	11.954	6001	11.956	2487	11.958	5423	11.956	2623	11.959	1688
11.964	27	11.967	74	11.963	15	11.967	109	11.962	129	11.965	13	11.966	31	11.965	56	11.967	132		11.964	20182	11.967	14743	11.963	4884	11.967	7163	11.962	9240	11.965	4503	11.966	7616	11.965	4226	11.967	3042
11.972	52	11.975	60	11.971	116	11.976	33	11.971	26	11.973	134	11.974	163	11.973	57	11.976	57		11.972	27673	11.975	21022	11.971	7919	11.976	10291	11.971	13601	11.973	6649	11.974	11965	11.973	6872	11.976	4624
11.981	98	11.983	84	11.979	78	11.984	48	11.979	109	11.981	11	11.983	16	11.981	19	11.984	15		11.981	33732	11.983	28856	11.979	11469	11.984	14118	11.979	19075	11.981	10051	11.983	16791	11.981	8579	11.984	7652
11.989	86	11.992	70	11.988	91	11.992	41	11.987	19	11.989	62	11.991	18	11.989	66	11.992	3		11.989	42219	11.992	35522	11.988	16724	11.992	20343	11.987	26878	11.989	14662	11.991	22194	11.989	12718	11.992	10463
11.997	54	12	37	11.996	41	12	55	11.996	94	11.998	83	11.999	47	11.998	32	12.001	17		11.997	50021	12	42859	11.996	22007	12	27407	11.996	34176	11.998	20837	11.999	30296	11.998	18911	12.001	14428
12.005	77	12.008	93	12.004	146	12.009	94	12.004	93	12.006	73	12.007	52	12.006	74	12.009	82		12.005	57374	12.008	50788	12.004	28895	12.009	33512	12.004	41868	12.006	26854	12.007	40190	12.006	24279	12.009	21255
12.014	55	12.016	124	12.012	32	12.017	67	12.012	97	12.014	88	12.016	49	12.014	70	12.017	69		12.014	67924	12.016	59492	12.012	35416	12.017	41831	12.012	49860	12.014	34940	12.016	52940	12.014	31378	12.017	26171
12.022	181	12.025	96	12.021	15	12.025	128	12.02	55	12.022	58	12.024	26	12.023	61	12.025	86		12.022	76482	12.025	67567	12.021	43543	12.025	53967	12.02	58863	12.022	43230	12.024	66282	12.023	43081	12.025	37253
12.03	41	12.033	90	12.029	25	12.033	93	12.029	78	12.031	68	12.032	56	12.031	55	12.034	14		12.03	85050	12.033	73977	12.029	51409	12.033	64497	12.029	68341	12.031	51392	12.032	78427	12.031	54607	12.034	46036
12.039	66	12.041	107	12.037	24	12.042	18	12.037	72	12.039	29	12.04	84	12.039	73	12.042	39		12.039	90700	12.041	86272	12.037	62366	12.042	73260	12.037	78516	12.039	59842	12.04	93748	12.039	66240	12.042	55078
12.047	128	12.05	69	12.045	36	12.05	132	12.045	77	12.047	76	12.049	22	12.047	99	12.05	46		12.047	93532	12.05	92018	12.045	70383	12.05	81278	12.045	84795	12.047	72230	12.049	106886	12.047	81299	12.05	72227
12.055	101	12.058	98	12.054	16	12.058	26	12.053	95	12.056	94	12.057	110	12.056	65	12.058	55		12.055	100711	12.058	95202	12.054	80673	12.058	93638	12.053	93390	12.056	80607	12.057	115079	12.056	92072	12.058	82656
12.063	83	12.066	65	12.062	63	12.067	41	12.062	32	12.064	60	12.065	32	12.064	24	12.067	37		12.063	102652	12.066	99359	12.062	85083	12.067	101123	12.062	100830	12.064	92310	12.065	126860	12.064	106368	12.067	92571
12.072	144	12.074	11	12.07	94	12.075	84	12.07	15	12.072	112	12.074	7	12.072	86	12.075	46		12.072	101126	12.074	96747	12.07	93415	12.075	104853	12.07	102986	12.072	95283	12.074	126602	12.072	109804	12.075	103847
12.08	120	12.083	58	12.079	78	12.083	110	12.078	130	12.08	57	12.082	106	12.08	66	12.083	71		12.08	94797	12.083	92903	12.079	95994	12.083	105979	12.078	103886	12.08	99211	12.082	128632	12.08	114196	12.083	112831
12.088	37	12.091	74	12.087	60	12.091	74	12.086	79	12.089	34	12.09	20	12.089	132	12.091	29		12.088	86693	12.091	91439	12.087	95852	12.091	103303	12.086	103415	12.089	99764	12.09	126762	12.089	116354	12.091	114927
12.096	42	12.099	92	12.095	82	12.1	53	12.095	72	12.097	148	12.098	122	12.097	83	12.1	37		12.096	75156	12.099	80637	12.095	93082	12.1	96581	12.095	95777	12.097	103516	12.098	115901	12.097	109684	12.1	116209
12.105	57	12.107	60	12.103	40	12.108	50	12.103	67	12.105	15	12.107	21	12.105	52	12.108	15		12.105	66718	12.107	72332	12.103	87806	12.108	91718	12.103	88019	12.105	95291	12.107	108201	12.105	104631	12.108	112822
12.113	120	12.116	32	12.112	68	12.116	37	12.111	129	12.113	127	12.115	96	12.113	11	12.116	43		12.113	55919	12.116	60188	12.112	83319	12.116	83217	12.111	76311	12.113	89915	12.115	97474	12.113	101786	12.116	101630
12.121	18	12.124	57	12.12	113	12.124	9	12.12	66	12.122	87	12.123	43	12.122	30	12.125	3		12.121	46891	12.124	52113	12.12	77072	12.124	73202	12.12	65015	12.122	81146	12.123	83367	12.122	89676	12.125	99567
12.13	125	12.132	40	12.128	24	12.133	40	12.128	187	12.13	64	12.131	69	12.13	64	12.133	57		12.13	37278	12.132	43017	12.128	63017	12.133	61143	12.128	57783	12.13	72397	12.131	70457	12.13	79560	12.133	90727
12.138	77	12.141	19	12.136	65	12.141	34	12.136	34	12.138	106	12.14	138	12.138	12	12.141	71		12.138	30533	12.141	34329	12.136	57150	12.141	53208	12.136	47564	12.138	64006	12.14	58810	12.138	64084	12.141	82642
12.146	105	12.149	55	12.145	72	12.149	57	12.144	44	12.146	41	12.148	67	12.147	36	12.149	75		12.146	23326	12.149	27172	12.145	46946	12.149	42220	12.144	38279	12.146	53576	12.148	49545	12.147	54471	12.149	68897
12.154	29	12.157	50	12.153	16	12.158	15	12.153	42	12.155	148	12.156	62	12.155	6	12.158	36		12.154	19076	12.157	20859	12.153	37540	12.158	35568	12.153	31092	12.155	46049	12.156	40853	12.155	45946	12.158	57467
12.163	20	12.165	71	12.161	18	12.166	76	12.161	32	12.163	12	12.164	47	12.163	68	12.166	10		12.163	14348	12.165	15687	12.161	30319	12.166	27361	12.161	25346	12.163	35639	12.164	32128	12.163	36298	12.166	48364
12.171	54	12.174	43	12.17	90	12.174	64	12.169	24	12.171	81	12.173	11	12.171	34	12.174	63		12.171	10681	12.174	12912	12.17	24461	12.174	22319	12.169	18997	12.171	29519	12.173	24345	12.171	28397	12.174	37306
12.179	98	12.182	57	12.178	93	12.182	30	12.177	29	12.18	87	12.181	18	12.18	15	12.182	45		12.179	9130	12.182	10572	12.178	19673	12.182	17476	12.177	15499	12.18	22427	12.181	20614	12.18	23997	12.182	31929
12.187	114	12.19	86	12.186	106	12.191	38	12.186	109	12.188	7	12.189	18	12.188	47	12.191	2		12.187	7602	12.19	7597	12.186	15028	12.191	13890	12.186	11663	12.188	16969	12.189	16351	12.188	18215	12.191	25545
12.196	100	12.198	41	12.194	8	12.199	140	12.194	70	12.196	38	12.198	34	12.196	11	12.199	67		12.196	5536	12.198	6315	12.194	11507	12.199	11143	12.194	9901	12.196	14779	12.198	12862	12.196	13852	12.199	19381
12.204	76	12.207	29	12.203	54	12.207	84	12.202	38	12.204	36	12.206	45	12.204	141	12.207	44		12.204	4670	12.207	5343	12.203	10017	12.207	8697	12.202	7515	12.204	11446	12.206	9494	12.204	10534	12.207	14917
12.212	13	12.215	21	12.211	37	12.215	102	12.211	79	12.213	68	12.214	15	12.213	13	12.216	33		12.212	3534	12.215	4580	12.211	8048	12.215	6759	12.211	6292	12.213	8948	12.214	7695	12.213	8473	12.216	11960
12.221	133	12.223	27	12.219	40	12.224	119	12.219	39	12.221	67	12.222	46	12.221	56	12.224	18		12.221	3064	12.223	3648	12.219	5978	12.224	5282	12.219	5176	12.221	7088	12.222	5476	12.221	6526	12.224	9410
12.229	63	12.232	55	12.227	99	12.232	44	12.227	22	12.229	29	12.231	29	12.229	49	12.232	78		12.229	2665	12.232	3002	12.227	4961	12.232	4172	12.227	3953	12.229	6005	12.231	4486	12.229	5453	12.232	7223
12.237	58	12.24	26	12.236	75	12.24	67	12.235	89	12.237	35	12.239	4	12.238	30	12.24	21		12.237	2169	12.24	2514	12.236	3582	12.24	3384	12.235	3019	12.237	4618	12.239	3651	12.238	4381	12.24	5671
12.245	91	12.248	32	12.244	26	12.248	174	12.244	33	12.246	6	12.247	70	12.246	116	12.249	9		12.245	1785	12.248	2384	12.244	3148	12.248	2764	12.244	2812	12.246	3399	12.247	2841	12.246	3371	12.249	4528
12.254	25	12.256	58	12.252	53	12.257	61	12.252	28	12.254	47	12.255	0	12.254	40	12.257	5		12.254	1897	12.256	1898	12.252	2795	12.257	2270	12.252	2313	12.254	2828	12.255	2199	12.254	2532	12.257	3524
12.262	82	12.265	56	12.26	16	12.265	27	12.26	6	12.262	17	12.264	33	12.262	62	12.265	13		12.262	1602	12.265	1676	12.26	2613	12.265	2159	12.26	1994	12.262	2806	12.264	1739	12.262	1830	12.265	2649
12.27	61	12.273	26	12.269	152	12.273	15	12.268	189	12.27	33	12.272	22	12.271	6	12.273	11		12.27	1562	12.273	1527	12.269	2009	12.273	1602	12.268	1843	12.27	2130	12.272	1519	12.271	1807	12.273	2223
12.278	84	12.281	48	12.277	187	12.282	61	12.277	141	12.279	66	12.28	75	12.279	12	12.282	32		12.278	1226	12.281	1277	12.277	1595	12.282	1593	12.277	1493	12.279	1550	12.28	1174	12.279	1384	12.282	1866
12.287	52	12.289	75	12.285	32	12.29	22	12.285	56	12.287	39	12.289	3	12.287	28	12.29	32		12.287	1103	12.289	1047	12.285	1473	12.29	1229	12.285	1111	12.287	1736	12.289	1078	12.287	926	12.29	1374
12.295	37	12.298	39	12.294	54	12.298	49	12.293	42	12.295	23	12.297	59	12.295	44	12.298	53		12.295	1033	12.298	1057	12.294	1331	12.298	1013	12.293	1161	12.295	1417	12.297	787	12.295	825	12.298	1219
12.303	51	12.306	87	12.302	59	12.306	51	12.301	146	12.304	15	12.305	7	12.304	90	12.306	23		12.303	819	12.306	883	12.302	1130	12.306	1005	12.301	980	12.304	1412	12.305	644	12.304	731	12.306	900
12.311	18	12.314	69	12.31	20	12.315	19	12.31	5	12.312	17	12.313	13	12.312	20	12.315	34		12.311	790	12.314	810	12.31	1079	12.315	954	12.31	896	12.312	1015	12.313	554	12.312	670	12.315	768
12.32	64	12.322	11	12.318	49	12.323	43	12.318	7	12.32	27	12.322	40	12.32	78	12.323	21		12.32	649	12.322	664	12.318	772	12.323	850	12.318	961	12.32	785	12.322	552	12.32	556	12.323	596
12.328	20	12.331	27	12.327	52	12.331	73	12.326	6	12.328	87	12.33	141	12.328	3	12.331	31		12.328	1158	12.331	827	12.327	811	12.331	973	12.326	865	12.328	853	12.33	369	12.328	462	12.331	369
12.336	88	12.339	26	12.335	4	12.339	48	12.335	64	12.337	43	12.338	53	12.337	19	12.34	58		12.336	637	12.339	695	12.335	595	12.339	723	12.335	746	12.337	824	12.338	336	12.337	463	12.34	430
12.345	22	12.347	95	12.343	102	12.348	162	12.343	12	12.345	1	12.346	24	12.345	166	12.348	10		12.345	757	12.347	625	12.343	659	12.348	481	12.343	455	12.345	612	12.346	292	12.345	372	12.348	403
12.353	94	12.356	61	12.351	34	12.356	5	12.351	17	12.353	56	12.355	6	12.353	15	12.356	7		12.353	839	12.356	570	12.351	483	12.356	580	12.351	724	12.353	617	12.355	387	12.353	227	12.356	362
12.361	7	12.364	17	12.36	92	12.364	57	12.359	50	12.361	25	12.363	74	12.362	10	12.364	19		12.361	863	12.364	628	12.36	663	12.364	691	12.359	568	12.361	408	12.363	346	12.362	273	12.364	386
12.369	111	12.372	194	12.368	31	12.373	39	12.368	64	12.37	36	12.371	4	12.37	65	12.373	30		12.369	708	12.372	585	12.368	482	12.373	642	12.368	509	12.37	376	12.371	214	12.37	328	12.373	340
12.378	29	12.38	8	12.376	79	12.381	49	12.376	62	12.378	125	12.379	25	12.378	54	12.381	40		12.378	947	12.38	757	12.376	428	12.381	581	12.376	449	12.378	652	12.379	380	12.378	227	12.381	191
12.386	39	12.389	162	12.384	71	12.389	46	12.384	85	12.386	7	12.388	31	12.386	1	12.389	6		12.386	815	12.389	654	12.384	470	12.389	769	12.384	544	12.386	535	12.388	243	12.386	210	12.389	343
12.394	42	12.397	42	12.393	97	12.397	52	12.392	26	12.395	35	12.396	83	12.395	18	12.397	72		12.394	1085	12.397	531	12.393	540	12.397	734	12.392	511	12.395	424	12.396	347	12.395	222	12.397	354
12.402	35	12.405	32	12.401	17	12.406	48	12.401	59	12.403	50	12.404	84	12.403	30	12.406	55		12.402	1133	12.405	652	12.401	398	12.406	531	12.401	658	12.403	496	12.404	233	12.403	195	12.406	257
12.411	65	12.413	44	12.409	247	12.414	17	12.409	48	12.411	43	12.413	33	12.411	32	12.414	24		12.411	1142	12.413	941	12.409	760	12.414	810	12.409	605	12.411	500	12.413	423	12.411	252	12.414	182
12.419	10	12.422	88	12.418	31	12.422	2	12.417	117	12.419	13	12.421	28	12.419	123	12.422	31		12.419	1265	12.422	845	12.418	447	12.422	709	12.417	848	12.419	423	12.421	367	12.419	215	12.422	291
12.427	54	12.43	31	12.426	136	12.43	24	12.426	22	12.428	66	12.429	58	12.428	6	12.431	118		12.427	1123	12.43	754	12.426	669	12.43	639	12.426	643	12.428	670	12.429	394	12.428	287	12.431	286
12.436	8	12.438	23	12.434	38	12.439	54	12.434	58	12.436	79	12.437	6	12.436	33	12.439	7		12.436	969	12.438	784	12.434	633	12.439	612	12.434	737	12.436	509	12.437	466	12.436	212	12.439	304
12.444	52	12.446	43	12.442	126	12.447	61	12.442	47	12.444	8	12.446	116	12.444	33	12.447	15		12.444	790	12.446	623	12.442	644	12.447	994	12.442	933	12.444	550	12.446	559	12.444	421	12.447	482
12.452	96	12.455	24	12.451	69	12.455	30	12.45	12	12.452	4	12.454	133	12.453	13	12.455	60		12.452	748	12.455	819	12.451	488	12.455	673	12.45	744	12.452	796	12.454	556	12.453	320	12.455	351
12.46	109	12.463	142	12.459	53	12.463	52	12.459	49	12.461	7	12.462	74	12.461	26	12.464	110		12.46	815	12.463	873	12.459	581	12.463	730	12.459	808	12.461	586	12.462	745	12.461	556	12.464	377
12.469	55	12.471	79	12.467	96	12.472	29	12.467	47	12.469	110	12.47	88	12.469	58	12.472	78		12.469	709	12.471	871	12.467	652	12.472	626	12.467	686	12.469	735	12.47	713	12.469	519	12.472	562
12.477	105	12.48	32	12.475	56	12.48	40	12.475	10	12.477	47	12.479	45	12.477	39	12.48	3		12.477	815	12.48	611	12.475	711	12.48	863	12.475	649	12.477	704	12.479	700	12.477	644	12.48	726
12.485	96	12.488	37	12.484	29	12.488	124	12.483	66	12.485	25	12.487	76	12.486	25	12.488	18		12.485	831	12.488	946	12.484	809	12.488	626	12.483	780	12.485	911	12.487	673	12.486	677	12.488	660
12.493	28	12.496	5	12.492	52	12.497	101	12.492	68	12.494	21	12.495	23	12.494	65	12.497	19		12.493	582	12.496	612	12.492	695	12.497	777	12.492	707	12.494	761	12.495	837	12.494	683	12.497	824
12.502	33	12.504	85	12.5	4	12.505	35	12.5	57	12.502	57	12.504	46	12.502	39	12.505	121		12.502	695	12.504	650	12.5	656	12.505	628	12.5	677	12.502	637	12.504	1041	12.502	766	12.505	712
12.51	31	12.513	43	12.509	57	12.513	16	12.508	23	12.51	5	12.512	22	12.51	8	12.513	1		12.51	516	12.513	601	12.509	736	12.513	584	12.508	711	12.51	854	12.512	783	12.51	615	12.513	984
12.518	93	12.521	76	12.517	19	12.521	61	12.516	111	12.519	31	12.52	87	12.519	49	12.521	29		12.518	532	12.521	676	12.517	814	12.521	709	12.516	708	12.519	668	12.52	539	12.519	720	12.521	980
12.527	13	12.529	4	12.525	167	12.53	87	12.525	34	12.527	14	12.528	41	12.527	89	12.53	73		12.527	533	12.529	628	12.525	620	12.53	733	12.525	720	12.527	682	12.528	737	12.527	837	12.53	892
12.535	58	12.537	124	12.533	16	12.538	101	12.533	81	12.535	18	12.537	17	12.535	36	12.538	15		12.535	476	12.537	518	12.533	811	12.538	556	12.533	899	12.535	780	12.537	652	12.535	632	12.538	953
12.543	62	12.546	23	12.542	38	12.546	15	12.541	42	12.543	11	12.545	27	12.543	38	12.546	23		12.543	604	12.546	546	12.542	775	12.546	368	12.541	349	12.543	700	12.545	544	12.543	745	12.546	810
12.551	84	12.554	19	12.55	61	12.554	18	12.55	30	12.552	115	12.553	30	12.552	3	12.555	30		12.551	542	12.554	603	12.55	554	12.554	494	12.55	585	12.552	791	12.553	691	12.552	664	12.555	1017
12.56	24	12.562	119	12.558	40	12.563	6	12.558	44	12.56	39	12.561	8	12.56	95	12.563	141		12.56	409	12.562	419	12.558	477	12.563	462	12.558	610	12.56	726	12.561	637	12.56	756	12.563	920
12.568	45	12.571	2	12.566	50	12.571	33	12.566	44	12.568	11	12.57	61	12.568	91	12.571	55		12.568	461	12.571	591	12.566	623	12.571	378	12.566	756	12.568	907	12.57	567	12.568	681	12.571	800
12.576	54	12.579	38	12.575	70	12.579	70	12.574	39	12.576	14	12.578	74	12.577	66	12.579	87		12.576	615	12.579	467	12.575	627	12.579	659	12.574	742	12.576	981	12.578	500	12.577	547	12.579	879
12.584	81	12.587	6	12.583	27	12.587	110	12.583	55	12.585	21	12.586	44	12.585	63	12.588	24		12.584	462	12.587	440	12.583	555	12.587	404	12.583	506	12.585	686	12.586	408	12.585	687	12.588	854
12.593	66	12.595	29	12.591	88	12.596	26	12.591	59	12.593	82	12.594	54	12.593	0	12.596	75		12.593	514	12.595	575	12.591	897	12.596	524	12.591	525	12.593	746	12.594	416	12.593	519	12.596	687
12.601	123	12.604	40	12.599	27	12.604	30	12.599	41	12.601	64	12.603	30	12.601	3	12.604	59		12.601	573	12.604	457	12.599	889	12.604	512	12.599	590	12.601	855	12.603	469	12.601	546	12.604	779
12.609	22	12.612	48	12.608	41	12.612	55	12.607	39	12.61	35	12.611	58	12.61	13	12.612	10		12.609	526	12.612	669	12.608	717	12.612	402	12.607	561	12.61	866	12.611	423	12.61	378	12.612	763
12.617	23	12.62	29	12.616	46	12.621	24	12.616	5	12.618	2	12.619	118	12.618	55	12.621	91		12.617	452	12.62	592	12.616	636	12.621	395	12.616	712	12.618	773	12.619	383	12.618	393	12.621	540
12.626	24	12.628	40	12.624	4	12.629	4	12.624	7	12.626	38	12.628	55	12.626	38	12.629	17		12.626	393	12.628	516	12.624	857	12.629	349	12.624	530	12.626	729	12.628	509	12.626	551	12.629	633
12.634	30	12.637	86	12.633	82	12.637	81	12.632	31	12.634	28	12.636	76	12.634	42	12.637	62		12.634	778	12.637	566	12.633	696	12.637	478	12.632	589	12.634	815	12.636	385	12.634	406	12.637	508
12.642	104	12.645	138	12.641	95	12.645	86	12.64	14	12.643	74	12.644	12	12.643	20	12.645	91		12.642	494	12.645	552	12.641	649	12.645	464	12.64	791	12.643	736	12.644	331	12.643	478	12.645	631
12.651	72	12.653	61	12.649	55	12.654	54	12.649	5	12.651	26	12.652	6	12.651	57	12.654	89		12.651	514	12.653	647	12.649	777	12.654	587	12.649	1062	12.651	736	12.652	388	12.651	403	12.654	718
12.659	113	12.661	52	12.657	86	12.662	65	12.657	148	12.659	105	12.661	1	12.659	55	12.662	109		12.659	602	12.661	692	12.657	639	12.662	417	12.657	662	12.659	890	12.661	401	12.659	336	12.662	551
12.667	11	12.67	51	12.666	181	12.67	26	12.665	9	12.667	80	12.669	70	12.667	4	12.67	79		12.667	434	12.67	546	12.666	729	12.67	541	12.665	624	12.667	781	12.669	273	12.667	401	12.67	551
12.675	36	12.678	49	12.674	23	12.678	26	12.674	43	12.676	2	12.677	34	12.676	21	12.679	38		12.675	383	12.678	543	12.674	556	12.678	258	12.674	511	12.676	710	12.677	250	12.676	530	12.679	535
12.684	13	12.686	67	12.682	19	12.687	35	12.682	56	12.684	9	12.685	92	12.684	53	12.687	13		12.684	519	12.686	584	12.682	745	12.687	460	12.682	699	12.684	681	12.685	218	12.684	369	12.687	393
12.692	26	12.695	88	12.69	69	12.695	7	12.69	43	12.692	22	12.694	22	12.692	83	12.695	52		12.692	406	12.695	353	12.69	804	12.695	570	12.69	539	12.692	771	12.694	431	12.692	443	12.695	274
12.7	61	12.703	18	12.699	2	12.703	39	12.698	23	12.7	53	12.702	53	12.701	28	12.703	56		12.7	599	12.703	536	12.699	520	12.703	468	12.698	583	12.7	674	12.702	442	12.701	359	12.703	444
12.708	50	12.711	13	12.707	26	12.712	10	12.707	41	12.709	24	12.71	3	12.709	35	12.712	0		12.708	396	12.711	496	12.707	655	12.712	640	12.707	632	12.709	816	12.71	379	12.709	460	12.712	407
12.717	101	12.719	41	12.715	46	12.72	55	12.715	80	12.717	47	12.718	16	12.717	10	12.72	38		12.717	282	12.719	680	12.715	822	12.72	572	12.715	447	12.717	531	12.718	401	12.717	282	12.72	965
12.725	72	12.728	28	12.724	35	12.728	46	12.723	89	12.725	7	12.727	51	12.725	15	12.728	35		12.725	332	12.728	415	12.724	576	12.728	575	12.723	641	12.725	514	12.727	308	12.725	523	12.728	520
12.733	78	12.736	31	12.732	7	12.736	44	12.731	61	12.734	28	12.735	16	12.734	25	12.736	11		12.733	558	12.736	441	12.732	830	12.736	431	12.731	394	12.734	634	12.735	321	12.734	354	12.736	584
12.742	111	12.744	34	12.74	9	12.745	28	12.74	40	12.742	18	12.743	54	12.742	93	12.745	49		12.742	244	12.744	447	12.74	560	12.745	460	12.74	572	12.742	512	12.743	278	12.742	328	12.745	633
12.75	123	12.752	24	12.748	59	12.753	47	12.748	22	12.75	19	12.752	25	12.75	32	12.753	32		12.75	507	12.752	404	12.748	599	12.753	348	12.748	503	12.75	633	12.752	297	12.75	555	12.753	307
12.758	77	12.761	57	12.757	72	12.761	3	12.756	71	12.758	50	12.76	31	12.758	82	12.761	12		12.758	482	12.761	523	12.757	456	12.761	488	12.756	631	12.758	660	12.76	256	12.758	333	12.761	477
12.766	15	12.769	22	12.765	78	12.769	16	12.765	97	12.767	39	12.768	14	12.767	24	12.77	12		12.766	423	12.769	360	12.765	894	12.769	466	12.765	555	12.767	597	12.768	250	12.767	394	12.77	315
12.775	54	12.777	20	12.773	36	12.778	11	12.773	78	12.775	148	12.776	99	12.775	30	12.778	59		12.775	446	12.777	329	12.773	494	12.778	436	12.773	531	12.775	361	12.776	316	12.775	438	12.778	351
12.783	21	12.785	20	12.781	45	12.786	140	12.781	58	12.783	28	12.785	43	12.783	124	12.786	40		12.783	351	12.785	369	12.781	398	12.786	302	12.781	422	12.783	503	12.785	283	12.783	413	12.786	308
12.791	10	12.794	46	12.79	63	12.794	46	12.789	91	12.791	51	12.793	26	12.792	13	12.794	47		12.791	340	12.794	320	12.79	615	12.794	260	12.789	528	12.791	469	12.793	189	12.792	223	12.794	294
12.799	17	12.802	40	12.798	67	12.802	125	12.798	48	12.8	103	12.801	22	12.8	15	12.803	3		12.799	340	12.802	183	12.798	310	12.802	325	12.798	337	12.8	514	12.801	190	12.8	270	12.803	400
12.808	77	12.81	45	12.806	220	12.811	4	12.806	62	12.808	36	12.809	20	12.808	8	12.811	13		12.808	172	12.81	178	12.806	369	12.811	355	12.806	405	12.808	572	12.809	209	12.808	241	12.811	278
12.816	59	12.819	51	12.814	79	12.819	16	12.814	20	12.816	28	12.818	5	12.816	128	12.819	13		12.816	196	12.819	263	12.814	315	12.819	224	12.814	392	12.816	262	12.818	63	12.816	171	12.819	354
12.824	8	12.827	60	12.823	59	12.827	101	12.822	38	12.824	122	12.826	104	12.825	46	12.827	5		12.824	256	12.827	141	12.823	445	12.827	258	12.822	182	12.824	284	12.826	78	12.825	86	12.827	334
12.833	89	12.835	15	12.831	78	12.836	38	12.831	37	12.833	32	12.834	35	12.833	119	12.836	24		12.833	158	12.835	171	12.831	222	12.836	214	12.831	356	12.833	177	12.834	161	12.833	152	12.836	181
12.841	111	12.843	16	12.839	22	12.844	70	12.839	35	12.841	135	12.843	78	12.841	21	12.844	31		12.841	147	12.843	205	12.839	314	12.844	68	12.839	183	12.841	236	12.843	182	12.841	226	12.844	209
12.849	23	12.852	41	12.848	34	12.852	1	12.847	68	12.849	23	12.851	8	12.849	12	12.852	12		12.849	201	12.852	306	12.848	189	12.852	106	12.847	125	12.849	374	12.851	134	12.849	180	12.852	162
12.857	21	12.86	60	12.856	20	12.86	50	12.855	41	12.858	62	12.859	27	12.858	58	12.86	17		12.857	181	12.86	98	12.856	309	12.86	202	12.855	181	12.858	221	12.859	80	12.858	64	12.86	176
12.866	9	12.868	68	12.864	33	12.869	38	12.864	79	12.866	24	12.867	76	12.866	20	12.869	119		12.866	158	12.868	217	12.864	151	12.869	150	12.864	134	12.866	83	12.867	105	12.866	168	12.869	66
12.874	48	12.876	14	12.872	48	12.877	23	12.872	49	12.874	51	12.876	55	12.874	13	12.877	16		12.874	173	12.876	98	12.872	115	12.877	97	12.872	114	12.874	59	12.876	106	12.874	96	12.877	129
12.882	60	12.885	34	12.881	124	12.885	31	12.88	25	12.882	48	12.884	52	12.882	139	12.885	51		12.882	249	12.885	113	12.881	117	12.885	157	12.88	135	12.882	157	12.884	138	12.882	89	12.885	126
12.89	31	12.893	22	12.889	7	12.893	31	12.889	122	12.891	31	12.892	41	12.891	151	12.894	1		12.89	116	12.893	114	12.889	57	12.893	122	12.889	138	12.891	95	12.892	226	12.891	134	12.894	80
12.899	25	12.901	15	12.897	75	12.902	50	12.897	36	12.899	12	12.9	24	12.899	29	12.902	44		12.899	214	12.901	251	12.897	169	12.902	227	12.897	77	12.899	145	12.9	203	12.899	82	12.902	102
12.907	2	12.91	119	12.905	91	12.91	2	12.905	6	12.907	51	12.909	18	12.907	24	12.91	62		12.907	103	12.91	125	12.905	70	12.91	142	12.905	81	12.907	113	12.909	139	12.907	207	12.91	184
12.915	106	12.918	61	12.914	24	12.918	9	12.913	30	12.915	84	12.917	29	12.916	20	12.918	163		12.915	131	12.918	154	12.914	62	12.918	173	12.913	110	12.915	73	12.917	151	12.916	85	12.918	122
12.923	31	12.926	14	12.922	43	12.926	52	12.922	24	12.924	4	12.925	33	12.924	21	12.927	51		12.923	67	12.926	96	12.922	86	12.926	200	12.922	88	12.924	152	12.925	111	12.924	29	12.927	73
12.932	33	12.934	3	12.93	37	12.935	108	12.93	6	12.932	50	12.933	9	12.932	36	12.935	81		12.932	245	12.934	115	12.93	77	12.935	139	12.93	76	12.932	139	12.933	82	12.932	121	12.935	43
12.94	19	12.943	41	12.938	56	12.943	33	12.938	54	12.94	65	12.942	38	12.94	13	12.943	19		12.94	149	12.943	174	12.938	104	12.943	147	12.938	135	12.94	103	12.942	151	12.94	83	12.943	53
12.948	10	12.951	80	12.947	57	12.951	54	12.946	24	12.949	17	12.95	27	12.949	27	12.951	45		12.948	40	12.951	142	12.947	99	12.951	145	12.946	39	12.949	121	12.95	143	12.949	95	12.951	102
12.957	47	12.959	70	12.955	13	12.96	77	12.955	62	12.957	12	12.958	15	12.957	11	12.96	76		12.957	87	12.959	98	12.955	43	12.96	112	12.955	132	12.957	100	12.958	199	12.957	107	12.96	187
12.965	15	12.967	85	12.963	70	12.968	24	12.963	34	12.965	26	12.967	81	12.965	7	12.968	19		12.965	100	12.967	212	12.963	103	12.968	113	12.963	39	12.965	44	12.967	119	12.965	91	12.968	52
12.973	60	12.976	26	12.972	19	12.976	21	12.971	92	12.973	87	12.975	18	12.973	8	12.976	62		12.973	209	12.976	105	12.972	99	12.976	89	12.971	10	12.973	48	12.975	115	12.973	86	12.976	82
12.981	17	12.984	8	12.98	25	12.984	73	12.98	35	12.982	13	12.983	23	12.982	60	12.985	12		12.981	162	12.984	106	12.98	86	12.984	212	12.98	106	12.982	48	12.983	110	12.982	106	12.985	77
12.99	32	12.992	5	12.988	83	12.993	25	12.988	23	12.99	17	12.991	10	12.99	7	12.993	62		12.99	160	12.992	70	12.988	108	12.993	124	12.988	62	12.99	109	12.991	90	12.99	96	12.993	108
12.998	19	13	22	12.996	48	13.001	17	12.996	48	12.998	12	13	25	12.998	28	13.001	137		12.998	69	13	110	12.996	103	13.001	183	12.996	112	12.998	119	13	170	12.998	108	13.001	61
13.006	78	13.009	55	13.005	62	13.009	22	13.004	33	13.006	4	13.008	19	13.007	22	13.009	40		13.006	183	13.009	154	13.005	35	13.009	29	13.004	152	13.006	105	13.008	171	13.007	66	13.009	77
13.014	65	13.017	42	13.013	7	13.017	20	13.013	61	13.015	5	13.016	31	13.015	46	13.018	32		13.014	184	13.017	117	13.013	80	13.017	155	13.013	77	13.015	136	13.016	136	13.015	91	13.018	37
13.023	123	13.025	39	13.021	24	13.026	37	13.021	91	13.023	45	13.024	102	13.023	8	13.026	70		13.023	146	13.025	75	13.021	101	13.026	62	13.021	87	13.023	107	13.024	107	13.023	89	13.026	60
13.031	12	13.034	34	13.029	15	13.034	1	13.029	22	13.031	67	13.033	50	13.031	32	13.034	55		13.031	124	13.034	207	13.029	51	13.034	96	13.029	111	13.031	97	13.033	130	13.031	90	13.034	51
13.039	19	13.042	7	13.038	40	13.042	4	13.037	72	13.039	42	13.041	118	13.04	62	13.042	77		13.039	185	13.042	78	13.038	51	13.042	121	13.037	180	13.039	263	13.041	149	13.04	160	13.042	76
13.048	51	13.05	56	13.046	56	13.051	15	13.046	96	13.048	19	13.049	17	13.048	42	13.051	85		13.048	169	13.05	165	13.046	144	13.051	56	13.046	230	13.048	61	13.049	242	13.048	176	13.051	254
13.056	15	13.058	29	13.054	160	13.059	63	13.054	20	13.056	101	13.058	11	13.056	24	13.059	8		13.056	158	13.058	317	13.054	133	13.059	95	13.054	119	13.056	79	13.058	305	13.056	365	13.059	126
13.064	24	13.067	4	13.063	104	13.067	21	13.062	16	13.064	42	13.066	7	13.064	76	13.067	9		13.064	178	13.067	181	13.063	168	13.067	55	13.062	71	13.064	178	13.066	364	13.064	395	13.067	243
13.072	34	13.075	121	13.071	94	13.075	47	13.07	26	13.073	51	13.074	14	13.073	71	13.076	58		13.072	314	13.075	246	13.071	127	13.075	107	13.07	101	13.073	62	13.074	490	13.073	349	13.076	240
13.081	72	13.083	3	13.079	38	13.084	27	13.079	31	13.081	91	13.082	38	13.081	13	13.084	24		13.081	266	13.083	199	13.079	185	13.084	188	13.079	76	13.081	119	13.082	541	13.081	568	13.084	318
13.089	8	13.091	32	13.087	24	13.092	7	13.087	39	13.089	6	13.091	19	13.089	94	13.092	92		13.089	250	13.091	193	13.087	188	13.092	89	13.087	75	13.089	49	13.091	741	13.089	589	13.092	469
13.097	165	13.1	4	13.096	20	13.1	50	13.095	73	13.097	83	13.099	3	13.097	27	13.1	18		13.097	293	13.1	286	13.096	145	13.1	221	13.095	58	13.097	42	13.099	792	13.097	746	13.1	565
13.105	22	13.108	9	13.104	17	13.108	50	13.104	56	13.106	5	13.107	50	13.106	75	13.109	44		13.105	258	13.108	321	13.104	231	13.108	69	13.104	41	13.106	33	13.107	839	13.106	930	13.109	554
13.114	88	13.116	26	13.112	12	13.117	29	13.112	34	13.114	71	13.115	28	13.114	78	13.117	108		13.114	305	13.116	364	13.112	271	13.117	147	13.112	133	13.114	84	13.115	993	13.114	810	13.117	784
13.122	70	13.125	7	13.12	27	13.125	13	13.12	105	13.122	34	13.124	41	13.122	12	13.125	69		13.122	332	13.125	231	13.12	266	13.125	25	13.12	68	13.122	60	13.124	1147	13.122	1002	13.125	833
13.13	49	13.133	32	13.129	71	13.133	28	13.128	85	13.13	24	13.132	8	13.131	4	13.133	15		13.13	330	13.133	339	13.129	345	13.133	92	13.128	97	13.13	103	13.132	1030	13.131	1016	13.133	1021
13.139	48	13.141	40	13.137	4	13.141	28	13.137	30	13.139	63	13.14	14	13.139	72	13.142	21		13.139	292	13.141	396	13.137	300	13.141	125	13.137	59	13.139	57	13.14	986	13.139	1055	13.142	816
13.147	59	13.149	7	13.145	61	13.15	88	13.145	33	13.147	4	13.148	27	13.147	4	13.15	35		13.147	261	13.149	364	13.145	257	13.15	76	13.145	50	13.147	47	13.148	948	13.147	1105	13.15	1078
13.155	71	13.158	56	13.153	19	13.158	26	13.153	50	13.155	15	13.157	9	13.155	5	13.158	1		13.155	213	13.158	351	13.153	375	13.158	92	13.153	154	13.155	91	13.157	887	13.155	975	13.158	932
13.163	54	13.166	17	13.162	104	13.166	122	13.161	83	13.163	62	13.165	38	13.164	4	13.166	53		13.163	236	13.166	266	13.162	278	13.166	96	13.161	78	13.163	55	13.165	937	13.164	991	13.166	1023
13.172	55	13.174	33	13.17	70	13.175	18	13.17	46	13.172	18	13.173	103	13.172	3	13.175	15		13.172	173	13.174	213	13.17	304	13.175	162	13.17	122	13.172	66	13.173	617	13.172	885	13.175	903
13.18	23	13.182	31	13.178	62	13.183	53	13.178	115	13.18	103	13.182	51	13.18	32	13.183	71		13.18	285	13.182	230	13.178	291	13.183	67	13.178	62	13.18	50	13.182	669	13.18	838	13.183	656
13.188	54	13.191	95	13.187	11	13.191	22	13.186	112	13.188	74	13.19	0	13.188	7	13.191	143		13.188	228	13.191	149	13.187	310	13.191	141	13.186	132	13.188	62	13.19	587	13.188	652	13.191	809
13.196	90	13.199	30	13.195	30	13.199	28	13.194	85	13.197	21	13.198	10	13.197	34	13.2	155		13.196	193	13.199	201	13.195	235	13.199	66	13.194	202	13.197	111	13.198	570	13.197	770	13.2	781
13.205	6	13.207	21	13.203	39	13.208	27	13.203	16	13.205	40	13.206	11	13.205	8	13.208	79		13.205	193	13.207	126	13.203	209	13.208	106	13.203	107	13.205	82	13.206	426	13.205	513	13.208	584
13.213	12	13.215	45	13.211	177	13.216	84	13.211	1	13.213	68	13.215	0	13.213	22	13.216	8		13.213	247	13.215	348	13.211	133	13.216	326	13.211	129	13.213	146	13.215	629	13.213	345	13.216	625
13.221	59	13.224	60	13.22	71	13.224	54	13.219	0	13.221	13	13.223	8	13.221	116	13.224	13		13.221	383	13.224	255	13.22	261	13.224	156	13.219	175	13.221	134	13.223	420	13.221	395	13.224	400
13.229	16	13.232	57	13.228	113	13.232	78	13.228	3	13.23	54	13.231	130	13.23	43	13.233	21		13.229	478	13.232	423	13.228	204	13.232	153	13.228	266	13.23	169	13.231	368	13.23	386	13.233	314
13.238	8	13.24	28	13.236	67	13.241	3	13.236	58	13.238	36	13.239	38	13.238	93	13.241	111		13.238	1260	13.24	799	13.236	319	13.241	364	13.236	728	13.238	129	13.239	329	13.238	314	13.241	306
13.246	79	13.249	9	13.244	7	13.249	54	13.244	35	13.246	80	13.248	137	13.246	13	13.249	59		13.246	943	13.249	872	13.244	293	13.249	624	13.244	644	13.246	346	13.248	551	13.246	553	13.249	258
13.254	116	13.257	65	13.253	29	13.257	52	13.252	38	13.254	49	13.256	41	13.255	81	13.257	20		13.254	1444	13.257	1289	13.253	477	13.257	1252	13.252	990	13.254	236	13.256	575	13.255	567	13.257	320
13.263	28	13.265	10	13.261	3	13.266	67	13.261	5	13.263	54	13.264	74	13.263	22	13.266	73		13.263	1557	13.265	2021	13.261	706	13.266	1635	13.261	1312	13.263	547	13.264	1177	13.263	484	13.266	335
13.271	14	13.273	56	13.269	19	13.274	7	13.269	60	13.271	19	13.272	59	13.271	37	13.274	37		13.271	2217	13.273	2085	13.269	1332	13.274	1735	13.269	1679	13.271	757	13.272	1411	13.271	998	13.274	674
13.279	58	13.282	97	13.278	63	13.282	29	13.277	57	13.279	85	13.281	36	13.279	78	13.282	97		13.279	2022	13.282	2476	13.278	1497	13.282	1895	13.277	1915	13.279	1099	13.281	1724	13.279	1453	13.282	821
13.287	36	13.29	37	13.286	83	13.29	29	13.285	54	13.288	65	13.289	17	13.288	33	13.291	14		13.287	2275	13.29	2544	13.286	2139	13.29	1961	13.285	2035	13.288	1533	13.289	1858	13.288	1574	13.291	1176
13.296	59	13.298	21	13.294	4	13.299	49	13.294	31	13.296	41	13.297	124	13.296	43	13.299	27		13.296	2446	13.298	2474	13.294	2221	13.299	2155	13.294	2258	13.296	1793	13.297	2386	13.296	1863	13.299	1070
13.304	69	13.306	15	13.302	80	13.307	46	13.302	61	13.304	9	13.306	24	13.304	39	13.307	63		13.304	2589	13.306	2379	13.302	2312	13.307	2815	13.302	2743	13.304	2183	13.306	2251	13.304	1910	13.307	2077
13.312	32	13.315	79	13.311	69	13.315	72	13.31	15	13.312	10	13.314	44	13.312	42	13.315	6		13.312	2658	13.315	2296	13.311	2490	13.315	2187	13.31	2071	13.312	2164	13.314	2569	13.312	1937	13.315	1936
13.32	22	13.323	23	13.319	3	13.323	33	13.319	24	13.321	40	13.322	5	13.321	11	13.324	14		13.32	2864	13.323	2001	13.319	2326	13.323	2280	13.319	2468	13.321	2473	13.322	2105	13.321	2161	13.324	2004
13.329	43	13.331	53	13.327	30	13.332	61	13.327	14	13.329	31	13.33	47	13.329	70	13.332	18		13.329	2957	13.331	2489	13.327	2412	13.332	2796	13.327	2348	13.329	2364	13.33	2836	13.329	2054	13.332	1814
13.337	95	13.339	41	13.335	11	13.34	4	13.335	31	13.337	57	13.339	65	13.337	12	13.34	2		13.337	2513	13.339	2437	13.335	2537	13.34	2158	13.335	2067	13.337	2336	13.339	2584	13.337	2198	13.34	2624
13.345	48	13.348	17	13.344	8	13.348	47	13.343	16	13.345	1	13.347	32	13.346	48	13.348	132		13.345	2221	13.348	2122	13.344	2448	13.348	2556	13.343	2753	13.345	2448	13.347	2666	13.346	2391	13.348	2158
13.354	43	13.356	61	13.352	127	13.356	59	13.352	5	13.354	16	13.355	28	13.354	69	13.357	22		13.354	2125	13.356	2178	13.352	2251	13.356	2329	13.352	1928	13.354	2519	13.355	2451	13.354	2187	13.357	2450
13.362	101	13.364	23	13.36	11	13.365	53	13.36	13	13.362	76	13.363	138	13.362	39	13.365	6		13.362	2025	13.364	2019	13.36	2121	13.365	1919	13.36	1781	13.362	2283	13.363	2655	13.362	2826	13.365	2253
13.37	21	13.373	23	13.368	5	13.373	52	13.368	3	13.37	34	13.372	93	13.37	18	13.373	1		13.37	2105	13.373	1743	13.368	2035	13.373	2008	13.368	2020	13.37	1977	13.372	2023	13.37	2043	13.373	2381
13.378	122	13.381	16	13.377	19	13.381	45	13.376	33	13.378	47	13.38	7	13.379	2	13.381	42		13.378	2057	13.381	1733	13.377	2229	13.381	2200	13.376	1838	13.378	2501	13.38	1767	13.379	1650	13.381	2047
13.387	2	13.389	10	13.385	70	13.39	10	13.385	40	13.387	38	13.388	44	13.387	52	13.39	13		13.387	1563	13.389	1383	13.385	2185	13.39	1870	13.385	1686	13.387	1893	13.388	1828	13.387	1452	13.39	1944
13.395	2	13.397	13	13.393	33	13.398	37	13.393	33	13.395	58	13.397	16	13.395	38	13.398	6		13.395	1396	13.397	1486	13.393	1728	13.398	1453	13.393	1642	13.395	1593	13.397	1866	13.395	1962	13.398	1781
13.403	40	13.406	9	13.402	51	13.406	41	13.401	69	13.403	27	13.405	28	13.403	74	13.406	10		13.403	1460	13.406	1392	13.402	1740	13.406	1725	13.401	1302	13.403	1311	13.405	962	13.403	1436	13.406	1616
13.411	21	13.414	36	13.41	44	13.414	74	13.409	40	13.412	63	13.413	14	13.412	11	13.415	19		13.411	903	13.414	1181	13.41	1339	13.414	1169	13.409	1237	13.412	1385	13.413	1000	13.412	1269	13.415	1509
13.42	0	13.422	68	13.418	19	13.423	21	13.418	104	13.42	58	13.421	56	13.42	27	13.423	135		13.42	807	13.422	908	13.418	1278	13.423	1164	13.418	1514	13.42	1425	13.421	1170	13.42	1287	13.423	1233
13.428	24	13.43	25	13.426	9	13.431	14	13.426	27	13.428	95	13.43	37	13.428	39	13.431	124		13.428	813	13.43	831	13.426	1037	13.431	996	13.426	1107	13.428	1252	13.43	791	13.428	802	13.431	906
13.436	20	13.439	22	13.435	89	13.439	84	13.434	65	13.436	12	13.438	30	13.436	23	13.439	26		13.436	936	13.439	939	13.435	955	13.439	968	13.434	1082	13.436	1377	13.438	646	13.436	669	13.439	851
13.445	63	13.447	19	13.443	47	13.447	75	13.443	18	13.445	39	13.446	20	13.445	34	13.448	14		13.445	825	13.447	710	13.443	844	13.447	643	13.443	711	13.445	1106	13.446	358	13.445	942	13.448	742
13.453	44	13.455	17	13.451	68	13.456	69	13.451	17	13.453	68	13.454	47	13.453	6	13.456	70		13.453	545	13.455	563	13.451	599	13.456	528	13.451	776	13.453	835	13.454	531	13.453	671	13.456	646
13.461	70	13.464	12	13.459	35	13.464	34	13.459	81	13.461	63	13.463	65	13.461	25	13.464	15		13.461	504	13.464	559	13.459	923	13.464	523	13.459	655	13.461	808	13.463	208	13.461	559	13.464	539
13.469	18	13.472	4	13.468	7	13.472	12	13.467	2	13.469	70	13.471	35	13.47	22	13.472	42		13.469	461	13.472	514	13.468	688	13.472	356	13.467	608	13.469	567	13.471	393	13.47	422	13.472	397
13.478	58	13.48	30	13.476	30	13.48	33	13.476	7	13.478	18	13.479	80	13.478	57	13.481	3		13.478	254	13.48	409	13.476	604	13.48	499	13.476	374	13.478	714	13.479	244	13.478	368	13.481	332
13.486	38	13.488	14	13.484	64	13.489	32	13.484	35	13.486	145	13.487	11	13.486	34	13.489	11		13.486	451	13.488	480	13.484	517	13.489	510	13.484	478	13.486	449	13.487	181	13.486	238	13.489	282
13.494	5	13.497	9	13.492	19	13.497	47	13.492	23	13.494	72	13.496	41	13.494	26	13.497	93		13.494	317	13.497	313	13.492	633	13.497	241	13.492	335	13.494	592	13.496	139	13.494	286	13.497	119
13.502	53	13.505	9	13.501	60	13.505	52	13.5	36	13.503	17	13.504	16	13.503	109	13.505	64		13.502	259	13.505	227	13.501	488	13.505	251	13.5	508	13.503	434	13.504	241	13.503	224	13.505	148
13.511	12	13.513	70	13.509	44	13.514	41	13.509	4	13.511	200	13.512	31	13.511	6	13.514	8		13.511	379	13.513	317	13.509	419	13.514	165	13.509	264	13.511	538	13.512	46	13.511	161	13.514	259
13.519	102	13.521	31	13.517	22	13.522	66	13.517	13	13.519	47	13.521	5	13.519	21	13.522	176		13.519	190	13.521	189	13.517	349	13.522	240	13.517	237	13.519	352	13.521	44	13.519	259	13.522	306
13.527	26	13.53	40	13.526	32	13.53	48	13.525	16	13.527	67	13.529	59	13.527	63	13.53	5		13.527	186	13.53	249	13.526	278	13.53	265	13.525	222	13.527	357	13.529	64	13.527	137	13.53	159
13.535	5	13.538	16	13.534	120	13.538	44	13.533	116	13.536	70	13.537	5	13.536	12	13.539	0		13.535	350	13.538	192	13.534	324	13.538	212	13.533	228	13.536	225	13.537	222	13.536	60	13.539	125
13.544	12	13.546	31	13.542	25	13.547	87	13.542	45	13.544	127	13.545	35	13.544	12	13.547	49		13.544	258	13.546	214	13.542	272	13.547	357	13.542	343	13.544	205	13.545	171	13.544	204	13.547	128
13.552	85	13.554	15	13.55	158	13.555	39	13.55	118	13.552	66	13.554	74	13.552	51	13.555	8		13.552	227	13.554	195	13.55	238	13.555	163	13.55	135	13.552	261	13.554	130	13.552	120	13.555	136
13.56	45	13.563	32	13.559	6	13.563	83	13.558	122	13.56	28	13.562	20	13.56	12	13.563	29		13.56	128	13.563	143	13.559	198	13.563	181	13.558	264	13.56	288	13.562	47	13.56	55	13.563	147
13.569	102	13.571	7	13.567	72	13.571	44	13.567	58	13.569	31	13.57	60	13.569	3	13.572	63		13.569	86	13.571	190	13.567	218	13.571	110	13.567	109	13.569	190	13.57	55	13.569	124	13.572	120
13.577	128	13.579	13	13.575	51	13.58	73	13.575	140	13.577	19	13.578	61	13.577	39	13.58	35		13.577	114	13.579	99	13.575	307	13.58	181	13.575	211	13.577	220	13.578	237	13.577	80	13.58	118
13.585	64	13.588	90	13.583	72	13.588	90	13.583	39	13.585	17	13.587	2	13.585	28	13.588	37		13.585	218	13.588	63	13.583	183	13.588	130	13.583	153	13.585	96	13.587	59	13.585	46	13.588	81
13.593	22	13.596	62	13.592	82	13.596	89	13.591	30	13.593	21	13.595	28	13.594	3	13.596	46		13.593	63	13.596	74	13.592	84	13.596	93	13.591	207	13.593	79	13.595	118	13.594	74	13.596	38
13.602	97	13.604	103	13.6	79	13.605	35	13.6	58	13.602	85	13.603	14	13.602	86	13.605	113		13.602	80	13.604	95	13.6	126	13.605	87	13.6	132	13.602	242	13.603	134	13.602	21	13.605	180
13.61	43	13.612	124	13.608	10	13.613	50	13.608	94	13.61	18	13.611	39	13.61	33	13.613	36		13.61	152	13.612	92	13.608	120	13.613	166	13.608	149	13.61	173	13.611	42	13.61	73	13.613	95
13.618	60	13.621	95	13.617	80	13.621	57	13.616	70	13.618	15	13.62	53	13.618	46	13.621	11		13.618	138	13.621	137	13.617	54	13.621	145	13.616	107	13.618	129	13.62	27	13.618	25	13.621	41
13.626	21	13.629	105	13.625	7	13.629	45	13.624	91	13.627	18	13.628	62	13.627	12	13.63	15		13.626	175	13.629	145	13.625	120	13.629	32	13.624	94	13.627	45	13.628	27	13.627	65	13.63	54
13.635	10	13.637	33	13.633	34	13.638	8	13.633	68	13.635	40	13.636	44	13.635	29	13.638	41		13.635	175	13.637	66	13.633	77	13.638	58	13.633	94	13.635	123	13.636	50	13.635	11	13.638	57
13.643	22	13.645	25	13.641	58	13.646	28	13.641	37	13.643	37	13.645	47	13.643	30	13.646	94		13.643	98	13.645	60	13.641	82	13.646	34	13.641	81	13.643	73	13.645	49	13.643	3	13.646	41
13.651	48	13.654	24	13.65	45	13.654	43	13.649	29	13.651	58	13.653	13	13.651	44	13.654	41		13.651	36	13.654	25	13.65	37	13.654	114	13.649	47	13.651	46	13.653	36	13.651	83	13.654	45
13.66	37	13.662	70	13.658	61	13.662	15	13.658	35	13.66	48	13.661	61	13.66	61	13.663	24		13.66	18	13.662	60	13.658	57	13.662	57	13.658	48	13.66	43	13.661	73	13.66	95	13.663	21
13.668	47	13.67	40	13.666	11	13.671	24	13.666	25	13.668	85	13.669	53	13.668	117	13.671	22		13.668	77	13.67	52	13.666	35	13.671	26	13.666	35	13.668	12	13.669	33	13.668	27	13.671	18
13.676	85	13.679	106	13.674	10	13.679	50	13.674	23	13.676	47	13.678	46	13.676	95	13.679	72		13.676	32	13.679	17	13.674	44	13.679	31	13.674	29	13.676	101	13.678	64	13.676	5	13.679	49
13.684	40	13.687	68	13.683	14	13.687	31	13.682	107	13.684	35	13.686	67	13.685	28	13.687	61		13.684	14	13.687	27	13.683	25	13.687	16	13.682	64	13.684	63	13.686	18	13.685	13	13.687	26
13.693	90	13.695	37	13.691	26	13.695	59	13.691	29	13.693	60	13.694	74	13.693	63	13.696	91		13.693	131	13.695	29	13.691	17	13.695	10	13.691	50	13.693	73	13.694	23	13.693	21	13.696	44
13.701	28	13.703	56	13.699	27	13.704	45	13.699	173	13.701	9	13.702	70	13.701	87	13.704	49		13.701	73	13.703	58	13.699	75	13.704	32	13.699	18	13.701	18	13.702	24	13.701	9	13.704	28
13.709	29	13.712	29	13.707	43	13.712	59	13.707	47	13.709	49	13.711	21	13.709	94	13.712	30		13.709	17	13.712	16	13.707	19	13.712	18	13.707	32	13.709	59	13.711	29	13.709	19	13.712	32
13.717	45	13.72	38	13.716	32	13.72	74	13.715	46	13.717	100	13.719	167	13.718	24	13.72	48		13.717	36	13.72	10	13.716	48	13.72	37	13.715	85	13.717	50	13.719	12	13.718	32	13.72	36
13.726	54	13.728	36	13.724	42	13.729	75	13.724	88	13.726	54	13.727	31	13.726	120	13.729	49		13.726	29	13.728	16	13.724	35	13.729	24	13.724	14	13.726	37	13.727	28	13.726	22	13.729	22
13.734	47	13.736	161	13.732	48	13.737	56	13.732	73	13.734	27	13.736	102	13.734	40	13.737	74		13.734	18	13.736	46	13.732	60	13.737	60	13.732	8	13.734	19	13.736	30	13.734	42	13.737	16
13.742	73	13.745	91	13.741	58	13.745	72	13.74	145	13.742	77	13.744	39	13.742	52	13.745	61		13.742	35	13.745	44	13.741	40	13.745	44	13.74	46	13.742	24	13.744	13	13.742	32	13.745	30
13.751	66	13.753	60	13.749	34	13.753	72	13.748	64	13.751	29	13.752	47	13.751	53	13.754	37		13.751	34	13.753	35	13.749	7	13.753	13	13.748	23	13.751	32	13.752	37	13.751	14	13.754	17
13.759	26	13.761	47	13.757	64	13.762	122	13.757	31	13.759	25	13.76	59	13.759	113	13.762	25		13.759	34	13.761	57	13.757	54	13.762	11	13.757	96	13.759	37	13.76	40	13.759	20	13.762	57
13.767	36	13.769	90	13.765	61	13.77	37	13.765	91	13.767	76	13.769	33	13.767	72	13.77	48		13.767	53	13.769	34	13.765	5	13.77	54	13.765	23	13.767	7	13.769	13	13.767	44	13.77	92
13.775	63	13.778	81	13.774	38	13.778	82	13.773	45	13.775	37	13.777	67	13.775	68	13.778	77		13.775	31	13.778	73	13.774	112	13.778	50	13.773	13	13.775	27	13.777	65	13.775	21	13.778	14
13.784	54	13.786	23	13.782	70	13.786	41	13.782	71	13.784	77	13.785	50	13.784	55	13.787	66		13.784	24	13.786	13	13.782	12	13.786	29	13.782	27	13.784	26	13.785	35	13.784	39	13.787	30
13.792	40	13.794	39	13.79	56	13.795	58	13.79	50	13.792	180	13.793	40	13.792	45	13.795	38		13.792	22	13.794	75	13.79	42	13.795	15	13.79	18	13.792	19	13.793	37	13.792	31	13.795	40
13.8	59	13.803	34	13.798	39	13.803	54	13.798	70	13.8	45	13.802	9	13.8	73	13.803	72		13.8	100	13.803	25	13.798	20	13.803	39	13.798	78	13.8	55	13.802	98	13.8	35	13.803	21
13.808	62	13.811	21	13.807	60	13.811	132	13.806	24	13.808	58	13.81	20	13.809	118	13.811	48		13.808	56	13.811	38	13.807	48	13.811	35	13.806	26	13.808	13	13.81	34	13.809	30	13.811	51
13.817	94	13.819	55	13.815	26	13.82	103	13.815	21	13.817	83	13.818	78	13.817	33	13.82	57		13.817	43	13.819	17	13.815	36	13.82	28	13.815	57	13.817	13	13.818	30	13.817	31	13.82	13
13.825	200	13.827	43	13.823	86	13.828	25	13.823	34	13.825	54	13.827	103	13.825	37	13.828	53		13.825	40	13.827	34	13.823	26	13.828	16	13.823	48	13.825	51	13.827	53	13.825	29	13.828	50
13.833	37	13.836	43	13.831	61	13.836	40	13.831	72	13.833	37	13.835	19	13.833	141	13.836	30		13.833	78	13.836	85	13.831	17	13.836	20	13.831	63	13.833	16	13.835	22	13.833	114	13.836	52
13.841	67	13.844	57	13.84	47	13.844	74	13.839	22	13.842	66	13.843	61	13.842	38	13.845	28		13.841	62	13.844	53	13.84	51	13.844	30	13.839	20	13.842	17	13.843	23	13.842	39	13.845	15
13.85	28	13.852	67	13.848	60	13.853	37	13.848	58	13.85	68	13.851	31	13.85	66	13.853	66		13.85	35	13.852	45	13.848	67	13.853	55	13.848	38	13.85	28	13.851	30	13.85	24	13.853	32
13.858	60	13.86	24	13.856	31	13.861	132	13.856	13	13.858	88	13.86	58	13.858	49	13.861	110		13.858	21	13.86	37	13.856	33	13.861	28	13.856	6	13.858	20	13.86	39	13.858	37	13.861	60
13.866	69	13.869	64	13.865	35	13.869	90	13.864	75	13.866	115	13.868	31	13.866	53	13.869	48		13.866	88	13.869	53	13.865	50	13.869	41	13.864	60	13.866	100	13.868	26	13.866	76	13.869	108
13.875	26	13.877	32	13.873	20	13.877	32	13.873	95	13.875	42	13.876	39	13.875	16	13.878	26		13.875	56	13.877	41	13.873	112	13.877	19	13.873	136	13.875	22	13.876	41	13.875	43	13.878	42
13.883	27	13.885	55	13.881	45	13.886	15	13.881	66	13.883	55	13.884	51	13.883	54	13.886	74		13.883	78	13.885	33	13.881	83	13.886	13	13.881	37	13.883	32	13.884	90	13.883	93	13.886	40
13.891	91	13.893	20	13.889	37	13.894	44	13.889	18	13.891	33	13.893	25	13.891	24	13.894	39		13.891	26	13.893	46	13.889	36	13.894	27	13.889	91	13.891	22	13.893	76	13.891	40	13.894	113
13.899	44	13.902	51	13.898	50	13.902	82	13.897	32	13.899	26	13.901	103	13.9	52	13.902	39		13.899	63	13.902	76	13.898	190	13.902	23	13.897	67	13.899	17	13.901	81	13.9	77	13.902	132
13.908	23	13.91	2	13.906	55	13.91	62	13.906	32	13.908	70	13.909	28	13.908	54	13.911	54		13.908	53	13.91	50	13.906	69	13.91	35	13.906	65	13.908	66	13.909	120	13.908	119	13.911	59
13.916	63	13.918	62	13.914	23	13.919	55	13.914	45	13.916	34	13.917	13	13.916	65	13.919	29		13.916	50	13.918	137	13.914	18	13.919	97	13.914	97	13.916	31	13.917	100	13.916	64	13.919	41
13.924	133	13.927	37	13.922	109	13.927	22	13.922	22	13.924	45	13.926	5	13.924	38	13.927	21		13.924	150	13.927	103	13.922	139	13.927	67	13.922	55	13.924	36	13.926	363	13.924	273	13.927	186
13.932	64	13.935	9	13.931	75	13.935	21	13.93	15	13.932	11	13.934	40	13.933	63	13.935	17		13.932	35	13.935	273	13.931	124	13.935	84	13.93	77	13.932	55	13.934	295	13.933	284	13.935	196
13.941	39	13.943	47	13.939	46	13.944	19	13.939	76	13.941	52	13.942	41	13.941	47	13.944	33		13.941	127	13.943	62	13.939	79	13.944	35	13.939	137	13.941	20	13.942	316	13.941	159	13.944	271
13.949	24	13.951	88	13.947	28	13.952	81	13.947	23	13.949	160	13.951	119	13.949	36	13.952	22		13.949	59	13.951	132	13.947	58	13.952	91	13.947	102	13.949	152	13.951	319	13.949	258	13.952	208
13.957	51	13.96	55	13.956	115	13.96	27	13.955	9	13.957	52	13.959	39	13.957	27	13.96	79		13.957	163	13.96	98	13.956	202	13.96	6	13.955	44	13.957	12	13.959	233	13.957	307	13.96	325
13.966	74	13.968	56	13.964	68	13.968	67	13.963	25	13.966	51	13.967	21	13.966	50	13.969	127		13.966	204	13.968	117	13.964	80	13.968	159	13.963	32	13.966	135	13.967	421	13.966	440	13.969	283
13.974	54	13.976	60	13.972	60	13.977	30	13.972	54	13.974	70	13.975	62	13.974	37	13.977	76		13.974	92	13.976	164	13.972	78	13.977	83	13.972	95	13.974	29	13.975	403	13.974	276	13.977	467
13.982	83	13.984	88	13.98	33	13.985	46	13.98	40	13.982	10	13.984	54	13.982	54	13.985	49		13.982	152	13.984	81	13.98	199	13.985	33	13.98	73	13.982	68	13.984	377	13.982	468	13.985	212
13.99	48	13.993	57	13.989	23	13.993	46	13.988	99	13.99	146	13.992	15	13.99	19	13.993	52		13.99	141	13.993	193	13.989	78	13.993	15	13.988	47	13.99	90	13.992	325	13.99	350	13.993	277
13.999	26	14.001	14	13.997	128	14.001	26	13.997	33	13.999	18	14	62	13.999	118	14.002	79		13.999	189	14.001	121	13.997	133	14.001	37	13.997	31	13.999	22	14	352	13.999	226	14.002	294
14.007	37	14.009	6	14.005	114	14.01	35	14.005	32	14.007	53	14.008	32	14.007	10	14.01	81		14.007	117	14.009	94	14.005	140	14.01	44	14.005	137	14.007	52	14.008	327	14.007	453	14.01	293
14.015	28	14.018	123	14.013	28	14.018	3	14.013	29	14.015	5	14.017	24	14.015	52	14.018	8		14.015	169	14.018	152	14.013	123	14.018	10	14.013	80	14.015	70	14.017	214	14.015	266	14.018	206
14.023	57	14.026	68	14.022	37	14.026	9	14.021	143	14.023	48	14.025	105	14.024	102	14.026	18		14.023	45	14.026	107	14.022	85	14.026	28	14.021	110	14.023	10	14.025	328	14.024	167	14.026	337
14.032	81	14.034	32	14.03	73	14.034	13	14.03	84	14.032	97	14.033	40	14.032	60	14.035	22		14.032	98	14.034	116	14.03	170	14.034	162	14.03	49	14.032	23	14.033	303	14.032	239	14.035	181
14.04	24	14.042	31	14.038	116	14.043	22	14.038	38	14.04	35	14.041	109	14.04	21	14.043	16		14.04	140	14.042	28	14.038	108	14.043	60	14.038	55	14.04	47	14.041	261	14.04	121	14.043	208
14.048	74	14.051	39	14.046	7	14.051	54	14.046	16	14.048	4	14.05	26	14.048	63	14.051	83		14.048	50	14.051	56	14.046	113	14.051	50	14.046	37	14.048	68	14.05	236	14.048	168	14.051	135
14.057	60	14.059	34	14.055	105	14.059	66	14.054	45	14.057	68	14.058	19	14.057	85	14.059	10		14.057	76	14.059	43	14.055	55	14.059	41	14.054	22	14.057	118	14.058	116	14.057	97	14.059	147
14.065	53	14.067	149	14.063	31	14.068	34	14.063	35	14.065	207	14.066	19	14.065	217	14.068	16		14.065	85	14.067	168	14.063	68	14.068	26	14.063	78	14.065	59	14.066	146	14.065	112	14.068	104
14.073	20	14.075	16	14.071	46	14.076	95	14.071	14	14.073	88	14.075	113	14.073	10	14.076	23		14.073	10	14.075	43	14.071	61	14.076	15	14.071	51	14.073	46	14.075	207	14.073	216	14.076	89
14.081	64	14.084	44	14.08	21	14.084	158	14.079	127	14.081	8	14.083	92	14.081	61	14.084	122		14.081	19	14.084	52	14.08	44	14.084	50	14.079	19	14.081	37	14.083	111	14.081	154	14.084	193
14.09	99	14.092	41	14.088	73	14.092	30	14.087	78	14.09	68	14.091	43	14.09	106	14.093	52		14.09	48	14.092	89	14.088	59	14.092	26	14.087	67	14.09	55	14.091	73	14.09	137	14.093	37
14.098	90	14.1	10	14.096	188	14.101	30	14.096	69	14.098	37	14.099	180	14.098	77	14.101	84		14.098	40	14.1	6	14.096	76	14.101	32	14.096	111	14.098	49	14.099	93	14.098	78	14.101	153
14.106	72	14.108	92	14.104	51	14.109	50	14.104	97	14.106	69	14.108	23	14.106	57	14.109	88		14.106	23	14.108	31	14.104	81	14.109	54	14.104	47	14.106	36	14.108	138	14.106	66	14.109	21
14.114	130	14.117	128	14.113	50	14.117	111	14.112	44	14.114	81	14.116	50	14.114	63	14.117	29		14.114	23	14.117	14	14.113	51	14.117	77	14.112	22	14.114	22	14.116	82	14.114	36	14.117	39
14.123	234	14.125	60	14.121	176	14.125	60	14.121	66	14.123	49	14.124	84	14.123	73	14.126	89		14.123	62	14.125	4	14.121	40	14.125	33	14.121	14	14.123	31	14.124	62	14.123	47	14.126	42
14.131	219	14.133	61	14.129	39	14.134	109	14.129	43	14.131	111	14.132	119	14.131	69	14.134	31		14.131	39	14.133	57	14.129	52	14.134	2	14.129	34	14.131	24	14.132	46	14.131	48	14.134	164
14.139	261	14.142	85	14.137	78	14.142	36	14.137	55	14.139	142	14.141	170	14.139	65	14.142	139		14.139	56	14.142	5	14.137	35	14.142	39	14.137	36	14.139	32	14.141	136	14.139	29	14.142	19
14.147	170	14.15	120	14.146	126	14.15	144	14.145	159	14.147	40	14.149	118	14.148	148	14.15	80		14.147	36	14.15	21	14.146	42	14.15	64	14.145	59	14.147	2	14.149	51	14.148	19	14.15	12
14.156	138	14.158	140	14.154	247	14.159	62	14.154	153	14.156	110	14.157	145	14.156	196	14.159	92		14.156	17	14.158	73	14.154	25	14.159	44	14.154	17	14.156	56	14.157	69	14.156	6	14.159	32
14.164	251	14.166	118	14.162	94	14.167	106	14.162	194	14.164	77	14.166	273	14.164	116	14.167	44		14.164	27	14.166	35	14.162	119	14.167	50	14.162	34	14.164	29	14.166	106	14.164	24	14.167	31
14.172	107	14.175	259	14.171	122	14.175	203	14.17	166	14.172	144	14.174	141	14.172	204	14.175	257		14.172	8	14.175	29	14.171	16	14.175	1	14.17	18	14.172	12	14.174	35	14.172	36	14.175	6
14.181	189	14.183	136	14.179	164	14.183	199	14.178	213	14.181	131	14.182	195	14.181	160	14.184	242		14.181	57	14.183	8	14.179	34	14.183	42	14.178	47	14.181	7	14.182	13	14.181	18	14.184	2
14.189	243	14.191	200	14.187	164	14.192	265	14.187	151	14.189	184	14.19	209	14.189	286	14.192	203		14.189	19	14.191	46	14.187	23	14.192	7	14.187	42	14.189	50	14.19	5	14.189	56	14.192	83
14.197	203	14.199	179	14.195	135	14.2	128	14.195	196	14.197	147	14.199	180	14.197	152	14.2	171		14.197	26	14.199	23	14.195	37	14.2	45	14.195	24	14.197	6	14.199	20	14.197	40	14.2	67
14.205	167	14.208	160	14.204	204	14.208	184	14.203	154	14.205	173	14.207	266	14.205	365	14.208	210		14.205	17	14.208	20	14.204	37	14.208	18	14.203	24	14.205	41	14.207	28	14.205	9	14.208	24
14.214	236	14.216	226	14.212	252	14.216	135	14.212	387	14.214	108	14.215	201	14.214	283	14.217	226		14.214	24	14.216	25	14.212	12	14.216	22	14.212	48	14.214	75	14.215	30	14.214	12	14.217	77
14.222	121	14.224	178	14.22	138	14.225	122	14.22	210	14.222	164	14.223	195	14.222	237	14.225	154		14.222	33	14.224	44	14.22	35	14.225	36	14.22	46	14.222	10	14.223	16	14.222	51	14.225	22
14.23	131	14.232	178	14.228	166	14.233	150	14.228	165	14.23	180	14.232	148	14.23	154	14.233	193		14.23	25	14.232	16	14.228	67	14.233	39	14.228	32	14.23	3	14.232	16	14.23	22	14.233	2
14.238	105	14.241	138	14.237	199	14.241	88	14.236	127	14.238	273	14.24	143	14.239	140	14.241	168		14.238	23	14.241	39	14.237	10	14.241	108	14.236	29	14.238	40	14.24	38	14.239	9	14.241	12
14.247	101	14.249	168	14.245	141	14.249	133	14.245	132	14.247	180	14.248	192	14.247	190	14.25	256		14.247	10	14.249	36	14.245	4	14.249	39	14.245	63	14.247	2	14.248	56	14.247	38	14.25	1
14.255	132	14.257	87	14.253	162	14.258	141	14.253	171	14.255	172	14.256	146	14.255	131	14.258	261		14.255	26	14.257	10	14.253	48	14.258	40	14.253	51	14.255	12	14.256	3	14.255	29	14.258	22
14.263	92	14.266	82	14.261	135	14.266	154	14.261	149	14.263	120	14.265	186	14.263	121	14.266	282		14.263	31	14.266	55	14.261	20	14.266	1	14.261	9	14.263	50	14.265	68	14.263	17	14.266	33
14.272	54	14.274	63	14.27	168	14.274	102	14.269	96	14.271	151	14.273	209	14.272	92	14.274	154		14.272	49	14.274	21	14.27	33	14.274	31	14.269	25	14.271	64	14.273	29	14.272	29	14.274	51
14.28	108	14.282	107	14.278	65	14.283	75	14.278	64	14.28	96	14.281	95	14.28	127	14.283	130		14.28	35	14.282	65	14.278	43	14.283	19	14.278	44	14.28	34	14.281	21	14.28	66	14.283	26
14.288	91	14.29	66	14.286	50	14.291	79	14.286	67	14.288	137	14.29	113	14.288	102	14.291	86		14.288	39	14.29	33	14.286	31	14.291	9	14.286	28	14.288	42	14.29	55	14.288	59	14.291	27
14.296	64	14.299	129	14.295	73	14.299	31	14.294	41	14.296	62	14.298	163	14.296	148	14.299	133		14.296	46	14.299	49	14.295	25	14.299	32	14.294	71	14.296	9	14.298	49	14.296	5	14.299	9
14.305	95	14.307	67	14.303	81	14.307	57	14.302	95	14.305	57	14.306	162	14.305	110	14.308	75		14.305	62	14.307	76	14.303	10	14.307	85	14.302	71	14.305	33	14.306	14	14.305	47	14.308	25
14.313	41	14.315	57	14.311	64	14.316	55	14.311	102	14.313	87	14.314	135	14.313	250	14.316	124		14.313	8	14.315	17	14.311	9	14.316	22	14.311	71	14.313	37	14.314	27	14.313	22	14.316	47
14.321	63	14.323	96	14.319	60	14.324	87	14.319	189	14.321	79	14.323	73	14.321	82	14.324	83		14.321	63	14.323	16	14.319	22	14.324	62	14.319	64	14.321	23	14.323	10	14.321	39	14.324	3
14.329	63	14.332	76	14.328	136	14.332	42	14.327	43	14.329	54	14.331	45	14.329	87	14.332	69		14.329	71	14.332	30	14.328	4	14.332	47	14.327	18	14.329	5	14.331	22	14.329	8	14.332	70
14.338	77	14.34	18	14.336	84	14.34	127	14.336	43	14.338	93	14.339	67	14.338	34	14.341	124		14.338	82	14.34	45	14.336	19	14.34	76	14.336	54	14.338	1	14.339	58	14.338	14	14.341	42
14.346	47	14.348	63	14.344	90	14.349	15	14.344	65	14.346	53	14.347	68	14.346	84	14.349	169		14.346	82	14.348	26	14.344	67	14.349	55	14.344	29	14.346	83	14.347	27	14.346	13	14.349	15
14.354	45	14.357	16	14.352	49	14.357	28	14.352	34	14.354	64	14.356	73	14.354	93	14.357	104		14.354	24	14.357	25	14.352	53	14.357	23	14.352	22	14.354	22	14.356	9	14.354	0	14.357	11
14.363	84	14.365	68	14.361	60	14.365	77	14.36	53	14.362	32	14.364	93	14.363	40	14.365	47		14.363	55	14.365	36	14.361	27	14.365	60	14.36	16	14.362	29	14.364	3	14.363	15	14.365	51
14.371	91	14.373	45	14.369	158	14.373	77	14.369	19	14.371	70	14.372	78	14.371	109	14.374	74		14.371	52	14.373	29	14.369	176	14.373	54	14.369	113	14.371	72	14.372	23	14.371	45	14.374	61
14.379	63	14.381	47	14.377	90	14.382	110	14.377	47	14.379	71	14.381	62	14.379	96	14.382	15		14.379	72	14.381	58	14.377	22	14.382	40	14.377	46	14.379	10	14.381	13	14.379	16	14.382	24
14.387	32	14.39	93	14.385	18	14.39	44	14.385	128	14.387	24	14.389	128	14.387	59	14.39	87		14.387	60	14.39	67	14.385	61	14.39	6	14.385	43	14.387	46	14.389	8	14.387	19	14.39	45
14.396	112	14.398	59	14.394	88	14.398	35	14.393	36	14.396	40	14.397	41	14.396	205	14.398	36		14.396	16	14.398	51	14.394	40	14.398	59	14.393	10	14.396	37	14.397	14	14.396	6	14.398	36
14.404	79	14.406	74	14.402	89	14.407	68	14.402	58	14.404	93	14.405	36	14.404	91	14.407	48		14.404	47	14.406	17	14.402	63	14.407	21	14.402	109	14.404	43	14.405	67	14.404	29	14.407	18
14.412	132	14.414	72	14.41	96	14.415	176	14.41	124	14.412	25	14.414	100	14.412	36	14.415	45		14.412	48	14.414	53	14.41	20	14.415	16	14.41	45	14.412	35	14.414	19	14.412	11	14.415	0
14.42	76	14.423	8	14.419	59	14.423	139	14.418	76	14.42	93	14.422	65	14.42	41	14.423	15		14.42	49	14.423	59	14.419	15	14.423	26	14.418	45	14.42	24	14.422	5	14.42	51	14.423	37
14.429	28	14.431	30	14.427	81	14.431	43	14.427	124	14.429	105	14.43	83	14.429	32	14.432	40		14.429	56	14.431	90	14.427	40	14.431	43	14.427	41	14.429	121	14.43	26	14.429	75	14.432	15
14.437	21	14.439	116	14.435	66	14.44	54	14.435	47	14.437	13	14.438	96	14.437	91	14.44	49		14.437	68	14.439	13	14.435	33	14.44	60	14.435	104	14.437	48	14.438	50	14.437	27	14.44	59
14.445	95	14.447	62	14.443	30	14.448	71	14.443	19	14.445	27	14.447	105	14.445	62	14.448	83		14.445	72	14.447	12	14.443	68	14.448	1	14.443	121	14.445	36	14.447	4	14.445	7	14.448	13
14.453	77	14.456	37	14.452	172	14.456	73	14.451	111	14.453	79	14.455	109	14.454	70	14.456	70		14.453	27	14.456	46	14.452	51	14.456	4	14.451	27	14.453	32	14.455	59	14.454	13	14.456	6
14.462	106	14.464	72	14.46	122	14.464	52	14.46	169	14.462	23	14.463	136	14.462	140	14.465	81		14.462	37	14.464	24	14.46	11	14.464	12	14.46	95	14.462	5	14.463	30	14.462	26	14.465	18
14.47	49	14.472	143	14.468	84	14.473	106	14.468	34	14.47	77	14.471	153	14.47	28	14.473	109		14.47	38	14.472	25	14.468	128	14.473	42	14.468	60	14.47	14	14.471	52	14.47	3	14.473	10
14.478	108	14.481	67	14.476	121	14.481	62	14.476	39	14.478	23	14.48	115	14.478	81	14.481	66		14.478	60	14.481	2	14.476	23	14.481	21	14.476	77	14.478	22	14.48	3	14.478	15	14.481	21
14.487	88	14.489	33	14.485	57	14.489	97	14.484	82	14.486	92	14.488	155	14.487	112	14.489	134		14.487	51	14.489	32	14.485	32	14.489	89	14.484	27	14.486	4	14.488	49	14.487	15	14.489	79
14.495	67	14.497	33	14.493	106	14.498	127	14.493	193	14.495	164	14.496	75	14.495	135	14.498	74		14.495	57	14.497	5	14.493	67	14.498	15	14.493	12	14.495	15	14.496	24	14.495	8	14.498	9
14.503	91	14.505	103	14.501	30	14.506	58	14.501	49	14.503	125	14.505	112	14.503	104	14.506	121		14.503	24	14.505	12	14.501	52	14.506	36	14.501	16	14.503	57	14.505	24	14.503	13	14.506	3
14.511	124	14.514	105	14.51	144	14.514	51	14.509	60	14.511	50	14.513	68	14.511	135	14.514	98		14.511	38	14.514	38	14.51	21	14.514	23	14.509	90	14.511	30	14.513	2	14.511	30	14.514	28
14.52	163	14.522	129	14.518	222	14.522	109	14.517	224	14.52	85	14.521	185	14.52	263	14.523	130		14.52	13	14.522	15	14.518	21	14.522	44	14.517	46	14.52	33	14.521	10	14.52	23	14.523	16
14.528	248	14.53	108	14.526	56	14.531	132	14.526	61	14.528	105	14.529	121	14.528	112	14.531	119		14.528	43	14.53	34	14.526	14	14.531	8	14.526	58	14.528	12	14.529	21	14.528	19	14.531	32
14.536	171	14.538	42	14.534	89	14.539	116	14.534	78	14.536	144	14.538	100	14.536	111	14.539	163		14.536	73	14.538	19	14.534	28	14.539	51	14.534	73	14.536	7	14.538	5	14.536	23	14.539	15
14.544	152	14.547	69	14.543	162	14.547	62	14.542	161	14.544	201	14.546	109	14.544	138	14.547	174		14.544	3	14.547	36	14.543	19	14.547	14	14.542	46	14.544	22	14.546	11	14.544	9	14.547	113
14.553	155	14.555	104	14.551	127	14.555	172	14.551	154	14.553	98	14.554	146	14.553	145	14.556	121		14.553	48	14.555	61	14.551	26	14.555	80	14.551	13	14.553	48	14.554	8	14.553	4	14.556	1
14.561	89	14.563	54	14.559	98	14.564	86	14.559	117	14.561	96	14.562	168	14.561	137	14.564	134		14.561	31	14.563	37	14.559	6	14.564	66	14.559	86	14.561	82	14.562	18	14.561	4	14.564	31
14.569	72	14.572	90	14.567	65	14.572	69	14.567	83	14.569	143	14.571	159	14.569	116	14.572	86		14.569	30	14.572	22	14.567	42	14.572	50	14.567	15	14.569	28	14.571	6	14.569	7	14.572	4
14.578	34	14.58	28	14.576	162	14.58	155	14.575	237	14.577	207	14.579	233	14.578	200	14.58	145		14.578	37	14.58	26	14.576	70	14.58	20	14.575	63	14.577	4	14.579	18	14.578	9	14.58	39
14.586	121	14.588	76	14.584	36	14.588	58	14.584	87	14.586	98	14.587	58	14.586	99	14.589	147		14.586	81	14.588	37	14.584	51	14.588	50	14.584	51	14.586	95	14.587	33	14.586	8	14.589	38
14.594	192	14.596	109	14.592	44	14.597	80	14.592	63	14.594	62	14.595	151	14.594	61	14.597	193		14.594	34	14.596	86	14.592	17	14.597	73	14.592	31	14.594	59	14.595	39	14.594	23	14.597	6
14.602	67	14.605	80	14.6	89	14.605	27	14.6	117	14.602	113	14.604	96	14.602	150	14.605	80		14.602	89	14.605	97	14.6	103	14.605	14	14.6	49	14.602	33	14.604	29	14.602	14	14.605	6
14.611	110	14.613	132	14.609	133	14.613	122	14.608	98	14.61	48	14.612	42	14.611	83	14.613	43		14.611	68	14.613	115	14.609	39	14.613	105	14.608	86	14.61	139	14.612	30	14.611	31	14.613	4
14.619	152	14.621	147	14.617	177	14.622	79	14.617	120	14.619	49	14.62	168	14.619	129	14.622	170		14.619	149	14.621	113	14.617	42	14.622	99	14.617	104	14.619	100	14.62	77	14.619	16	14.622	15
14.627	55	14.629	68	14.625	32	14.63	115	14.625	103	14.627	48	14.629	104	14.627	104	14.63	42		14.627	144	14.629	107	14.625	116	14.63	44	14.625	153	14.627	124	14.629	35	14.627	103	14.63	73
14.635	104	14.638	93	14.634	26	14.638	61	14.633	54	14.635	53	14.637	191	14.635	47	14.638	59		14.635	203	14.638	99	14.634	94	14.638	177	14.633	95	14.635	50	14.637	133	14.635	31	14.638	61
14.644	83	14.646	63	14.642	94	14.646	45	14.641	60	14.644	103	14.645	115	14.644	58	14.647	77		14.644	182	14.646	65	14.642	133	14.646	82	14.641	142	14.644	95	14.645	30	14.644	108	14.647	95
14.652	89	14.654	56	14.65	105	14.655	99	14.65	141	14.652	23	14.653	47	14.652	48	14.655	45		14.652	165	14.654	87	14.65	127	14.655	51	14.65	117	14.652	89	14.653	52	14.652	13	14.655	89
14.66	17	14.662	83	14.658	64	14.663	111	14.658	54	14.66	23	14.662	91	14.66	190	14.663	43		14.66	141	14.662	193	14.658	153	14.663	85	14.658	124	14.66	174	14.662	17	14.66	129	14.663	32
14.669	141	14.671	4	14.667	40	14.671	90	14.666	120	14.668	147	14.67	71	14.668	81	14.671	125		14.669	221	14.671	84	14.667	82	14.671	84	14.666	142	14.668	162	14.67	58	14.668	36	14.671	47
14.677	42	14.679	86	14.675	33	14.679	123	14.675	40	14.677	18	14.678	81	14.677	49	14.68	61		14.677	217	14.679	203	14.675	284	14.679	99	14.675	235	14.677	76	14.678	119	14.677	22	14.68	59
14.685	166	14.687	86	14.683	90	14.688	29	14.683	124	14.685	106	14.686	161	14.685	23	14.688	78		14.685	144	14.687	132	14.683	67	14.688	96	14.683	118	14.685	181	14.686	6	14.685	16	14.688	40
14.693	51	14.696	116	14.691	198	14.696	79	14.691	35	14.693	119	14.695	41	14.693	96	14.696	123		14.693	269	14.696	246	14.691	148	14.696	144	14.691	325	14.693	204	14.695	66	14.693	104	14.696	27
14.702	39	14.704	21	14.7	121	14.704	80	14.699	68	14.702	42	14.703	90	14.702	78	14.704	58		14.702	198	14.704	134	14.7	198	14.704	193	14.699	163	14.702	96	14.703	69	14.702	54	14.704	113
14.71	98	14.712	32	14.708	44	14.713	59	14.708	178	14.71	93	14.711	47	14.71	21	14.713	67		14.71	188	14.712	158	14.708	156	14.713	147	14.708	196	14.71	195	14.711	83	14.71	32	14.713	21
14.718	16	14.72	62	14.716	40	14.721	83	14.716	46	14.718	93	14.72	52	14.718	42	14.721	43		14.718	43	14.72	159	14.716	178	14.721	44	14.716	87	14.718	122	14.72	98	14.718	188	14.721	86
14.726	84	14.729	53	14.725	109	14.729	120	14.724	58	14.726	29	14.728	49	14.726	9	14.729	103		14.726	235	14.729	85	14.725	101	14.729	122	14.724	119	14.726	202	14.728	27	14.726	91	14.729	43
14.735	110	14.737	78	14.733	30	14.737	46	14.732	45	14.735	37	14.736	168	14.735	28	14.738	28		14.735	123	14.737	141	14.733	34	14.737	40	14.732	190	14.735	137	14.736	130	14.735	181	14.738	74
14.743	87	14.745	36	14.741	31	14.746	9	14.741	21	14.743	21	14.744	29	14.743	49	14.746	74		14.743	139	14.745	45	14.741	110	14.746	38	14.741	35	14.743	137	14.744	40	14.743	173	14.746	65
14.751	76	14.753	17	14.749	128	14.754	64	14.749	11	14.751	41	14.753	65	14.751	29	14.754	38		14.751	111	14.753	51	14.749	75	14.754	98	14.749	123	14.751	74	14.753	22	14.751	83	14.754	92
14.759	67	14.762	72	14.758	31	14.762	29	14.757	142	14.759	43	14.761	102	14.759	93	14.762	31		14.759	50	14.762	23	14.758	93	14.762	43	14.757	201	14.759	142	14.761	89	14.759	68	14.762	44
14.768	73	14.77	60	14.766	160	14.77	40	14.766	77	14.768	144	14.769	60	14.768	47	14.771	16		14.768	145	14.77	89	14.766	83	14.77	45	14.766	127	14.768	41	14.769	64	14.768	57	14.771	43
14.776	35	14.778	84	14.774	31	14.779	47	14.774	88	14.776	37	14.777	33	14.776	86	14.779	25		14.776	36	14.778	94	14.774	78	14.779	12	14.774	96	14.776	61	14.777	89	14.776	73	14.779	66
14.784	69	14.786	42	14.782	24	14.787	32	14.782	40	14.784	100	14.786	43	14.784	60	14.787	48		14.784	59	14.786	26	14.782	117	14.787	66	14.782	55	14.784	64	14.786	53	14.784	90	14.787	23
14.793	69	14.795	45	14.791	76	14.795	23	14.79	34	14.792	136	14.794	41	14.793	46	14.795	47		14.793	11	14.795	73	14.791	78	14.795	45	14.79	54	14.792	64	14.794	37	14.793	52	14.795	78
14.801	42	14.803	57	14.799	162	14.803	80	14.799	57	14.801	101	14.802	27	14.801	10	14.804	140		14.801	74	14.803	128	14.799	101	14.803	71	14.799	148	14.801	42	14.802	107	14.801	138	14.804	72
14.809	201	14.811	25	14.807	60	14.812	121	14.807	10	14.809	119	14.81	25	14.809	56	14.812	112		14.809	104	14.811	168	14.807	50	14.812	34	14.807	55	14.809	100	14.81	111	14.809	70	14.812	96
14.817	40	14.82	53	14.815	36	14.82	23	14.815	21	14.817	3	14.819	28	14.817	86	14.82	52		14.817	105	14.82	78	14.815	100	14.82	55	14.815	25	14.817	47	14.819	146	14.817	266	14.82	81
14.826	27	14.828	58	14.824	13	14.828	49	14.823	34	14.826	72	14.827	77	14.826	65	14.828	72		14.826	130	14.828	90	14.824	102	14.828	28	14.823	48	14.826	41	14.827	514	14.826	261	14.828	129
14.834	31	14.836	39	14.832	28	14.837	58	14.832	57	14.834	41	14.835	63	14.834	37	14.837	16		14.834	217	14.836	202	14.832	116	14.837	25	14.832	42	14.834	48	14.835	682	14.834	423	14.837	362
14.842	128	14.844	57	14.84	243	14.845	16	14.84	76	14.842	17	14.844	28	14.842	27	14.845	47		14.842	212	14.844	255	14.84	184	14.845	39	14.84	16	14.842	14	14.844	1026	14.842	786	14.845	490
14.85	26	14.853	92	14.849	15	14.853	55	14.848	24	14.85	90	14.852	103	14.85	66	14.853	27		14.85	261	14.853	284	14.849	195	14.853	22	14.848	49	14.85	42	14.852	1250	14.85	1248	14.853	556
14.859	55	14.861	13	14.857	71	14.861	4	14.856	49	14.859	6	14.86	14	14.859	41	14.862	76		14.859	369	14.861	379	14.857	521	14.861	18	14.856	55	14.859	10	14.86	1680	14.859	1363	14.862	781
14.867	2	14.869	185	14.865	23	14.87	9	14.865	29	14.867	14	14.868	27	14.867	45	14.87	49		14.867	377	14.869	537	14.865	432	14.87	41	14.865	31	14.867	56	14.868	2111	14.867	1917	14.87	1151
14.875	53	14.877	62	14.873	26	14.878	69	14.873	8	14.875	24	14.877	102	14.875	20	14.878	31		14.875	671	14.877	730	14.873	453	14.878	14	14.873	29	14.875	31	14.877	3048	14.875	2139	14.878	1560
14.884	52	14.886	24	14.882	29	14.886	28	14.881	79	14.883	28	14.885	26	14.883	35	14.886	85		14.884	706	14.886	827	14.882	887	14.886	54	14.881	52	14.883	32	14.885	3066	14.883	3069	14.886	2099
14.892	150	14.894	42	14.89	69	14.894	27	14.89	29	14.892	90	14.893	45	14.892	41	14.895	39		14.892	777	14.894	880	14.89	836	14.894	44	14.89	63	14.892	30	14.893	3262	14.892	3534	14.895	2532
14.9	103	14.902	19	14.898	36	14.903	36	14.898	62	14.9	44	14.901	17	14.9	43	14.903	72		14.9	1065	14.902	967	14.898	748	14.903	28	14.898	17	14.9	60	14.901	3379	14.9	3541	14.903	2974
14.908	38	14.911	56	14.906	26	14.911	37	14.906	31	14.908	27	14.91	100	14.908	79	14.911	73		14.908	759	14.911	869	14.906	1021	14.911	9	14.906	59	14.908	24	14.91	3693	14.908	4311	14.911	3280
14.917	18	14.919	30	14.915	56	14.919	60	14.914	131	14.917	53	14.918	51	14.917	40	14.919	27		14.917	899	14.919	1087	14.915	730	14.919	18	14.914	26	14.917	12	14.918	4424	14.917	3966	14.919	3787
14.925	81	14.927	18	14.923	62	14.927	48	14.923	22	14.925	45	14.926	45	14.925	81	14.928	43		14.925	1072	14.927	909	14.923	985	14.927	29	14.923	54	14.925	23	14.926	4329	14.925	4167	14.928	4206
14.933	36	14.935	67	14.931	46	14.936	118	14.931	92	14.933	29	14.935	50	14.933	20	14.936	59		14.933	899	14.935	991	14.931	829	14.936	33	14.931	30	14.933	20	14.935	4030	14.933	3960	14.936	3972
14.941	37	14.944	73	14.939	44	14.944	39	14.939	17	14.941	74	14.943	6	14.941	4	14.944	2		14.941	879	14.944	790	14.939	763	14.944	20	14.939	36	14.941	42	14.943	3959	14.941	3683	14.944	4080
14.95	43	14.952	86	14.948	127	14.952	47	14.947	150	14.95	48	14.951	33	14.95	8	14.952	42		14.95	740	14.952	630	14.948	913	14.952	12	14.947	82	14.95	48	14.951	3476	14.95	3388	14.952	3445
14.958	86	14.96	43	14.956	77	14.961	27	14.956	56	14.958	30	14.959	56	14.958	81	14.961	37		14.958	419	14.96	536	14.956	674	14.961	41	14.956	53	14.958	17	14.959	3028	14.958	3143	14.961	3016
14.966	67	14.968	135	14.964	17	14.969	79	14.964	61	14.966	64	14.968	26	14.966	30	14.969	65		14.966	379	14.968	418	14.964	689	14.969	81	14.964	100	14.966	27	14.968	2867	14.966	2351	14.969	3234
14.975	60	14.977	44	14.973	91	14.977	21	14.972	51	14.974	132	14.976	85	14.974	58	14.977	67		14.975	520	14.977	246	14.973	561	14.977	48	14.972	155	14.974	35	14.976	2470	14.974	2315	14.977	2340
14.983	69	14.985	141	14.981	11	14.985	153	14.98	136	14.983	8	14.984	17	14.983	18	14.986	57		14.983	337	14.985	572	14.981	493	14.985	154	14.98	41	14.983	32	14.984	2173	14.983	1884	14.986	2374
14.991	196	14.993	58	14.989	13	14.994	9	14.989	19	14.991	45	14.992	135	14.991	84	14.994	5		14.991	441	14.993	237	14.989	285	14.994	64	14.989	174	14.991	56	14.992	1771	14.991	1841	14.994	2079
14.999	166	15.001	31	14.997	45	15.002	118	14.997	69	14.999	7	15.001	95	14.999	6	15.002	45		14.999	361	15.001	223	14.997	529	15.002	60	14.997	121	14.999	40	15.001	1080	14.999	1496	15.002	1617
15.008	52	15.01	42	15.006	16	15.01	18	15.005	159	15.007	82	15.009	43	15.007	27	15.01	81		15.008	347	15.01	216	15.006	222	15.01	96	15.005	153	15.007	150	15.009	1331	15.007	1000	15.01	1272
15.016	65	15.018	101	15.014	50	15.018	65	15.014	105	15.016	52	15.017	12	15.016	66	15.019	65		15.016	295	15.018	136	15.014	232	15.018	121	15.014	177	15.016	144	15.017	1214	15.016	956	15.019	1359
15.024	81	15.026	42	15.022	68	15.027	14	15.022	46	15.024	49	15.025	28	15.024	69	15.027	30		15.024	246	15.026	209	15.022	367	15.027	178	15.022	301	15.024	94	15.025	1006	15.024	933	15.027	859
15.032	75	15.035	4	15.03	78	15.035	44	15.03	42	15.032	28	15.034	39	15.032	20	15.035	68		15.032	186	15.035	196	15.03	388	15.035	286	15.03	208	15.032	216	15.034	770	15.032	665	15.035	951
15.041	31	15.043	25	15.039	111	15.043	16	15.038	39	15.041	15	15.042	30	15.041	48	15.043	13		15.041	189	15.043	177	15.039	133	15.043	144	15.038	209	15.041	89	15.042	781	15.041	572	15.043	916
15.049	62	15.051	63	15.047	35	15.052	24	15.047	115	15.049	61	15.05	123	15.049	122	15.052	13		15.049	258	15.051	320	15.047	240	15.052	275	15.047	380	15.049	144	15.05	409	15.049	452	15.052	731
15.057	130	15.059	44	15.055	6	15.06	51	15.055	19	15.057	76	15.059	78	15.057	98	15.06	46		15.057	160	15.059	198	15.055	230	15.06	187	15.055	330	15.057	390	15.059	437	15.057	687	15.06	512
15.065	29	15.068	66	15.064	11	15.068	17	15.063	27	15.065	28	15.067	79	15.065	22	15.068	37		15.065	431	15.068	264	15.064	115	15.068	296	15.063	450	15.065	181	15.067	519	15.065	461	15.068	270
15.074	61	15.076	57	15.072	35	15.076	102	15.071	61	15.074	104	15.075	72	15.074	28	15.077	21		15.074	203	15.076	355	15.072	176	15.076	181	15.071	669	15.074	454	15.075	300	15.074	371	15.077	284
15.082	39	15.084	4	15.08	114	15.085	65	15.08	77	15.082	15	15.083	59	15.082	40	15.085	17		15.082	184	15.084	570	15.08	258	15.085	379	15.08	702	15.082	254	15.083	178	15.082	337	15.085	329
15.09	32	15.092	21	15.088	3	15.093	7	15.088	29	15.09	33	15.092	70	15.09	36	15.093	39		15.09	335	15.092	727	15.088	197	15.093	397	15.088	922	15.09	294	15.092	187	15.09	151	15.093	258
15.099	97	15.101	52	15.097	22	15.101	183	15.096	67	15.098	6	15.1	45	15.098	79	15.101	11		15.099	259	15.101	708	15.097	173	15.101	332	15.096	931	15.098	254	15.1	198	15.098	157	15.101	162
15.107	42	15.109	16	15.105	124	15.109	82	15.105	48	15.107	51	15.108	55	15.107	79	15.11	94		15.107	684	15.109	925	15.105	385	15.109	214	15.105	1146	15.107	381	15.108	161	15.107	160	15.11	204
15.115	97	15.117	57	15.113	20	15.118	36	15.113	98	15.115	84	15.116	76	15.115	108	15.118	31		15.115	546	15.117	1241	15.113	251	15.118	378	15.113	1645	15.115	626	15.116	146	15.115	157	15.118	236
15.123	42	15.126	62	15.121	45	15.126	16	15.121	94	15.123	27	15.125	86	15.123	24	15.126	169		15.123	611	15.126	1215	15.121	392	15.126	307	15.121	1515	15.123	394	15.125	179	15.123	167	15.126	145
15.132	83	15.134	21	15.13	30	15.134	5	15.129	66	15.131	6	15.133	76	15.132	45	15.134	2		15.132	872	15.134	1369	15.13	671	15.134	356	15.129	1687	15.131	618	15.133	114	15.132	202	15.134	216
15.14	3	15.142	28	15.138	54	15.142	38	15.138	61	15.14	60	15.141	76	15.14	34	15.143	61		15.14	796	15.142	1834	15.138	718	15.142	495	15.138	1568	15.14	543	15.141	120	15.14	185	15.143	69
15.148	8	15.15	17	15.146	55	15.151	80	15.146	8	15.148	15	15.149	129	15.148	82	15.151	2		15.148	1020	15.15	1530	15.146	862	15.151	501	15.146	2611	15.148	639	15.149	276	15.148	107	15.151	137
15.156	55	15.159	40	15.154	64	15.159	106	15.154	52	15.156	123	15.158	36	15.156	48	15.159	67		15.156	1521	15.159	2017	15.154	1002	15.159	552	15.154	2354	15.156	871	15.158	217	15.156	278	15.159	217
15.165	14	15.167	30	15.163	24	15.167	29	15.162	29	15.165	95	15.166	29	15.165	117	15.167	34		15.165	1403	15.167	2155	15.163	1014	15.167	629	15.162	2390	15.165	825	15.166	314	15.165	278	15.167	29
15.173	93	15.175	120	15.171	44	15.176	34	15.171	15	15.173	7	15.174	82	15.173	20	15.176	98		15.173	1693	15.175	2206	15.171	1103	15.176	496	15.171	2086	15.173	805	15.174	225	15.173	366	15.176	82
15.181	47	15.183	66	15.179	105	15.184	68	15.179	68	15.181	17	15.183	92	15.181	35	15.184	95		15.181	1863	15.183	2128	15.179	1404	15.184	676	15.179	2402	15.181	1242	15.183	312	15.181	261	15.184	113
15.19	54	15.192	78	15.188	41	15.192	87	15.187	11	15.189	123	15.191	96	15.189	7	15.192	86		15.19	1648	15.192	2146	15.188	1507	15.192	714	15.187	1970	15.189	1208	15.191	304	15.189	507	15.192	170
15.198	113	15.2	21	15.196	179	15.2	35	15.195	39	15.198	32	15.199	54	15.198	90	15.201	188		15.198	1497	15.2	2032	15.196	1513	15.2	784	15.195	2039	15.198	1251	15.199	510	15.198	260	15.201	247
15.206	47	15.208	103	15.204	81	15.209	52	15.204	66	15.206	25	15.207	49	15.206	64	15.209	48		15.206	1687	15.208	2030	15.204	1611	15.209	900	15.204	2442	15.206	1036	15.207	538	15.206	644	15.209	246
15.214	68	15.216	67	15.212	26	15.217	87	15.212	8	15.214	87	15.216	15	15.214	53	15.217	6		15.214	1740	15.216	1614	15.212	1246	15.217	864	15.212	1744	15.214	1200	15.216	684	15.214	689	15.217	314
15.223	113	15.225	111	15.221	84	15.225	55	15.22	59	15.222	62	15.224	14	15.222	32	15.225	31		15.223	1809	15.225	1729	15.221	1285	15.225	935	15.22	1844	15.222	1195	15.224	722	15.222	743	15.225	453
15.231	132	15.233	27	15.229	37	15.233	6	15.229	3	15.231	56	15.232	71	15.231	64	15.234	47		15.231	1787	15.233	1632	15.229	1424	15.233	797	15.229	1521	15.231	1368	15.232	1124	15.231	1130	15.234	513
15.239	55	15.241	44	15.237	13	15.242	78	15.237	24	15.239	142	15.24	81	15.239	70	15.242	21		15.239	1685	15.241	1954	15.237	1499	15.242	790	15.237	1482	15.239	1052	15.24	954	15.239	1060	15.242	625
15.247	36	15.25	102	15.245	68	15.25	55	15.245	74	15.247	27	15.249	60	15.247	43	15.25	23		15.247	1870	15.25	1400	15.245	1455	15.25	703	15.245	1426	15.247	1035	15.249	1165	15.247	1349	15.25	785
15.256	31	15.258	6	15.254	37	15.258	49	15.253	6	15.256	16	15.257	29	15.256	104	15.258	16		15.256	1594	15.258	1355	15.254	1240	15.258	730	15.253	1645	15.256	1080	15.257	1248	15.256	1104	15.258	957
15.264	26	15.266	41	15.262	101	15.267	30	15.262	69	15.264	33	15.265	98	15.264	51	15.267	10		15.264	1561	15.266	1077	15.262	1355	15.267	594	15.262	1171	15.264	949	15.265	1265	15.264	1286	15.267	1013
15.272	68	15.274	147	15.27	17	15.275	12	15.27	22	15.272	6	15.274	95	15.272	30	15.275	4		15.272	1416	15.274	1436	15.27	1348	15.275	779	15.27	1609	15.272	978	15.274	1235	15.272	1287	15.275	1134
15.28	65	15.283	25	15.278	95	15.283	113	15.278	39	15.28	24	15.282	47	15.28	7	15.283	71		15.28	1515	15.283	1521	15.278	1330	15.283	835	15.278	1217	15.28	864	15.282	1583	15.28	1479	15.283	956
15.289	26	15.291	32	15.287	86	15.291	92	15.286	11	15.289	33	15.29	137	15.289	34	15.292	9		15.289	1230	15.291	1173	15.287	953	15.291	540	15.286	1088	15.289	1015	15.29	1270	15.289	1292	15.292	1184
15.297	44	15.299	91	15.295	125	15.3	26	15.295	51	15.297	108	15.298	33	15.297	154	15.3	34		15.297	987	15.299	1379	15.295	1117	15.3	719	15.295	1072	15.297	1036	15.298	1126	15.297	1542	15.3	982
15.305	151	15.307	41	15.303	48	15.308	47	15.303	10	15.305	41	15.307	58	15.305	48	15.308	23		15.305	1029	15.307	934	15.303	1104	15.308	388	15.303	1073	15.305	849	15.307	1187	15.305	1529	15.308	1165
15.314	26	15.316	69	15.312	84	15.316	127	15.311	34	15.313	104	15.315	77	15.313	48	15.316	79		15.314	1094	15.316	1168	15.312	1093	15.316	597	15.311	1380	15.313	822	15.315	1180	15.313	1338	15.316	1100
15.322	38	15.324	67	15.32	54	15.324	35	15.32	38	15.322	91	15.323	59	15.322	69	15.325	101		15.322	1187	15.324	948	15.32	1327	15.324	697	15.32	837	15.322	761	15.323	1083	15.322	1145	15.325	1172
15.33	91	15.332	11	15.328	36	15.333	91	15.328	20	15.33	20	15.331	76	15.33	48	15.333	34		15.33	1033	15.332	1026	15.328	1002	15.333	557	15.328	938	15.33	821	15.331	1123	15.33	1008	15.333	840
15.338	2	15.34	47	15.336	41	15.341	65	15.336	88	15.338	25	15.34	27	15.338	33	15.341	34		15.338	802	15.34	1095	15.336	787	15.341	389	15.336	991	15.338	662	15.34	1055	15.338	910	15.341	734
15.347	12	15.349	12	15.345	32	15.349	18	15.344	45	15.346	103	15.348	60	15.347	83	15.349	22		15.347	789	15.349	768	15.345	637	15.349	601	15.344	899	15.346	951	15.348	853	15.347	771	15.349	880
15.355	28	15.357	58	15.353	29	15.357	7	15.353	75	15.355	29	15.356	49	15.355	9	15.358	64		15.355	838	15.357	711	15.353	916	15.357	509	15.353	875	15.355	783	15.356	858	15.355	848	15.358	534
15.363	36	15.365	96	15.361	64	15.366	44	15.361	19	15.363	82	15.364	65	15.363	75	15.366	17		15.363	674	15.365	426	15.361	545	15.366	411	15.361	597	15.363	525	15.364	759	15.363	615	15.366	760
15.371	136	15.374	38	15.369	12	15.374	75	15.369	77	15.371	118	15.373	11	15.371	50	15.374	7		15.371	559	15.374	846	15.369	721	15.374	286	15.369	729	15.371	646	15.373	490	15.371	501	15.374	648
15.38	43	15.382	73	15.378	14	15.382	28	15.377	55	15.38	70	15.381	57	15.38	91	15.382	79		15.38	427	15.382	463	15.378	645	15.382	420	15.377	484	15.38	818	15.381	533	15.38	527	15.382	698
15.388	45	15.39	46	15.386	43	15.391	6	15.386	69	15.388	73	15.389	93	15.388	19	15.391	19		15.388	342	15.39	430	15.386	493	15.391	382	15.386	445	15.388	410	15.389	552	15.388	655	15.391	488
15.396	96	15.398	29	15.394	28	15.399	64	15.394	33	15.396	57	15.398	37	15.396	56	15.399	84		15.396	378	15.398	524	15.394	452	15.399	326	15.394	442	15.396	424	15.398	541	15.396	483	15.399	572
15.405	83	15.407	24	15.403	15	15.407	78	15.402	64	15.404	20	15.406	11	15.404	37	15.407	35		15.405	320	15.407	418	15.403	725	15.407	423	15.402	475	15.404	370	15.406	394	15.404	589	15.407	394
15.413	28	15.415	53	15.411	49	15.415	34	15.41	59	15.413	14	15.414	76	15.413	43	15.416	84		15.413	336	15.415	500	15.411	279	15.415	228	15.41	473	15.413	536	15.414	366	15.413	491	15.416	330
15.421	87	15.423	32	15.419	228	15.424	1	15.419	97	15.421	47	15.422	43	15.421	22	15.424	8		15.421	317	15.423	230	15.419	233	15.424	292	15.419	327	15.421	361	15.422	435	15.421	409	15.424	301
15.429	39	15.431	87	15.427	11	15.432	8	15.427	68	15.429	33	15.431	66	15.429	83	15.432	38		15.429	468	15.431	228	15.427	297	15.432	231	15.427	384	15.429	235	15.431	500	15.429	383	15.432	256
15.438	31	15.44	47	15.436	42	15.44	39	15.435	50	15.437	10	15.439	31	15.437	60	15.44	4		15.438	219	15.44	204	15.436	350	15.44	149	15.435	286	15.437	288	15.439	418	15.437	376	15.44	331
15.446	54	15.448	35	15.444	46	15.448	34	15.444	31	15.446	89	15.447	71	15.446	72	15.449	81		15.446	415	15.448	267	15.444	329	15.448	202	15.444	216	15.446	364	15.447	577	15.446	412	15.449	469
15.454	32	15.456	46	15.452	113	15.457	60	15.452	90	15.454	41	15.455	104	15.454	19	15.457	67		15.454	287	15.456	221	15.452	349	15.457	267	15.452	122	15.454	458	15.455	279	15.454	353	15.457	277
15.462	77	15.465	25	15.46	84	15.465	122	15.46	96	15.462	60	15.464	78	15.462	25	15.465	62		15.462	227	15.465	122	15.46	227	15.465	192	15.46	109	15.462	367	15.464	274	15.462	535	15.465	209
15.471	8	15.473	118	15.469	45	15.473	115	15.468	16	15.471	32	15.472	65	15.471	54	15.473	28		15.471	179	15.473	248	15.469	262	15.473	127	15.468	188	15.471	215	15.472	294	15.471	314	15.473	308
15.479	20	15.481	80	15.477	82	15.481	58	15.477	33	15.479	71	15.48	57	15.479	58	15.482	44		15.479	108	15.481	179	15.477	264	15.481	243	15.477	206	15.479	138	15.48	339	15.479	461	15.482	266
15.487	83	15.489	26	15.485	41	15.49	50	15.485	25	15.487	16	15.489	12	15.487	43	15.49	143		15.487	238	15.489	100	15.485	207	15.49	84	15.485	245	15.487	327	15.489	310	15.487	526	15.49	346
15.496	39	15.498	35	15.493	65	15.498	29	15.493	55	15.495	25	15.497	69	15.495	18	15.498	64		15.496	299	15.498	219	15.493	83	15.498	175	15.493	208	15.495	177	15.497	359	15.495	203	15.498	159
15.504	105	15.506	30	15.502	82	15.506	50	15.501	37	15.504	35	15.505	41	15.504	79	15.506	98		15.504	199	15.506	366	15.502	193	15.506	155	15.501	212	15.504	153	15.505	290	15.504	300	15.506	246
15.512	69	15.514	82	15.51	56	15.515	46	15.51	70	15.512	41	15.513	51	15.512	119	15.515	84		15.512	103	15.514	202	15.51	147	15.515	125	15.51	168	15.512	155	15.513	250	15.512	259	15.515	195
15.52	41	15.522	106	15.518	130	15.523	103	15.518	27	15.52	55	15.522	156	15.52	79	15.523	16		15.52	190	15.522	295	15.518	191	15.523	91	15.518	160	15.52	99	15.522	208	15.52	279	15.523	292
15.529	47	15.531	52	15.527	41	15.531	69	15.526	36	15.528	33	15.53	27	15.528	91	15.531	65		15.529	106	15.531	134	15.527	149	15.531	234	15.526	169	15.528	83	15.53	135	15.528	212	15.531	200
15.537	42	15.539	24	15.535	78	15.539	24	15.534	142	15.537	17	15.538	51	15.537	92	15.54	25		15.537	187	15.539	104	15.535	87	15.539	75	15.534	108	15.537	148	15.538	71	15.537	195	15.54	248
15.545	2	15.547	12	15.543	5	15.548	3	15.543	106	15.545	67	15.546	88	15.545	51	15.548	40		15.545	167	15.547	106	15.543	162	15.548	211	15.543	117	15.545	72	15.546	216	15.545	155	15.548	183
15.553	13	15.555	40	15.551	30	15.556	60	15.551	125	15.553	2	15.555	61	15.553	31	15.556	18		15.553	197	15.555	200	15.551	209	15.556	63	15.551	317	15.553	121	15.555	87	15.553	143	15.556	96
15.562	46	15.564	23	15.56	20	15.564	76	15.559	92	15.561	55	15.563	50	15.561	18	15.564	26		15.562	214	15.564	182	15.56	146	15.564	156	15.559	67	15.561	154	15.563	154	15.561	234	15.564	117
15.57	130	15.572	39	15.568	25	15.572	31	15.568	53	15.57	77	15.571	100	15.57	78	15.573	83		15.57	135	15.572	85	15.568	98	15.572	120	15.568	153	15.57	92	15.571	117	15.57	84	15.573	105
15.578	41	15.58	37	15.576	71	15.581	30	15.576	17	15.578	16	15.579	63	15.578	17	15.581	52		15.578	138	15.58	151	15.576	135	15.581	167	15.576	83	15.578	156	15.579	216	15.578	99	15.581	190
15.586	69	15.589	33	15.584	58	15.589	3	15.584	144	15.586	50	15.588	48	15.586	44	15.589	17		15.586	123	15.589	142	15.584	126	15.589	138	15.584	144	15.586	170	15.588	138	15.586	92	15.589	45
15.595	51	15.597	19	15.593	34	15.597	43	15.592	60	15.595	33	15.596	75	15.595	37	15.597	40		15.595	64	15.597	67	15.593	66	15.597	89	15.592	153	15.595	77	15.596	63	15.595	121	15.597	125
15.603	67	15.605	20	15.601	76	15.606	10	15.601	38	15.603	80	15.604	22	15.603	57	15.606	95		15.603	30	15.605	28	15.601	50	15.606	96	15.601	155	15.603	177	15.604	84	15.603	133	15.606	109
15.611	8	15.613	51	15.609	173	15.614	30	15.609	29	15.611	10	15.613	42	15.611	15	15.614	16		15.611	177	15.613	98	15.609	16	15.614	24	15.609	84	15.611	62	15.613	49	15.611	22	15.614	65
15.62	75	15.622	96	15.618	108	15.622	12	15.617	33	15.619	111	15.621	28	15.619	83	15.622	65		15.62	63	15.622	125	15.618	28	15.622	103	15.617	169	15.619	40	15.621	103	15.619	74	15.622	21
15.628	25	15.63	66	15.626	180	15.63	23	15.625	44	15.628	12	15.629	53	15.628	30	15.631	62		15.628	95	15.63	94	15.626	94	15.63	147	15.625	67	15.628	138	15.629	63	15.628	83	15.631	97
15.636	45	15.638	5	15.634	19	15.639	28	15.634	16	15.636	144	15.637	47	15.636	103	15.639	55		15.636	72	15.638	133	15.634	26	15.639	180	15.634	153	15.636	93	15.637	32	15.636	75	15.639	28
15.644	53	15.646	63	15.642	41	15.647	64	15.642	93	15.644	6	15.646	51	15.644	83	15.647	62		15.644	62	15.646	42	15.642	16	15.647	92	15.642	123	15.644	58	15.646	29	15.644	30	15.647	30
15.653	21	15.655	100	15.651	38	15.655	25	15.65	50	15.652	87	15.654	58	15.652	10	15.655	122		15.653	98	15.655	285	15.651	150	15.655	74	15.65	28	15.652	67	15.654	51	15.652	67	15.655	102
15.661	78	15.663	13	15.659	7	15.663	42	15.659	115	15.661	42	15.662	46	15.661	28	15.664	13		15.661	114	15.663	74	15.659	65	15.663	177	15.659	279	15.661	106	15.662	82	15.661	188	15.664	59
15.669	11	15.671	24	15.667	61	15.672	75	15.667	62	15.669	33	15.67	77	15.669	103	15.672	70		15.669	54	15.671	145	15.667	146	15.672	33	15.667	37	15.669	61	15.67	61	15.669	48	15.672	36
15.677	43	15.679	42	15.675	111	15.68	52	15.675	50	15.677	41	15.679	69	15.677	97	15.68	122		15.677	160	15.679	67	15.675	188	15.68	45	15.675	133	15.677	66	15.679	39	15.677	60	15.68	83
15.686	16	15.688	54	15.684	29	15.688	53	15.683	83	15.685	28	15.687	128	15.686	56	15.688	69		15.686	58	15.688	37	15.684	76	15.688	62	15.683	64	15.685	32	15.687	71	15.686	24	15.688	67
15.694	45	15.696	56	15.692	46	15.696	66	15.692	85	15.694	44	15.695	9	15.694	66	15.697	88		15.694	3	15.696	51	15.692	23	15.696	91	15.692	83	15.694	75	15.695	82	15.694	44	15.697	123
15.702	54	15.704	61	15.7	94	15.705	79	15.7	27	15.702	138	15.703	24	15.702	53	15.705	6		15.702	155	15.704	96	15.7	69	15.705	94	15.7	67	15.702	83	15.703	52	15.702	136	15.705	49
15.711	51	15.713	26	15.708	67	15.713	18	15.708	44	15.71	8	15.712	20	15.71	76	15.713	41		15.711	72	15.713	46	15.708	32	15.713	90	15.708	84	15.71	59	15.712	43	15.71	59	15.713	65
15.719	38	15.721	90	15.717	20	15.721	85	15.716	55	15.719	102	15.72	5	15.719	59	15.721	17		15.719	53	15.721	26	15.717	79	15.721	110	15.716	203	15.719	9	15.72	85	15.719	71	15.721	24
15.727	18	15.729	41	15.725	60	15.73	52	15.725	5	15.727	57	15.728	100	15.727	112	15.73	10		15.727	24	15.729	72	15.725	58	15.73	62	15.725	72	15.727	29	15.728	27	15.727	33	15.73	31
15.735	28	15.737	58	15.733	44	15.738	33	15.733	74	15.735	39	15.737	45	15.735	55	15.738	68		15.735	94	15.737	61	15.733	67	15.738	37	15.733	60	15.735	51	15.737	29	15.735	22	15.738	72
15.744	18	15.746	40	15.742	15	15.746	16	15.741	55	15.743	38	15.745	39	15.743	141	15.746	129		15.744	54	15.746	53	15.742	42	15.746	77	15.741	91	15.743	62	15.745	33	15.743	42	15.746	111
15.752	26	15.754	32	15.75	143	15.754	1	15.749	19	15.752	9	15.753	40	15.752	82	15.755	10		15.752	49	15.754	29	15.75	24	15.754	29	15.749	70	15.752	63	15.753	69	15.752	80	15.755	40
15.76	58	15.762	133	15.758	5	15.763	224	15.758	46	15.76	46	15.761	113	15.76	8	15.763	74		15.76	32	15.762	61	15.758	90	15.763	43	15.758	59	15.76	40	15.761	50	15.76	63	15.763	88
15.768	30	15.77	13	15.766	33	15.771	45	15.766	107	15.768	2	15.77	25	15.768	65	15.771	161		15.768	116	15.77	116	15.766	31	15.771	59	15.766	177	15.768	46	15.77	32	15.768	85	15.771	64
15.777	72	15.779	1	15.775	17	15.779	21	15.774	82	15.776	2	15.778	33	15.776	12	15.779	12		15.777	59	15.779	95	15.775	36	15.779	55	15.774	157	15.776	48	15.778	102	15.776	50	15.779	109
15.785	48	15.787	67	15.783	63	15.787	11	15.783	94	15.785	3	15.786	35	15.785	68	15.788	0		15.785	109	15.787	25	15.783	93	15.787	54	15.783	96	15.785	142	15.786	57	15.785	50	15.788	72
15.793	28	15.795	14	15.791	46	15.796	5	15.791	38	15.793	82	15.794	50	15.793	41	15.796	47		15.793	92	15.795	87	15.791	90	15.796	97	15.791	145	15.793	53	15.794	113	15.793	35	15.796	97
15.802	13	15.804	9	15.799	11	15.804	35	15.799	16	15.801	5	15.803	37	15.801	28	15.804	100		15.802	89	15.804	87	15.799	73	15.804	82	15.799	53	15.801	139	15.803	71	15.801	106	15.804	20
15.81	10	15.812	19	15.808	70	15.812	96	15.807	77	15.81	46	15.811	36	15.81	125	15.812	94		15.81	118	15.812	119	15.808	42	15.812	148	15.807	66	15.81	93	15.811	141	15.81	106	15.812	73
15.818	96	15.82	19	15.816	63	15.82	4	15.816	11	15.818	28	15.819	34	15.818	79	15.821	24		15.818	195	15.82	88	15.816	85	15.82	181	15.816	118	15.818	56	15.819	115	15.818	82	15.821	73
15.826	57	15.828	51	15.824	59	15.829	85	15.824	68	15.826	58	15.828	22	15.826	67	15.829	26		15.826	196	15.828	230	15.824	83	15.829	124	15.824	199	15.826	194	15.828	236	15.826	146	15.829	92
15.835	40	15.837	23	15.832	46	15.837	88	15.832	4	15.834	106	15.836	90	15.834	67	15.837	64		15.835	232	15.837	189	15.832	113	15.837	193	15.832	139	15.834	182	15.836	224	15.834	140	15.837	130
15.843	61	15.845	111	15.841	60	15.845	48	15.84	86	15.843	35	15.844	110	15.843	25	15.845	17		15.843	309	15.845	236	15.841	151	15.845	215	15.84	269	15.843	74	15.844	228	15.843	154	15.845	151
15.851	46	15.853	28	15.849	42	15.854	24	15.849	59	15.851	57	15.852	16	15.851	164	15.854	40		15.851	198	15.853	227	15.849	166	15.854	165	15.849	176	15.851	145	15.852	277	15.851	190	15.854	212
15.859	6	15.861	94	15.857	40	15.862	56	15.857	26	15.859	12	15.861	64	15.859	98	15.862	63		15.859	221	15.861	169	15.857	117	15.862	131	15.857	167	15.859	284	15.861	258	15.859	177	15.862	195
15.868	15	15.87	4	15.866	59	15.87	40	15.865	46	15.867	99	15.869	34	15.867	16	15.87	64		15.868	178	15.87	195	15.866	144	15.87	124	15.865	222	15.867	233	15.869	251	15.867	187	15.87	218
15.876	53	15.878	19	15.874	17	15.878	48	15.874	63	15.876	57	15.877	45	15.876	66	15.879	87		15.876	141	15.878	261	15.874	198	15.878	103	15.874	182	15.876	204	15.877	270	15.876	196	15.879	312
15.884	71	15.886	26	15.882	91	15.887	23	15.882	29	15.884	37	15.885	51	15.884	106	15.887	50		15.884	203	15.886	150	15.882	191	15.887	113	15.882	378	15.884	319	15.885	336	15.884	267	15.887	259
15.892	22	15.894	124	15.89	122	15.895	21	15.89	25	15.892	14	15.894	10	15.892	193	15.895	160		15.892	132	15.894	199	15.89	170	15.895	150	15.89	153	15.892	260	15.894	223	15.892	139	15.895	273
15.901	43	15.903	34	15.899	12	15.903	70	15.898	9	15.9	46	15.902	32	15.901	30	15.903	36		15.901	176	15.903	124	15.899	153	15.903	148	15.898	156	15.9	258	15.902	208	15.901	109	15.903	348
15.909	97	15.911	57	15.907	32	15.911	5	15.907	12	15.909	48	15.91	75	15.909	21	15.912	13		15.909	132	15.911	129	15.907	112	15.911	59	15.907	149	15.909	233	15.91	245	15.909	118	15.912	256
15.917	52	15.919	36	15.915	39	15.92	18	15.915	45	15.917	39	15.918	31	15.917	55	15.92	90		15.917	248	15.919	53	15.915	108	15.92	38	15.915	116	15.917	163	15.918	174	15.917	142	15.92	267
15.926	31	15.928	92	15.923	12	15.928	29	15.923	14	15.925	61	15.927	9	15.925	86	15.928	103		15.926	167	15.928	92	15.923	109	15.928	128	15.923	104	15.925	139	15.927	164	15.925	216	15.928	218
15.934	17	15.936	109	15.932	44	15.936	23	15.931	64	15.934	22	15.935	18	15.934	21	15.936	98		15.934	70	15.936	128	15.932	137	15.936	89	15.931	80	15.934	106	15.935	125	15.934	119	15.936	178
15.942	30	15.944	137	15.94	16	15.945	33	15.94	107	15.942	41	15.943	11	15.942	8	15.945	76		15.942	61	15.944	58	15.94	66	15.945	135	15.94	102	15.942	235	15.943	109	15.942	94	15.945	123
15.95	17	15.952	2	15.948	109	15.953	37	15.948	34	15.95	6	15.952	49	15.95	39	15.953	53		15.95	46	15.952	127	15.948	68	15.953	71	15.948	83	15.95	110	15.952	73	15.95	63	15.953	126
15.959	8	15.961	7	15.957	11	15.961	36	15.956	20	15.958	89	15.96	67	15.958	4	15.961	52		15.959	112	15.961	35	15.957	45	15.961	178	15.956	41	15.958	171	15.96	88	15.958	51	15.961	85
15.967	20	15.969	22	15.965	1	15.969	16	15.964	25	15.967	18	15.968	23	15.967	24	15.97	138		15.967	86	15.969	147	15.965	70	15.969	33	15.964	38	15.967	165	15.968	96	15.967	59	15.97	93
15.975	26	15.977	1	15.973	12	15.978	68	15.973	15	15.975	13	15.976	58	15.975	73	15.978	20		15.975	38	15.977	17	15.973	94	15.978	63	15.973	64	15.975	69	15.976	53	15.975	38	15.978	84
15.983	5	15.985	53	15.981	53	15.986	26	15.981	37	15.983	57	15.985	37	15.983	104	15.986	46		15.983	41	15.985	53	15.981	26	15.986	32	15.981	91	15.983	73	15.985	51	15.983	51	15.986	39
15.992	20	15.994	151	15.99	226	15.994	60	15.989	55	15.991	53	15.993	60	15.991	119	15.994	252		15.992	40	15.994	74	15.99	53	15.994	43	15.989	30	15.991	59	15.993	56	15.991	47	15.994	63
16	21	16.002	98	15.998	43	16.002	29	15.998	32	16	98	16.001	23	16	87	16.003	33		16	77	16.002	37	15.998	102	16.002	39	15.998	3	16	38	16.001	18	16	88	16.003	98
16.008	38	16.01	42	16.006	35	16.011	1	16.006	119	16.008	42	16.009	38	16.008	1	16.011	20		16.008	107	16.01	46	16.006	96	16.011	30	16.006	30	16.008	53	16.009	33	16.008	48	16.011	39
16.017	81	16.019	30	16.014	35	16.019	122	16.014	92	16.016	18	16.018	27	16.016	55	16.019	44		16.017	44	16.019	43	16.014	86	16.019	148	16.014	32	16.016	79	16.018	43	16.016	23	16.019	61
16.025	86	16.027	106	16.023	43	16.027	32	16.022	39	16.025	94	16.026	95	16.025	22	16.027	147		16.025	27	16.027	23	16.023	24	16.027	60	16.022	24	16.025	50	16.026	31	16.025	41	16.027	54
16.033	27	16.035	24	16.031	28	16.035	117	16.031	11	16.033	95	16.034	75	16.033	8	16.036	57		16.033	31	16.035	12	16.031	32	16.035	49	16.031	127	16.033	80	16.034	36	16.033	24	16.036	28
16.041	45	16.043	60	16.039	41	16.044	35	16.039	65	16.041	51	16.042	112	16.041	33	16.044	53		16.041	23	16.043	59	16.039	20	16.044	21	16.039	27	16.041	24	16.042	20	16.041	36	16.044	54
16.05	94	16.052	49	16.047	0	16.052	27	16.047	43	16.049	6	16.051	134	16.049	82	16.052	41		16.05	90	16.052	14	16.047	44	16.052	65	16.047	18	16.049	38	16.051	54	16.049	32	16.052	44
16.058	65	16.06	71	16.056	47	16.06	123	16.055	39	16.058	109	16.059	69	16.058	37	16.06	33		16.058	48	16.06	72	16.056	5	16.06	4	16.055	21	16.058	51	16.059	84	16.058	26	16.06	96
16.066	19	16.068	7	16.064	53	16.069	188	16.064	206	16.066	46	16.067	67	16.066	20	16.069	2		16.066	49	16.068	56	16.064	5	16.069	11	16.064	52	16.066	13	16.067	66	16.066	42	16.069	30
16.074	16	16.076	48	16.072	45	16.077	12	16.072	20	16.074	74	16.076	31	16.074	63	16.077	19		16.074	48	16.076	150	16.072	5	16.077	40	16.072	22	16.074	28	16.076	7	16.074	42	16.077	41
16.083	166	16.085	49	16.081	11	16.085	54	16.08	36	16.082	40	16.084	10	16.082	122	16.085	117		16.083	40	16.085	19	16.081	15	16.085	14	16.08	25	16.082	36	16.084	23	16.082	62	16.085	91
16.091	26	16.093	34	16.089	22	16.093	6	16.088	99	16.091	72	16.092	43	16.091	92	16.094	181		16.091	21	16.093	54	16.089	77	16.093	35	16.088	108	16.091	18	16.092	15	16.091	44	16.094	32
16.099	22	16.101	40	16.097	42	16.102	35	16.097	64	16.099	17	16.1	66	16.099	13	16.102	58		16.099	39	16.101	41	16.097	20	16.102	32	16.097	50	16.099	69	16.1	31	16.099	50	16.102	63
16.108	119	16.109	20	16.105	14	16.11	85	16.105	119	16.107	101	16.109	48	16.107	138	16.11	5		16.108	43	16.109	65	16.105	24	16.11	32	16.105	46	16.107	28	16.109	55	16.107	53	16.11	74
16.116	4	16.118	14	16.114	20	16.118	32	16.113	34	16.115	7	16.117	21	16.115	41	16.118	51		16.116	2	16.118	10	16.114	16	16.118	33	16.113	12	16.115	15	16.117	56	16.115	22	16.118	111
16.124	19	16.126	43	16.122	13	16.126	14	16.122	27	16.124	8	16.125	11	16.124	55	16.127	28		16.124	60	16.126	54	16.122	25	16.126	36	16.122	53	16.124	30	16.125	18	16.124	30	16.127	102
16.132	53	16.134	39	16.13	86	16.135	87	16.13	37	16.132	44	16.133	62	16.132	116	16.135	51		16.132	26	16.134	13	16.13	24	16.135	47	16.13	12	16.132	48	16.133	62	16.132	54	16.135	45
16.141	33	16.143	49	16.138	38	16.143	43	16.138	58	16.14	56	16.142	31	16.14	17	16.143	84		16.141	90	16.143	59	16.138	50	16.143	25	16.138	27	16.14	11	16.142	105	16.14	155	16.143	98
16.149	57	16.151	8	16.147	25	16.151	38	16.146	70	16.149	2	16.15	82	16.149	4	16.151	116		16.149	68	16.151	23	16.147	124	16.151	21	16.146	35	16.149	36	16.15	132	16.149	64	16.151	74
16.157	89	16.159	70	16.155	62	16.16	38	16.155	77	16.157	39	16.158	45	16.157	13	16.16	4		16.157	106	16.159	34	16.155	32	16.16	26	16.155	13	16.157	67	16.158	69	16.157	55	16.16	93
16.165	40	16.167	84	16.163	60	16.168	20	16.163	58	16.165	85	16.167	15	16.165	87	16.168	49		16.165	26	16.167	10	16.163	57	16.168	7	16.163	28	16.165	14	16.167	90	16.165	21	16.168	98
16.174	21	16.176	24	16.172	76	16.176	6	16.171	58	16.173	82	16.175	42	16.173	79	16.176	6		16.174	50	16.176	20	16.172	26	16.176	0	16.171	56	16.173	61	16.175	160	16.173	100	16.176	30
16.182	72	16.184	42	16.18	35	16.184	67	16.179	59	16.182	25	16.183	78	16.182	9	16.185	81		16.182	165	16.184	27	16.18	108	16.184	48	16.179	32	16.182	19	16.183	95	16.182	134	16.185	64
16.19	89	16.192	60	16.188	9	16.193	39	16.188	3	16.19	52	16.191	46	16.19	44	16.193	38		16.19	94	16.192	158	16.188	38	16.193	61	16.188	48	16.19	8	16.191	103	16.19	157	16.193	193
16.198	16	16.2	59	16.196	25	16.201	121	16.196	195	16.198	56	16.2	108	16.198	78	16.201	34		16.198	67	16.2	36	16.196	7	16.201	47	16.196	64	16.198	68	16.2	300	16.198	176	16.201	238
16.207	25	16.209	1	16.205	70	16.209	13	16.204	9	16.206	89	16.208	27	16.206	15	16.209	57		16.207	77	16.209	134	16.205	66	16.209	7	16.204	42	16.206	20	16.208	299	16.206	345	16.209	250
16.215	142	16.217	61	16.213	29	16.217	22	16.213	99	16.215	77	16.216	40	16.215	81	16.218	34		16.215	166	16.217	66	16.213	67	16.217	12	16.213	23	16.215	7	16.216	919	16.215	563	16.218	329
16.223	7	16.225	16	16.221	97	16.226	85	16.221	30	16.223	98	16.224	37	16.223	112	16.226	36		16.223	278	16.225	281	16.221	90	16.226	23	16.221	91	16.223	32	16.224	1527	16.223	1190	16.226	517
16.232	104	16.233	94	16.229	134	16.234	70	16.229	155	16.231	52	16.233	114	16.231	100	16.234	62		16.232	363	16.233	362	16.229	226	16.234	21	16.229	68	16.231	86	16.233	2426	16.231	1911	16.234	865
16.24	98	16.242	58	16.238	15	16.242	10	16.237	48	16.239	28	16.241	61	16.24	28	16.242	97		16.24	418	16.242	504	16.238	324	16.242	105	16.237	34	16.239	14	16.241	4736	16.24	3942	16.242	1577
16.248	157	16.25	36	16.246	70	16.25	111	16.246	21	16.248	80	16.249	11	16.248	62	16.251	179		16.248	802	16.25	1016	16.246	369	16.25	40	16.246	21	16.248	47	16.249	7009	16.248	6220	16.251	3380
16.256	44	16.258	41	16.254	122	16.259	10	16.254	75	16.256	89	16.257	60	16.256	141	16.259	60		16.256	1865	16.258	1350	16.254	725	16.259	36	16.254	74	16.256	5	16.257	11226	16.256	9882	16.259	5166
16.265	141	16.267	127	16.262	73	16.267	91	16.262	19	16.264	132	16.266	19	16.264	97	16.267	24		16.265	2122	16.267	2000	16.262	1269	16.267	3	16.262	3	16.264	15	16.266	17632	16.264	13956	16.267	8276
16.273	12	16.275	94	16.271	54	16.275	73	16.27	156	16.273	54	16.274	12	16.273	7	16.275	5		16.273	2923	16.275	3040	16.271	1737	16.275	15	16.27	34	16.273	31	16.274	24200	16.273	22578	16.275	12719
16.281	15	16.283	40	16.279	107	16.284	91	16.279	104	16.281	22	16.282	34	16.281	0	16.284	4		16.281	4118	16.283	4163	16.279	2176	16.284	50	16.279	54	16.281	27	16.282	32066	16.281	30970	16.284	18790
16.289	89	16.291	76	16.287	47	16.292	56	16.287	56	16.289	92	16.291	64	16.289	99	16.292	37		16.289	5076	16.291	4818	16.287	3281	16.292	36	16.287	48	16.289	46	16.291	41363	16.289	39247	16.292	25278
16.298	101	16.3	52	16.296	108	16.3	35	16.295	87	16.297	84	16.299	17	16.297	37	16.3	27		16.298	5011	16.3	6285	16.296	4701	16.3	17	16.295	25	16.297	13	16.299	51455	16.297	49741	16.3	33937
16.306	40	16.308	111	16.304	37	16.308	87	16.303	18	16.306	44	16.307	5	16.306	58	16.309	66		16.306	7456	16.308	7709	16.304	5163	16.308	4	16.303	20	16.306	25	16.307	55535	16.306	57356	16.309	40091
16.314	87	16.316	81	16.312	118	16.317	34	16.312	0	16.314	45	16.315	38	16.314	26	16.317	29		16.314	8289	16.316	9808	16.312	6701	16.317	16	16.312	35	16.314	120	16.315	59967	16.314	63166	16.317	49775
16.323	43	16.324	32	16.32	24	16.325	21	16.32	70	16.322	42	16.324	42	16.322	34	16.325	22		16.323	10052	16.324	10826	16.32	8527	16.325	7	16.32	17	16.322	82	16.324	66121	16.322	67578	16.325	56279
16.331	96	16.333	10	16.329	69	16.333	34	16.328	9	16.33	36	16.332	0	16.33	0	16.333	97		16.331	10447	16.333	11664	16.329	9532	16.333	78	16.328	85	16.33	26	16.332	66657	16.33	69970	16.333	57800
16.339	51	16.341	164	16.337	51	16.341	46	16.337	165	16.339	3	16.34	27	16.339	14	16.342	45		16.339	10980	16.341	11413	16.337	10521	16.341	11	16.337	50	16.339	25	16.34	64957	16.339	70352	16.342	60273
16.347	86	16.349	88	16.345	86	16.35	45	16.345	28	16.347	10	16.348	29	16.347	31	16.35	21		16.347	11535	16.349	11758	16.345	11850	16.35	1	16.345	77	16.347	74	16.348	61585	16.347	68439	16.35	58565
16.356	124	16.358	17	16.353	30	16.358	0	16.353	206	16.355	43	16.357	4	16.355	102	16.358	62		16.356	11611	16.358	12095	16.353	11210	16.358	7	16.353	0	16.355	108	16.357	60175	16.355	68849	16.358	57408
16.364	55	16.366	15	16.362	14	16.366	138	16.361	114	16.364	65	16.365	51	16.364	48	16.366	9		16.364	10174	16.366	10325	16.362	12254	16.366	44	16.361	30	16.364	32	16.365	57285	16.364	60533	16.366	55191
16.372	73	16.374	22	16.37	77	16.374	63	16.37	67	16.372	42	16.373	25	16.372	0	16.375	43		16.372	10636	16.374	10499	16.37	10948	16.374	51	16.37	41	16.372	44	16.373	53089	16.372	57562	16.375	49477
16.38	60	16.382	43	16.378	22	16.383	45	16.378	65	16.38	23	16.382	38	16.38	45	16.383	51		16.38	10804	16.382	10284	16.378	11059	16.383	27	16.378	97	16.38	30	16.382	49959	16.38	53050	16.383	48451
16.389	35	16.391	58	16.386	33	16.391	74	16.386	39	16.388	115	16.39	95	16.388	86	16.391	4		16.389	10447	16.391	9154	16.386	11065	16.391	20	16.386	23	16.388	29	16.39	44909	16.388	50458	16.391	44328
16.397	44	16.399	10	16.395	69	16.399	96	16.394	50	16.397	21	16.398	70	16.397	35	16.399	35		16.397	9359	16.399	10281	16.395	11136	16.399	47	16.394	67	16.397	35	16.398	39627	16.397	43637	16.399	41013
16.405	17	16.407	92	16.403	27	16.408	37	16.403	23	16.405	26	16.406	37	16.405	81	16.408	24		16.405	8995	16.407	8360	16.403	9326	16.408	8	16.403	48	16.405	58	16.406	38304	16.405	40835	16.408	38496
16.414	37	16.415	71	16.411	12	16.416	35	16.411	48	16.413	40	16.415	49	16.413	55	16.416	33		16.414	7928	16.415	8780	16.411	10252	16.416	19	16.411	12	16.413	98	16.415	34519	16.413	36877	16.416	33706
16.422	67	16.424	58	16.42	11	16.424	46	16.419	23	16.421	61	16.423	12	16.421	19	16.424	21		16.422	7612	16.424	7614	16.42	8935	16.424	65	16.419	16	16.421	20	16.423	33685	16.421	33729	16.424	31113
16.43	86	16.432	13	16.428	85	16.432	45	16.427	29	16.43	29	16.431	15	16.43	45	16.433	4		16.43	6844	16.432	6781	16.428	8587	16.432	8	16.427	39	16.43	52	16.431	28440	16.43	33986	16.433	28704
16.438	45	16.44	45	16.436	34	16.441	37	16.436	45	16.438	17	16.439	15	16.438	28	16.441	6		16.438	6741	16.44	6483	16.436	7703	16.441	32	16.436	44	16.438	16	16.439	26238	16.438	29588	16.441	25686
16.447	42	16.448	33	16.444	83	16.449	17	16.444	134	16.446	96	16.448	8	16.446	68	16.449	34		16.447	6093	16.448	5594	16.444	7411	16.449	24	16.444	73	16.446	17	16.448	24301	16.446	26084	16.449	24655
16.455	7	16.457	33	16.453	8	16.457	18	16.452	48	16.454	1	16.456	60	16.454	48	16.457	24		16.455	4873	16.457	5371	16.453	6325	16.457	15	16.452	61	16.454	114	16.456	20305	16.454	22486	16.457	22418
16.463	56	16.465	84	16.461	43	16.465	33	16.461	97	16.463	17	16.464	8	16.463	27	16.466	55		16.463	3869	16.465	4726	16.461	5652	16.465	29	16.461	40	16.463	74	16.464	19658	16.463	22316	16.466	18965
16.471	104	16.473	66	16.469	21	16.474	16	16.469	152	16.471	84	16.472	19	16.471	26	16.474	25		16.471	3874	16.473	4430	16.469	5224	16.474	46	16.469	2	16.471	23	16.472	15304	16.471	19078	16.474	16711
16.48	49	16.482	79	16.477	40	16.482	37	16.477	28	16.479	40	16.481	57	16.479	159	16.482	125		16.48	3298	16.482	3641	16.477	4884	16.482	8	16.477	3	16.479	36	16.481	13719	16.479	15629	16.482	15081
16.488	63	16.49	48	16.486	48	16.49	28	16.485	12	16.488	30	16.489	13	16.488	58	16.49	54		16.488	2568	16.49	2788	16.486	4076	16.49	43	16.485	67	16.488	58	16.489	11141	16.488	12303	16.49	12050
16.496	43	16.498	15	16.494	19	16.499	154	16.494	28	16.496	60	16.497	9	16.496	79	16.499	79		16.496	2011	16.498	2047	16.494	2983	16.499	67	16.494	45	16.496	16	16.497	10512	16.496	11362	16.499	10219
16.504	52	16.506	30	16.502	138	16.507	109	16.502	59	16.504	63	16.506	32	16.504	57	16.507	12		16.504	2056	16.506	1571	16.502	2904	16.507	41	16.502	63	16.504	41	16.506	8936	16.504	9464	16.507	9400
16.513	41	16.515	76	16.511	119	16.515	21	16.51	59	16.512	108	16.514	26	16.512	26	16.515	56		16.513	1734	16.515	1538	16.511	2064	16.515	28	16.51	77	16.512	93	16.514	6699	16.512	8452	16.515	7806
16.521	42	16.523	35	16.519	19	16.523	197	16.518	86	16.521	65	16.522	36	16.521	24	16.524	36		16.521	1562	16.523	1583	16.519	1883	16.523	53	16.518	46	16.521	36	16.522	6436	16.521	7360	16.524	7073
16.529	52	16.531	51	16.527	49	16.532	98	16.527	49	16.529	8	16.53	67	16.529	157	16.532	18		16.529	1584	16.531	1080	16.527	1706	16.532	41	16.527	62	16.529	46	16.53	5209	16.529	6088	16.532	6083
16.538	19	16.539	21	16.535	61	16.54	23	16.535	92	16.537	63	16.539	32	16.537	53	16.54	49		16.538	996	16.539	1419	16.535	1282	16.54	48	16.535	100	16.537	143	16.539	5099	16.537	5896	16.54	5405
16.546	91	16.548	37	16.544	43	16.548	39	16.543	95	16.545	0	16.547	22	16.545	36	16.548	34		16.546	976	16.548	737	16.544	1301	16.548	14	16.543	81	16.545	44	16.547	3920	16.545	4126	16.548	4149
16.554	94	16.556	81	16.552	63	16.556	37	16.552	2	16.554	6	16.555	40	16.554	62	16.557	110		16.554	884	16.556	565	16.552	1044	16.556	37	16.552	67	16.554	115	16.555	3364	16.554	3639	16.557	3418
16.562	8	16.564	34	16.56	40	16.565	22	16.56	27	16.562	11	16.563	65	16.562	7	16.565	6		16.562	705	16.564	653	16.56	935	16.565	4	16.56	94	16.562	41	16.563	2949	16.562	3664	16.565	3771
16.571	96	16.573	16	16.568	16	16.573	47	16.568	81	16.57	11	16.572	18	16.57	73	16.573	13		16.571	570	16.573	605	16.568	1010	16.573	101	16.568	210	16.57	80	16.572	2219	16.57	3055	16.573	2738
[truncated: 1,623 more rows]
