# Supplementary material for: Accelerating the discovery of alkyl halide-derived natural products using halide depletion
Source: Nat Chem. 2024 Jan 12;16(2):173–82. doi: 10.1038/s41557-023-01390-z (PMC10849952; doi:10.1038/s41557-023-01390-z)
Supplement: Supplementary file 5 — Extracted ion chromatograms. [file 41557_2023_1390_MOESM5_ESM.xlsx]

## Sheet: Fig4_c
product of 5 time	product of 5 intensity	product of 5 + gulose time	product of 5 + gulose intensity	gulose time	gulose intensity	glucose time	glucose intensity
0.00372061	0	0.00371983	0	0.00372281	0	0.00371342	0
0.00814762	0	0.00815104	0	0.00718523	0	0.0081466	0
0.0104707	0	0.0104741	0	0.00951034	0	0.0104738	0
0.0127977	0	0.0127971	0	0.0118354	0	0.0128009	0
0.0151227	0	0.015122	0	0.0141603	0	0.0151279	0
0.0174498	0	0.0174513	0	0.0164874	0	0.0174572	0
0.0197769	0	0.0197762	0	0.0188144	0	0.0197822	0
0.0221039	0	0.0221012	0	0.0211436	0	0.0221092	0
0.0244311	0	0.0244304	0	0.0234687	0	0.0244363	0
0.0267561	0	0.0267596	0	0.0258	0	0.0267717	0
0.0290831	0	0.0290886	0	0.028127	0	0.0290988	0
0.0314123	0	0.0314179	0	0.0304625	0	0.031428	0
0.0337373	0	0.0337492	0	0.0327895	0	0.033753	0
0.0360644	0	0.0360783	0	0.0351186	0	0.03608	0
0.0383895	0	0.0384075	0	0.0374458	0	0.0384093	0
0.0407144	0	0.0407408	0	0.0397729	0	0.0407364	0
0.0430393	0	0.043072	0	0.0420978	0	0.0430613	0
0.0453707	0	0.0454012	0	0.044425	0	0.0453863	0
0.0477019	0	0.0477284	0	0.0467541	0	0.0477114	0
0.0500331	0	0.0500575	0	0.0490791	0	0.0500363	0
0.0523624	0	0.0523846	0	0.0514083	0	0.0523613	0
0.0546936	0	0.0547159	0	0.0537354	0	0.0546885	0
0.0570248	0	0.057045	0	0.0560644	0	0.0570134	0
0.0593561	0	0.0593763	0	0.0583916	0	0.0593364	0
0.0616874	0	0.0617054	0	0.0607187	0	0.0616634	0
0.0640185	0	0.0640346	991.681	0.0630416	0	0.0639884	0
0.066354	0	0.0663659	0	0.0653666	0	0.0663155	0
0.0686832	0	0.0686971	0	0.0676937	0	0.0686426	0
0.0710164	0	0.0710283	0	0.0700186	0	0.0709696	0
0.0733457	0	0.0733575	0	0.0723458	0	0.0732968	0
0.0756811	0	0.0756846	0	0.0746708	0	0.0756239	0
0.0780102	0	0.0780137	0	0.0769978	0	0.0779488	0
0.0803436	0	0.0803451	0	0.0793228	0	0.080276	0
0.0826728	0	0.0826741	0	0.08165	0	0.082601	0
0.085004	0	0.0850033	0	0.0839749	0	0.0849301	0
0.0873331	0	0.0873325	0	0.0863	0	0.0872572	0
0.0917644	0	0.0917742	0	0.0886312	0	0.0916884	0
0.0940874	0	0.0940992	0	0.0930644	0	0.0940156	0
0.0964165	0	0.0964284	0	0.0953915	0	0.0963467	0
0.0987457	0	0.0987574	0	0.0977166	0	0.0986738	0
0.101075	0	0.101087	0	0.100042	0	0.101001	0
0.103406	0	0.103414	0	0.102365	0	0.103326	0
0.105733	0	0.105743	0	0.10469	0	0.105655	0
0.108064	0	0.10807	0	0.107012	0	0.107986	0
0.110394	0	0.110399	0	0.109333	0	0.110314	0
0.112725	0	0.11273	0	0.11166	0	0.11264	0
0.115052	0	0.115057	0	0.113987	0	0.114968	0
0.117377	0	0.117389	0	0.116317	0	0.117295	0
0.119706	0	0.11972	0	0.118644	0	0.11962	0
0.122037	0	0.122049	0	0.120971	0	0.121945	0
0.124369	0	0.124376	0	0.1233	0	0.12427	0
0.126702	0	0.126703	0	0.125629	0	0.126597	0
0.129037	0	0.129037	0	0.12796	0	0.128924	0
0.131369	0	0.13137	0	0.130287	0	0.131251	0
0.133698	0	0.133701	0	0.132614	0	0.13358	0
0.136025	0	0.136034	0	0.134937	0	0.135907	0
0.138358	0	0.138366	0	0.137262	0	0.138232	0
0.140685	0	0.140699	0	0.139587	0	0.140559	0
0.143017	0	0.14303	0	0.141914	0	0.142884	0
0.145348	0	0.14536	0	0.144242	0	0.145211	0
0.147681	0	0.147691	0	0.146569	0	0.147536	0
0.150012	0	0.150018	0	0.148896	0	0.149864	0
0.152348	0	0.152349	0	0.151221	0	0.152191	0
0.154677	0	0.154678	0	0.153546	0	0.154515	0
0.157008	0	0.15701	0	0.155873	0	0.156843	0
0.15934	0	0.159339	0	0.158198	0	0.159172	0
0.161671	0	0.161668	0	0.160525	0	0.161499	0
0.164	0	0.163997	0	0.16285	0	0.163828	0
0.166331	0	0.166328	0	0.165175	0	0.166157	0
0.168664	0	0.168655	0	0.167498	0	0.168486	0
0.170994	0	0.170985	0	0.169827	0	0.170814	0
0.175421	0	0.175416	0	0.172156	0	0.175243	0
0.177748	0	0.177743	0	0.176596	0	0.177566	0
0.180083	0	0.180074	0	0.178919	0	0.179893	0
0.182412	0	0.182405	0	0.181244	0	0.18222	0
0.184744	0	0.184735	0	0.183569	0	0.184545	0
0.187073	0	0.187062	0	0.185894	0	0.186868	0
0.189404	0	0.189393	0	0.188217	0	0.189199	0
0.191731	0	0.191724	0	0.190544	0	0.19153	0
0.194062	0	0.194053	0	0.192871	0	0.193859	0
0.196389	0	0.196385	959.859	0.195198	0	0.196188	0
0.198717	0	0.198712	0	0.197525	0	0.198514	0
0.20105	0	0.201043	0	0.199854	0	0.200841	0
0.203381	0	0.203372	0	0.202179	0	0.203174	0
0.205706	0	0.205699	0	0.204504	0	0.205501	0
0.208033	0	0.208026	0	0.206829	0	0.207832	0
0.210369	0	0.210353	0	0.209156	0	0.210157	0
0.212696	0	0.212681	0	0.211485	0	0.212482	0
0.215025	0	0.215014	0	0.213817	0	0.214812	0
0.217352	0	0.217343	0	0.216146	0	0.217138	0
0.219688	0	0.219668	0	0.218477	0	0.219466	0
0.222021	0	0.221995	0	0.220804	0	0.221789	0
0.224354	0	0.224326	0	0.223138	0	0.224126	0
0.226685	0	0.226653	0	0.225462	0	0.226453	0
0.229019	0	0.228985	0	0.22779	0	0.228784	0
0.231352	0	0.231318	0	0.230113	0	0.231111	0
0.233688	0	0.233649	0	0.23244	0	0.233441	0
0.236019	0	0.235978	0	0.234773	0	0.235768	0
0.238344	0	0.23831	0	0.2371	0	0.238095	0
0.240677	0	0.240639	0	0.239427	0	0.240422	0
0.243008	0	0.242974	0	0.241754	0	0.242749	0
0.245337	0	0.245303	0	0.244085	0	0.245074	0
0.247667	0	0.247635	0	0.24641	0	0.247401	0
0.249998	0	0.249962	0	0.248738	0	0.249726	0
0.252327	0	0.252295	0	0.251063	0	0.252051	0
0.254656	0	0.254624	0	0.25339	0	0.254376	0
0.259085	0	0.259064	0	0.255715	0	0.258814	0
0.261413	0	0.261389	0	0.26015	0	0.261137	0
0.263746	0	0.263716	0	0.262475	0	0.263466	0
0.266077	0	0.266043	0	0.264804	0	0.265793	0
0.268404	0	0.268368	0	0.267135	0	0.268126	0
0.270735	0	0.270695	0	0.269462	0	0.270453	0
0.273062	0	0.27302	0	0.271785	0	0.272784	0
0.275394	0	0.275347	0	0.274112	0	0.275109	0
0.277725	0	0.277674	0	0.276438	0	0.277437	0
0.280052	0	0.279999	0	0.278775	0	0.279761	0
0.28239	0	0.282324	0	0.281102	0	0.282087	0
0.284721	0	0.284651	0	0.283433	0	0.28441	0
0.28705	0	0.286978	0	0.285763	0	0.286739	0
0.289379	0	0.289303	0	0.288096	0	0.28907	0
0.291715	0	0.291631	0	0.290427	0	0.291399	0
0.294044	0	0.293955	0	0.292763	0	0.29373	0
0.296373	0	0.296287	0	0.295108	0	0.296053	0
0.298704	0	0.298614	0	0.297442	0	0.298382	0
0.301042	0	0.300941	0	0.299769	0	0.300707	0
0.303367	0	0.303266	0	0.3021	0	0.303032	0
0.305696	0	0.305593	0	0.304425	0	0.30536	0
0.308029	0	0.307922	0	0.306756	0	0.307684	0
0.310356	0	0.310251	0	0.309083	0	0.310012	0
0.312683	0	0.312583	0	0.311411	0	0.312339	0
0.31501	0	0.314912	0	0.313736	0	0.314666	0
0.317344	0	0.317247	0	0.316065	0	0.316993	0
0.319673	0	0.319574	0	0.318392	0	0.31932	0
0.322002	0	0.321903	0	0.320717	0	0.321645	0
0.324333	0	0.324235	0	0.32304	0	0.323972	0
0.326665	0	0.326579	0	0.325365	0	0.326295	0
0.328992	0	0.328912	0	0.327692	0	0.328622	0
0.331333	0	0.331239	0	0.330017	0	0.330949	0
0.333665	0	0.333566	0	0.332342	0	0.333276	0
0.335994	0	0.335903	0	0.334667	0	0.335601	0
0.338323	0	0.338233	0	0.336994	0	0.337928	0
0.342763	0	0.342666	0	0.339321	0	0.342368	0
0.345088	0	0.344993	0	0.34375	0	0.344689	0
0.347421	0	0.347322	0	0.346073	0	0.347014	0
0.349752	0	0.349653	0	0.348402	0	0.349341	0
0.352083	0	0.351981	0	0.350729	0	0.351666	0
0.354413	0	0.354312	0	0.353054	0	0.353993	0
0.356742	0	0.356643	0	0.355381	0	0.356316	0
0.359073	0	0.358974	0	0.357706	0	0.358643	0
0.361402	0	0.361306	0	0.360031	0	0.36097	0
0.363733	0	0.363633	0	0.362358	0	0.363297	0
0.366063	0	0.365962	0	0.364685	0	0.365622	0
0.36839	0	0.368299	0	0.367011	0	0.367949	0
0.370721	0	0.370628	0	0.369338	0	0.370276	0
0.373058	0	0.372962	0	0.371665	0	0.372601	0
0.37539	0	0.375291	0	0.373994	0	0.374926	0
0.377721	0	0.377624	0	0.376323	0	0.377253	0
0.38005	0	0.379954	0	0.378648	0	0.379578	0
0.382386	0	0.382287	0	0.380975	0	0.381903	0
0.384715	0	0.384618	0	0.383304	0	0.38423	0
0.387048	0	0.386951	0	0.385638	0	0.386562	0
0.389377	0	0.389283	0	0.387967	0	0.388889	0
0.39171	0	0.391618	0	0.390296	0	0.39122	0
0.39404	0	0.393947	0	0.392623	0	0.393545	0
0.396373	0	0.396281	0	0.394948	0	0.395872	0
0.398704	0	0.39861	0	0.397273	0	0.398197	0
0.401031	0	0.400937	0	0.3996	0	0.400526	0
0.403358	0	0.403264	0	0.401929	0	0.402853	0
0.40569	0	0.405593	0	0.404256	0	0.405182	0
0.408015	0	0.407922	0	0.406583	0	0.40751	0
0.410342	0	0.410254	0	0.408913	0	0.409841	0
0.412677	0	0.412585	0	0.411242	0	0.412168	0
0.415009	0	0.414912	0	0.413571	0	0.414495	0
0.41734	0	0.417239	0	0.415898	0	0.41682	0
0.419669	0	0.419574	0	0.418225	0	0.419149	0
0.422011	0	0.42191	0	0.42055	0	0.421482	0
0.426446	0	0.426343	0	0.424986	0	0.425918	0
0.428773	0	0.428668	0	0.427308	0	0.428241	0
0.431106	0	0.430993	0	0.429638	0	0.43057	0
0.433433	0	0.433322	0	0.431965	0	0.432897	0
0.435763	0	0.435654	0	0.43429	0	0.435222	0
0.438092	0	0.437983	0	0.436617	0	0.437547	0
0.440421	0	0.440316	0	0.438942	0	0.439874	0
0.442752	0	0.442647	0	0.441269	0	0.442199	0
0.445081	0	0.444977	0	0.443596	0	0.444528	0
0.447413	0	0.447306	0	0.445921	0	0.446855	0
0.449744	0	0.449641	0	0.448248	0	0.449183	0
0.452073	0	0.451972	0	0.450575	0	0.451508	0
0.454406	0	0.454308	0	0.4529	0	0.453835	0
0.456738	0	0.456635	0	0.455227	0	0.456162	0
0.459067	0	0.458972	0	0.457552	0	0.458487	0
0.461398	0	0.461299	0	0.459879	0	0.460814	0
0.463731	0	0.463635	0	0.462204	0	0.463139	0
0.466061	0	0.465964	0	0.464533	0	0.465468	0
0.468394	0	0.468301	0	0.466859	0	0.467797	0
0.470723	0	0.470633	0	0.469184	0	0.470124	0
0.473061	0	0.472966	0	0.471508	0	0.472451	0
0.47539	0	0.475299	0	0.47384	0	0.474778	0
0.477725	0	0.477637	0	0.476167	0	0.477103	0
0.480052	0	0.479968	0	0.478496	0	0.479431	0
0.482386	0	0.482299	0	0.480832	0	0.481757	0
0.484715	0	0.484629	0	0.483165	0	0.484087	0
0.487048	0	0.486964	0	0.485498	0	0.486418	0
0.489379	0	0.489295	0	0.48783	0	0.488747	0
0.491707	0	0.491627	0	0.490156	0	0.491072	0
0.494036	0	0.49396	0	0.492484	0	0.493399	0
0.496367	0	0.496291	0	0.494809	0	0.495724	0
0.498692	0	0.498618	0	0.497136	0	0.498049	0
0.501017	0	0.500945	0	0.499461	0	0.500374	0
0.503356	0	0.503274	0	0.501786	0	0.502701	0
0.505683	0	0.505602	0	0.504115	0	0.505028	0
0.510113	0	0.510031	0	0.508552	0	0.509455	0
0.512436	0	0.51236	0	0.510875	0	0.511778	0
0.514773	0	0.514691	0	0.513202	0	0.514108	0
0.517104	0	0.51702	0	0.515529	0	0.516437	0
0.519436	0	0.51935	0	0.517859	0	0.518762	0
0.521769	0	0.521679	0	0.520186	0	0.521089	0
0.524098	0	0.52401	0	0.522515	0	0.523414	0
0.526427	0	0.526339	0	0.52484	0	0.525739	0
0.528757	0	0.528668	0	0.527169	0	0.528066	0
0.531081	0	0.531006	0	0.529496	0	0.530391	0
0.533411	0	0.533335	0	0.531823	0	0.532718	0
0.535746	0	0.535666	0	0.53415	0	0.535043	0
0.538075	0	0.537995	0	0.536475	0	0.53737	0
0.540406	0	0.540327	0	0.538805	0	0.539697	0
0.542738	0	0.542658	0	0.54113	0	0.542024	0
0.545073	0	0.544987	0	0.543459	0	0.544351	0
0.547404	0	0.547316	0	0.545788	0	0.546678	0
0.549738	0	0.549652	0	0.548117	0	0.549003	0
0.552067	0	0.551983	0	0.550444	0	0.551328	0
0.554402	0	0.554316	0	0.552771	0	0.553651	0
0.556734	0	0.556645	0	0.555096	0	0.555978	0
0.559067	0	0.558981	0	0.557421	0	0.558308	0
0.5614	0	0.561308	0	0.559748	0	0.560633	0
0.563734	0	0.563643	0	0.562075	0	0.56296	0
0.566065	0	0.565972	0	0.5644	0	0.565287	0
0.568396	0	0.568308	0	0.566727	0	0.567614	0
0.570725	0	0.570639	0	0.569052	0	0.569939	0
0.573061	0	0.572974	0	0.571379	0	0.572264	0
0.575388	0	0.575304	0	0.573704	0	0.574589	0
0.577721	0	0.577637	0	0.576034	0	0.576914	0
0.58005	0	0.579968	0	0.578365	0	0.579243	0
0.582382	0	0.58231	0	0.580696	0	0.581574	0
0.584713	0	0.584643	0	0.583027	0	0.583912	0
0.587042	0	0.586983	0	0.585354	0	0.586243	0
0.589367	0	0.589308	0	0.587684	0	0.58857	0
0.593796	0	0.593741	0	0.592117	0	0.593001	0
0.596123	0	0.596064	0	0.59444	0	0.595326	0
0.598448	0	0.598393	0	0.596767	0	0.597658	0
0.600779	0	0.60072	0	0.599094	0	0.599983	0
0.603109	0	0.603045	0	0.601421	0	0.602312	0
0.605442	0	0.605379	0	0.603748	0	0.604641	0
0.607769	0	0.60771	0	0.606073	0	0.606968	0
0.610096	0	0.610043	0	0.608398	0	0.609295	0
0.612427	0	0.61237	0	0.610725	0	0.611624	0
0.614761	0	0.614702	0	0.61305	0	0.613949	0
0.617092	0	0.617029	0	0.615377	0	0.616276	0
0.619423	0	0.619358	0	0.617702	0	0.618601	0
0.62175	0	0.621689	0	0.620025	0	0.620928	0
0.624082	0	0.624018	0	0.622352	0	0.623254	0
0.626415	0	0.626345	0	0.624682	0	0.625579	0
0.628742	0	0.628677	0	0.627011	0	0.627903	0
0.631075	0	0.631006	0	0.629338	0	0.630231	0
0.633405	0	0.633335	0	0.631665	0	0.63256	0
0.63574	0	0.635664	0	0.63399	0	0.634887	0
0.638071	0	0.637991	0	0.636315	0	0.637216	0
0.640405	0	0.640329	0	0.63864	0	0.639541	0
0.642736	0	0.642656	0	0.640965	0	0.64187	0
0.645069	0	0.644989	0	0.643292	0	0.644197	0
0.647402	0	0.647318	0	0.645617	0	0.646524	0
0.649736	0	0.649656	0	0.647942	0	0.648847	0
0.652067	0	0.651983	0	0.650269	0	0.651174	0
0.654398	0	0.654318	0	0.652594	0	0.653506	0
0.656729	0	0.656645	0	0.654919	0	0.655833	0
0.659063	0	0.658979	0	0.657246	0	0.65816	0
0.661392	0	0.661308	0	0.659571	0	0.660487	0
0.663723	0	0.663641	0	0.661896	0	0.662816	0
0.666053	0	0.665971	0	0.664221	0	0.665143	0
0.668382	0	0.6683	0	0.666546	0	0.66747	0
0.670713	0	0.670631	0	0.668873	0	0.669795	0
0.675142	0	0.675068	0	0.671207	0	0.672122	0
0.677467	0	0.677395	0	0.675638	0	0.676564	0
0.679802	0	0.679725	0	0.677965	0	0.678889	0
0.682134	0	0.682052	0	0.680298	0	0.681226	0
0.684461	0	0.684383	0	0.68263	0	0.683556	0
0.686786	0	0.686708	0	0.684957	0	0.685887	0
0.689115	0	0.689037	0	0.687288	0	0.688216	0
0.691444	0	0.691364	0	0.689615	0	0.690545	0
0.693775	0	0.693693	0	0.69194	0	0.692872	0
0.6961	0	0.696018	0	0.694265	0	0.695204	0
0.698432	0	0.698346	0	0.69659	0	0.697528	0
0.700761	0	0.700673	0	0.698915	0	0.699858	0
0.70309	0	0.703008	0	0.70124	0	0.702185	0
0.705417	0	0.705341	0	0.703567	0	0.704514	0
0.70775	0	0.707677	0	0.705892	0	0.706843	0
0.710084	0	0.710006	0	0.708219	0	0.709168	0
0.712417	0	0.712341	0	0.710544	0	0.711499	0
0.714748	0	0.71467	0	0.712871	0	0.713826	0
0.717084	0	0.717002	0	0.715203	0	0.716158	0
0.719413	0	0.719335	0	0.717527	0	0.718483	0
0.721748	0	0.721673	0	0.719859	0	0.720808	0
0.724078	0	0.724002	0	0.722186	0	0.723135	0
0.726405	0	0.726337	0	0.724515	0	0.725462	0
0.728736	0	0.728666	0	0.726842	0	0.727787	0
0.731065	0	0.73101	0	0.729167	0	0.730112	0
0.733396	0	0.733339	0	0.731492	0	0.732439	0
0.735727	0	0.73567	0	0.733815	0	0.734764	0
0.738055	0	0.738002	0	0.736153	0	0.737089	0
0.740386	0	0.740333	0	0.73848	0	0.739416	0
0.742715	0	0.742664	0	0.740809	0	0.741741	0
0.745046	0	0.744998	0	0.743136	0	0.744068	0
0.74738	0	0.747331	0	0.745467	0	0.746391	0
0.749711	0	0.749668	0	0.747792	0	0.748718	0
0.752042	0	0.751998	0	0.750117	0	0.751045	0
0.754369	0	0.754331	0	0.752444	0	0.753374	0
0.758802	0	0.758773	0	0.754769	0	0.755702	0
0.761128	0	0.761096	0	0.759209	0	0.760139	0
0.763465	0	0.763429	0	0.76153	0	0.762462	0
0.765794	0	0.76576	0	0.763863	0	0.764789	0
0.768123	0	0.768089	0	0.76619	0	0.767116	0
0.770453	0	0.770419	0	0.768521	0	0.769443	0
0.772784	0	0.772752	0	0.770848	0	0.771768	0
0.775113	0	0.775089	0	0.773178	0	0.774093	0
0.777444	0	0.777423	0	0.775511	0	0.776424	0
0.779773	0	0.779752	0	0.77784	0	0.778756	0
0.782103	0	0.782083	0	0.780173	0	0.781085	0
0.78443	0	0.78441	0	0.782501	0	0.78341	0
0.786761	0	0.786737	0	0.78483	0	0.785737	0
0.789096	0	0.789064	0	0.787155	0	0.788062	0
0.791428	0	0.791391	0	0.789488	0	0.790389	0
0.793757	0	0.793716	0	0.791817	0	0.792718	0
0.796082	0	0.796044	0	0.794146	0	0.795047	0
0.798411	0	0.798371	0	0.796474	0	0.797375	0
0.800742	0	0.800704	0	0.798801	0	0.799704	0
0.803069	0	0.803035	0	0.801128	0	0.802031	0
0.805396	0	0.805366	0	0.803455	0	0.804356	0
0.807728	0	0.807693	0	0.80578	0	0.806683	0
0.810057	0	0.810016	0	0.808107	0	0.809008	0
0.812386	0	0.812352	0	0.810432	0	0.811335	0
0.814717	0	0.814681	0	0.812757	0	0.813662	0
0.817046	0	0.81701	0	0.815084	0	0.815989	0
0.819384	0	0.819341	0	0.817407	0	0.818316	0
0.821715	0	0.821677	0	0.819734	0	0.820641	0
0.82404	0	0.824008	0	0.822059	0	0.822968	0
0.826371	0	0.826344	0	0.824384	0	0.825293	0
0.828703	0	0.828675	0	0.826711	0	0.82762	0
0.831034	0	0.83101	0	0.829038	0	0.829945	0
0.833367	0	0.833342	0	0.831363	0	0.832272	0
0.835698	0	0.835675	0	0.83369	0	0.834598	0
0.838036	0	0.838004	0	0.836017	0	0.836922	0
0.842469	0	0.842435	0	0.838342	0	0.839252	0
0.844796	0	0.84476	0	0.842778	0	0.843683	0
0.847132	0	0.847091	0	0.845103	0	0.846004	0
0.849461	0	0.849421	0	0.847432	0	0.848335	0
0.85179	0	0.85175	0	0.849757	0	0.850662	0
0.854117	0	0.854081	0	0.852082	0	0.852989	0
0.856448	0	0.856408	0	0.854409	0	0.855314	0
0.858778	0	0.858737	0	0.856734	0	0.857641	0
0.861113	0	0.861067	0	0.859059	0	0.859966	0
0.863444	0	0.863398	0	0.861388	0	0.862291	0
0.865776	0	0.865725	0	0.863717	0	0.864618	0
0.868103	0	0.868056	0	0.866044	0	0.866943	0
0.87044	0	0.870391	0	0.868374	0	0.869266	0
0.872769	0	0.872723	0	0.870701	0	0.871597	0
0.875103	0	0.875052	0	0.873032	0	0.873927	0
0.877434	0	0.877381	0	0.875365	0	0.876258	0
0.879769	0	0.879712	0	0.877696	0	0.878587	0
0.882094	0	0.882037	0	0.880024	0	0.88091	0
0.884428	0	0.884369	0	0.882353	0	0.883241	0
0.886761	0	0.886696	0	0.884678	0	0.885568	0
0.889096	0	0.889021	0	0.887005	0	0.887898	0
0.891426	0	0.89135	0	0.889332	0	0.890229	0
0.893755	0	0.893683	0	0.891657	0	0.892556	0
0.896082	0	0.896012	0	0.893984	0	0.894885	0
0.898413	0	0.898348	0	0.896311	0	0.897214	0
0.90074	0	0.900681	0	0.89864	0	0.899541	0
0.903065	0	0.903017	0	0.900965	0	0.901868	0
0.905396	0	0.905344	0	0.903294	0	0.904195	0
0.907726	0	0.907675	0	0.905619	0	0.906522	0
0.910061	0	0.910004	0	0.907944	0	0.908852	0
0.91239	0	0.912337	0	0.910269	0	0.911179	0
0.914721	0	0.914671	0	0.912594	0	0.913508	0
0.917051	0	0.917004	0	0.914919	0	0.915835	0
0.91939	0	0.919337	0	0.917246	0	0.918162	0
0.921719	0	0.921673	0	0.919573	0	0.920489	0
0.926149	0	0.92611	0	0.921901	0	0.924925	0
0.928474	0	0.928437	0	0.926332	0	0.927256	0
0.930807	0	0.930769	0	0.928653	0	0.929583	0
0.93314	0	0.9331	0	0.93098	0	0.931912	0
0.935469	0	0.935427	0	0.933307	0	0.934239	0
0.937801	0	0.937756	0	0.935632	0	0.936572	0
0.94013	0	0.940087	0	0.937957	0	0.938898	0
0.942459	0	0.942415	0	0.940284	0	0.941227	0
0.944788	0	0.944746	0	0.942611	0	0.943554	0
0.947117	0	0.947073	0	0.944936	0	0.945881	0
0.949447	0	0.949404	0	0.947261	0	0.948208	0
0.951782	0	0.951731	0	0.949586	0	0.950535	0
0.954109	0	0.954062	0	0.951909	0	0.95286	0
0.956442	0	0.95639	0	0.954236	0	0.955185	0
0.958774	0	0.958719	0	0.956567	0	0.957514	0
0.961109	0	0.96105	0	0.958897	0	0.959841	0
0.963438	0	0.963381	0	0.961228	0	0.962168	0
0.965772	0	0.965719	0	0.963557	0	0.964495	0
0.968101	0	0.96805	0	0.96589	0	0.966825	0
0.970434	0	0.970381	0	0.968215	0	0.969152	0
0.972765	0	0.97271	0	0.970549	0	0.971479	0
0.975098	0	0.975042	0	0.972882	0	0.97381	0
0.977428	0	0.977369	0	0.975219	0	0.976141	0
0.979755	0	0.979696	0	0.977547	0	0.978464	0
0.982086	0	0.982027	0	0.979882	0	0.980793	0
0.984417	0	0.98436	0	0.982209	0	0.983121	0
0.986751	0	0.986685	0	0.98454	0	0.985448	0
0.989078	0	0.989017	0	0.986867	0	0.987775	0
0.991403	0	0.991344	0	0.989192	0	0.990102	0
0.99373	0	0.993675	0	0.991519	0	0.992427	0
0.996061	0	0.996012	0	0.993847	0	0.994754	0
0.998386	0	0.998344	0	0.996182	0	0.997079	0
1.00072	0	1.00067	0	0.998511	0	0.999406	0
1.00305	0	1.003	0	1.00084	0	1.00173	0
1.00538	0	1.00533	0	1.00317	0	1.00406	0
1.00981	0	1.00976	0	1.0055	0	1.00849	0
1.01214	0	1.01209	0	1.00993	0	1.01081	0
1.01448	0	1.01442	0	1.01225	0	1.01314	0
1.01681	0	1.01676	0	1.01458	0	1.01547	0
1.01913	0	1.01908	0	1.0169	0	1.01779	0
1.02146	0	1.02141	0	1.01924	0	1.02012	0
1.0238	0	1.02374	0	1.02156	0	1.02244	0
1.02612	0	1.02608	0	1.02389	0	1.02477	0
1.02846	0	1.02841	0	1.02622	0	1.02709	0
1.03079	0	1.03074	0	1.02854	0	1.02942	0
1.03312	0	1.03307	0	1.03087	0	1.03174	0
1.03545	0	1.03539	0	1.0332	0	1.03407	0
1.03779	0	1.03772	0	1.03552	0	1.0364	0
1.04012	0	1.04005	0	1.03785	0	1.03872	0
1.04245	0	1.04238	0	1.04018	0	1.04105	0
1.04478	0	1.04471	0	1.04251	0	1.04337	0
1.04712	0	1.04704	0	1.04484	0	1.0457	0
1.04945	0	1.04937	0	1.04717	0	1.04803	0
1.05178	0	1.0517	0	1.0495	0	1.05035	0
1.05411	0	1.05403	0	1.05183	0	1.05268	0
1.05645	0	1.05637	0	1.05416	0	1.05501	0
1.05878	0	1.0587	0	1.05649	0	1.05734	0
1.06111	0	1.06103	0	1.05882	0	1.05966	0
1.06344	0	1.06337	0	1.06114	0	1.06199	0
1.06578	0	1.0657	0	1.06347	0	1.06432	0
1.06811	0	1.06803	0	1.06579	0	1.06664	0
1.07044	0	1.07036	0	1.06812	0	1.06897	0
1.07277	0	1.0727	0	1.07045	0	1.0713	0
1.0751	0	1.07503	0	1.07278	0	1.07363	0
1.07743	0	1.07736	0	1.07511	0	1.07596	0
1.07976	0	1.07969	0	1.07744	0	1.07829	0
1.0821	0	1.08203	0	1.07977	0	1.08061	0
1.08443	0	1.08435	0	1.08209	0	1.08294	0
1.08675	0	1.08668	0	1.08442	0	1.08527	0
1.08908	0	1.08901	0	1.08674	0	1.0876	0
1.09351	0	1.09344	0	1.08907	0	1.09204	0
1.09584	0	1.09577	0	1.09351	0	1.09436	0
1.09816	0	1.0981	0	1.09583	0	1.09669	0
1.10048	0	1.10042	0	1.09816	0	1.09902	0
1.10282	0	1.10275	0	1.10049	0	1.10134	0
1.10515	0	1.10508	0	1.10281	0	1.10367	0
1.10748	0	1.1074	0	1.10514	0	1.106	0
1.10981	0	1.10973	0	1.10746	0	1.10832	0
1.11214	0	1.11207	0	1.10979	0	1.11065	0
1.11447	0	1.1144	0	1.11211	0	1.11297	0
1.1168	0	1.11673	0	1.11443	0	1.1153	0
1.11913	0	1.11905	0	1.11676	0	1.11762	0
1.12146	0	1.12138	0	1.11909	0	1.11995	0
1.1238	0	1.12371	0	1.12141	0	1.12227	0
1.12613	0	1.12604	0	1.12374	0	1.12461	0
1.12846	0	1.12838	0	1.12607	0	1.12694	0
1.13079	0	1.13071	0	1.12839	0	1.12926	0
1.13313	0	1.13304	0	1.13072	0	1.13159	0
1.13546	0	1.13537	0	1.13305	0	1.13392	0
1.13779	0	1.1377	0	1.13538	0	1.13625	0
1.14013	0	1.14003	0	1.13771	0	1.13857	0
1.14246	0	1.14236	0	1.14003	0	1.1409	0
1.14479	0	1.14469	0	1.14236	0	1.14322	0
1.14712	0	1.14701	0	1.14468	0	1.14556	0
1.14945	0	1.14934	0	1.14701	0	1.14788	0
1.15178	0	1.15167	0	1.14934	0	1.15021	0
1.15412	0	1.154	0	1.15167	0	1.15254	0
1.15645	0	1.15634	0	1.154	0	1.15487	0
1.15878	0	1.15868	0	1.15633	0	1.15721	0
1.16111	0	1.161	0	1.15865	0	1.15954	0
1.16345	0	1.16333	0	1.16098	0	1.16186	0
1.16578	0	1.16566	0	1.1633	0	1.16419	0
1.16811	0	1.168	0	1.16564	0	1.16652	0
1.17044	0	1.17033	0	1.16797	0	1.16885	0
1.17487	0	1.17265	0	1.1703	0	1.17118	0
1.17719	0	1.17708	0	1.17263	0	1.17562	0
1.17953	0	1.17941	0	1.17706	0	1.17795	0
1.18186	0	1.18174	0	1.17939	0	1.18028	0
1.18419	0	1.18406	0	1.18171	0	1.18261	0
1.18652	0	1.18639	0	1.18404	0	1.18494	0
1.18885	0	1.18873	0	1.18637	0	1.18727	0
1.19118	0	1.19106	0	1.18869	0	1.1896	0
1.19351	0	1.19339	0	1.19102	0	1.19193	0
1.19584	0	1.19572	0	1.19335	0	1.19426	0
1.19816	0	1.19804	0	1.19568	0	1.19659	0
1.2005	0	1.20038	0	1.198	0	1.19891	0
1.20283	0	1.20271	0	1.20033	0	1.20124	0
1.20516	0	1.20504	0	1.20266	0	1.20356	0
1.20749	0	1.20738	0	1.20498	0	1.20589	0
1.20982	0	1.20971	0	1.20731	0	1.20823	0
1.21215	0	1.21204	0	1.20963	0	1.21055	0
1.21448	0	1.21438	0	1.21195	0	1.21288	0
1.21681	0	1.21671	0	1.21428	0	1.21521	0
1.21914	0	1.21905	0	1.21661	0	1.21754	0
1.22148	0	1.22138	0	1.21893	0	1.21986	0
1.22381	0	1.22371	0	1.22126	0	1.22219	0
1.22614	0	1.22604	0	1.22359	0	1.22452	0
1.22847	0	1.22838	0	1.22592	0	1.22684	0
1.23081	0	1.23071	0	1.22824	0	1.22917	0
1.23314	0	1.23305	0	1.23058	0	1.23149	0
1.23547	0	1.23538	0	1.2329	0	1.23382	0
1.23781	0	1.23772	0	1.23523	0	1.23615	0
1.24014	0	1.24005	0	1.23755	0	1.23847	0
1.24247	0	1.24238	0	1.23988	0	1.2408	0
1.2448	0	1.24471	0	1.2422	0	1.24312	0
1.24714	0	1.24705	0	1.24453	0	1.24545	0
1.24947	0	1.24938	0	1.24687	0	1.24777	0
1.25181	0	1.25172	0	1.2492	0	1.2501	0
1.25414	0	1.25405	0	1.25153	0	1.25243	0
1.25857	0	1.25849	0	1.25386	0	1.25476	0
1.2609	0	1.26082	0	1.25829	0	1.25919	0
1.26324	0	1.26315	0	1.26061	0	1.26151	0
1.26557	0	1.26548	0	1.26294	0	1.26384	0
1.2679	0	1.26781	0	1.26527	0	1.26617	0
1.27023	0	1.27014	0	1.2676	0	1.2685	0
1.27256	0	1.27248	0	1.26993	0	1.27083	0
1.27488	0	1.27481	0	1.27226	0	1.27316	0
1.27722	0	1.27714	0	1.2746	0	1.27549	0
1.27954	0	1.27946	0	1.27692	0	1.27782	0
1.28187	0	1.28179	0	1.27926	0	1.28015	0
1.2842	0	1.28412	0	1.28158	0	1.28247	0
1.28653	0	1.28645	0	1.28391	0	1.2848	0
1.28886	0	1.28878	0	1.28624	0	1.28712	0
1.29119	0	1.29111	0	1.28857	0	1.28945	0
1.29352	0	1.29344	0	1.2909	0	1.29178	0
1.29584	0	1.29576	0	1.29323	0	1.2941	0
1.29817	0	1.29809	0	1.29555	0	1.29643	0
1.3005	0	1.30042	0	1.29788	0	1.29876	0
1.30283	0	1.30275	0	1.30021	0	1.30109	0
1.30516	0	1.30508	0	1.30254	0	1.30341	0
1.30749	0	1.30741	0	1.30487	0	1.30574	0
1.30983	0	1.30974	0	1.30719	0	1.30806	0
1.31215	0	1.31208	0	1.30952	0	1.31039	0
1.31449	0	1.31441	0	1.31185	0	1.31272	0
1.31682	0	1.31674	0	1.31418	0	1.31504	0
1.31915	0	1.31907	0	1.31651	0	1.31737	0
1.32148	0	1.3214	0	1.31883	0	1.3197	0
1.32382	0	1.32373	0	1.32116	0	1.32202	0
1.32615	0	1.32606	0	1.32348	0	1.32435	0
1.32848	0	1.32839	0	1.32581	0	1.32668	0
1.33082	0	1.33073	0	1.32813	0	1.329	0
1.33315	0	1.33306	0	1.33046	0	1.33133	0
1.33548	0	1.33539	0	1.33278	0	1.33365	0
1.33782	0	1.33772	0	1.33511	0	1.33598	0
1.34225	0	1.34216	0	1.33743	0	1.3383	0
1.34458	0	1.34448	0	1.34188	0	1.34274	0
1.34692	0	1.34682	0	1.34421	0	1.34506	0
1.34925	0	1.34916	0	1.34655	0	1.34739	0
1.35158	0	1.35149	0	1.34888	0	1.34972	0
1.35391	0	1.35382	0	1.3512	0	1.35205	0
1.35624	0	1.35614	0	1.35353	0	1.35438	0
1.35857	0	1.35848	0	1.35586	0	1.3567	0
1.36089	0	1.3608	0	1.35819	0	1.35903	0
1.36323	0	1.36313	0	1.36051	0	1.36135	0
1.36556	0	1.36546	0	1.36284	0	1.36369	0
1.36789	0	1.36779	0	1.36517	0	1.36601	0
1.37022	0	1.37013	0	1.3675	0	1.36834	0
1.37254	0	1.37245	0	1.36983	0	1.37067	0
1.37487	0	1.37478	0	1.37216	0	1.373	0
1.3772	0	1.37711	0	1.37449	0	1.37533	0
1.37953	0	1.37944	0	1.37682	0	1.37766	0
1.38186	0	1.38177	0	1.37914	0	1.37998	0
1.38419	0	1.38409	0	1.38147	0	1.38231	0
1.38652	0	1.38642	0	1.38379	0	1.38464	0
1.38885	0	1.38875	0	1.38612	0	1.38696	0
1.39117	0	1.39108	0	1.38845	0	1.38929	0
1.3935	0	1.39341	0	1.39077	0	1.39162	0
1.39583	0	1.39574	0	1.3931	0	1.39395	0
1.39817	0	1.39807	0	1.39542	0	1.39627	0
1.4005	0	1.4004	0	1.39775	0	1.3986	0
1.40283	0	1.40273	0	1.40008	0	1.40093	0
1.40516	0	1.40507	0	1.40241	0	1.40325	0
1.40749	0	1.4074	0	1.40473	0	1.40558	0
1.40983	0	1.40974	0	1.40706	0	1.40791	0
1.41216	0	1.41207	0	1.40938	0	1.41023	0
1.41449	0	1.4144	0	1.41171	0	1.41256	0
1.41682	0	1.41673	0	1.41403	0	1.41489	0
1.41916	0	1.41907	0	1.41636	0	1.41722	0
1.42149	0	1.4214	0	1.41869	0	1.41954	0
1.42593	0	1.42584	0	1.42102	0	1.42187	0
1.42825	0	1.42816	0	1.42544	0	1.4263	0
1.43059	0	1.4305	0	1.42777	0	1.42864	0
1.43292	0	1.43283	0	1.43009	0	1.43096	0
1.43525	0	1.43516	0	1.43242	0	1.43329	0
1.43758	0	1.43749	0	1.43475	0	1.43562	0
1.43992	0	1.43982	0	1.43708	0	1.43795	0
1.44224	0	1.44216	0	1.43941	0	1.44027	0
1.44458	0	1.44449	0	1.44174	0	1.4426	0
1.44691	0	1.44682	0	1.44407	0	1.44493	0
1.44923	0	1.44915	0	1.44639	0	1.44726	0
1.45157	0	1.45148	0	1.44871	0	1.44958	0
1.4539	0	1.45381	0	1.45104	0	1.45191	0
1.45623	0	1.45614	0	1.45337	0	1.45424	0
1.45856	0	1.45847	0	1.45569	0	1.45656	0
1.46089	0	1.4608	0	1.45802	0	1.45889	0
1.46322	0	1.46313	0	1.46035	0	1.46122	0
1.46555	0	1.46546	0	1.46268	0	1.46356	0
1.46788	0	1.46779	0	1.46501	0	1.46589	0
1.47021	0	1.47012	0	1.46733	0	1.46822	0
1.47254	0	1.47245	0	1.46966	0	1.47055	0
1.47488	0	1.47478	0	1.47199	0	1.47287	0
1.4772	0	1.4771	0	1.47432	0	1.4752	0
1.47953	0	1.47943	0	1.47664	0	1.47753	0
1.48186	0	1.48176	0	1.47897	0	1.47985	0
1.48419	0	1.48408	0	1.4813	0	1.48218	0
1.48652	0	1.48642	0	1.48362	0	1.4845	0
1.48884	0	1.48875	0	1.48595	0	1.48683	0
1.49117	0	1.49108	0	1.48828	0	1.48916	0
1.4935	0	1.49341	0	1.49061	0	1.49148	0
1.49584	0	1.49574	0	1.49294	0	1.49381	0
1.49817	0	1.49807	0	1.49527	0	1.49613	0
1.5005	0	1.50041	0	1.4976	0	1.49846	0
1.50283	0	1.50274	0	1.49993	0	1.50079	0
1.50517	0	1.50507	0	1.50226	0	1.50311	0
1.5096	0	1.50951	0	1.50458	0	1.50544	0
1.51193	0	1.51184	0	1.50901	0	1.50987	0
1.51426	0	1.51418	0	1.51133	0	1.51219	0
1.51659	0	1.51651	0	1.51366	0	1.51452	0
1.51893	0	1.51884	0	1.51599	0	1.51685	0
1.52126	0	1.52117	0	1.51831	0	1.51917	0
1.52359	0	1.5235	0	1.52064	0	1.5215	0
1.52592	0	1.52583	0	1.52297	0	1.52382	0
1.52825	0	1.52816	0	1.5253	0	1.52615	0
1.53058	0	1.53049	0	1.52762	0	1.52847	0
1.53291	0	1.53282	0	1.52996	0	1.5308	0
1.53524	0	1.53515	0	1.53229	0	1.53313	0
1.53757	0	1.53749	0	1.53461	0	1.53545	0
1.5399	0	1.53982	0	1.53694	0	1.53778	0
1.54223	0	1.54215	0	1.53928	0	1.54011	0
1.54456	0	1.54448	0	1.54161	0	1.54244	0
1.54688	0	1.54681	0	1.54394	0	1.54477	0
1.54922	0	1.54914	0	1.54626	0	1.54709	0
1.55154	0	1.55147	0	1.54859	0	1.54942	0
1.55387	0	1.5538	0	1.55092	0	1.55175	0
1.55621	0	1.55613	0	1.55324	0	1.55407	0
1.55854	0	1.55846	0	1.55557	0	1.5564	0
1.56087	0	1.56079	0	1.5579	0	1.55874	0
1.5632	0	1.56312	0	1.56024	0	1.56107	0
1.56553	0	1.56546	0	1.56257	0	1.5634	0
1.56786	0	1.56778	0	1.5649	0	1.56573	0
1.57019	0	1.57012	0	1.56723	0	1.56806	0
1.57252	0	1.57244	0	1.56956	0	1.57039	0
1.57485	0	1.57477	0	1.57189	0	1.57271	0
1.57718	0	1.5771	0	1.57422	0	1.57504	0
1.57951	0	1.57942	0	1.57655	0	1.57736	0
1.58184	0	1.58175	0	1.57887	0	1.57969	0
1.58417	0	1.58409	0	1.5812	0	1.58201	0
1.58651	0	1.58642	0	1.58352	1067.2	1.58434	0
1.58884	0	1.58875	0	1.58585	0	1.58666	0
1.59327	0	1.59319	0	1.58817	0	1.58899	0
1.5956	0	1.59552	0	1.59262	0	1.59343	0
1.59793	0	1.59785	0	1.59494	0	1.59575	0
1.60027	0	1.60018	0	1.59728	0	1.59808	0
1.6026	0	1.60252	0	1.5996	0	1.60041	0
1.60493	0	1.60485	0	1.60193	0	1.60273	0
1.60725	0	1.60718	0	1.60425	0	1.60506	0
1.60958	0	1.60951	0	1.60658	0	1.60738	0
1.61191	0	1.61184	0	1.6089	0	1.60971	0
1.61424	0	1.61417	0	1.61123	0	1.61203	0
1.61657	0	1.6165	0	1.61356	0	1.61436	0
1.6189	0	1.61883	0	1.61589	0	1.61669	0
1.62123	0	1.62116	0	1.61821	0	1.61901	0
1.62356	0	1.62349	0	1.62054	0	1.62134	0
1.62589	0	1.62582	0	1.62287	0	1.62366	0
1.62822	0	1.62815	0	1.6252	0	1.62599	0
1.63056	0	1.63049	0	1.62752	0	1.62832	0
1.63288	0	1.63284	0	1.62985	0	1.63065	0
1.63522	0	1.63517	0	1.63219	0	1.63298	0
1.63755	0	1.6375	0	1.63451	0	1.63531	0
1.63988	0	1.63983	0	1.63684	0	1.63764	0
1.64221	0	1.64216	0	1.63916	0	1.63996	0
1.64453	0	1.64449	0	1.64149	0	1.64229	0
1.64686	0	1.64682	0	1.64381	0	1.64462	0
1.64919	0	1.64914	0	1.64614	0	1.64695	0
1.65152	0	1.65147	0	1.64847	0	1.64927	0
1.65386	0	1.6538	0	1.65079	0	1.6516	0
1.65619	0	1.65613	0	1.65312	0	1.65393	0
1.65852	0	1.65847	0	1.65545	0	1.65627	0
1.66085	0	1.6608	0	1.65778	0	1.6586	0
1.66319	0	1.66313	0	1.66011	0	1.66093	0
1.66551	0	1.66546	0	1.66245	0	1.66326	0
1.66786	0	1.66779	0	1.66478	0	1.66559	0
1.67019	0	1.67012	0	1.66711	0	1.66792	0
1.67252	0	1.67244	0	1.66943	0	1.67025	0
1.67695	0	1.67688	0	1.67176	0	1.67258	0
1.67928	0	1.6792	0	1.6762	0	1.67701	0
1.68161	0	1.68153	0	1.67852	0	1.67934	0
1.68394	0	1.68387	0	1.68084	0	1.68166	0
1.68626	0	1.68619	0	1.68317	0	1.68399	0
1.68859	0	1.68852	0	1.68549	0	1.68632	0
1.69092	0	1.69085	0	1.68782	0	1.68865	0
1.69325	0	1.69318	0	1.69015	0	1.69098	0
1.69558	0	1.69551	0	1.69247	0	1.69331	0
1.69791	0	1.69784	0	1.6948	0	1.69564	0
1.70024	0	1.70017	0	1.69712	0	1.69796	0
1.70257	0	1.7025	0	1.69945	0	1.70029	0
1.70489	0	1.70483	0	1.70178	0	1.70261	0
1.70722	0	1.70716	0	1.70411	0	1.70494	0
1.70955	0	1.70949	0	1.70643	0	1.70727	0
1.71188	0	1.71182	0	1.70876	0	1.7096	0
1.71421	0	1.71415	0	1.71109	0	1.71193	0
1.71654	0	1.71648	0	1.71341	0	1.71426	0
1.71887	0	1.71881	0	1.71574	0	1.71659	0
1.7212	0	1.72114	0	1.71807	0	1.71892	0
1.72353	0	1.72347	0	1.7204	0	1.72125	0
1.72586	0	1.7258	0	1.72273	0	1.72358	0
1.72819	0	1.72814	0	1.72506	0	1.7259	0
1.73052	0	1.73047	0	1.7274	0	1.72823	0
1.73286	0	1.7328	0	1.72972	0	1.73056	0
1.73519	0	1.73514	0	1.73205	0	1.73289	0
1.73752	0	1.73746	0	1.73438	0	1.73521	0
1.73986	0	1.73979	0	1.7367	0	1.73754	0
1.74219	0	1.74213	0	1.73903	0	1.73986	0
1.74452	0	1.74446	0	1.74135	0	1.74219	0
1.74686	0	1.74679	0	1.74368	0	1.74452	0
1.74919	0	1.74912	0	1.74601	0	1.74684	0
1.75152	0	1.75145	0	1.74833	0	1.74917	0
1.75385	0	1.75378	0	1.75066	0	1.7515	0
1.75829	0	1.75821	0	1.75299	0	1.75383	0
1.76062	0	1.76054	0	1.75533	0	1.75826	0
1.76296	0	1.76287	0	1.75976	0	1.76059	0
1.76529	0	1.7652	0	1.76208	0	1.76292	0
1.76762	0	1.76753	0	1.76442	0	1.76524	0
1.76994	0	1.76986	0	1.76675	0	1.76757	0
1.77227	0	1.77219	0	1.76907	0	1.7699	0
1.7746	0	1.77451	0	1.7714	0	1.77222	0
1.77693	0	1.77684	0	1.77373	0	1.77455	0
1.77926	0	1.77917	0	1.77606	0	1.77688	0
1.78159	0	1.7815	0	1.77838	0	1.7792	0
1.78391	0	1.78383	0	1.78071	0	1.78153	0
1.78624	0	1.78615	0	1.78303	0	1.78385	0
1.78857	0	1.78848	0	1.78536	0	1.78618	0
1.7909	0	1.79082	0	1.78768	0	1.78851	0
1.79323	0	1.79314	0	1.79001	0	1.79084	0
1.79556	0	1.79548	0	1.79234	0	1.79316	0
1.79789	0	1.7978	0	1.79466	0	1.79549	0
1.80022	0	1.80014	0	1.79699	0	1.79781	0
1.80255	0	1.80246	0	1.79932	0	1.80014	0
1.80488	0	1.80479	0	1.80165	0	1.80247	0
1.80721	0	1.80712	0	1.80398	0	1.80479	0
1.80954	0	1.80945	0	1.80631	0	1.80712	0
1.81187	0	1.81178	0	1.80864	0	1.80945	0
1.8142	0	1.81412	0	1.81096	0	1.81177	0
1.81653	0	1.81645	0	1.8133	0	1.8141	0
1.81886	0	1.81878	0	1.81562	0	1.81643	0
1.8212	0	1.82111	0	1.81795	0	1.81875	0
1.82353	0	1.82345	0	1.82028	0	1.82108	0
1.82587	0	1.82578	0	1.82262	0	1.82341	0
1.8282	0	1.82812	0	1.82495	0	1.82574	0
1.83053	0	1.83045	0	1.82727	0	1.82806	0
1.83286	0	1.83278	0	1.8296	0	1.83039	0
1.8352	0	1.83511	0	1.83193	0	1.83271	0
1.83753	0	1.83744	0	1.83425	0	1.83504	0
1.84196	0	1.84188	0	1.83658	0	1.83736	0
1.84429	0	1.8442	0	1.83891	0	1.84179	0
1.84662	0	1.84653	0	1.84334	0	1.84412	0
1.84895	0	1.84886	0	1.84567	0	1.84644	0
1.85128	0	1.85119	0	1.848	0	1.84877	0
1.85361	0	1.85353	0	1.85033	0	1.8511	0
1.85594	0	1.85586	0	1.85266	0	1.85343	0
1.85827	0	1.85819	0	1.85499	0	1.85577	0
1.8606	0	1.86052	0	1.85732	0	1.8581	0
1.86293	0	1.86284	0	1.85965	0	1.86042	0
1.86526	0	1.86517	0	1.86199	0	1.86275	0
1.86758	0	1.8675	0	1.86431	0	1.86507	0
1.86991	0	1.86983	0	1.86665	0	1.8674	0
1.87224	0	1.87215	0	1.86898	0	1.86973	0
1.87457	0	1.87448	0	1.87131	0	1.87205	0
1.8769	0	1.87681	0	1.87363	0	1.87438	0
1.87922	0	1.87913	0	1.87596	0	1.8767	0
1.88155	0	1.88146	0	1.87829	0	1.87903	0
1.88388	0	1.88379	0	1.88062	0	1.88136	0
1.88622	0	1.88612	0	1.88294	0	1.88368	0
1.88855	0	1.88845	0	1.88527	0	1.88602	0
1.89088	0	1.89078	0	1.88759	0	1.88834	0
1.89321	0	1.89312	0	1.88992	0	1.89067	0
1.89555	0	1.89545	0	1.89225	0	1.893	0
1.89787	0	1.89778	0	1.89458	0	1.89533	0
1.9002	0	1.90012	0	1.8969	0	1.89765	0
1.90254	0	1.90245	0	1.89923	0	1.89998	0
1.90487	0	1.90478	0	1.90156	0	1.90231	0
1.9072	0	1.90712	0	1.90388	0	1.90463	0
1.90953	0	1.90945	0	1.90621	0	1.90696	0
1.91187	0	1.91178	0	1.90854	0	1.90929	0
1.9142	0	1.91411	0	1.91087	0	1.91162	0
1.91653	0	1.91645	0	1.9132	0	1.91394	0
1.91886	0	1.91879	0	1.91552	0	1.91627	0
1.9212	0	1.92113	0	1.91786	0	1.9186	0
1.92563	0	1.92556	0	1.92019	0	1.92093	0
1.92796	0	1.92789	0	1.92251	0	1.92536	0
1.9303	0	1.93022	0	1.92695	0	1.92768	0
1.93263	0	1.93255	0	1.92928	0	1.93001	0
1.93496	0	1.93488	0	1.93161	0	1.93234	0
1.93729	0	1.93721	0	1.93393	0	1.93467	0
1.93962	0	1.93954	0	1.93626	0	1.93699	0
1.94195	0	1.94187	0	1.93859	0	1.93932	0
1.94428	0	1.9442	0	1.94092	0	1.94164	0
1.94661	0	1.94653	0	1.94325	0	1.94398	0
1.94894	0	1.94887	0	1.94557	0	1.9463	0
1.95127	0	1.9512	0	1.9479	0	1.94863	0
1.9536	0	1.95353	0	1.95023	0	1.95097	0
1.95593	0	1.95586	0	1.95256	0	1.9533	0
1.95826	0	1.95819	0	1.95489	0	1.95563	0
1.96058	0	1.96052	0	1.95722	0	1.95795	0
1.96292	0	1.96284	0	1.95955	0	1.96028	0
1.96525	0	1.96517	0	1.96187	0	1.96261	0
1.96758	0	1.9675	0	1.96419	0	1.96494	0
1.96991	0	1.96983	0	1.96652	0	1.96727	0
1.97224	0	1.97216	0	1.96885	0	1.96959	0
1.97456	0	1.97448	0	1.97118	0	1.97192	0
1.97689	0	1.97681	0	1.9735	0	1.97425	0
1.97922	0	1.97914	0	1.97583	0	1.97657	0
1.98155	0	1.98148	0	1.97815	0	1.9789	0
1.98388	0	1.9838	0	1.98048	0	1.98122	0
1.98621	0	1.98613	0	1.98281	0	1.98355	0
1.98855	0	1.98847	0	1.98514	0	1.98587	0
1.99088	0	1.9908	0	1.98746	0	1.9882	0
1.99321	0	1.99313	0	1.98979	0	1.99053	0
1.99554	0	1.99545	0	1.99211	0	1.99285	0
1.99787	0	1.99779	0	1.99444	0	1.99518	0
2.0002	0	2.00012	0	1.99677	0	1.99751	0
2.00254	0	2.00246	0	1.99909	0	1.99983	0
2.00487	0	2.00479	0	2.00142	0	2.00216	0
2.0093	0	2.00922	0	2.00375	0	2.00449	0
2.01162	0	2.01155	0	2.00818	0	2.00892	0
2.01396	0	2.01388	0	2.0105	0	2.01124	0
2.01629	0	2.01622	0	2.01284	0	2.01358	0
2.01862	0	2.01855	0	2.01517	0	2.0159	0
2.02095	0	2.02088	0	2.01749	0	2.01823	0
2.02328	0	2.02321	0	2.01982	0	2.02055	0
2.02561	0	2.02554	0	2.02215	0	2.02288	0
2.02794	0	2.02787	0	2.02447	0	2.02521	0
2.03027	0	2.0302	0	2.0268	0	2.02753	0
2.0326	0	2.03253	0	2.02913	0	2.02986	0
2.03493	0	2.03486	0	2.03145	0	2.03218	0
2.03726	0	2.03719	0	2.03378	0	2.03451	0
2.03959	0	2.03952	0	2.0361	0	2.03684	0
2.04193	0	2.04185	0	2.03843	0	2.03917	0
2.04425	0	2.04418	0	2.04076	0	2.0415	0
2.04658	0	2.04651	0	2.04309	0	2.04383	0
2.04892	0	2.04884	0	2.04542	0	2.04615	0
2.05124	0	2.05117	0	2.04775	0	2.04848	0
2.05357	0	2.0535	0	2.05008	0	2.05081	0
2.0559	0	2.05583	0	2.0524	0	2.05314	0
2.05823	0	2.05816	0	2.05473	0	2.05547	0
2.06056	0	2.06048	0	2.05706	0	2.05779	0
2.06289	0	2.06281	0	2.05938	0	2.06012	0
2.06523	0	2.06514	0	2.06171	0	2.06244	0
2.06755	0	2.06747	0	2.06404	0	2.06477	0
2.06989	0	2.0698	0	2.06636	0	2.0671	0
2.07221	0	2.07213	0	2.06869	0	2.06942	0
2.07454	0	2.07446	0	2.07102	0	2.07175	0
2.07687	0	2.07679	0	2.07334	0	2.07408	0
2.07921	0	2.07913	0	2.07567	0	2.0764	0
2.08154	0	2.08146	0	2.078	0	2.07873	0
2.08387	0	2.08379	0	2.08033	0	2.08105	0
2.0862	0	2.08612	0	2.08266	0	2.08337	0
2.08853	0	2.08845	0	2.08498	0	2.0857	0
2.09297	0	2.09289	0	2.08731	0	2.08803	0
2.0953	0	2.09522	0	2.09174	0	2.09246	0
2.09763	0	2.09755	0	2.09406	0	2.09479	0
2.09996	0	2.09987	0	2.09639	0	2.09712	0
2.10229	0	2.10221	0	2.09871	0	2.09944	0
2.10462	0	2.10454	0	2.10104	0	2.10177	0
2.10695	0	2.10687	0	2.10337	0	2.10409	0
2.10928	0	2.1092	0	2.1057	0	2.10642	0
2.11161	0	2.11153	0	2.10803	0	2.10875	0
2.11394	0	2.11386	0	2.11036	0	2.11108	0
2.11627	0	2.11619	0	2.11269	0	2.1134	0
2.11859	0	2.11852	0	2.11501	0	2.11573	0
2.12092	0	2.12085	0	2.11734	0	2.11806	0
2.12325	0	2.12318	0	2.11967	0	2.12038	0
2.12559	0	2.12551	0	2.122	0	2.12271	0
2.12792	0	2.12784	0	2.12432	0	2.12503	0
2.13025	0	2.13017	0	2.12665	0	2.12737	0
2.13258	0	2.1325	0	2.12898	0	2.12969	0
2.13491	0	2.13483	0	2.13131	0	2.13203	0
2.13724	0	2.13716	0	2.13363	0	2.13435	0
2.13957	0	2.13949	0	2.13596	0	2.13668	0
2.1419	0	2.14182	0	2.13829	0	2.13901	0
2.14423	0	2.14415	0	2.14062	0	2.14134	0
2.14657	0	2.14648	0	2.14295	0	2.14367	0
2.1489	0	2.14881	0	2.14528	0	2.146	0
2.15123	0	2.15115	0	2.14761	0	2.14833	0
2.15356	0	2.15348	0	2.14994	0	2.15066	0
2.1559	0	2.15581	0	2.15227	0	2.15299	0
2.15823	0	2.15814	0	2.1546	0	2.15531	0
2.16056	0	2.16047	0	2.15692	0	2.15765	0
2.16289	0	2.1628	0	2.15925	0	2.15998	0
2.16523	0	2.16513	0	2.16158	0	2.16231	0
2.16756	0	2.16746	0	2.16391	0	2.16464	0
2.16989	0	2.16979	0	2.16623	0	2.16697	0
2.17222	0	2.17213	0	2.16856	0	2.16929	0
2.17665	0	2.17656	0	2.17088	0	2.17162	0
2.17897	0	2.17888	0	2.17531	0	2.17604	0
2.1813	0	2.18121	0	2.17764	0	2.17837	0
2.18363	0	2.18354	0	2.17997	0	2.1807	0
2.18596	0	2.18587	0	2.18229	0	2.18303	0
2.18829	0	2.18821	0	2.18462	0	2.18536	0
2.19062	0	2.19054	0	2.18695	0	2.18769	0
2.19295	0	2.19287	0	2.18927	0	2.19002	0
2.19528	0	2.19519	0	2.1916	0	2.19235	0
2.1976	0	2.19752	0	2.19393	0	2.19467	0
2.19993	0	2.19985	0	2.19626	0	2.197	0
2.20226	0	2.20218	0	2.19859	0	2.19933	0
2.20459	0	2.20452	0	2.20091	0	2.20166	0
2.20692	0	2.20685	0	2.20324	0	2.20399	0
2.20925	0	2.20918	0	2.20557	0	2.20632	0
2.21158	0	2.21151	0	2.20789	0	2.20864	0
2.21391	0	2.21384	0	2.21022	0	2.21097	0
2.21624	0	2.21617	0	2.21255	0	2.21331	0
2.21858	0	2.2185	0	2.21487	0	2.21563	0
2.22091	0	2.22083	0	2.2172	0	2.21796	0
2.22325	0	2.22316	0	2.21952	0	2.22029	0
2.22557	0	2.22549	0	2.22185	0	2.22261	0
2.22791	0	2.22782	0	2.22418	0	2.22494	0
2.23025	0	2.23015	0	2.2265	0	2.22727	0
2.23258	0	2.23248	0	2.22883	0	2.22959	0
2.23491	0	2.23481	0	2.23116	0	2.23193	0
2.23724	0	2.23715	0	2.23349	0	2.23426	0
2.23957	0	2.23948	0	2.23582	0	2.23658	0
2.2419	0	2.24182	0	2.23814	0	2.23891	0
2.24423	0	2.24415	0	2.24047	0	2.24123	0
2.24657	0	2.24648	0	2.2428	0	2.24356	0
2.2489	0	2.24881	0	2.24513	0	2.24589	0
2.25122	0	2.25114	0	2.24746	0	2.24822	0
2.25356	0	2.25347	0	2.24979	0	2.25055	0
2.25589	0	2.25581	0	2.25211	0	2.25287	0
2.26032	0	2.26024	0	2.25444	0	2.2552	0
2.26265	0	2.26257	0	2.25887	0	2.25963	0
2.26497	0	2.2649	0	2.2612	0	2.26196	0
2.2673	0	2.26723	0	2.26352	0	2.26429	0
2.26962	0	2.26956	0	2.26585	0	2.26661	0
2.27194	0	2.27188	0	2.26817	0	2.26893	0
2.27427	0	2.27421	0	2.2705	0	2.27126	0
2.2766	0	2.27654	0	2.27283	0	2.27358	0
2.27892	0	2.27887	0	2.27515	0	2.2759	0
2.28125	0	2.2812	0	2.27748	0	2.27823	0
2.28359	0	2.28353	0	2.27981	0	2.28055	0
2.28591	0	2.28587	0	2.28214	0	2.28288	0
2.28825	0	2.2882	0	2.28447	0	2.28521	0
2.29058	0	2.29053	0	2.28679	0	2.28753	0
2.29291	0	2.29286	0	2.28912	0	2.28986	0
2.29524	0	2.29519	0	2.29145	0	2.29219	0
2.29757	0	2.29752	0	2.29378	0	2.29451	0
2.29991	0	2.29985	0	2.29611	0	2.29684	0
2.30224	0	2.30219	0	2.29844	0	2.29917	0
2.30457	0	2.30452	0	2.30076	0	2.30149	0
2.30691	0	2.30685	0	2.30309	0	2.30382	0
2.30924	0	2.30918	0	2.30541	0	2.30614	0
2.31157	0	2.31151	0	2.30774	0	2.30847	0
2.31391	0	2.31384	0	2.31007	0	2.3108	0
2.31624	0	2.31617	0	2.31239	0	2.31313	0
2.31858	0	2.3185	0	2.31472	0	2.31545	0
2.32091	0	2.32082	0	2.31705	0	2.31778	0
2.32324	0	2.32316	0	2.31937	0	2.3201	0
2.32557	0	2.32549	0	2.3217	0	2.32243	0
2.32791	0	2.32783	0	2.32403	0	2.32476	0
2.33024	0	2.33016	0	2.32636	0	2.32709	0
2.33258	0	2.3325	0	2.32869	0	2.32941	0
2.33491	0	2.33483	0	2.33102	0	2.33174	0
2.33725	0	2.33716	0	2.33335	0	2.33407	0
2.34169	0	2.3416	0	2.33568	0	2.3364	0
2.34401	0	2.34392	0	2.338	0	2.33872	0
2.34635	0	2.34625	0	2.34243	0	2.34316	0
2.34868	0	2.34857	0	2.34476	0	2.34548	0
2.35101	0	2.3509	0	2.34709	0	2.34781	0
2.35334	0	2.35322	0	2.34941	0	2.35014	0
2.35567	0	2.35555	0	2.35174	0	2.35247	0
2.358	0	2.35787	0	2.35407	0	2.3548	0
2.36033	0	2.3602	0	2.3564	0	2.35712	0
2.36265	0	2.36253	0	2.35873	0	2.35945	0
2.36498	0	2.36485	0	2.36105	0	2.36178	0
2.3673	0	2.36718	0	2.36338	0	2.3641	0
2.36964	0	2.36951	0	2.3657	0	2.36643	0
2.37196	0	2.37183	0	2.36803	0	2.36876	0
2.37429	0	2.37417	0	2.37036	0	2.37108	0
2.37662	0	2.3765	0	2.37269	0	2.37341	0
2.37895	0	2.37883	0	2.37502	0	2.37574	0
2.38128	0	2.38116	0	2.37735	0	2.37807	0
2.38361	0	2.38349	0	2.37968	0	2.38039	0
2.38594	0	2.38583	0	2.38201	0	2.38272	0
2.38827	0	2.38816	0	2.38434	0	2.38505	0
2.3906	0	2.3905	0	2.38667	0	2.38738	0
2.39293	0	2.39283	0	2.38899	0	2.3897	0
2.39526	0	2.39517	0	2.39132	0	2.39203	0
2.39759	0	2.39751	0	2.39365	0	2.39436	0
2.39992	0	2.39984	0	2.39598	0	2.39668	0
2.40225	0	2.40217	0	2.39831	0	2.39902	0
2.40459	0	2.4045	0	2.40064	0	2.40134	0
2.40692	0	2.40683	0	2.40297	0	2.40367	0
2.40926	0	2.40917	0	2.4053	0	2.406	0
2.41159	0	2.4115	0	2.40762	0	2.40833	0
2.41392	0	2.41383	0	2.40995	0	2.41066	0
2.41625	0	2.41616	0	2.41228	0	2.41299	0
2.41859	0	2.4185	0	2.4146	0	2.41531	0
2.42092	0	2.42083	0	2.41693	0	2.41764	0
2.42536	0	2.42526	0	2.41926	0	2.41997	0
2.42769	0	2.42759	0	2.42159	0	2.42229	0
2.43002	0	2.42992	0	2.42603	0	2.42673	0
2.43235	0	2.43225	0	2.42835	0	2.42904	0
2.43468	0	2.43458	0	2.43069	0	2.43138	0
2.43701	0	2.43691	0	2.43302	0	2.43371	0
2.43934	0	2.43924	0	2.43534	0	2.43604	0
2.44167	0	2.44158	0	2.43767	0	2.43836	0
2.444	0	2.44391	0	2.44	0	2.44069	0
2.44633	0	2.44623	0	2.44233	0	2.44302	0
2.44866	0	2.44857	0	2.44465	0	2.44535	0
2.45099	0	2.45089	0	2.44699	0	2.44768	0
2.45332	0	2.45322	0	2.44932	0	2.45	0
2.45564	0	2.45555	0	2.45165	0	2.45234	0
2.45797	0	2.45788	0	2.45397	0	2.45466	0
2.4603	0	2.4602	0	2.45631	0	2.457	0
2.46263	0	2.46253	0	2.45864	0	2.45933	0
2.46495	0	2.46486	0	2.46096	0	2.46165	0
2.46728	0	2.46719	0	2.46329	0	2.46398	0
2.46961	0	2.46952	0	2.46561	0	2.46631	0
2.47195	0	2.47185	0	2.46794	0	2.46863	0
2.47428	0	2.47418	0	2.47026	0	2.47096	0
2.47661	0	2.47652	0	2.47259	0	2.47328	0
2.47894	0	2.47885	0	2.47492	0	2.47561	0
2.48127	0	2.48117	0	2.47725	0	2.47793	0
2.4836	0	2.48351	0	2.47957	0	2.48026	0
2.48593	0	2.48584	0	2.4819	0	2.48258	0
2.48826	0	2.48817	0	2.48423	0	2.48491	0
2.49059	0	2.49051	0	2.48655	0	2.48724	0
2.49292	0	2.49284	0	2.48888	0	2.48956	0
2.49526	0	2.49518	0	2.49121	0	2.49189	0
2.49759	0	2.49751	0	2.49354	0	2.49422	0
2.49993	0	2.49984	0	2.49586	0	2.49655	0
2.50226	0	2.50217	0	2.49819	0	2.49888	0
2.5046	0	2.50451	0	2.50052	0	2.50121	0
2.50904	0	2.50895	0	2.50285	0	2.50353	0
2.51136	0	2.51128	0	2.50517	0	2.50586	0
2.5137	0	2.51361	0	2.50961	0	2.51029	0
2.51604	0	2.51594	0	2.51193	0	2.51261	0
2.51837	0	2.51827	0	2.51426	0	2.51494	0
2.5207	0	2.52061	0	2.51659	0	2.51726	0
2.52303	0	2.52294	0	2.51892	0	2.51959	0
2.52536	0	2.52527	0	2.52124	0	2.52192	0
2.52769	0	2.52761	0	2.52357	0	2.52424	0
2.53002	0	2.52994	0	2.5259	0	2.52657	0
2.53235	0	2.53227	0	2.52822	0	2.5289	0
2.53468	0	2.5346	0	2.53055	0	2.53123	0
2.53701	0	2.53693	0	2.53287	0	2.53355	0
2.53934	0	2.53926	0	2.5352	0	2.53588	0
2.54168	0	2.54159	0	2.53753	0	2.53821	0
2.544	0	2.54391	0	2.53986	0	2.54054	0
2.54633	0	2.54625	0	2.54219	0	2.54287	0
2.54866	0	2.54857	0	2.54452	0	2.54519	0
2.55099	0	2.5509	0	2.54684	0	2.54752	0
2.55331	0	2.55323	0	2.54917	0	2.54985	0
2.55564	0	2.55556	0	2.5515	0	2.55218	0
2.55797	0	2.55788	0	2.55383	0	2.55451	0
2.5603	0	2.56021	0	2.55615	0	2.55683	0
2.56263	0	2.56254	0	2.55848	0	2.55916	0
2.56496	0	2.56487	0	2.56081	0	2.56148	0
2.56729	0	2.5672	0	2.56314	0	2.56381	0
2.56962	0	2.56953	0	2.56546	0	2.56614	0
2.57195	0	2.57186	0	2.56779	0	2.56846	0
2.57428	0	2.57419	0	2.57012	0	2.57079	0
2.57661	0	2.57652	0	2.57245	0	2.57312	0
2.57894	0	2.57886	0	2.57477	0	2.57544	0
2.58128	0	2.58119	0	2.5771	0	2.57777	0
2.58361	0	2.58352	0	2.57943	0	2.58009	0
2.58594	0	2.58586	0	2.58176	0	2.58242	0
2.58827	0	2.58819	0	2.58409	0	2.58475	0
2.59271	0	2.59263	0	2.58642	0	2.58708	0
2.59504	0	2.59496	0	2.58874	0	2.59151	0
2.59737	0	2.59729	0	2.59317	0	2.59384	0
2.59969	0	2.59962	0	2.5955	0	2.59617	0
2.60202	0	2.60195	0	2.59782	0	2.59849	0
2.60435	0	2.60428	0	2.60015	0	2.60081	0
2.60667	0	2.60662	0	2.60248	0	2.60314	0
2.609	0	2.60895	0	2.6048	0	2.60547	0
2.61133	0	2.61128	0	2.60713	0	2.60779	0
2.61365	0	2.61361	0	2.60945	0	2.61012	0
2.61598	0	2.61593	0	2.61178	0	2.61244	0
2.6183	0	2.61827	0	2.61411	0	2.61477	0
2.62063	0	2.6206	0	2.61644	0	2.6171	0
2.62296	0	2.62293	0	2.61876	0	2.61944	0
2.62529	0	2.62526	0	2.62109	0	2.62176	0
2.62761	0	2.62759	0	2.62341	0	2.62409	0
2.62995	0	2.62992	0	2.62574	0	2.62642	0
2.63227	0	2.63225	0	2.62807	0	2.62874	0
2.6346	0	2.63458	0	2.63039	0	2.63107	0
2.63693	0	2.63691	0	2.63272	0	2.6334	0
2.63926	0	2.63924	0	2.63505	0	2.63573	0
2.64159	0	2.64157	0	2.63739	0	2.63807	0
2.64391	0	2.6439	0	2.63971	0	2.64039	0
2.64625	0	2.64622	0	2.64205	0	2.64272	0
2.64858	0	2.64855	0	2.64437	0	2.64504	0
2.6509	0	2.65088	0	2.64671	0	2.64738	0
2.65324	0	2.65321	0	2.64903	0	2.6497	0
2.65557	0	2.65553	0	2.65136	0	2.65203	0
2.65789	0	2.65787	0	2.65369	0	2.65436	0
2.66022	0	2.6602	0	2.65602	0	2.65668	0
2.66255	0	2.66253	0	2.65834	0	2.65902	0
2.66488	0	2.66486	0	2.66067	0	2.66134	0
2.66721	0	2.6672	0	2.66301	0	2.66367	0
2.66955	0	2.66952	0	2.66533	0	2.66599	0
2.67188	0	2.67186	0	2.66766	0	2.66832	0
2.67631	0	2.67629	0	2.66999	0	2.67064	0
2.67864	0	2.67862	0	2.67232	0	2.67507	0
2.68097	0	2.68096	0	2.67675	0	2.6774	0
2.6833	0	2.68329	0	2.67908	0	2.67973	0
2.68563	0	2.68562	0	2.68141	0	2.68206	0
2.68796	0	2.68796	0	2.68373	0	2.68438	0
2.69029	0	2.69029	0	2.68606	0	2.68671	0
2.69262	0	2.69262	0	2.68839	0	2.68904	0
2.69495	0	2.69495	0	2.69072	0	2.69137	0
2.69729	0	2.69728	0	2.69305	0	2.69371	0
2.69962	0	2.69961	0	2.69538	0	2.69603	0
2.70195	0	2.70194	0	2.6977	0	2.69836	0
2.70429	0	2.70427	0	2.70003	0	2.70069	0
2.70662	0	2.7066	0	2.70236	0	2.70302	0
2.70895	0	2.70893	0	2.70468	0	2.70534	0
2.71129	0	2.71125	0	2.70702	0	2.70767	0
2.71362	0	2.71359	0	2.70935	0	2.70999	0
2.71595	0	2.71592	0	2.71168	0	2.71232	0
2.71828	0	2.71825	0	2.714	0	2.71465	0
2.72062	0	2.72058	0	2.71634	0	2.71697	0
2.72295	0	2.72291	0	2.71866	0	2.7193	0
2.72529	0	2.72524	0	2.72099	0	2.72162	0
2.72762	0	2.72757	0	2.72332	0	2.72395	0
2.72995	0	2.7299	0	2.72564	0	2.72627	0
2.73228	0	2.73223	0	2.72797	0	2.7286	0
2.73462	0	2.73457	0	2.7303	0	2.73092	0
2.73695	0	2.7369	0	2.73263	0	2.73326	0
2.73928	0	2.73922	0	2.73496	0	2.73559	0
2.74161	0	2.74155	0	2.73728	0	2.73791	0
2.74394	0	2.74388	0	2.73961	0	2.74024	0
2.74627	0	2.74621	0	2.74193	0	2.74257	0
2.7486	0	2.74854	0	2.74426	0	2.7449	0
2.75093	0	2.75087	0	2.74659	0	2.74723	0
2.75326	0	2.7532	0	2.74892	0	2.74956	0
2.75559	0	2.75553	0	2.75124	0	2.75188	0
2.76003	0	2.75996	0	2.75357	0	2.75421	0
2.76235	0	2.76229	0	2.7559	0	2.75864	0
2.76469	0	2.76462	0	2.76033	0	2.76096	0
2.76701	0	2.76695	0	2.76265	0	2.76329	0
2.76935	0	2.76927	0	2.76498	0	2.76562	0
2.77168	0	2.77161	0	2.76731	0	2.76795	0
2.774	0	2.77393	0	2.76963	0	2.77027	0
2.77634	0	2.77627	0	2.77196	0	2.77259	0
2.77866	0	2.77861	0	2.77429	0	2.77492	0
2.78099	0	2.78094	0	2.77661	0	2.77725	0
2.78332	0	2.78327	0	2.77894	0	2.77958	0
2.78565	0	2.7856	0	2.78127	0	2.78191	0
2.78798	0	2.78793	0	2.78359	0	2.78424	0
2.79031	0	2.79026	0	2.78592	0	2.78656	0
2.79264	0	2.79259	0	2.78825	0	2.78889	0
2.79497	0	2.79492	0	2.79057	0	2.79121	0
2.7973	0	2.79725	0	2.7929	0	2.79354	0
2.79964	0	2.79958	0	2.79523	0	2.79586	0
2.80197	0	2.80191	0	2.79755	0	2.79819	0
2.8043	0	2.80424	0	2.79988	0	2.80052	0
2.80663	0	2.80657	0	2.8022	0	2.80284	0
2.80896	0	2.8089	0	2.80453	0	2.80517	0
2.81129	0	2.81123	0	2.80686	0	2.8075	0
2.81363	0	2.81356	0	2.80918	0	2.80983	0
2.81596	0	2.81589	0	2.81151	0	2.81215	0
2.81829	0	2.81823	0	2.81384	0	2.81448	0
2.82063	0	2.82056	0	2.81616	0	2.8168	0
2.82296	0	2.82288	0	2.81849	0	2.81913	0
2.82529	0	2.82521	0	2.82082	0	2.82145	0
2.82763	0	2.82754	0	2.82314	0	2.82378	0
2.82996	0	2.82988	0	2.82547	0	2.82611	0
2.83229	0	2.83221	0	2.8278	0	2.82843	0
2.83463	0	2.83454	0	2.83013	0	2.83077	0
2.83695	0	2.83687	0	2.83246	0	2.8331	0
2.83929	0	2.83921	0	2.83478	0	2.83543	0
2.84373	0	2.84364	0	2.83711	0	2.83776	0
2.84606	0	2.84597	0	2.84153	0	2.84219	0
2.84839	0	2.8483	0	2.84386	0	2.84452	0
2.85071	0	2.85062	0	2.84619	0	2.84685	0
2.85304	0	2.85295	0	2.84852	0	2.84917	0
2.85537	0	2.85528	0	2.85084	0	2.8515	0
2.8577	0	2.85761	0	2.85317	0	2.85383	0
2.86003	0	2.85994	0	2.85551	0	2.85616	0
2.86235	0	2.86226	0	2.85783	0	2.85848	0
2.86468	0	2.86459	0	2.86016	0	2.86081	0
2.86701	0	2.86692	0	2.86249	0	2.86313	0
2.86934	0	2.86925	0	2.86481	0	2.86546	0
2.87167	0	2.87158	0	2.86714	0	2.86778	0
2.874	0	2.87392	0	2.86946	0	2.87012	0
2.87633	0	2.87625	0	2.87179	0	2.87244	0
2.87866	0	2.87858	0	2.87412	0	2.87477	0
2.88099	0	2.8809	0	2.87645	0	2.8771	0
2.88331	0	2.88323	0	2.87877	0	2.87943	0
2.88564	0	2.88556	0	2.8811	0	2.88176	0
2.88798	0	2.8879	0	2.88343	0	2.88409	0
2.89031	0	2.89022	0	2.88575	0	2.88641	0
2.89264	0	2.89256	0	2.88808	0	2.88874	0
2.89497	0	2.89489	0	2.8904	0	2.89107	0
2.89731	0	2.89722	0	2.89273	0	2.89339	0
2.89964	0	2.89955	0	2.89506	0	2.89572	0
2.90197	0	2.90188	0	2.89739	0	2.89804	0
2.9043	0	2.90422	0	2.89972	0	2.90037	0
2.90664	0	2.90655	0	2.90205	0	2.9027	0
2.90897	0	2.90888	0	2.90438	0	2.90503	0
2.9113	0	2.91121	0	2.9067	0	2.90736	0
2.91364	0	2.91355	0	2.90903	0	2.90968	0
2.91597	0	2.91588	0	2.91135	0	2.91201	0
2.9183	0	2.91821	0	2.91368	0	2.91433	0
2.92064	0	2.92055	0	2.91601	0	2.91666	0
2.92508	0	2.92498	0	2.91834	0	2.91898	0
2.9274	0	2.92731	0	2.92066	0	2.92131	0
2.92974	0	2.92964	0	2.9251	0	2.92575	0
2.93207	0	2.93197	0	2.92742	0	2.92807	0
2.9344	0	2.9343	0	2.92976	0	2.9304	0
2.93673	0	2.93663	0	2.93209	0	2.93273	0
2.93906	0	2.93896	0	2.93441	0	2.93506	0
2.94139	0	2.94129	0	2.93675	0	2.93739	0
2.94371	0	2.94361	0	2.93908	0	2.93972	0
2.94604	0	2.94594	0	2.94141	0	2.94205	0
2.94837	0	2.94827	0	2.94374	0	2.94438	0
2.95069	0	2.95059	0	2.94607	0	2.94671	0
2.95302	0	2.95292	0	2.9484	0	2.94903	0
2.95535	0	2.95525	0	2.95073	0	2.95136	0
2.95768	0	2.95758	0	2.95306	0	2.95369	0
2.96	0	2.95991	0	2.95538	0	2.95601	0
2.96234	0	2.96224	0	2.95771	0	2.95834	0
2.96466	0	2.96457	0	2.96004	0	2.96067	0
2.96699	0	2.96691	0	2.96237	0	2.96299	0
2.96932	0	2.96924	0	2.96469	0	2.96532	0
2.97165	0	2.97158	0	2.96703	0	2.96765	0
2.97399	0	2.97391	0	2.96936	0	2.96997	0
2.97631	0	2.97624	0	2.97169	0	2.9723	0
2.97865	0	2.97857	0	2.97402	0	2.97462	0
2.98098	0	2.9809	0	2.97634	0	2.97695	0
2.98331	0	2.98323	0	2.97867	0	2.97927	0
2.98564	0	2.98556	0	2.98099	0	2.9816	0
2.98798	0	2.98789	0	2.98332	0	2.98393	0
2.99031	0	2.99022	0	2.98565	0	2.98626	0
2.99264	0	2.99256	0	2.98797	0	2.98858	0
2.99498	0	2.99489	0	2.9903	0	2.99091	0
2.99731	0	2.99722	0	2.99262	0	2.99323	0
2.99964	0	2.99955	0	2.99495	0	2.99556	0
3.00198	0	3.00189	0	2.99728	0	2.99789	0
3.00431	0	3.00422	0	2.9996	0	3.00021	0
3.00874	0	3.00866	0	3.00193	0	3.00254	0
3.01107	0	3.01099	0	3.00426	0	3.00487	0
3.01341	0	3.01332	0	3.0087	0	3.0093	0
3.01574	0	3.01564	0	3.01102	0	3.01162	0
3.01807	0	3.01797	0	3.01335	0	3.01395	0
3.0204	0	3.0203	0	3.01568	0	3.01628	0
3.02274	0	3.02262	0	3.01801	0	3.01861	0
3.02507	0	3.02495	0	3.02034	0	3.02093	0
3.0274	0	3.02727	0	3.02266	0	3.02326	0
3.02973	0	3.0296	0	3.02499	0	3.02559	0
3.03205	0	3.03192	0	3.02732	0	3.02792	0
3.03438	0	3.03426	0	3.02965	0	3.03025	0
3.03671	0	3.03659	0	3.03198	0	3.03257	0
3.03904	0	3.03891	0	3.03431	0	3.0349	0
3.04137	0	3.04124	0	3.03663	0	3.03723	0
3.0437	0	3.04357	0	3.03896	0	3.03956	0
3.04603	0	3.0459	0	3.04129	0	3.04188	0
3.04835	0	3.04822	0	3.04362	0	3.04421	0
3.05068	0	3.05056	0	3.04595	0	3.04654	0
3.05301	0	3.05289	0	3.04827	0	3.04887	0
3.05534	0	3.05522	0	3.0506	0	3.05119	0
3.05766	0	3.05755	0	3.05293	0	3.05352	0
3.06	0	3.05988	0	3.05526	0	3.05584	0
3.06233	0	3.06222	0	3.05759	0	3.05817	0
3.06466	0	3.06455	0	3.05991	0	3.0605	0
3.06699	0	3.06688	0	3.06224	0	3.06282	0
3.06932	0	3.06921	0	3.06457	0	3.06515	0
3.07165	0	3.07155	0	3.0669	0	3.06748	0
3.07398	0	3.07388	0	3.06922	0	3.06981	0
3.07631	0	3.07621	0	3.07155	0	3.07213	0
3.07865	0	3.07854	0	3.07388	0	3.07446	0
3.08098	0	3.08087	0	3.0762	0	3.07679	0
3.08331	0	3.0832	0	3.07853	0	3.07911	0
3.08565	0	3.08553	0	3.08086	0	3.08144	0
3.08798	0	3.08786	0	3.08318	0	3.08377	0
3.09242	0	3.09229	0	3.08551	0	3.0861	0
3.09474	0	3.09462	0	3.08783	0	3.08842	0
3.09708	0	3.09695	0	3.09227	0	3.09285	0
3.09941	0	3.09929	0	3.09459	0	3.09518	0
3.10174	0	3.10161	0	3.09692	0	3.09751	0
3.10407	0	3.10395	0	3.09925	0	3.09984	0
3.1064	0	3.10628	0	3.10158	0	3.10216	0
3.10873	0	3.10861	0	3.10391	0	3.10449	0
3.11106	0	3.11094	0	3.10623	0	3.10681	0
3.11339	0	3.11327	0	3.10856	0	3.10914	0
3.11572	0	3.1156	0	3.11088	0	3.11147	0
3.11805	0	3.11793	0	3.11321	0	3.1138	0
3.12038	0	3.12026	0	3.11554	0	3.11613	0
3.12271	0	3.12259	0	3.11787	0	3.11846	0
3.12504	0	3.12492	0	3.1202	0	3.12079	0
3.12737	0	3.12725	0	3.12253	0	3.12312	0
3.1297	0	3.12958	0	3.12486	0	3.12545	0
3.13202	0	3.13191	0	3.12718	0	3.12778	0
3.13435	0	3.13424	0	3.12951	0	3.1301	0
3.13668	0	3.13657	0	3.13184	0	3.13244	0
3.13901	0	3.1389	0	3.13417	0	3.13476	0
3.14134	0	3.14123	0	3.1365	0	3.13709	0
3.14367	0	3.14355	0	3.13883	0	3.13942	0
3.146	0	3.14588	0	3.14115	0	3.14175	0
3.14833	0	3.14822	0	3.14348	0	3.14408	0
3.15066	0	3.15055	0	3.14581	0	3.14641	0
3.15299	0	3.15288	0	3.14814	0	3.14873	0
3.15532	0	3.15521	0	3.15046	0	3.15106	0
3.15765	0	3.15754	0	3.1528	0	3.15339	0
3.15998	0	3.15987	0	3.15512	0	3.15572	0
3.16232	0	3.1622	0	3.15745	0	3.15805	0
3.16465	0	3.16453	0	3.15977	0	3.16037	0
3.16698	0	3.16686	0	3.16211	0	3.1627	0
3.16931	0	3.16919	0	3.16443	0	3.16502	0
3.17164	0	3.17152	0	3.16676	0	3.16735	0
3.17607	0	3.17596	0	3.16909	0	3.16967	0
3.1784	0	3.17828	0	3.17142	0	3.172	0
3.18073	0	3.18061	0	3.17585	0	3.17643	0
3.18306	0	3.18294	0	3.17817	0	3.17876	0
3.18539	0	3.18527	0	3.1805	0	3.18109	0
3.18772	0	3.1876	0	3.18283	0	3.18341	0
3.19005	0	3.18993	0	3.18515	0	3.18575	0
3.19238	0	3.19226	0	3.18748	0	3.18807	0
3.19471	0	3.1946	0	3.18981	0	3.1904	0
3.19704	0	3.19693	0	3.19213	0	3.19273	0
3.19937	0	3.19926	0	3.19446	0	3.19506	0
3.2017	0	3.20159	0	3.19679	0	3.19739	0
3.20404	0	3.20392	0	3.19912	0	3.19971	0
3.20637	0	3.20625	0	3.20145	0	3.20204	0
3.2087	0	3.20859	0	3.20378	0	3.20437	0
3.21103	0	3.21092	0	3.20611	0	3.20669	0
3.21336	0	3.21326	0	3.20843	0	3.20902	0
3.21569	0	3.21558	0	3.21077	0	3.21134	0
3.21802	0	3.21792	0	3.21309	0	3.21367	0
3.22035	0	3.22025	0	3.21542	0	3.216	0
3.22268	0	3.22258	0	3.21775	0	3.21832	0
3.22501	0	3.22491	0	3.22008	0	3.22065	0
3.22734	0	3.22724	0	3.22241	0	3.22298	0
3.22967	0	3.22957	0	3.22473	0	3.2253	0
3.232	0	3.2319	0	3.22707	0	3.22763	0
3.23434	0	3.23423	0	3.2294	0	3.22997	0
3.23667	0	3.23656	0	3.23173	0	3.23229	0
3.239	0	3.23889	0	3.23406	0	3.23462	0
3.24133	0	3.24122	0	3.2364	0	3.23695	0
3.24365	0	3.24354	0	3.23872	0	3.23928	0
3.24599	0	3.24587	0	3.24106	0	3.2416	0
3.24831	0	3.2482	0	3.24338	0	3.24394	0
3.25064	0	3.25053	0	3.24572	0	3.24626	0
3.25297	0	3.25286	0	3.24805	0	3.24859	0
3.2553	0	3.25519	0	3.25037	0	3.25092	0
3.25973	0	3.25963	0	3.2527	0	3.25324	0
3.26206	0	3.26195	0	3.25503	0	3.25557	0
3.26439	0	3.26429	0	3.25947	0	3.26	0
3.26673	0	3.26662	0	3.26179	0	3.26232	0
3.26905	0	3.26895	0	3.26412	0	3.26465	0
3.27138	0	3.27128	0	3.26644	0	3.26698	0
3.27371	0	3.27361	0	3.26877	0	3.26931	0
3.27604	0	3.27594	0	3.2711	0	3.27163	0
3.27837	0	3.27827	0	3.27343	0	3.27396	0
3.2807	0	3.2806	0	3.27575	0	3.27629	0
3.28303	0	3.28293	0	3.27808	0	3.27862	0
3.28537	0	3.28526	0	3.28041	0	3.28094	0
3.2877	0	3.28759	0	3.28274	0	3.28327	0
3.29003	0	3.28992	0	3.28507	0	3.2856	0
3.29235	0	3.29225	0	3.28739	0	3.28792	0
3.29469	0	3.29459	0	3.28972	0	3.29025	0
3.29702	0	3.29692	0	3.29205	0	3.29258	0
3.29935	0	3.29925	0	3.29438	0	3.2949	0
3.30168	0	3.30159	0	3.29671	0	3.29723	0
3.30402	0	3.30392	0	3.29903	0	3.29956	0
3.30635	0	3.30625	0	3.30136	0	3.30188	0
3.30868	0	3.30859	0	3.30368	0	3.30421	0
3.31101	0	3.31092	0	3.30601	0	3.30653	0
3.31335	0	3.31325	0	3.30833	0	3.30886	0
3.31568	0	3.31558	0	3.31066	0	3.31118	0
3.31801	0	3.31792	0	3.31299	0	3.31351	0
3.32034	0	3.32025	0	3.31531	0	3.31583	0
3.32268	0	3.32259	0	3.31764	0	3.31817	0
3.325	0	3.32491	0	3.31997	0	3.3205	0
3.32734	0	3.32725	0	3.32229	0	3.32283	0
3.32967	0	3.32958	0	3.32462	0	3.32515	0
3.332	0	3.33191	0	3.32695	0	3.32749	0
3.33433	0	3.33424	0	3.32928	0	3.32982	0
3.33666	0	3.33657	0	3.33162	0	3.33215	0
3.33899	0	3.33889	0	3.33394	0	3.33448	0
3.34342	0	3.34333	0	3.33627	0	3.33681	0
3.34574	0	3.34565	0	3.3386	0	3.33914	0
3.34807	0	3.34799	0	3.34303	0	3.34357	0
3.3504	0	3.35032	0	3.34536	0	3.34589	0
3.35273	0	3.35265	0	3.34769	0	3.34821	0
3.35506	0	3.35497	0	3.35002	0	3.35054	0
3.35739	0	3.3573	0	3.35234	0	3.35287	0
3.35972	0	3.35963	0	3.35467	0	3.3552	0
3.36205	0	3.36196	0	3.357	0	3.35752	0
3.36438	0	3.36429	0	3.35932	0	3.35985	0
3.36671	0	3.36663	0	3.36165	0	3.36217	0
3.36903	0	3.36895	0	3.36398	0	3.3645	0
3.37136	0	3.37129	0	3.3663	0	3.36683	0
3.37369	0	3.37362	0	3.36863	0	3.36915	0
3.37603	0	3.37595	0	3.37096	0	3.37149	0
3.37836	0	3.37828	0	3.37329	0	3.37381	0
3.38069	0	3.38061	0	3.37561	0	3.37614	0
3.38302	0	3.38294	0	3.37794	0	3.37847	0
3.38536	0	3.38528	0	3.38027	0	3.38079	0
3.38769	0	3.38761	0	3.3826	0	3.38312	0
3.39002	0	3.38994	0	3.38492	0	3.38545	0
3.39235	0	3.39227	0	3.38725	0	3.38777	0
3.39469	0	3.3946	0	3.38958	0	3.3901	0
3.39702	0	3.39693	0	3.3919	0	3.39243	0
3.39935	0	3.39927	0	3.39423	0	3.39476	0
3.40169	0	3.4016	0	3.39656	0	3.39709	0
3.40402	0	3.40394	0	3.39889	0	3.39942	0
3.40635	0	3.40627	0	3.40122	0	3.40175	0
3.40869	0	3.40861	0	3.40354	0	3.40407	0
3.41102	0	3.41094	0	3.40587	0	3.4064	0
3.41336	0	3.41327	0	3.40819	0	3.40872	0
3.41569	0	3.4156	0	3.41052	0	3.41105	0
3.41802	0	3.41793	0	3.41285	0	3.41337	0
3.42035	0	3.42026	0	3.41517	0	3.4157	0
3.42268	0	3.42259	0	3.4175	0	3.41803	0
3.42712	0	3.42704	0	3.41983	0	3.42036	0
3.42944	0	3.42936	0	3.42216	0	3.42269	0
3.43178	0	3.43169	0	3.42659	0	3.42712	0
3.43411	0	3.43402	0	3.42891	0	3.42945	0
3.43644	0	3.43634	0	3.43124	0	3.43178	0
3.43877	0	3.43867	0	3.43357	0	3.43411	0
3.44109	0	3.441	0	3.4359	0	3.43644	0
3.44342	0	3.44334	0	3.43823	0	3.43877	0
3.44575	0	3.44567	0	3.44056	0	3.4411	0
3.44808	0	3.448	0	3.44289	0	3.44343	0
3.45041	0	3.45033	0	3.44522	0	3.44576	0
3.45274	0	3.45266	0	3.44754	0	3.44809	0
3.45507	0	3.45499	0	3.44987	0	3.45041	0
3.4574	0	3.45732	0	3.4522	0	3.45274	0
3.45973	0	3.45965	0	3.45452	0	3.45506	0
3.46205	0	3.46198	0	3.45685	0	3.45739	0
3.46438	0	3.46431	0	3.45918	0	3.45972	0
3.46671	0	3.46664	0	3.4615	0	3.46204	0
3.46904	0	3.46896	0	3.46383	0	3.46437	0
3.47138	0	3.47129	0	3.46615	0	3.46669	0
3.47371	0	3.47362	0	3.46848	0	3.46902	0
3.47604	0	3.47595	0	3.47081	0	3.47135	0
3.47837	0	3.47829	0	3.47314	0	3.47367	0
3.4807	0	3.48062	0	3.47547	0	3.476	0
3.48303	0	3.48295	0	3.4778	0	3.47833	0
3.48537	0	3.48528	0	3.48013	0	3.48065	0
3.4877	0	3.48761	0	3.48245	0	3.48298	0
3.49003	0	3.48995	0	3.48478	0	3.48531	0
3.49236	0	3.49228	0	3.48711	0	3.48763	0
3.4947	0	3.49461	0	3.48944	0	3.48996	0
3.49703	0	3.49694	0	3.49176	0	3.49228	0
3.49936	0	3.49928	0	3.49409	0	3.49461	0
3.50169	0	3.50161	0	3.49643	0	3.49694	0
3.50403	0	3.50394	0	3.49875	0	3.49926	0
3.50847	0	3.50838	0	3.50108	0	3.50159	0
3.51079	0	3.5107	0	3.5034	0	3.50392	0
3.51313	0	3.51304	0	3.50573	0	3.50835	0
3.51546	0	3.51537	0	3.51016	0	3.51067	0
3.51779	0	3.5177	0	3.51248	0	3.513	0
3.52012	0	3.52002	0	3.51481	0	3.51533	0
3.52245	0	3.52235	0	3.51713	0	3.51765	0
3.52478	0	3.52468	0	3.51947	0	3.51998	0
3.52711	0	3.52701	0	3.5218	0	3.52231	0
3.52944	0	3.52934	0	3.52413	0	3.52464	0
3.53177	0	3.53167	0	3.52646	0	3.52697	0
3.53409	0	3.53399	0	3.52879	0	3.5293	0
3.53642	0	3.53633	0	3.53112	0	3.53162	0
3.53875	0	3.53866	0	3.53344	0	3.53395	0
3.54108	0	3.54099	0	3.53578	0	3.53628	0
3.5434	0	3.54332	0	3.53811	0	3.53861	0
3.54573	0	3.54565	0	3.54044	0	3.54094	0
3.54806	0	3.54798	0	3.54277	0	3.54327	0
3.55039	0	3.55031	0	3.5451	0	3.5456	0
3.55272	0	3.55265	0	3.54743	0	3.54792	0
3.55505	0	3.55498	0	3.54976	0	3.55025	0
3.55738	0	3.55731	0	3.55208	0	3.55258	0
3.55971	0	3.55964	0	3.55441	0	3.5549	0
3.56204	0	3.56197	0	3.55674	0	3.55723	0
3.56437	0	3.56429	0	3.55907	0	3.55955	0
3.5667	0	3.56663	0	3.56139	0	3.56188	0
3.56904	0	3.56895	0	3.56372	0	3.5642	0
3.57137	0	3.57129	0	3.56604	0	3.56653	0
3.5737	0	3.57362	0	3.56837	0	3.56886	0
3.57604	0	3.57595	0	3.5707	0	3.57119	0
3.57837	0	3.57828	0	3.57302	0	3.57351	0
3.5807	0	3.58062	0	3.57535	0	3.57584	0
3.58303	0	3.58295	0	3.57767	0	3.57817	0
3.58537	0	3.58528	0	3.58	0	3.5805	0
3.5877	0	3.58761	0	3.58233	0	3.58283	0
3.59213	0	3.59205	0	3.58466	0	3.58515	0
3.59446	0	3.59438	0	3.58698	0	3.58748	0
3.5968	0	3.59672	0	3.58931	0	3.59191	0
3.59913	0	3.59905	0	3.59374	0	3.59424	0
3.60146	0	3.60138	0	3.59606	0	3.59656	0
3.60379	0	3.60371	0	3.59839	0	3.59889	0
3.60612	0	3.60604	0	3.60071	0	3.60122	0
3.60845	0	3.60837	0	3.60304	0	3.60354	0
3.61078	0	3.6107	0	3.60536	0	3.60587	0
3.61311	0	3.61303	0	3.60769	0	3.6082	0
3.61543	0	3.61536	0	3.61001	0	3.61053	0
3.61776	0	3.61769	0	3.61234	0	3.61286	0
3.62009	0	3.62001	0	3.61466	0	3.61518	0
3.62242	0	3.62234	0	3.61699	0	3.61751	0
3.62475	0	3.62468	0	3.61932	0	3.61984	0
3.62708	0	3.627	0	3.62165	0	3.62218	0
3.62941	0	3.62933	0	3.62398	0	3.6245	0
3.63174	0	3.63166	0	3.62631	0	3.62684	0
3.63407	0	3.634	0	3.62864	0	3.62916	0
3.63639	0	3.63633	0	3.63096	0	3.63149	0
3.63872	0	3.63866	0	3.63329	0	3.63382	0
3.64105	0	3.64099	0	3.63562	0	3.63615	0
3.64338	0	3.64331	0	3.63795	0	3.63847	0
3.64571	0	3.64564	0	3.64028	0	3.6408	0
3.64805	0	3.64797	0	3.64261	0	3.64313	0
3.65038	0	3.65031	0	3.64494	0	3.64546	0
3.65271	0	3.65263	0	3.64726	0	3.64779	0
3.65505	0	3.65496	0	3.64959	0	3.65011	0
3.65738	0	3.65729	0	3.65192	0	3.65244	0
3.65971	0	3.65962	0	3.65425	0	3.65477	0
3.66204	0	3.66196	0	3.65657	0	3.6571	0
3.66438	0	3.66429	0	3.6589	0	3.65942	0
3.66671	0	3.66662	0	3.66122	0	3.66175	0
3.66904	0	3.66895	0	3.66355	0	3.66407	0
3.67137	0	3.67129	0	3.66588	0	3.6664	0
3.67582	0	3.67573	0	3.66821	0	3.66872	0
3.67814	0	3.67806	0	3.67053	0	3.67105	0
3.68048	0	3.68039	0	3.67496	0	3.67548	0
3.68281	0	3.68273	0	3.67728	0	3.6778	0
3.68514	0	3.68505	0	3.67961	0	3.68013	0
3.68748	0	3.68739	0	3.68193	0	3.68246	0
3.68981	0	3.68972	0	3.68426	0	3.68479	0
3.69214	0	3.69205	0	3.68659	0	3.68712	0
3.69447	0	3.69438	0	3.68892	0	3.68944	0
3.6968	0	3.69671	0	3.69124	0	3.69177	0
3.69913	0	3.69904	0	3.69357	0	3.69409	0
3.70147	0	3.70137	0	3.6959	0	3.69642	0
3.70379	0	3.7037	0	3.69822	0	3.69875	0
3.70613	0	3.70603	0	3.70055	0	3.70108	0
3.70846	0	3.70836	0	3.70288	0	3.7034	0
3.71078	0	3.71069	0	3.7052	0	3.70573	0
3.71311	0	3.71301	0	3.70753	0	3.70805	0
3.71544	0	3.71534	0	3.70986	0	3.71038	0
3.71777	0	3.71767	0	3.71218	0	3.7127	0
3.7201	0	3.72	0	3.71451	0	3.71503	0
3.72243	0	3.72233	0	3.71684	0	3.71736	0
3.72476	0	3.72466	0	3.71917	0	3.71969	0
3.72709	0	3.72699	0	3.7215	0	3.72202	0
3.72942	0	3.72932	0	3.72383	0	3.72434	0
3.73175	0	3.73165	0	3.72617	0	3.72667	0
3.73407	0	3.73398	0	3.7285	0	3.729	0
3.7364	0	3.73631	0	3.73083	0	3.73134	0
3.73873	0	3.73864	0	3.73316	0	3.73367	0
3.74106	0	3.74097	0	3.73551	0	3.73599	0
3.74339	0	3.7433	0	3.73783	0	3.73832	0
3.74572	0	3.74563	0	3.74016	0	3.74065	0
3.74806	0	3.74797	0	3.74249	0	3.74297	0
3.75039	0	3.75029	0	3.74482	0	3.7453	0
3.75272	0	3.75263	0	3.74715	0	3.74762	0
3.75506	0	3.75496	0	3.74947	0	3.74995	0
3.75949	0	3.7594	0	3.7518	0	3.75228	0
3.76182	0	3.76172	0	3.75413	0	3.7546	0
3.76416	0	3.76405	0	3.75856	0	3.75904	0
3.76649	0	3.76638	0	3.76088	0	3.76136	0
3.76882	0	3.76871	0	3.76321	0	3.76369	0
3.77116	0	3.77104	0	3.76554	0	3.76601	0
3.77349	0	3.77337	0	3.76786	0	3.76834	0
3.77582	0	3.7757	0	3.77019	0	3.77067	0
3.77815	0	3.77803	0	3.77251	0	3.773	0
3.78048	0	3.78036	0	3.77484	0	3.77532	0
3.78282	0	3.78269	0	3.77716	0	3.77765	0
3.78515	0	3.78503	0	3.7795	0	3.77998	0
3.78748	0	3.78736	0	3.78182	0	3.7823	0
3.78981	0	3.78969	0	3.78415	0	3.78463	0
3.79214	0	3.79202	0	3.78648	0	3.78695	0
3.79447	0	3.79434	0	3.78881	0	3.78928	0
3.7968	0	3.79667	0	3.79114	0	3.7916	0
3.79913	0	3.799	0	3.79346	0	3.79393	0
3.80146	0	3.80133	0	3.79579	0	3.79626	0
3.80379	0	3.80366	0	3.79812	0	3.79859	0
3.80612	0	3.80599	0	3.80045	0	3.80091	0
3.80845	0	3.80832	0	3.80278	0	3.80324	0
3.81078	0	3.81065	0	3.80511	0	3.80556	0
3.8131	0	3.81298	0	3.80743	0	3.80789	0
3.81543	0	3.81532	0	3.80976	0	3.81021	0
3.81777	0	3.81765	0	3.81209	0	3.81254	0
3.8201	0	3.81998	0	3.81442	0	3.81486	0
3.82243	0	3.82231	0	3.81675	0	3.8172	0
3.82476	0	3.82465	0	3.81907	0	3.81953	0
3.82708	0	3.82698	0	3.8214	0	3.82186	0
3.82942	0	3.82931	0	3.82373	0	3.82419	0
3.83174	0	3.83164	0	3.82606	0	3.82652	0
3.83407	0	3.83397	0	3.82839	0	3.82885	0
3.8364	0	3.8363	0	3.83072	0	3.83118	0
3.83873	0	3.83863	0	3.83305	0	3.83351	0
3.84317	0	3.84307	0	3.83537	0	3.83584	0
3.84549	0	3.8454	0	3.8377	0	3.83816	0
3.84783	0	3.84773	0	3.84213	0	3.84259	0
3.85016	0	3.85006	0	3.84446	0	3.84492	0
3.8525	0	3.85239	0	3.84679	0	3.84725	0
3.85483	0	3.85472	0	3.84911	0	3.84958	0
3.85717	0	3.85705	0	3.85144	0	3.85191	0
3.8595	0	3.85938	0	3.85377	0	3.85423	0
3.86183	0	3.86171	0	3.8561	0	3.85656	0
3.86416	0	3.86404	0	3.85842	0	3.85888	0
3.86649	0	3.86637	0	3.86075	0	3.86121	0
3.86882	0	3.8687	0	3.86308	0	3.86354	0
3.87115	0	3.87103	0	3.86541	0	3.86587	0
3.87348	0	3.87336	0	3.86773	0	3.8682	0
3.87581	0	3.87569	0	3.87006	0	3.87052	0
3.87814	0	3.87802	0	3.87238	0	3.87285	0
3.88047	0	3.88035	0	3.87471	0	3.87518	0
3.8828	0	3.88268	0	3.87704	0	3.87751	0
3.88513	0	3.88502	0	3.87936	0	3.87983	0
3.88746	0	3.88734	0	3.88169	0	3.88216	0
3.8898	0	3.88967	0	3.88401	0	3.88449	0
3.89213	0	3.892	0	3.88634	0	3.88682	0
3.89446	0	3.89433	0	3.88867	0	3.88914	0
3.89679	0	3.89666	0	3.89099	0	3.89147	0
3.89912	0	3.89899	0	3.89332	0	3.89381	0
3.90145	0	3.90132	0	3.89565	0	3.89613	0
3.90378	0	3.90365	0	3.89797	0	3.89846	0
3.90611	0	3.90598	0	3.9003	0	3.90079	0
3.90843	0	3.90831	0	3.90263	0	3.90311	0
3.91076	0	3.91064	0	3.90496	0	3.90544	0
3.91309	0	3.91297	0	3.90728	0	3.90776	0
3.91542	0	3.91531	0	3.90961	0	3.91009	0
3.91775	0	3.91764	0	3.91194	0	3.91242	0
3.92008	0	3.91998	0	3.91427	0	3.91475	0
3.92241	0	3.92231	0	3.9166	0	3.91707	0
3.92685	0	3.92675	0	3.91893	0	3.9194	0
3.92918	0	3.92908	0	3.92126	0	3.92173	0
3.93151	0	3.93141	0	3.92569	0	3.92616	0
3.93384	0	3.93374	0	3.92802	0	3.9285	0
3.93616	0	3.93607	0	3.93035	0	3.93083	0
3.9385	0	3.9384	0	3.93267	0	3.93315	0
3.94083	0	3.94072	0	3.935	0	3.93548	0
3.94316	0	3.94305	0	3.93733	0	3.93781	0
3.94549	0	3.94538	0	3.93966	0	3.94014	0
3.94782	0	3.94771	0	3.94198	0	3.94246	0
3.95015	0	3.95004	0	3.94431	0	3.94479	0
3.95248	0	3.95237	0	3.94663	0	3.94711	0
3.95481	0	3.9547	0	3.94896	0	3.94944	0
3.95714	0	3.95704	0	3.95129	0	3.95177	0
3.95947	0	3.95936	0	3.95361	0	3.95409	0
3.9618	0	3.9617	0	3.95594	0	3.95642	0
3.96413	0	3.96403	0	3.95827	0	3.95874	0
3.96646	0	3.96635	0	3.96059	0	3.96107	0
3.96879	0	3.96869	0	3.96292	0	3.9634	0
3.97112	0	3.97102	0	3.96524	0	3.96572	0
3.97345	0	3.97335	0	3.96757	0	3.96805	0
3.97578	0	3.97568	0	3.96989	0	3.97038	0
3.97812	0	3.97802	0	3.97222	0	3.9727	0
3.98044	0	3.98035	0	3.97455	0	3.97503	0
3.98277	0	3.98268	0	3.97688	0	3.97736	0
3.9851	0	3.985	0	3.9792	0	3.97969	0
3.98744	0	3.98733	0	3.98153	0	3.98201	0
3.98977	0	3.98966	0	3.98386	0	3.98434	0
3.9921	0	3.99199	0	3.98619	0	3.98667	0
3.99443	0	3.99432	0	3.98851	0	3.98899	0
3.99676	0	3.99666	0	3.99085	0	3.99132	0
3.99909	0	3.99899	0	3.99317	0	3.99365	0
4.00142	0	4.00133	0	3.9955	0	3.99598	0
4.00375	0	4.00366	0	3.99783	0	3.9983	0
4.00819	0	4.00599	0	4.00016	0	4.00063	0
4.01051	0	4.01043	0	4.00249	0	4.00295	0
4.01285	0	4.01276	0	4.00481	0	4.00528	0
4.01518	0	4.0151	0	4.00925	0	4.00972	0
4.01751	0	4.01743	0	4.01157	0	4.01205	0
4.01984	0	4.01976	0	4.0139	0	4.01439	0
4.02217	0	4.02209	0	4.01623	0	4.01671	0
4.0245	0	4.02442	0	4.01856	0	4.01904	0
4.02683	0	4.02675	0	4.02089	0	4.02137	0
4.02916	0	4.02907	0	4.02322	0	4.0237	0
4.03148	0	4.0314	0	4.02555	0	4.02603	0
4.03381	0	4.03372	0	4.02788	0	4.02835	0
4.03614	0	4.03605	0	4.03021	0	4.03068	0
4.03847	0	4.03838	0	4.03253	0	4.033	0
4.0408	0	4.04071	0	4.03486	0	4.03534	0
4.04313	0	4.04304	0	4.03719	0	4.03766	0
4.04546	0	4.04537	0	4.03952	0	4.03999	0
4.04779	0	4.0477	0	4.04185	0	4.04232	0
4.05013	0	4.05003	0	4.04418	0	4.04465	0
4.05245	0	4.05237	0	4.04651	0	4.04698	0
4.05478	0	4.05469	0	4.04883	0	4.0493	0
4.05711	0	4.05702	0	4.05116	0	4.05163	0
4.05944	0	4.05936	0	4.05349	0	4.05395	0
4.06177	0	4.06169	0	4.05581	0	4.05628	0
4.0641	0	4.06402	0	4.05814	0	4.05861	0
4.06643	0	4.06635	0	4.06047	0	4.06093	0
4.06876	0	4.06868	0	4.0628	0	4.06326	0
4.0711	0	4.07102	0	4.06512	0	4.06559	0
4.07343	0	4.07335	0	4.06745	0	4.06791	0
4.07576	0	4.07568	0	4.06978	0	4.07024	0
4.07809	0	4.07801	0	4.0721	0	4.07257	0
4.08042	0	4.08034	0	4.07443	0	4.0749	0
4.08276	0	4.08267	0	4.07675	0	4.07722	0
4.08509	0	4.085	0	4.07908	0	4.07956	0
4.08742	0	4.08733	0	4.08141	0	4.08188	0
4.09186	0	4.09177	0	4.08373	0	4.08422	0
4.09418	0	4.09409	0	4.08606	0	4.08654	0
4.09652	0	4.09643	0	4.08839	0	4.08888	0
4.09885	0	4.09876	0	4.09282	0	4.09331	0
4.10118	0	4.10109	0	4.09515	0	4.09563	0
4.10351	0	4.10342	0	4.09748	0	4.09796	0
4.10584	0	4.10575	0	4.09981	0	4.10029	0
4.10816	0	4.10808	0	4.10214	0	4.10261	0
4.1105	0	4.11041	0	4.10447	0	4.10494	0
4.11283	0	4.11274	0	4.1068	0	4.10726	0
4.11516	0	4.11508	0	4.10913	0	4.1096	0
4.11748	0	4.1174	0	4.11146	0	4.11192	0
4.11981	0	4.11973	0	4.11379	0	4.11425	0
4.12214	0	4.12206	0	4.11612	0	4.11658	0
4.12447	0	4.12439	0	4.11845	0	4.1189	0
4.1268	0	4.12672	0	4.12077	0	4.12123	0
4.12912	0	4.12905	0	4.1231	0	4.12357	0
4.13145	0	4.13137	0	4.12543	0	4.12589	0
4.13378	0	4.1337	0	4.12775	0	4.12822	0
4.13611	0	4.13603	0	4.13008	0	4.13055	0
4.13845	0	4.13836	0	4.13241	0	4.13289	0
4.14078	0	4.14069	0	4.13474	0	4.13521	0
4.14311	0	4.14302	0	4.13706	0	4.13754	0
4.14544	0	4.14535	0	4.13939	0	4.13987	0
4.14777	0	4.14768	0	4.14172	0	4.1422	0
4.1501	0	4.15002	0	4.14405	0	4.14452	0
4.15243	0	4.15235	0	4.14637	0	4.14685	0
4.15476	0	4.15468	0	4.1487	0	4.14917	0
4.15709	0	4.157	0	4.15103	0	4.1515	0
4.15942	0	4.15934	0	4.15336	0	4.15383	0
4.16176	0	4.16168	0	4.15568	0	4.15616	0
4.1641	0	4.16401	0	4.15801	0	4.15849	0
4.16643	0	4.16634	0	4.16034	0	4.16081	0
4.16876	0	4.16868	0	4.16266	0	4.16314	0
4.17109	0	4.17101	0	4.16499	0	4.16546	0
4.17552	0	4.17545	0	4.16732	0	4.16779	0
4.17785	0	4.17778	0	4.16964	0	4.17011	0
4.18017	0	4.18012	0	4.17197	0	4.17244	0
4.18251	0	4.18245	0	4.1764	0	4.17687	0
4.18484	0	4.18478	0	4.17872	0	4.1792	0
4.18717	0	4.18711	0	4.18105	0	4.18153	0
4.1895	0	4.18944	0	4.18338	0	4.18386	0
4.19183	0	4.19177	0	4.1857	0	4.18618	0
4.19416	0	4.1941	0	4.18803	0	4.18852	0
4.19649	0	4.19644	0	4.19036	0	4.19085	0
4.19881	0	4.19877	0	4.19269	0	4.19318	0
4.20115	0	4.2011	0	4.19502	0	4.1955	0
4.20347	0	4.20343	0	4.19735	0	4.19783	0
4.2058	0	4.20576	0	4.19967	0	4.20016	0
4.20813	0	4.20809	0	4.202	0	4.20248	0
4.21046	0	4.21042	0	4.20433	0	4.20481	0
4.21279	0	4.21275	0	4.20666	0	4.20714	0
4.21512	0	4.21508	0	4.20899	0	4.20947	0
4.21745	0	4.21741	0	4.21132	0	4.2118	0
4.21977	0	4.21973	0	4.21365	0	4.21413	0
4.2221	0	4.22207	0	4.21598	0	4.21645	0
4.22443	0	4.22439	0	4.21831	0	4.21878	0
4.22676	0	4.22672	0	4.22064	0	4.22111	0
4.2291	0	4.22905	0	4.22297	0	4.22343	0
4.23143	0	4.23137	0	4.22529	0	4.22576	0
4.23376	0	4.2337	0	4.22762	0	4.22808	0
4.2361	0	4.23603	0	4.22995	0	4.23042	0
4.23843	0	4.23836	0	4.23227	0	4.23274	0
4.24076	0	4.24069	0	4.2346	0	4.23507	0
4.24309	0	4.24302	0	4.23693	0	4.23739	0
4.24543	0	4.24535	0	4.23925	0	4.23972	0
4.24776	0	4.24768	0	4.24158	0	4.24205	0
4.25009	0	4.25002	0	4.24391	0	4.24438	0
4.25242	0	4.25235	0	4.24623	0	4.2467	0
4.25475	0	4.25468	0	4.24856	0	4.24903	0
4.25919	0	4.25912	0	4.25089	0	4.25135	0
4.26151	0	4.26145	0	4.25322	0	4.25368	0
4.26385	0	4.26378	0	4.25555	0	4.25601	0
4.26618	0	4.26611	0	4.25999	0	4.26043	0
4.26851	0	4.26844	0	4.26231	0	4.26276	0
4.27084	0	4.27077	0	4.26464	0	4.26508	0
4.27317	0	4.2731	0	4.26697	0	4.26741	0
4.2755	0	4.27543	0	4.2693	0	4.26973	0
4.27783	0	4.27776	0	4.27162	0	4.27206	0
4.28016	0	4.28009	0	4.27395	0	4.27439	0
4.28249	0	4.28242	0	4.27627	0	4.27672	0
4.28482	0	4.28476	0	4.2786	0	4.27904	0
4.28715	0	4.28708	0	4.28092	0	4.28137	0
4.28948	0	4.28941	0	4.28325	0	4.28369	0
4.29181	0	4.29174	0	4.28558	0	4.28602	0
4.29414	0	4.29407	0	4.28791	0	4.28834	0
4.29647	0	4.2964	0	4.29024	0	4.29067	0
4.2988	0	4.29873	0	4.29256	0	4.293	0
4.30113	0	4.30106	0	4.29489	0	4.29533	0
4.30346	0	4.30339	0	4.29722	0	4.29765	0
4.30579	0	4.30572	0	4.29955	0	4.29998	0
4.30812	0	4.30805	0	4.30188	0	4.30231	0
4.31045	0	4.31038	0	4.30422	0	4.30464	0
4.31278	0	4.31271	0	4.30655	0	4.30696	0
4.31511	0	4.31504	0	4.30888	0	4.30929	0
4.31744	0	4.31736	0	4.31121	0	4.31161	0
4.31977	0	4.31969	0	4.31354	0	4.31394	0
4.32211	0	4.32202	0	4.31587	0	4.31627	0
4.32444	0	4.32435	0	4.3182	0	4.3186	0
4.32676	0	4.32668	0	4.32053	0	4.32093	0
4.3291	0	4.32901	0	4.32285	0	4.32325	0
4.33143	0	4.33135	0	4.32518	0	4.32558	0
4.33376	0	4.33368	0	4.32751	0	4.32791	0
4.33609	0	4.33602	0	4.32985	0	4.33025	0
4.33842	0	4.33835	0	4.33217	0	4.33257	0
4.34286	0	4.34278	0	4.3345	0	4.3349	0
4.34518	0	4.34511	0	4.33683	0	4.33723	0
4.34751	0	4.34744	0	4.33916	0	4.34165	0
4.34984	0	4.34977	0	4.3436	0	4.34398	0
4.35217	0	4.3521	0	4.34592	0	4.34631	0
4.3545	0	4.35443	0	4.34825	0	4.34863	0
4.35683	0	4.35676	0	4.35058	0	4.35096	0
4.35916	0	4.35909	0	4.35291	0	4.35328	0
4.36149	0	4.36142	0	4.35524	0	4.35561	0
4.36382	0	4.36375	0	4.35756	0	4.35794	0
4.36615	0	4.36608	0	4.35989	0	4.36026	0
4.36848	0	4.36841	0	4.36223	0	4.36259	0
4.37081	0	4.37075	0	4.36455	0	4.36492	0
4.37314	0	4.37308	0	4.36689	0	4.36725	0
4.37547	0	4.37541	0	4.36921	0	4.36958	0
4.37781	0	4.37774	0	4.37154	0	4.3719	0
4.38014	0	4.38007	0	4.37387	0	4.37424	0
4.38246	0	4.3824	0	4.3762	0	4.37656	0
4.3848	0	4.38473	0	4.37852	0	4.37889	0
4.38712	0	4.38706	0	4.38085	0	4.38121	0
4.38946	0	4.38939	0	4.38318	0	4.38354	0
4.39179	0	4.39172	0	4.38551	0	4.38587	0
4.39412	0	4.39405	0	4.38784	0	4.3882	0
4.39645	0	4.39639	0	4.39017	0	4.39053	0
4.39879	0	4.39872	0	4.3925	0	4.39285	0
4.40111	0	4.40105	0	4.39482	0	4.39519	0
4.40345	0	4.40338	0	4.39715	0	4.39751	0
4.40578	0	4.40572	0	4.39948	0	4.39984	0
4.40811	0	4.40804	0	4.40181	0	4.40217	0
4.41044	0	4.41037	0	4.40414	0	4.4045	0
4.41277	0	4.41271	0	4.40647	0	4.40682	0
4.4151	0	4.41503	0	4.4088	0	4.40915	0
4.41744	0	4.41737	0	4.41113	0	4.41148	0
4.41977	0	4.4197	0	4.41345	0	4.4138	0
4.4221	0	4.42203	0	4.41578	0	4.41613	0
4.42654	0	4.42647	0	4.41811	0	4.41846	0
4.42887	0	4.42879	0	4.42044	0	4.42079	0
4.4312	0	4.43113	0	4.42486	0	4.42522	0
4.43353	0	4.43346	0	4.42719	0	4.42755	0
4.43586	0	4.43579	0	4.42952	0	4.42988	0
4.4382	0	4.43812	0	4.43185	0	4.43221	0
4.44053	0	4.44045	0	4.43417	0	4.43453	0
4.44286	0	4.44278	0	4.4365	0	4.43686	0
4.44518	0	4.44511	0	4.43883	0	4.43919	0
4.44751	0	4.44744	0	4.44116	0	4.44152	0
4.44984	0	4.44977	0	4.44349	0	4.44384	0
4.45217	0	4.4521	0	4.44582	0	4.44617	0
4.4545	0	4.45443	0	4.44815	0	4.44849	0
4.45683	0	4.45676	0	4.45047	0	4.45082	0
4.45916	0	4.45909	0	4.4528	0	4.45315	0
4.46149	0	4.46142	0	4.45513	0	4.45547	0
4.46382	0	4.46375	0	4.45745	0	4.4578	0
4.46616	0	4.46608	0	4.45978	0	4.46013	0
4.46849	0	4.46841	0	4.46211	0	4.46245	0
4.47081	0	4.47074	0	4.46444	0	4.46478	0
4.47315	0	4.47307	0	4.46676	0	4.4671	0
4.47547	0	4.4754	0	4.46909	0	4.46943	0
4.4778	0	4.47773	0	4.47141	0	4.47176	0
4.48014	0	4.48006	0	4.47374	0	4.47408	0
4.48247	0	4.48239	0	4.47607	0	4.47641	0
4.4848	0	4.48472	0	4.4784	0	4.47874	0
4.48714	0	4.48705	0	4.48072	0	4.48107	0
4.48947	0	4.48938	0	4.48305	0	4.48339	0
4.4918	0	4.49171	0	4.48538	0	4.48572	0
4.49413	0	4.49405	0	4.48771	0	4.48804	0
4.49646	0	4.49638	0	4.49004	0	4.49037	0
4.49879	0	4.49871	0	4.49236	0	4.4927	0
4.50112	0	4.50104	0	4.49469	0	4.49503	0
4.50346	0	4.50338	0	4.49702	0	4.49735	0
4.50579	0	4.50571	0	4.49935	0	4.49968	0
4.51022	0	4.51014	0	4.50168	0	4.50201	0
4.51254	0	4.51247	0	4.50401	0	4.50433	0
4.51488	0	4.51479	0	4.50844	0	4.50877	0
4.5172	0	4.51712	0	4.51076	0	4.5111	0
4.51953	0	4.51945	0	4.51309	0	4.51343	0
4.52186	0	4.52178	0	4.51542	0	4.51576	0
4.52419	0	4.5241	0	4.51774	0	4.51809	0
4.52652	0	4.52643	0	4.52007	0	4.52042	0
4.52885	0	4.52876	0	4.5224	0	4.52275	0
4.53118	0	4.53109	0	4.52474	0	4.52508	0
4.53351	0	4.53342	0	4.52706	0	4.52741	0
4.53584	0	4.53575	0	4.52939	0	4.52973	0
4.53817	0	4.53808	0	4.53172	0	4.53206	0
4.5405	0	4.54041	0	4.53405	0	4.53439	0
4.54283	0	4.54274	0	4.53637	0	4.53671	0
4.54516	0	4.54507	0	4.5387	0	4.53904	0
4.54749	0	4.5474	0	4.54103	0	4.54136	0
4.54983	0	4.54973	0	4.54336	0	4.54369	0
4.55216	0	4.55207	0	4.54568	0	4.54601	0
4.55449	0	4.5544	0	4.54801	0	4.54834	0
4.55682	0	4.55673	0	4.55034	0	4.55067	0
4.55915	0	4.55906	0	4.55266	0	4.55299	0
4.56148	0	4.56139	0	4.55499	0	4.55532	0
4.56381	0	4.56372	0	4.55732	0	4.55764	0
4.56614	0	4.56606	0	4.55964	0	4.55997	0
4.56847	0	4.56839	0	4.56197	0	4.5623	0
4.5708	0	4.57072	0	4.56429	0	4.56463	0
4.57314	0	4.57305	0	4.56662	0	4.56695	0
4.57547	0	4.57538	0	4.56895	0	4.56928	0
4.5778	0	4.57771	0	4.57128	0	4.57161	0
4.58014	0	4.58004	0	4.5736	0	4.57393	0
4.58247	0	4.58237	0	4.57593	0	4.57626	0
4.5848	0	4.58471	0	4.57826	0	4.57859	0
4.58713	0	4.58705	0	4.58059	0	4.58092	0
4.59156	0	4.58938	0	4.58292	0	4.58325	0
4.59389	0	4.59382	0	4.58525	0	4.58557	0
4.59622	0	4.59615	0	4.58758	0	4.5879	0
4.59855	0	4.59848	0	4.59202	0	4.59233	0
4.60088	0	4.60081	0	4.59435	0	4.59466	0
4.60321	0	4.60314	0	4.59668	0	4.59698	0
4.60554	0	4.60547	0	4.59901	0	4.59931	0
4.60786	0	4.60779	0	4.60134	0	4.60163	0
4.6102	0	4.61012	0	4.60366	0	4.60396	0
4.61252	0	4.61245	0	4.60599	0	4.60629	0
4.61485	0	4.61477	0	4.60832	0	4.60862	0
4.61717	0	4.6171	0	4.61065	0	4.61094	0
4.6195	0	4.61943	0	4.61297	0	4.61327	0
4.62183	0	4.62176	0	4.6153	0	4.61561	0
4.62416	0	4.62409	0	4.61763	0	4.61794	0
4.62649	0	4.62642	0	4.61996	0	4.62027	0
4.62882	0	4.62875	0	4.62229	0	4.6226	0
4.63115	0	4.63108	0	4.62461	0	4.62493	0
4.63349	0	4.6334	0	4.62694	0	4.62726	0
4.63582	0	4.63573	0	4.62926	0	4.62958	0
4.63815	0	4.63807	0	4.6316	0	4.63191	0
4.64047	0	4.6404	0	4.63392	0	4.63423	0
4.64281	0	4.64273	0	4.63626	0	4.63657	0
4.64514	0	4.64506	0	4.63859	0	4.63889	0
4.64747	0	4.6474	0	4.64092	0	4.64122	0
4.6498	0	4.64973	0	4.64324	0	4.64355	0
4.65214	0	4.65206	0	4.64557	0	4.64588	0
4.65447	0	4.65439	0	4.6479	0	4.6482	0
4.65681	0	4.65672	0	4.65023	0	4.65053	0
4.65914	0	4.65906	0	4.65256	0	4.65286	0
4.66147	0	4.66139	0	4.65489	0	4.65518	0
4.6638	0	4.66372	0	4.65721	0	4.65751	0
4.66614	0	4.66605	0	4.65954	0	4.65984	0
4.66847	0	4.66838	0	4.66187	0	4.66216	0
4.67081	0	4.67072	0	4.6642	0	4.66449	0
4.67524	0	4.67516	0	4.66653	0	4.66681	0
4.67757	0	4.67748	0	4.66886	0	4.66914	0
4.67991	0	4.67982	0	4.67119	0	4.67147	0
4.68224	0	4.68215	0	4.67562	0	4.6759	0
4.68457	0	4.68449	0	4.67795	0	4.67823	0
4.6869	0	4.68682	0	4.68028	0	4.68056	0
4.68922	0	4.68915	0	4.6826	0	4.68288	0
4.69155	0	4.69148	0	4.68494	0	4.68521	0
4.69388	0	4.69381	0	4.68726	0	4.68754	0
4.69621	0	4.69614	0	4.68959	0	4.68987	0
4.69854	0	4.69847	0	4.69192	0	4.69219	0
4.70087	0	4.7008	0	4.69425	0	4.69452	0
4.7032	0	4.70313	0	4.69657	0	4.69684	0
4.70553	0	4.70545	0	4.6989	0	4.69917	0
4.70786	0	4.70778	0	4.70123	0	4.7015	0
4.71019	0	4.71011	0	4.70355	0	4.70383	0
4.71251	0	4.71243	0	4.70589	0	4.70616	0
4.71484	0	4.71476	0	4.70822	0	4.70848	0
4.71717	0	4.7171	0	4.71055	0	4.71081	0
4.7195	0	4.71942	0	4.71288	0	4.71314	0
4.72183	0	4.72175	0	4.71521	0	4.71547	0
4.72416	0	4.72408	0	4.71754	0	4.71779	0
4.7265	0	4.72641	0	4.71987	0	4.72012	0
4.72883	0	4.72874	0	4.7222	0	4.72245	0
4.73116	0	4.73107	0	4.72453	0	4.72478	0
4.7335	0	4.7334	0	4.72686	0	4.7271	0
4.73583	0	4.73573	0	4.72919	0	4.72943	0
4.73816	0	4.73807	0	4.73151	0	4.73176	0
4.74049	0	4.7404	0	4.73384	0	4.73408	0
4.74282	0	4.74273	0	4.73617	0	4.73641	0
4.74515	0	4.74506	0	4.7385	0	4.73873	0
4.74749	0	4.7474	0	4.74082	0	4.74106	0
4.74982	0	4.74973	0	4.74315	0	4.74339	0
4.75215	0	4.75207	0	4.74547	0	4.74571	0
4.75449	0	4.7544	0	4.7478	0	4.74804	0
4.75892	0	4.75884	0	4.75013	0	4.75037	0
4.76125	0	4.76117	0	4.75246	0	4.75269	0
4.76357	0	4.7635	0	4.75478	0	4.75502	0
4.7659	0	4.76583	0	4.75923	0	4.75946	0
4.76824	0	4.76816	0	4.76156	0	4.76178	0
4.77057	0	4.77049	0	4.76388	0	4.76411	0
4.7729	0	4.77282	0	4.76621	0	4.76643	0
4.77523	0	4.77516	0	4.76854	0	4.76876	0
4.77756	0	4.77749	0	4.77086	0	4.77109	0
4.77989	0	4.77982	0	4.77319	0	4.77341	0
4.78222	0	4.78215	0	4.77551	0	4.77575	0
[truncated: 30,347 more rows]

## Sheet: Fig4_d
palmitic-6,6-d2 acid m/z	palmitic-6,6-d2 acid intensity	palmitic-7,7-d2 acid m/z	palmitic-7,7-d2 acid intensity
99.9988	0.00972264	99.9994	0.00313122
100.004	0.00839505	100.005	0.00338438
100.01	0.00917599	100.011	0.0030646
100.016	0.0103864	100.017	0.00266487
100.022	0.00917599	100.022	0.00266487
100.028	0.0157358	100.028	0.00325114
100.033	0.0276061	100.034	0.00427711
100.039	0.0352202	100.04	0.00528976
100.045	0.0319012	100.045	0.00550295
100.05	0.025927	100.051	0.00579609
100.056	0.0243652	100.057	0.00782138
100.062	0.0753993	100.062	0.0260757
100.068	0.217881	100.068	0.0718848
100.073	0.301207	100.074	0.099746
100.079	0.257201	100.08	0.0870612
100.085	0.181958	100.085	0.0592
100.091	0.149549	100.091	0.0502327
100.096	1.59947	100.097	0.617729
100.102	9.53725	100.103	3.23663
100.108	17.6841	100.108	5.58792
100.113	17.5113	100.114	5.3272
100.119	12.5836	100.12	3.76462
100.125	8.31352	100.126	2.49185
100.131	5.51715	100.131	1.66488
100.136	3.82838	100.137	1.17283
100.142	2.83038	100.143	0.861378
100.148	1.88194	100.148	0.561794
100.153	1.21158	100.154	0.366313
100.159	0.891594	100.16	0.272829
100.165	0.713619	100.166	0.224502
100.171	0.593628	100.171	0.185208
100.177	0.460166	100.177	0.138893
100.182	0.368016	100.183	0.112297
100.188	0.359972	100.189	0.117374
100.194	0.508311	100.194	0.164755
100.199	0.375474	100.2	0.108393
100.205	0.113743	100.206	0.0359624
100.211	0.0857076	100.212	0.0326313
100.217	0.150994	100.217	0.0543233
100.222	0.163801	100.223	0.0505659
100.228	0.139202	100.229	0.0421182
100.234	0.128034	100.234	0.0380543
100.24	0.100194	100.24	0.0304461
100.245	0.0864886	100.246	0.028181
100.251	0.0978121	100.252	0.0304994
100.257	0.0898466	100.257	0.02958
100.263	0.0761021	100.263	0.025103
100.268	0.0686832	100.269	0.0210524
100.274	0.0605225	100.275	0.0194802
100.28	0.0654814	100.28	0.020706
100.285	0.068449	100.286	0.0189072
100.291	0.0600149	100.292	0.0176014
100.297	0.050097	100.297	0.0163756
100.303	0.0535331	100.303	0.0188806
100.308	0.0547826	100.309	0.0186141
100.314	0.0448257	100.315	0.0150831
100.32	0.0413896	100.32	0.013804
100.326	0.0413505	100.326	0.0164955
100.331	0.0406867	100.332	0.0164023
100.337	0.0411162	100.338	0.0149632
100.343	0.045099	100.343	0.0146301
100.349	0.0422486	100.349	0.01487
100.354	0.0382268	100.355	0.0148833
100.36	0.0356106	100.361	0.0135908
100.366	0.0351421	100.366	0.0125782
100.371	0.0337364	100.372	0.0129113
100.377	0.0321355	100.378	0.0120585
100.383	0.0338145	100.384	0.0107128
100.389	0.0341269	100.389	0.0106062
100.394	0.0304174	100.395	0.0121651
100.4	0.0276842	100.401	0.0116055
100.406	0.0318622	100.406	0.0105529
100.412	0.0327602	100.412	0.0110325
100.417	0.0330336	100.418	0.0120585
100.423	0.0341269	100.424	0.0124316
100.429	0.0319793	100.43	0.0115255
100.435	0.029246	100.435	0.0105529
100.44	0.026747	100.441	0.0103797
100.446	0.0252242	100.447	0.00824776
100.452	0.021749	100.453	0.00842098
100.458	0.0227252	100.458	0.00907387
100.463	0.0227252	100.464	0.00916714
100.469	0.022569	100.47	0.00844763
100.475	0.02335	100.475	0.00910052
100.481	0.02335	100.481	0.00866082
100.486	0.0222176	100.487	0.00856755
100.492	0.0224909	100.493	0.00806122
100.498	0.0224519	100.498	0.00736836
100.504	0.0232328	100.504	0.00868747
100.509	0.022569	100.51	0.0089273
100.515	0.0243652	100.516	0.00895395
100.521	0.0219443	100.521	0.00888733
100.526	0.02007	100.527	0.00904722
100.532	0.0219833	100.533	0.00839433
100.538	0.0194062	100.539	0.00716849
100.544	0.0166339	100.544	0.00751492
100.549	0.0126121	100.55	0.00694198
100.555	0.0160873	100.556	0.00666217
100.561	0.0193281	100.562	0.00683538
100.567	0.0196405	100.567	0.00740833
100.572	0.0172977	100.573	0.00736836
100.578	0.0190548	100.579	0.00703525
100.584	0.0198748	100.585	0.00615584
100.59	0.0191329	100.59	0.00560954
100.595	0.0178444	100.596	0.0059693
100.601	0.0178834	100.602	0.00623579
100.607	0.0204605	100.608	0.00623579
100.613	0.0211243	100.613	0.00588936
100.618	0.0205386	100.619	0.00572946
100.624	0.0172196	100.625	0.00520981
100.63	0.0170244	100.63	0.00540968
100.636	0.0182739	100.636	0.00559622
100.641	0.0165558	100.642	0.0050366
100.647	0.016712	100.648	0.00604925
100.653	0.0147206	100.653	0.00608922
100.659	0.014213	100.659	0.00536971
100.664	0.0169072	100.665	0.00534306
100.67	0.0215148	100.671	0.00500995
100.676	0.0186644	100.677	0.00522314
100.682	0.0157358	100.682	0.00496998
100.687	0.0138616	100.688	0.00598263
100.693	0.0113236	100.694	0.00587603
100.699	0.0123388	100.7	0.0059693
100.705	0.0130026	100.705	0.00580941
100.71	0.010855	100.711	0.00527644
100.716	0.010855	100.717	0.00631573
100.722	0.0148378	100.722	0.00600927
100.728	0.0149159	100.728	0.00554292
100.733	0.0149159	100.734	0.0055829
100.739	0.0142911	100.74	0.0059693
100.745	0.0137054	100.745	0.00652892
100.751	0.0126511	100.751	0.00699528
100.756	0.0145644	100.757	0.00611587
100.762	0.0141349	100.763	0.00580941
100.768	0.0127683	100.768	0.00570282
100.774	0.0127683	100.774	0.00526311
100.779	0.0117531	100.78	0.00495665
100.785	0.0106988	100.786	0.00458357
100.791	0.0104645	100.791	0.00471681
100.797	0.0110502	100.797	0.00457025
100.802	0.0129245	100.803	0.00491668
100.808	0.014174	100.809	0.00458357
100.814	0.0130416	100.814	0.00477011
100.82	0.0133149	100.82	0.00494333
100.825	0.0136664	100.826	0.00447698
100.831	0.0121435	100.832	0.00478344
100.837	0.0140568	100.838	0.00446365
100.843	0.0155016	100.843	0.00393068
100.848	0.0160092	100.849	0.00439703
100.854	0.0131588	100.855	0.00481008
100.86	0.0105817	100.861	0.00458357
100.866	0.00941027	100.866	0.00467684
100.871	0.0106988	100.872	0.00401062
100.877	0.0110893	100.878	0.00377079
100.883	0.0115188	100.883	0.00353095
100.889	0.0104645	100.889	0.00363754
100.894	0.00956646	100.895	0.00457025
100.9	0.0122216	100.901	0.00422381
100.906	0.0119093	100.906	0.00453027
100.912	0.0112845	100.912	0.003944
100.917	0.00964455	100.918	0.00305127
100.923	0.0131197	100.924	0.00390403
100.929	0.02089	100.93	0.00768814
100.935	0.0470904	100.935	0.0123517
100.94	0.0709089	100.941	0.0152297
100.946	0.0884019	100.947	0.0198932
100.952	0.102771	100.953	0.0240371
100.958	0.0988664	100.958	0.0214522
100.963	0.08766	100.964	0.0154163
100.969	0.0745793	100.97	0.012325
100.975	0.0565007	100.975	0.0106861
100.981	0.0414677	100.981	0.00966014
100.986	0.0319793	100.987	0.00818114
100.992	0.0249118	100.993	0.00690201
100.998	0.0230766	100.999	0.00576944
101.004	0.0222176	101.004	0.00511654
101.009	0.0214757	101.01	0.00598263
101.015	0.0231938	101.016	0.00956687
101.021	0.0229985	101.022	0.0120852
101.027	0.0272156	101.027	0.0130312
101.032	0.0341269	101.033	0.0127114
101.038	0.0365087	101.039	0.0118187
101.044	0.035884	101.045	0.0190005
101.05	0.0687223	101.05	0.048394
101.055	0.110112	101.056	0.0722179
101.061	0.128386	101.062	0.0753091
101.067	0.138538	101.068	0.0661686
101.073	0.133657	101.073	0.0510722
101.079	0.109058	101.079	0.0357892
101.084	0.08438	101.085	0.0264755
101.09	0.069308	101.091	0.0208926
101.096	0.0929313	101.097	0.0290337
101.102	0.366532	101.102	0.132177
101.107	1.05707	101.108	0.349351
101.113	1.46261	101.114	0.44887
101.119	1.2493	101.12	0.373201
101.125	0.839115	101.125	0.25239
101.13	0.546889	101.131	0.168193
101.136	0.371452	101.137	0.113883
101.142	0.266885	101.142	0.085369
101.148	0.193008	101.148	0.0608922
101.153	0.129323	101.154	0.0404394
101.159	0.0905494	101.16	0.0279811
101.165	0.0695423	101.166	0.0209725
101.171	0.0572425	101.171	0.016229
101.177	0.0460752	101.177	0.0138573
101.182	0.0362744	101.183	0.0112591
101.188	0.0324869	101.189	0.0103264
101.194	0.0347126	101.194	0.0119253
101.2	0.0445914	101.2	0.0139639
101.205	0.0276842	101.206	0.00923376
101.211	0.0143692	101.212	0.00568949
101.217	0.0135492	101.217	0.00518317
101.223	0.0182348	101.223	0.00540968
101.228	0.0193672	101.229	0.00610255
101.234	0.0171415	101.235	0.00726176
101.24	0.0131978	101.24	0.00716849
101.246	0.0131588	101.246	0.00663552
101.251	0.0149549	101.252	0.0055829
101.257	0.0157358	101.258	0.00451695
101.263	0.0130807	101.263	0.00386406
101.269	0.0112455	101.269	0.004437
101.274	0.0121045	101.275	0.00461022
101.28	0.0127292	101.281	0.00475679
101.286	0.013354	101.287	0.00455692
101.292	0.0120654	101.292	0.00489003
101.297	0.010894	101.298	0.0039973
101.303	0.0102303	101.304	0.00353095
101.309	0.0117921	101.31	0.00479676
101.315	0.0121435	101.315	0.00482341
101.32	0.0130416	101.321	0.00434373
101.326	0.0119874	101.327	0.00495665
101.332	0.0115969	101.333	0.00595598
101.338	0.0119093	101.338	0.00644898
101.344	0.0109721	101.344	0.00742165
101.349	0.0122607	101.35	0.00788801
101.355	0.0111283	101.356	0.00735503
101.361	0.00952741	101.362	0.0070086
101.367	0.00839505	101.367	0.00592933
101.372	0.00855124	101.373	0.00494333
101.378	0.0109331	101.379	0.0045969
101.384	0.0128854	101.385	0.00504992
101.39	0.0114407	101.39	0.00510322
101.395	0.0130807	101.396	0.00422381
101.401	0.0126121	101.402	0.00422381
101.407	0.010816	101.408	0.00491668
101.413	0.00905885	101.413	0.00462354
101.419	0.00972264	101.419	0.00463687
101.424	0.00839505	101.425	0.00499663
101.43	0.00816077	101.431	0.00403727
101.436	0.00827791	101.436	0.00334441
101.442	0.00917599	101.442	0.00383741
101.447	0.0103474	101.448	0.00427711
101.453	0.010894	101.454	0.00473014
101.459	0.00878552	101.46	0.00486338
101.465	0.00765317	101.465	0.00390403
101.471	0.00734079	101.471	0.00377079
101.476	0.00909789	101.477	0.00311789
101.482	0.00886361	101.483	0.00349098
101.488	0.00870743	101.489	0.00398398
101.494	0.00730174	101.494	0.0030646
101.499	0.00780935	101.5	0.00270484
101.505	0.00878552	101.506	0.00330443
101.511	0.00847315	101.511	0.00363754
101.517	0.00652081	101.517	0.0030646
101.522	0.00944932	101.523	0.00339771
101.528	0.0103474	101.529	0.00422381
101.534	0.0105426	101.535	0.00447698
101.54	0.00999597	101.54	0.00409057
101.546	0.00874647	101.546	0.00427711
101.551	0.00862933	101.552	0.00334441
101.557	0.00702842	101.558	0.00382408
101.563	0.00753602	101.564	0.00371749
101.569	0.0102693	101.569	0.00389071
101.574	0.0104645	101.575	0.00395733
101.58	0.00886361	101.581	0.00439703
101.586	0.00695032	101.587	0.00309125
101.592	0.00827791	101.592	0.00293135
101.597	0.00780935	101.598	0.00343768
101.603	0.00722365	101.604	0.00338438
101.609	0.00691128	101.61	0.00315787
101.615	0.00683318	101.615	0.00305127
101.621	0.00655986	101.621	0.00273149
101.626	0.00632557	101.627	0.00261157
101.632	0.00527131	101.633	0.00271816
101.638	0.00562273	101.638	0.00354427
101.644	0.00655986	101.644	0.00386406
101.649	0.00706746	101.65	0.00418384
101.655	0.0060132	101.656	0.00409057
101.661	0.00593511	101.662	0.00373081
101.667	0.0054275	101.667	0.00369084
101.672	0.00691128	101.673	0.00347765
101.678	0.00695032	101.679	0.00291803
101.684	0.00589606	101.685	0.00247833
101.69	0.00777031	101.691	0.00263822
101.696	0.00878552	101.696	0.00214522
101.701	0.00862933	101.702	0.00230511
101.707	0.00613034	101.708	0.00266487
101.713	0.00636462	101.714	0.00278479
101.719	0.00800459	101.719	0.00317119
101.725	0.00698937	101.725	0.00423714
101.73	0.00538845	101.731	0.00441035
101.736	0.00613034	101.737	0.00441035
101.742	0.00519322	101.743	0.00422381
101.748	0.00534941	101.748	0.00418384
101.753	0.00581797	101.754	0.003944
101.759	0.00511513	101.76	0.00441035
101.765	0.00409991	101.766	0.00335773
101.771	0.00409991	101.771	0.00302462
101.776	0.00589606	101.777	0.00323781
101.782	0.00710651	101.783	0.00375746
101.788	0.00632557	101.789	0.00421049
101.794	0.00585701	101.794	0.00473014
101.8	0.00698937	101.8	0.00544965
101.805	0.00581797	101.806	0.00520981
101.811	0.00616939	101.812	0.00366419
101.817	0.00745793	101.818	0.00330443
101.823	0.00866838	101.823	0.00311789
101.829	0.00769221	101.829	0.00305127
101.834	0.00761412	101.835	0.00266487
101.84	0.00944932	101.841	0.00282476
101.846	0.011714	101.847	0.00230511
101.852	0.0114797	101.852	0.00289138
101.857	0.00921503	101.858	0.00375746
101.863	0.00870743	101.864	0.00389071
101.869	0.00862933	101.87	0.00353095
101.875	0.00987883	101.875	0.00343768
101.881	0.00980074	101.881	0.0025183
101.886	0.00956646	101.887	0.00286473
101.892	0.00862933	101.893	0.00265154
101.898	0.00972264	101.899	0.00219852
101.904	0.0114017	101.904	0.00217187
101.909	0.00855124	101.91	0.00258492
101.915	0.00655986	101.916	0.00286473
101.921	0.00702842	101.922	0.00314454
101.927	0.0084341	101.927	0.00285141
101.933	0.0106207	101.933	0.00313122
101.938	0.0169072	101.939	0.0035576
101.944	0.0193281	101.945	0.00346433
101.95	0.0190548	101.951	0.00379744
101.956	0.0210072	101.956	0.00562287
101.962	0.0176882	101.962	0.00660887
101.967	0.0127683	101.968	0.00584938
101.973	0.00894171	101.974	0.0050899
101.979	0.00823887	101.98	0.00465019
101.985	0.00804363	101.985	0.00353095
101.99	0.00929313	101.991	0.00286473
101.996	0.0103083	101.997	0.00335773
102.002	0.011714	102.003	0.00365087
102.008	0.0127683	102.008	0.003944
102.014	0.0137835	102.014	0.00358425
102.019	0.0117921	102.02	0.00298465
102.025	0.0111674	102.026	0.00298465
102.031	0.0131588	102.032	0.00339771
102.037	0.0146035	102.037	0.00463687
102.043	0.0277622	102.043	0.00758155
102.048	0.0583749	102.049	0.0141504
102.054	0.0715727	102.055	0.0193869
102.06	0.0581406	102.061	0.0216654
102.066	0.040101	102.066	0.0206261
102.071	0.0350249	102.072	0.0185874
102.077	0.184613	102.078	0.0476212
102.083	0.604873	102.084	0.134696
102.089	0.877966	102.089	0.184729
102.095	0.777031	102.095	0.159865
102.1	0.540524	102.101	0.112497
102.106	0.387578	102.107	0.0854356
102.112	0.91264	102.113	0.275627
102.118	3.90272	102.118	1.13117
102.124	6.78437	102.124	1.85082
102.129	6.56333	102.13	1.72627
102.135	4.66667	102.136	1.20489
102.141	3.09481	102.141	0.790746
102.147	2.08252	102.147	0.524646
102.153	1.46886	102.153	0.365646
102.158	1.07714	102.159	0.266926
102.164	0.719124	102.165	0.175122
102.17	0.48457	102.171	0.117867
102.176	0.350835	102.176	0.0929239
102.181	0.277193	102.182	0.0762552
102.187	0.223543	102.188	0.0613852
102.193	0.170869	102.194	0.0502727
102.199	0.140725	102.199	0.0421582
102.205	0.13967	102.205	0.0393867
102.21	0.192461	102.211	0.0518716
102.216	0.140959	102.217	0.0350164
102.222	0.0577502	102.223	0.014297
102.228	0.0466218	102.228	0.0121518
102.234	0.0696204	102.234	0.0186674
102.239	0.068488	102.24	0.0189739
102.245	0.0554464	102.246	0.0153763
102.251	0.0535722	102.252	0.0140305
102.257	0.039281	102.257	0.0136708
102.263	0.0410381	102.263	0.0127114
102.268	0.04506	102.269	0.0137507
102.274	0.0402572	102.275	0.0132577
102.28	0.0356887	102.281	0.012285
102.286	0.0309641	102.286	0.00970012
102.291	0.0306127	102.292	0.00946028
102.297	0.0314717	102.298	0.00997993
102.303	0.0290898	102.304	0.00924709
102.309	0.0289727	102.309	0.00806122
102.315	0.0283089	102.315	0.00788801
102.32	0.0270985	102.321	0.00883403
102.326	0.0230376	102.327	0.00870079
102.332	0.0206557	102.333	0.00783471
102.338	0.0214757	102.338	0.00800792
102.344	0.0215929	102.344	0.00860752
102.349	0.0213586	102.35	0.00759487
102.355	0.0218271	102.356	0.0074483
102.361	0.0231157	102.362	0.00712852
102.367	0.0205776	102.367	0.00632906
102.373	0.0197967	102.373	0.00650228
102.378	0.0174149	102.379	0.00636903
102.384	0.0160092	102.385	0.00643565
102.39	0.0163215	102.391	0.00638236
102.396	0.0189767	102.396	0.00583606
102.402	0.0192501	102.402	0.00603592
102.407	0.018352	102.408	0.00611587
102.413	0.0176882	102.414	0.00623579
102.419	0.0195234	102.42	0.00571614
102.425	0.0207729	102.425	0.00528976
102.43	0.0201481	102.431	0.00564952
102.436	0.0193281	102.437	0.00563619
102.442	0.018352	102.443	0.00507657
102.448	0.0171806	102.449	0.0050899
102.454	0.0184301	102.454	0.00495665
102.46	0.0178444	102.46	0.00499663
102.465	0.0155016	102.466	0.00451695
102.471	0.0142911	102.472	0.00398398
102.477	0.0135883	102.478	0.0039973
102.483	0.0143692	102.483	0.00423714
102.489	0.013354	102.489	0.00463687
102.494	0.0140568	102.495	0.00469017
102.5	0.0173758	102.501	0.00423714
102.506	0.015853	102.507	0.00419717
102.512	0.0129245	102.512	0.0044903
102.517	0.0121826	102.518	0.00496998
102.523	0.0127683	102.524	0.00520981
102.529	0.0117921	102.53	0.00489003
102.535	0.0111283	102.536	0.0050366
102.541	0.0124169	102.541	0.00439703
102.546	0.0116359	102.547	0.00458357
102.552	0.0109721	102.553	0.00401062
102.558	0.0122607	102.559	0.00371749
102.564	0.0135102	102.565	0.0044903
102.57	0.0119874	102.57	0.00518317
102.576	0.013393	102.576	0.00427711
102.581	0.0132369	102.582	0.00406392
102.587	0.0128073	102.588	0.00410389
102.593	0.0145644	102.594	0.0039973
102.599	0.015892	102.599	0.00374414
102.605	0.0162044	102.605	0.00338438
102.61	0.0161654	102.611	0.0035576
102.616	0.0155797	102.617	0.00383741
102.622	0.0155406	102.623	0.00504992
102.628	0.015033	102.628	0.00495665
102.633	0.0146425	102.634	0.00479676
102.639	0.0163996	102.64	0.00485006
102.645	0.018352	102.646	0.00504992
102.651	0.0171806	102.652	0.00512987
102.657	0.0155016	102.657	0.00458357
102.663	0.0119483	102.663	0.00438371
102.668	0.0114017	102.669	0.00403727
102.674	0.0119874	102.675	0.00430376
102.68	0.0112455	102.681	0.00417052
102.686	0.0136273	102.686	0.00341103
102.692	0.0125731	102.692	0.00403727
102.697	0.0106207	102.698	0.003944
102.703	0.00972264	102.704	0.00431708
102.709	0.00987883	102.71	0.0045436
102.715	0.0134711	102.715	0.00393068
102.721	0.0140959	102.721	0.00359757
102.726	0.0118312	102.727	0.00334441
102.732	0.0114407	102.733	0.002958
102.738	0.0101522	102.739	0.00281143
102.744	0.0107379	102.745	0.00289138
102.75	0.00882457	102.75	0.00307792
102.755	0.00812173	102.756	0.00351762
102.761	0.0107379	102.762	0.0035576
102.767	0.00956646	102.768	0.00374414
102.773	0.00851219	102.773	0.00374414
102.779	0.00980074	102.779	0.00369084
102.784	0.0113236	102.785	0.00266487
102.79	0.0119483	102.791	0.00321116
102.796	0.00976169	102.797	0.00325114
102.802	0.006677	102.802	0.00418384
102.808	0.00757507	102.808	0.00450363
102.814	0.0084341	102.814	0.00437038
102.819	0.00944932	102.82	0.00414387
102.825	0.0102303	102.826	0.00397065
102.831	0.00925408	102.832	0.00390403
102.837	0.00917599	102.837	0.00453027
102.843	0.0101131	102.843	0.00511654
102.848	0.0106207	102.849	0.00493
102.854	0.0084341	102.855	0.0049833
102.86	0.00695032	102.861	0.00445033
102.866	0.00976169	102.866	0.00457025
102.872	0.013393	102.872	0.00466352
102.877	0.011675	102.878	0.0039973
102.883	0.00804363	102.884	0.00305127
102.889	0.00894171	102.89	0.00294468
102.895	0.00835601	102.895	0.00261157
102.901	0.00683318	102.901	0.0025183
102.906	0.00894171	102.907	0.00277146
102.912	0.0107379	102.913	0.00245168
102.918	0.00964455	102.919	0.00273149
102.924	0.00952741	102.924	0.00303795
102.93	0.00941027	102.93	0.00319784
102.936	0.0145644	102.936	0.00379744
102.941	0.0215538	102.942	0.00427711
102.947	0.0257709	102.948	0.00421049
102.953	0.0272937	102.954	0.0050899
102.959	0.0322136	102.959	0.00528976
102.965	0.0356497	102.965	0.0055829
102.97	0.0304955	102.971	0.00461022
102.976	0.0253413	102.977	0.00410389
102.982	0.0213586	102.983	0.00393068
102.988	0.0196015	102.989	0.00335773
102.994	0.0197186	102.994	0.00477011
102.999	0.0188596	103	0.00614252
103.005	0.0171025	103.006	0.00702192
103.011	0.0202653	103.012	0.00863417
103.017	0.028387	103.017	0.0105928
103.023	0.0345173	103.023	0.0106728
103.028	0.0362744	103.029	0.00995328
103.034	0.0372897	103.035	0.00907387
103.04	0.0414286	103.041	0.00910052
103.046	0.0507217	103.047	0.010313
103.052	0.054275	103.052	0.0100199
103.058	0.046739	103.058	0.00879406
103.063	0.0426781	103.064	0.00944695
103.069	0.0449428	103.07	0.0117654
103.075	0.0451381	103.076	0.0128713
103.081	0.0519712	103.082	0.0132177
103.087	0.0767269	103.087	0.0158293
103.093	0.0895733	103.093	0.0172017
103.098	0.0778592	103.099	0.0150965
103.104	0.0613034	103.105	0.0113923
103.11	0.0496284	103.111	0.0104463
103.116	0.102342	103.116	0.0328711
103.121	0.35185	103.122	0.103117
103.127	0.562039	103.128	0.149113
103.133	0.520728	103.134	0.130339
103.139	0.360089	103.14	0.0921511
103.145	0.243183	103.145	0.0659821
103.151	0.167315	103.151	0.0456625
103.156	0.1196	103.157	0.0323248
103.162	0.0891438	103.163	0.0236773
103.168	0.0638024	103.169	0.0166821
103.174	0.0463875	103.175	0.0121518
103.18	0.0377192	103.18	0.00993995
103.186	0.0299489	103.186	0.00888733
103.191	0.0241699	103.192	0.0075016
103.197	0.0191329	103.198	0.00671546
103.203	0.0179615	103.204	0.00674211
103.209	0.0157749	103.21	0.00667549
103.215	0.0220614	103.215	0.00718182
103.221	0.0180396	103.221	0.00631573
103.226	0.0112064	103.227	0.0050899
103.232	0.0101131	103.233	0.00502327
103.238	0.0107769	103.239	0.00528976
103.244	0.0101131	103.244	0.00462354
103.25	0.00722365	103.25	0.00485006
103.255	0.00734079	103.256	0.00422381
103.261	0.00640367	103.262	0.00346433
103.267	0.00655986	103.268	0.00371749
103.273	0.0071846	103.273	0.00414387
103.279	0.00792649	103.279	0.00402395
103.284	0.00683318	103.285	0.00343768
103.29	0.00636462	103.291	0.0035043
103.296	0.0072627	103.297	0.00407725
103.302	0.00964455	103.303	0.00465019
103.308	0.00948836	103.308	0.00422381
103.314	0.00921503	103.314	0.00287806
103.319	0.00847315	103.32	0.00242503
103.325	0.00792649	103.326	0.0025183
103.331	0.00624748	103.332	0.00254495
103.337	0.00616939	103.338	0.00287806
103.343	0.00819982	103.343	0.00317119
103.349	0.00995692	103.349	0.00341103
103.354	0.00964455	103.355	0.00271816
103.36	0.00980074	103.361	0.00223849
103.366	0.00835601	103.367	0.00270484
103.372	0.00691128	103.373	0.00259825
103.378	0.00445133	103.378	0.00269152
103.383	0.0048418	103.384	0.00310457
103.389	0.00737984	103.39	0.00334441
103.395	0.00839505	103.396	0.00333108
103.401	0.006677	103.402	0.00351762
103.407	0.00773126	103.407	0.00397065
103.413	0.00847315	103.413	0.00327779
103.418	0.00730174	103.419	0.00237173
103.424	0.00679414	103.425	0.0030113
103.43	0.00734079	103.431	0.00331776
103.436	0.00855124	103.436	0.00341103
103.442	0.00874647	103.442	0.00418384
103.448	0.00886361	103.448	0.00307792
103.453	0.00808268	103.454	0.00271816
103.459	0.00671604	103.46	0.00259825
103.465	0.00730174	103.466	0.00311789
103.471	0.00648176	103.472	0.00286473
103.477	0.00605225	103.477	0.00225181
103.483	0.00851219	103.483	0.00233176
103.488	0.00757507	103.489	0.00206527
103.494	0.00808268	103.495	0.00250497
103.5	0.00741888	103.501	0.00250497
103.506	0.00769221	103.506	0.00265154
103.512	0.00890266	103.512	0.00273149
103.517	0.0103474	103.518	0.00235841
103.523	0.00730174	103.524	0.00214522
103.529	0.00554464	103.53	0.00194535
103.535	0.00644272	103.536	0.00170551
103.541	0.00706746	103.541	0.00222516
103.547	0.00613034	103.547	0.00254495
103.552	0.00370944	103.553	0.00253162
103.558	0.00519322	103.559	0.00261157
103.564	0.00589606	103.565	0.00337106
103.57	0.00558369	103.571	0.0035576
103.576	0.00566178	103.576	0.00347765
103.582	0.00519322	103.582	0.00329111
103.587	0.00409991	103.588	0.00230511
103.593	0.004178	103.594	0.00193203
103.599	0.00581797	103.6	0.001972
103.605	0.00683318	103.606	0.00181211
103.611	0.00792649	103.611	0.0024117
103.617	0.00722365	103.617	0.00218519
103.622	0.0078484	103.623	0.00209192
103.628	0.00734079	103.629	0.00173216
103.634	0.00644272	103.635	0.00189206
103.64	0.00523227	103.641	0.00267819
103.646	0.00577892	103.646	0.00283808
103.651	0.00585701	103.652	0.00205195
103.657	0.00702842	103.658	0.00247833
103.663	0.00675509	103.664	0.00327779
103.669	0.00671604	103.67	0.00307792
103.675	0.00804363	103.675	0.00363754
103.681	0.00839505	103.681	0.00302462
103.686	0.00819982	103.687	0.00226514
103.692	0.00800459	103.693	0.00266487
103.698	0.00890266	103.699	0.00285141
103.704	0.00796554	103.705	0.00253162
103.71	0.00577892	103.71	0.00279811
103.716	0.00558369	103.716	0.00263822
103.722	0.00628653	103.722	0.00222516
103.727	0.00675509	103.728	0.0020253
103.733	0.00917599	103.734	0.00262489
103.739	0.00847315	103.74	0.00298465
103.745	0.00749698	103.746	0.00274481
103.751	0.00695032	103.751	0.00321116
103.757	0.00816077	103.757	0.00349098
103.762	0.00839505	103.763	0.00385073
103.768	0.00812173	103.769	0.00377079
103.774	0.00687223	103.775	0.00311789
103.78	0.00761412	103.781	0.00283808
103.786	0.00761412	103.786	0.00271816
103.791	0.00679414	103.792	0.00237173
103.797	0.00433419	103.798	0.00282476
103.803	0.00433419	103.804	0.00330443
103.809	0.00613034	103.81	0.0035043
103.815	0.00640367	103.816	0.00310457
103.821	0.00585701	103.821	0.00243835
103.826	0.00687223	103.827	0.00234508
103.832	0.0072627	103.833	0.00214522
103.838	0.00515417	103.839	0.00254495
103.844	0.00480275	103.845	0.002465
103.85	0.00523227	103.85	0.00226514
103.856	0.0054275	103.856	0.00238506
103.862	0.00374849	103.862	0.00170551
103.867	0.00480275	103.868	0.00194535
103.873	0.00534941	103.874	0.00269152
103.879	0.0042561	103.88	0.00273149
103.885	0.00406086	103.886	0.00223849
103.891	0.00507608	103.891	0.00223849
103.897	0.00597415	103.897	0.00194535
103.902	0.00624748	103.903	0.00201197
103.908	0.00534941	103.909	0.00223849
103.914	0.0054275	103.915	0.00221184
103.92	0.00523227	103.921	0.00298465
103.926	0.00523227	103.926	0.00321116
103.932	0.00706746	103.932	0.00285141
103.938	0.0135102	103.938	0.00620914
103.943	0.0730174	103.944	0.0366419
103.949	0.173485	103.95	0.0802525
103.955	0.208783	103.956	0.085822
103.961	0.164426	103.962	0.0646763
103.967	0.108745	103.967	0.043917
103.972	0.0763755	103.973	0.0298199
103.978	0.0550559	103.979	0.0200931
103.984	0.0397886	103.985	0.0152164
103.99	0.0249899	103.991	0.0115522
103.996	0.0173758	103.996	0.00915382
104.002	0.0152673	104.002	0.00720846
104.008	0.016673	104.008	0.00675544
104.013	0.0155406	104.014	0.00592933
104.019	0.0153844	104.02	0.00477011
104.025	0.0172196	104.026	0.00499663
104.031	0.0232719	104.032	0.00515652
104.037	0.0281527	104.037	0.00536971
104.043	0.0268642	104.043	0.00496998
104.048	0.0264347	104.049	0.00383741
104.054	0.0314326	104.055	0.00611587
104.06	0.0594682	104.061	0.0189472
104.066	0.0958207	104.067	0.0316586
104.072	0.100897	104.073	0.0308725
104.078	0.0771954	104.078	0.0223049
104.084	0.052596	104.084	0.0150565
104.089	0.0406477	104.09	0.0123383
104.095	0.0487694	104.096	0.015736
104.101	0.0636462	104.102	0.0221051
104.107	0.0612644	104.108	0.0204928
104.113	0.0465828	104.113	0.0151098
104.119	0.0336974	104.119	0.0119919
104.124	0.0297536	104.125	0.0101931
104.13	0.0274108	104.131	0.00894063
104.136	0.0223347	104.137	0.00778141
104.142	0.0157749	104.143	0.00692865
104.148	0.0135492	104.148	0.00575611
104.154	0.0135492	104.154	0.00524979
104.159	0.0107769	104.16	0.0045436
104.165	0.00972264	104.166	0.00385073
104.171	0.00894171	104.172	0.00426379
104.177	0.00956646	104.178	0.00379744
104.183	0.0113626	104.183	0.00325114
104.189	0.00991788	104.189	0.00409057
104.195	0.00909789	104.195	0.00467684
104.2	0.00710651	104.201	0.00426379
104.206	0.00636462	104.207	0.0039973
104.212	0.00808268	104.213	0.00430376
104.218	0.00679414	104.219	0.00463687
104.224	0.00976169	104.225	0.00433041
104.23	0.0105426	104.23	0.0040506
104.236	0.0105036	104.236	0.00367752
104.241	0.00905885	104.242	0.00379744
104.247	0.00847315	104.248	0.00373081
104.253	0.00808268	104.254	0.00310457
104.259	0.00831696	104.26	0.00297133
104.265	0.00773126	104.265	0.00398398
104.271	0.00769221	104.271	0.00435706
104.276	0.00710651	104.277	0.00422381
104.282	0.00636462	104.283	0.00366419
104.288	0.00679414	104.289	0.00287806
104.294	0.00675509	104.295	0.00266487
104.3	0.0065989	104.3	0.00279811
104.306	0.0065989	104.306	0.00267819
104.311	0.00652081	104.312	0.00337106
104.317	0.00609129	104.318	0.00349098
104.323	0.006677	104.324	0.00409057
104.329	0.00597415	104.33	0.00367752
104.335	0.00655986	104.336	0.00315787
104.341	0.00636462	104.341	0.00315787
104.347	0.00472466	104.347	0.00299798
104.353	0.00550559	104.353	0.00269152
104.358	0.00534941	104.359	0.00199865
104.364	0.00640367	104.365	0.00150565
104.37	0.00640367	104.371	0.00187873
104.376	0.00710651	104.376	0.00215854
104.382	0.0060132	104.382	0.00258492
104.388	0.00538845	104.388	0.00329111
104.393	0.0065989	104.394	0.0030646
104.399	0.00698937	104.4	0.00249165
104.405	0.00679414	104.406	0.00275814
104.411	0.00620843	104.412	0.00293135
104.417	0.00519322	104.418	0.00293135
104.423	0.00511513	104.423	0.00310457
104.429	0.00628653	104.429	0.00307792
104.434	0.00562273	104.435	0.00283808
104.44	0.0054275	104.441	0.00329111
104.446	0.00652081	104.447	0.0035576
104.452	0.00636462	104.453	0.00277146
104.458	0.00691128	104.459	0.0030113
104.464	0.00577892	104.464	0.00326446
104.469	0.00597415	104.47	0.00281143
104.475	0.00722365	104.476	0.00313122
104.481	0.00570083	104.482	0.00314454
104.487	0.00382658	104.488	0.00313122
104.493	0.00257709	104.494	0.00303795
104.499	0.00398277	104.499	0.00262489
104.505	0.00527131	104.505	0.00225181
104.51	0.00554464	104.511	0.00247833
104.516	0.00589606	104.517	0.00222516
104.522	0.00632557	104.523	0.00261157
104.528	0.00503703	104.529	0.00281143
104.534	0.00390468	104.535	0.00237173
104.54	0.00320183	104.54	0.00266487
104.546	0.0036704	104.546	0.00282476
104.552	0.00616939	104.552	0.00309125
104.557	0.00558369	104.558	0.00287806
104.563	0.00636462	104.564	0.00255827
104.569	0.00577892	104.57	0.00261157
104.575	0.00449038	104.576	0.00255827
104.581	0.0054275	104.582	0.00198533
104.587	0.00546655	104.587	0.00206527
104.593	0.00636462	104.593	0.00217187
104.598	0.00749698	104.599	0.00279811
104.604	0.00788745	104.605	0.00315787
104.61	0.00808268	104.611	0.00286473
104.616	0.00644272	104.617	0.00263822
104.622	0.00472466	104.623	0.00182543
104.628	0.00402182	104.628	0.00206527
104.633	0.00402182	104.634	0.00206527
104.639	0.00394372	104.64	0.00237173
104.645	0.00464656	104.646	0.00302462
104.651	0.00402182	104.652	0.00419717
104.657	0.00245995	104.658	0.00418384
104.663	0.00437324	104.663	0.00339771
104.669	0.00655986	104.669	0.00170551
104.674	0.006677	104.675	0.00157227
104.68	0.00741888	104.681	0.00201197
104.686	0.00577892	104.687	0.0025183
104.692	0.00554464	104.693	0.00291803
104.698	0.00761412	104.699	0.0030646
104.704	0.00800459	104.704	0.00297133
104.71	0.00710651	104.71	0.00270484
104.716	0.00488085	104.716	0.00261157
104.721	0.00464656	104.722	0.00269152
104.727	0.00437324	104.728	0.00274481
104.733	0.00406086	104.734	0.0024117
104.739	0.00464656	104.74	0.00285141
104.745	0.00573987	104.746	0.00297133
104.751	0.00632557	104.751	0.00274481
104.757	0.00632557	104.757	0.00277146
104.763	0.00648176	104.763	0.00267819
104.768	0.00550559	104.769	0.00229179
104.774	0.00495894	104.775	0.00259825
104.78	0.00445133	104.781	0.00233176
104.786	0.004178	104.787	0.00227846
104.792	0.00472466	104.792	0.00242503
104.798	0.00550559	104.798	0.00234508
104.803	0.00640367	104.804	0.00294468
104.809	0.0047637	104.81	0.00307792
104.815	0.00495894	104.816	0.00275814
104.821	0.00449038	104.822	0.00253162
104.827	0.00558369	104.828	0.00215854
104.833	0.00695032	104.834	0.00307792
104.839	0.00675509	104.839	0.00342435
104.845	0.00515417	104.845	0.00270484
104.85	0.00452942	104.851	0.00218519
104.856	0.00593511	104.857	0.00213189
104.862	0.00706746	104.863	0.00237173
104.868	0.006677	104.869	0.00194535
104.874	0.00644272	104.874	0.00187873
104.88	0.00468561	104.88	0.0024117
104.886	0.00632557	104.886	0.00233176
104.891	0.00613034	104.892	0.00233176
104.897	0.00460752	104.898	0.00242503
104.903	0.00613034	104.904	0.00233176
104.909	0.00706746	104.91	0.00326446
104.915	0.00695032	104.916	0.00397065
104.921	0.00624748	104.921	0.00335773
104.927	0.006677	104.927	0.00282476
104.933	0.00937122	104.933	0.00226514
104.938	0.012495	104.939	0.00269152
104.944	0.0171025	104.945	0.0025183
104.95	0.0234671	104.951	0.00298465
104.956	0.0257318	104.957	0.00410389
104.962	0.0230376	104.963	0.00391735
104.968	0.0177272	104.968	0.00377079
104.974	0.0144083	104.974	0.00339771
104.98	0.0132369	104.98	0.00309125
104.985	0.0103864	104.986	0.00337106
104.991	0.00941027	104.992	0.003451
104.997	0.0103083	104.998	0.00391735
105.003	0.0128854	105.004	0.00466352
105.009	0.0122216	105.01	0.00519649
105.015	0.0127683	105.015	0.00642233
105.021	0.0267861	105.021	0.012325
105.026	0.0615377	105.027	0.0239305
105.032	0.0957427	105.033	0.0440103
105.038	0.129089	105.039	0.0652226
105.044	0.139397	105.045	0.0726709
105.05	0.113977	105.051	0.0640901
105.056	0.100194	105.056	0.0577743
105.062	0.145215	105.062	0.0663019
105.067	0.171298	105.068	0.0671546
105.073	0.143848	105.074	0.0520715
105.079	0.100545	105.08	0.0359224
105.085	0.0683709	105.086	0.0247833
105.091	0.0504094	105.092	0.0178813
105.097	0.0415848	105.098	0.0136308
105.103	0.032604	105.103	0.0110992
105.109	0.020031	105.109	0.00888733
105.115	0.0153844	105.115	0.00642233
105.12	0.0157749	105.121	0.00600927
105.126	0.0147597	105.127	0.00562287
105.132	0.0135102	105.133	0.00439703
105.138	0.0128464	105.139	0.00387738
105.144	0.0096055	105.144	0.00386406
105.15	0.0105036	105.15	0.00467684
105.156	0.0115969	105.156	0.00479676
105.162	0.00905885	105.162	0.00375746
105.167	0.00737984	105.168	0.00353095
105.173	0.00753602	105.174	0.00349098
105.179	0.0071846	105.18	0.0025183
105.185	0.00636462	105.186	0.00230511
105.191	0.00745793	105.192	0.00239838
105.197	0.00745793	105.197	0.00227846
105.203	0.00558369	105.203	0.00183876
105.209	0.00558369	105.209	0.00230511
105.214	0.00593511	105.215	0.00293135
105.22	0.00550559	105.221	0.00319784
105.226	0.00702842	105.227	0.00302462
105.232	0.00546655	105.233	0.00273149
105.238	0.0048418	105.239	0.00237173
105.244	0.00702842	105.244	0.00238506
105.25	0.00909789	105.25	0.00229179
105.255	0.00894171	105.256	0.00178546
105.261	0.00745793	105.262	0.00187873
105.267	0.00620843	105.268	0.00185208
105.273	0.00534941	105.274	0.00185208
105.279	0.00577892	105.28	0.00178546
105.285	0.00503703	105.285	0.00213189
105.291	0.00495894	105.291	0.00215854
105.297	0.00499799	105.297	0.002465
105.302	0.00609129	105.303	0.00298465
105.308	0.00898075	105.309	0.00239838
105.314	0.00870743	105.315	0.00225181
105.32	0.00780935	105.321	0.00258492
105.326	0.00538845	105.327	0.00217187
105.332	0.00624748	105.333	0.0020786
105.338	0.00593511	105.338	0.0030113
105.344	0.00511513	105.344	0.00398398
105.35	0.00550559	105.35	0.00354427
105.355	0.00570083	105.356	0.00225181
105.361	0.00780935	105.362	0.00211857
105.367	0.00765317	105.368	0.0024117
105.373	0.00675509	105.374	0.00219852
105.379	0.00589606	105.38	0.00223849
105.385	0.00624748	105.385	0.00247833
105.391	0.00737984	105.391	0.00189206
105.397	0.00581797	105.397	0.00231843
105.403	0.00538845	105.403	0.00233176
105.408	0.00491989	105.409	0.00201197
105.414	0.00550559	105.415	0.00217187
105.42	0.00585701	105.421	0.00211857
105.426	0.00804363	105.427	0.00203862
105.432	0.00761412	105.433	0.0024117
105.438	0.00761412	105.438	0.00234508
105.444	0.00655986	105.444	0.00203862
105.45	0.00386563	105.45	0.00261157
105.455	0.00472466	105.456	0.00310457
105.461	0.0065989	105.462	0.00254495
105.467	0.00636462	105.468	0.00205195
105.473	0.00562273	105.474	0.00234508
105.479	0.00613034	105.48	0.00303795
105.485	0.00566178	105.486	0.00382408
105.491	0.00714556	105.491	0.00310457
105.497	0.00675509	105.497	0.00274481
105.502	0.0090198	105.503	0.00346433
105.508	0.00999597	105.509	0.00367752
105.514	0.00941027	105.515	0.0030646
105.52	0.00730174	105.521	0.00297133
105.526	0.00624748	105.527	0.00275814
105.532	0.00480275	105.532	0.00305127
105.538	0.00433419	105.538	0.00365087
105.544	0.00370944	105.544	0.00385073
105.549	0.00433419	105.55	0.00421049
105.555	0.00398277	105.556	0.00393068
105.561	0.00527131	105.562	0.00378411
105.567	0.00655986	105.568	0.00398398
105.573	0.00675509	105.574	0.00385073
105.579	0.00566178	105.58	0.00347765
105.585	0.00460752	105.585	0.00234508
105.591	0.00499799	105.591	0.00203862
105.597	0.00702842	105.597	0.00233176
105.603	0.00632557	105.603	0.00237173
105.608	0.00488085	105.609	0.00274481
105.614	0.00327993	105.615	0.00363754
105.62	0.00355326	105.621	0.00377079
105.626	0.004178	105.627	0.00354427
105.632	0.00577892	105.633	0.00285141
105.638	0.00570083	105.638	0.00245168
105.644	0.00534941	105.644	0.00193203
105.65	0.00511513	105.65	0.00215854
105.656	0.00585701	105.656	0.00223849
105.661	0.00628653	105.662	0.00230511
105.667	0.00765317	105.668	0.00270484
105.673	0.00648176	105.674	0.00250497
105.679	0.00507608	105.68	0.00234508
105.685	0.00632557	105.686	0.00243835
105.691	0.00698937	105.692	0.0030646
105.697	0.00613034	105.697	0.00285141
105.703	0.00648176	105.703	0.00259825
105.709	0.00671604	105.709	0.00242503
105.714	0.00808268	105.715	0.00285141
105.72	0.0072627	105.721	0.00307792
105.726	0.00734079	105.727	0.00319784
105.732	0.00730174	105.733	0.0030113
105.738	0.00488085	105.739	0.00366419
105.744	0.00597415	105.745	0.00353095
105.75	0.00636462	105.75	0.00255827
105.756	0.00687223	105.756	0.00217187
105.761	0.00581797	105.762	0.00239838
105.767	0.0048418	105.768	0.00359757
105.773	0.00355326	105.774	0.00351762
105.779	0.00429514	105.78	0.00274481
105.785	0.00616939	105.786	0.00237173
105.791	0.00702842	105.792	0.00181211
105.797	0.006677	105.797	0.00181211
105.803	0.00558369	105.803	0.00183876
105.809	0.00519322	105.809	0.00155895
105.814	0.00495894	105.815	0.00193203
105.82	0.00378754	105.821	0.00171884
105.826	0.00347516	105.827	0.00198533
105.832	0.00511513	105.833	0.00201197
105.838	0.00698937	105.839	0.00247833
105.844	0.00613034	105.845	0.0024117
105.85	0.0048418	105.85	0.00243835
105.856	0.00515417	105.856	0.00199865
105.862	0.00488085	105.862	0.00143903
105.868	0.00648176	105.868	0.00230511
105.873	0.00593511	105.874	0.00217187
105.879	0.00527131	105.88	0.00219852
105.885	0.00585701	105.886	0.00275814
105.891	0.00636462	105.892	0.00266487
105.897	0.00687223	105.898	0.00247833
105.903	0.00773126	105.904	0.00297133
105.909	0.00741888	105.909	0.00369084
105.915	0.00636462	105.915	0.00387738
105.921	0.00593511	105.921	0.00317119
105.927	0.00570083	105.927	0.00262489
105.932	0.00655986	105.933	0.00229179
105.938	0.0194843	105.939	0.00702192
105.944	0.0757898	105.945	0.0243702
105.95	0.126629	105.951	0.0369084
105.956	0.12003	105.957	0.0344168
105.962	0.085161	105.963	0.0249831
105.968	0.0572425	105.968	0.0165488
105.974	0.0382268	105.974	0.0116455
105.98	0.0282699	105.98	0.00883403
105.985	0.0197186	105.986	0.00698195
105.991	0.0174929	105.992	0.00550295
105.997	0.0178053	105.998	0.00510322
106.003	0.0217881	106.004	0.0080479
106.009	0.0236233	106.01	0.0110192
106.015	0.0210072	106.016	0.00992663
106.021	0.0184691	106.022	0.00719514
106.027	0.0230766	106.027	0.00611587
106.033	0.0310812	106.033	0.00820779
106.038	0.0344783	106.039	0.0112324
106.044	0.0345564	106.045	0.0112724
106.05	0.0488084	106.051	0.0141105
106.056	0.0873086	106.057	0.0255561
106.062	0.112455	106.063	0.0347232
106.068	0.0995692	106.069	0.0345234
106.074	0.0935951	106.075	0.0371216
106.08	0.115656	106.081	0.0438104
106.086	0.119054	106.086	0.0421449
106.092	0.0936341	106.092	0.0332042
106.097	0.060132	106.098	0.0236907
106.103	0.0386563	106.104	0.0165355
106.109	0.0304955	106.11	0.0131511
106.115	0.0270985	106.116	0.0110325
106.121	0.0231938	106.122	0.00846095
106.127	0.0153063	106.128	0.00675544
106.133	0.0115578	106.134	0.00588936
106.139	0.0102303	106.139	0.00500995
106.145	0.00995692	106.145	0.00463687
106.151	0.00995692	106.151	0.003451
106.156	0.00792649	106.157	0.00331776
106.162	0.00644272	106.163	0.00346433
106.168	0.00640367	106.169	0.00313122
106.174	0.0090198	106.175	0.0029047
106.18	0.0072627	106.181	0.00265154
106.186	0.00737984	106.187	0.00331776
106.192	0.00851219	106.193	0.00335773
106.198	0.00855124	106.198	0.00343768
106.204	0.00819982	106.204	0.00357092
106.21	0.00698937	106.21	0.00353095
106.216	0.00741888	106.216	0.00379744
106.221	0.00620843	106.222	0.00406392
106.227	0.00558369	106.228	0.00333108
106.233	0.00652081	106.234	0.00283808
106.239	0.00671604	106.24	0.00274481
106.245	0.00663795	106.246	0.00226514
106.251	0.00648176	106.252	0.00226514
106.257	0.00511513	106.257	0.00255827
106.263	0.00620843	106.263	0.00221184
106.269	0.00706746	106.269	0.00219852
106.275	0.00468561	106.275	0.00223849
106.281	0.00394372	106.281	0.00195868
106.286	0.00394372	106.287	0.00265154
106.292	0.00374849	106.293	0.00253162
106.298	0.00437324	106.299	0.00274481
106.304	0.00406086	106.305	0.00245168
106.31	0.00382658	106.311	0.00210524
106.316	0.0048418	106.317	0.00198533
106.322	0.00480275	106.323	0.00189206
106.328	0.00429514	106.328	0.0020253
106.334	0.00406086	106.334	0.00225181
106.34	0.00343611	106.34	0.00198533
106.345	0.00468561	106.346	0.00218519
106.351	0.00523227	106.352	0.00259825
106.357	0.00695032	106.358	0.00262489
106.363	0.00632557	106.364	0.00245168
106.369	0.00531036	106.37	0.00250497
106.375	0.0054275	106.376	0.00326446
106.381	0.00449038	106.382	0.00382408
106.387	0.00285041	106.388	0.003451
106.393	0.00370944	106.393	0.00211857
106.399	0.0054275	106.399	0.00214522
106.404	0.00597415	106.405	0.0020253
106.41	0.00605225	106.411	0.00223849
106.416	0.00558369	106.417	0.00242503
106.422	0.00585701	106.423	0.00225181
106.428	0.0065989	106.429	0.00231843
106.434	0.0060132	106.435	0.00194535
106.44	0.00546655	106.441	0.00179879
106.446	0.00550559	106.447	0.00145235
106.452	0.00534941	106.453	0.00141238
106.458	0.00495894	106.458	0.00190538
106.464	0.00480275	106.464	0.00223849
106.469	0.00609129	106.47	0.00198533
106.475	0.00706746	106.476	0.00199865
106.481	0.00550559	106.482	0.00219852
106.487	0.00585701	106.488	0.00211857
106.493	0.00773126	106.494	0.00235841
106.499	0.00585701	106.5	0.00270484
106.505	0.0042561	106.506	0.00311789
106.511	0.00398277	106.512	0.00309125
106.517	0.00519322	106.517	0.00339771
106.523	0.00534941	106.523	0.00382408
106.529	0.00648176	106.529	0.00369084
106.534	0.00597415	106.535	0.00381076
106.54	0.00488085	106.541	0.00349098
106.546	0.0048418	106.547	0.00299798
106.552	0.00472466	106.553	0.00258492
106.558	0.0047637	106.559	0.00215854
106.564	0.0042561	106.565	0.00155895
106.57	0.00390468	106.571	0.00137241
106.576	0.00378754	106.577	0.00195868
106.582	0.00441228	106.582	0.00205195
106.588	0.00491989	106.588	0.00225181
106.594	0.00593511	106.594	0.00259825
106.6	0.00433419	106.6	0.002465
106.606	0.00269423	106.606	0.00233176
106.611	0.00312374	106.612	0.00229179
106.617	0.0042561	106.618	0.00166554
106.623	0.00495894	106.624	0.00199865
106.629	0.00378754	106.63	0.00238506
106.635	0.00445133	106.636	0.00247833
106.641	0.00519322	106.642	0.00219852
106.647	0.00495894	106.648	0.00255827
106.653	0.00464656	106.653	0.00245168
106.659	0.00456847	106.659	0.00186541
106.665	0.00433419	106.665	0.00162557
106.671	0.00339707	106.671	0.00185208
106.677	0.00433419	106.677	0.00195868
106.682	0.00452942	106.683	0.00189206
106.688	0.00449038	106.689	0.001972
106.694	0.00581797	106.695	0.0025716
106.7	0.00581797	106.701	0.00265154
106.706	0.00562273	106.707	0.00267819
106.712	0.00613034	106.713	0.00261157
106.718	0.00577892	106.719	0.0025183
106.724	0.00452942	106.725	0.00293135
106.73	0.00433419	106.73	0.00282476
106.736	0.00398277	106.736	0.0025716
106.742	0.00523227	106.742	0.00253162
106.748	0.00550559	106.748	0.00223849
106.753	0.00581797	106.754	0.00214522
106.759	0.00624748	106.76	0.00262489
106.765	0.00413896	106.766	0.00294468
106.771	0.00413896	106.772	0.00354427
106.777	0.00495894	106.778	0.00305127
106.783	0.00554464	106.784	0.00255827
106.789	0.00585701	106.79	0.00198533
106.795	0.00585701	106.796	0.00205195
106.801	0.00780935	106.801	0.00263822
106.807	0.0104645	106.807	0.00293135
106.813	0.0119874	106.813	0.00285141
106.819	0.0116359	106.819	0.00253162
106.824	0.0109331	106.825	0.00266487
106.83	0.00980074	106.831	0.00329111
106.836	0.00734079	106.837	0.00285141
106.842	0.00491989	106.843	0.00259825
106.848	0.00378754	106.849	0.00253162
106.854	0.00398277	106.855	0.00189206
106.86	0.00566178	106.861	0.00193203
106.866	0.00702842	106.867	0.00237173
106.872	0.00722365	106.873	0.00274481
106.878	0.00573987	106.878	0.00261157
106.884	0.00456847	106.884	0.00206527
106.89	0.0121045	106.89	0.00342435
106.895	0.0443962	106.896	0.00840765
106.901	0.0770393	106.902	0.0109793
106.907	0.0753212	106.908	0.00960685
106.913	0.0572425	106.914	0.00643565
106.919	0.0424829	106.92	0.00512987
106.925	0.0308469	106.926	0.00427711
106.931	0.0201872	106.932	0.00327779
106.937	0.0169463	106.938	0.00317119
106.943	0.0161263	106.944	0.00335773
106.949	0.0159701	106.95	0.00358425
106.955	0.0147597	106.955	0.0045436
106.961	0.015033	106.961	0.00506325
106.967	0.0152282	106.967	0.00455692
106.972	0.0115188	106.973	0.00377079
106.978	0.00972264	106.979	0.00298465
106.984	0.00800459	106.985	0.00250497
106.99	0.00792649	106.991	0.00274481
106.996	0.00983978	106.997	0.00337106
107.002	0.0135883	107.003	0.00447698
107.008	0.0156968	107.009	0.0045969
107.014	0.0144863	107.015	0.00435706
107.02	0.0139006	107.02	0.00382408
107.026	0.0138616	107.026	0.00330443
107.032	0.0146035	107.032	0.0040506
107.038	0.0272546	107.038	0.00654225
107.044	0.0498627	107.044	0.0114989
107.049	0.0650909	107.05	0.0157494
107.055	0.0764145	107.056	0.0243835
107.061	0.0951179	107.062	0.0399064
107.067	0.0999597	107.068	0.050899
107.073	0.156109	107.074	0.0998659
107.079	0.257006	107.08	0.166234
107.085	0.269696	107.086	0.168206
107.091	0.201872	107.092	0.124476
107.097	0.132486	107.098	0.08393
107.103	0.0937513	107.103	0.055829
107.109	0.0637243	107.109	0.0389204
107.115	0.0435371	107.115	0.0300863
107.121	0.0314717	107.121	0.0206261
107.127	0.0281918	107.127	0.0144836
107.132	0.0245214	107.133	0.011299
107.138	0.0201872	107.139	0.0104863
107.144	0.0174929	107.145	0.00860752
107.15	0.0130026	107.151	0.00698195
107.156	0.0114017	107.157	0.00598263
107.162	0.0123388	107.163	0.00494333
107.168	0.0126902	107.169	0.00604925
107.174	0.0107379	107.175	0.00551627
107.18	0.00769221	107.181	0.00329111
107.186	0.00987883	107.186	0.00314454
107.192	0.00999597	107.192	0.00351762
107.198	0.00898075	107.198	0.00339771
107.204	0.00913694	107.204	0.00349098
107.21	0.00874647	107.21	0.00403727
107.216	0.00773126	107.216	0.00383741
107.221	0.00827791	107.222	0.00298465
107.227	0.00890266	107.228	0.00281143
107.233	0.00827791	107.234	0.00330443
107.239	0.00679414	107.24	0.00349098
107.245	0.00706746	107.246	0.00415719
107.251	0.00620843	107.252	0.00410389
107.257	0.00558369	107.258	0.00339771
107.263	0.00593511	107.264	0.00278479
107.269	0.00573987	107.27	0.00274481
107.275	0.00398277	107.275	0.00254495
107.281	0.00538845	107.281	0.0025716
107.287	0.00698937	107.287	0.00297133
107.293	0.00734079	107.293	0.00342435
107.299	0.00835601	107.299	0.00334441
107.305	0.00788745	107.305	0.00373081
107.31	0.00663795	107.311	0.00373081
107.316	0.00577892	107.317	0.00335773
107.322	0.00550559	107.323	0.00357092
107.328	0.00691128	107.329	0.00331776
107.334	0.00745793	107.335	0.00342435
107.34	0.00538845	107.341	0.00286473
107.346	0.00480275	107.347	0.00275814
107.352	0.00421705	107.353	0.00309125
107.358	0.00527131	107.359	0.00294468
107.364	0.00613034	107.365	0.00245168
107.37	0.00597415	107.37	0.00293135
107.376	0.00691128	107.376	0.00249165
107.382	0.00597415	107.382	0.00182543
107.388	0.00597415	107.388	0.00227846
107.394	0.00839505	107.394	0.00267819
107.399	0.00698937	107.4	0.00214522
107.405	0.00531036	107.406	0.00239838
107.411	0.00445133	107.412	0.00227846
107.417	0.0054275	107.418	0.00227846
107.423	0.00589606	107.424	0.00194535
107.429	0.00449038	107.43	0.00159892
107.435	0.00316279	107.436	0.00193203
107.441	0.00437324	107.442	0.00181211
107.447	0.00519322	107.448	0.00187873
107.453	0.00597415	107.454	0.00219852
107.459	0.00624748	107.46	0.00265154
107.465	0.00531036	107.465	0.00226514
107.471	0.00562273	107.471	0.00225181
107.477	0.00722365	107.477	0.00270484
107.483	0.00679414	107.483	0.00274481
107.489	0.00671604	107.489	0.00206527
107.494	0.00823887	107.495	0.00185208
107.5	0.00749698	107.501	0.00190538
107.506	0.00566178	107.507	0.00218519
107.512	0.00320183	107.513	0.00270484
107.518	0.00285041	107.519	0.00273149
107.524	0.00511513	107.525	0.00269152
107.53	0.00613034	107.531	0.00270484
107.536	0.006677	107.537	0.00250497
107.542	0.00550559	107.543	0.00233176
107.548	0.00632557	107.549	0.0025183
107.554	0.00570083	107.555	0.00230511
107.56	0.00570083	107.56	0.00173216
107.566	0.00445133	107.566	0.00143903
107.572	0.00480275	107.572	0.00166554
107.578	0.00527131	107.578	0.00170551
107.584	0.00460752	107.584	0.00166554
107.59	0.00429514	107.59	0.0019187
107.595	0.00519322	107.596	0.00227846
107.601	0.0042561	107.602	0.00242503
107.607	0.00491989	107.608	0.00273149
107.613	0.00624748	107.614	0.00281143
107.619	0.00581797	107.62	0.00243835
107.625	0.00562273	107.626	0.00318452
107.631	0.00527131	107.632	0.00327779
107.637	0.00406086	107.638	0.00353095
107.643	0.00488085	107.644	0.00359757
107.649	0.00531036	107.65	0.00369084
107.655	0.00491989	107.656	0.00299798
107.661	0.00382658	107.662	0.00237173
107.667	0.0042561	107.667	0.00258492
107.673	0.00585701	107.673	0.00325114
107.679	0.006677	107.679	0.00351762
107.685	0.00655986	107.685	0.00278479
107.691	0.00581797	107.691	0.00223849
107.696	0.00730174	107.697	0.00221184
107.702	0.00730174	107.703	0.00225181
107.708	0.00573987	107.709	0.00234508
107.714	0.00499799	107.715	0.00277146
107.72	0.00398277	107.721	0.00310457
107.726	0.00347516	107.727	0.00279811
107.732	0.00421705	107.733	0.00341103
107.738	0.00605225	107.739	0.00278479
107.744	0.00644272	107.745	0.00249165
107.75	0.00577892	107.751	0.00187873
107.756	0.00495894	107.757	0.00193203
107.762	0.00433419	107.763	0.00214522
107.768	0.00429514	107.769	0.00245168
107.774	0.0036704	107.774	0.00225181
107.78	0.00355326	107.78	0.00206527
107.786	0.00257709	107.786	0.00167887
107.792	0.00273327	107.792	0.00215854
107.797	0.00281137	107.798	0.00250497
107.803	0.00292851	107.804	0.002465
107.809	0.00374849	107.81	0.00286473
107.815	0.00495894	107.816	0.00293135
107.821	0.00495894	107.822	0.00294468
107.827	0.00452942	107.828	0.00269152
107.833	0.00503703	107.834	0.0024117
107.839	0.00472466	107.84	0.00237173
107.845	0.00546655	107.846	0.00206527
107.851	0.00527131	107.852	0.00201197
107.857	0.00452942	107.858	0.00206527
107.863	0.00429514	107.864	0.00210524
107.869	0.00374849	107.87	0.00205195
107.875	0.00351421	107.876	0.00247833
107.881	0.00355326	107.882	0.00233176
107.887	0.00460752	107.887	0.0020786
107.893	0.00616939	107.893	0.00283808
107.899	0.00472466	107.899	0.00389071
107.905	0.00429514	107.905	0.00401062
107.91	0.00351421	107.911	0.00373081
107.916	0.00421705	107.917	0.00343768
107.922	0.0042561	107.923	0.00263822
107.928	0.00488085	107.929	0.00259825
107.934	0.00644272	107.935	0.00279811
107.94	0.00991788	107.941	0.00338438
107.946	0.0118702	107.947	0.00315787
107.952	0.0122216	107.953	0.00335773
107.958	0.0146035	107.959	0.00398398
107.964	0.0132369	107.965	0.00333108
107.97	0.00917599	107.971	0.0025716
107.976	0.00812173	107.977	0.00215854
107.982	0.00882457	107.983	0.00259825
107.988	0.0115578	107.989	0.0030113
107.994	0.0123778	107.995	0.00210524
108	0.011714	108.001	0.00187873
108.006	0.0109331	108.006	0.00230511
108.012	0.00847315	108.012	0.00317119
108.018	0.00823887	108.018	0.00418384
108.024	0.0096055	108.024	0.00482341
108.03	0.0145254	108.03	0.00477011
108.035	0.0255756	108.036	0.00756822
108.041	0.0344392	108.042	0.0103264
108.047	0.0382268	108.048	0.0108993
108.053	0.0346735	108.054	0.0101798
108.059	0.0321355	108.06	0.00971344
108.065	0.0504094	108.066	0.0142704
108.071	0.13026	108.072	0.0315387
108.077	0.198982	108.078	0.0498996
108.083	0.1966	108.084	0.0563353
108.089	0.149861	108.09	0.0469283
108.095	0.103318	108.096	0.0325647
108.101	0.070167	108.102	0.0223849
108.107	0.0494722	108.108	0.0171484
108.113	0.0343611	108.114	0.0136308
108.119	0.024248	108.12	0.0102198
108.125	0.0191329	108.126	0.0080479
108.131	0.0168682	108.132	0.00671546
108.137	0.0149549	108.137	0.00559622
108.143	0.0121045	108.143	0.00474346
108.149	0.0117531	108.149	0.00391735
108.155	0.012495	108.155	0.00331776
108.161	0.0102303	108.161	0.00302462
108.166	0.00827791	108.167	0.00325114
108.172	0.00894171	108.173	0.00277146
108.178	0.00944932	108.179	0.00274481
108.184	0.010035	108.185	0.00279811
108.19	0.00905885	108.191	0.00319784
108.196	0.00941027	108.197	0.00305127
108.202	0.00804363	108.203	0.00254495
108.208	0.00570083	108.209	0.00221184
108.214	0.00550559	108.215	0.00237173
108.22	0.00616939	108.221	0.00215854
108.226	0.0071846	108.227	0.00334441
108.232	0.00616939	108.233	0.00381076
108.238	0.00558369	108.239	0.00335773
108.244	0.00363135	108.245	0.002958
108.25	0.00370944	108.251	0.00294468
108.256	0.00343611	108.257	0.00279811
108.262	0.00445133	108.263	0.0029047
108.268	0.00382658	108.269	0.00263822
108.274	0.00491989	108.275	0.00205195
108.28	0.00449038	108.28	0.00186541
108.286	0.00464656	108.286	0.00169219
108.292	0.0047637	108.292	0.00185208
108.298	0.00378754	108.298	0.00171884
108.304	0.00382658	108.304	0.00185208
108.31	0.00503703	108.31	0.00211857
108.316	0.00538845	108.316	0.002465
108.322	0.00507608	108.322	0.00222516
108.327	0.00472466	108.328	0.00189206
108.333	0.00456847	108.334	0.00165222
108.339	0.00593511	108.34	0.00146568
108.345	0.0071846	108.346	0.00126581
108.351	0.00593511	108.352	0.00131911
108.357	0.00421705	108.358	0.00166554
108.363	0.00339707	108.364	0.00181211
108.369	0.00503703	108.37	0.00151897
108.375	0.00589606	108.376	0.00155895
108.381	0.00648176	108.382	0.00165222
108.387	0.00663795	108.388	0.00187873
108.393	0.00632557	108.394	0.00229179
108.399	0.0078484	108.4	0.00239838
108.405	0.00788745	108.406	0.00238506
108.411	0.0054275	108.412	0.00157227
108.417	0.00613034	108.418	0.00141238
108.423	0.00714556	108.424	0.00174549
108.429	0.00870743	108.43	0.00226514
108.435	0.00878552	108.436	0.00234508
108.441	0.00777031	108.441	0.00249165
108.447	0.00757507	108.447	0.00201197
108.453	0.00671604	108.453	0.00223849
108.459	0.00675509	108.459	0.00299798
108.465	0.00706746	108.465	0.00331776
108.471	0.00683318	108.471	0.00357092
108.477	0.00691128	108.477	0.00389071
108.483	0.00753602	108.483	0.00353095
108.489	0.00749698	108.489	0.00206527
108.494	0.00628653	108.495	0.00205195
108.5	0.00441228	108.501	0.00226514
108.506	0.00370944	108.507	0.00267819
108.512	0.0047637	108.513	0.00277146
108.518	0.00394372	108.519	0.00242503
108.524	0.0036704	108.525	0.00221184
108.53	0.00472466	108.531	0.00206527
108.536	0.00648176	108.537	0.00226514
108.542	0.00648176	108.543	0.00238506
108.548	0.00679414	108.549	0.00262489
108.554	0.00507608	108.555	0.0024117
108.56	0.00456847	108.561	0.00221184
108.566	0.00452942	108.567	0.00217187
108.572	0.00452942	108.573	0.00215854
108.578	0.0042561	108.579	0.00231843
108.584	0.00519322	108.585	0.00217187
108.59	0.00605225	108.591	0.00187873
108.596	0.00616939	108.597	0.00174549
108.602	0.00538845	108.603	0.0019187
108.608	0.00550559	108.609	0.00245168
108.614	0.00570083	108.615	0.00283808
108.62	0.00640367	108.62	0.002465
108.626	0.0054275	108.626	0.00186541
108.632	0.00562273	108.632	0.00183876
108.638	0.0054275	108.638	0.00127914
108.644	0.00523227	108.644	0.00177214
108.65	0.00640367	108.65	0.00218519
108.656	0.00589606	108.656	0.00237173
108.662	0.00456847	108.662	0.00279811
108.668	0.00456847	108.668	0.00395733
108.674	0.00409991	108.674	0.00342435
108.68	0.0048418	108.68	0.00299798
108.685	0.00663795	108.686	0.00225181
108.691	0.00663795	108.692	0.002465
108.697	0.00632557	108.698	0.00231843
108.703	0.0065989	108.704	0.0015856
108.709	0.00433419	108.71	0.00139906
108.715	0.00390468	108.716	0.00174549
108.721	0.00503703	108.722	0.00161224
108.727	0.00390468	108.728	0.00255827
108.733	0.00347516	108.734	0.00269152
108.739	0.00320183	108.74	0.00297133
108.745	0.00355326	108.746	0.00261157
108.751	0.00456847	108.752	0.00233176
108.757	0.00437324	108.758	0.00275814
108.763	0.00378754	108.764	0.00281143
108.769	0.00316279	108.77	0.00225181
108.775	0.00312374	108.776	0.00193203
108.781	0.0024209	108.782	0.00139906
108.787	0.00335802	108.788	0.00185208
108.793	0.00593511	108.794	0.0025716
108.799	0.00589606	108.8	0.00273149
108.805	0.00593511	108.806	0.0024117
108.811	0.00616939	108.811	0.00193203
108.817	0.00531036	108.817	0.00149233
108.823	0.00511513	108.823	0.00154562
108.829	0.00491989	108.829	0.00163889
108.835	0.00613034	108.835	0.001479
108.841	0.00566178	108.841	0.00189206
108.847	0.00456847	108.847	0.00223849
108.853	0.00429514	108.853	0.00269152
108.859	0.00421705	108.859	0.00377079
108.865	0.00355326	108.865	0.00322449
108.871	0.00343611	108.871	0.00269152
108.877	0.00386563	108.877	0.00259825
108.883	0.00534941	108.883	0.00255827
108.889	0.0132759	108.889	0.00462354
108.894	0.0422876	108.895	0.0109659
108.9	0.0658719	108.901	0.0139373
108.906	0.0614986	108.907	0.0120585
108.912	0.0429514	108.913	0.00879406
108.918	0.0306908	108.919	0.00659555
108.924	0.0203043	108.925	0.00489003
108.93	0.0148768	108.931	0.0045436
108.936	0.017571	108.937	0.0039973
108.942	0.0173368	108.943	0.00349098
108.948	0.0182348	108.949	0.00600927
108.954	0.0291679	108.955	0.00946028
108.96	0.035064	108.961	0.0104996
108.966	0.0279965	108.967	0.00928706
108.972	0.0194453	108.973	0.0070086
108.978	0.0137054	108.979	0.00538303
108.984	0.0106988	108.985	0.00426379
108.99	0.0101522	108.991	0.00371749
108.996	0.00948836	108.997	0.00366419
109.002	0.0127683	109.003	0.00386406
109.008	0.0134711	109.009	0.00442368
109.014	0.0157358	109.015	0.0118986
109.02	0.0342831	109.021	0.0286207
109.026	0.0518541	109.027	0.0356826
109.032	0.0520884	109.033	0.0283942
109.038	0.040921	109.039	0.0195601
109.044	0.0324869	109.045	0.0147367
109.05	0.0301051	109.051	0.0134043
109.056	0.0365087	109.057	0.015283
109.062	0.0761802	109.063	0.030113
109.068	0.156031	109.069	0.0553893
109.074	0.186058	109.075	0.06421
109.08	0.154157	109.081	0.0554426
109.086	0.197147	109.087	0.11812
109.092	0.473793	109.093	0.349044
109.098	0.689019	109.099	0.504273
109.104	0.627169	109.105	0.448004
109.11	0.442439	109.111	0.307246
109.116	0.293514	109.117	0.201411
109.122	0.196444	109.123	0.133883
109.128	0.137757	109.128	0.0963083
109.134	0.106207	109.134	0.0694997
109.14	0.0778202	109.14	0.0457558
109.146	0.0498237	109.146	0.0328845
109.152	0.0335412	109.152	0.0256493
109.158	0.0306127	109.158	0.0201997
109.164	0.0260051	109.164	0.0171751
109.17	0.0215538	109.17	0.0141904
109.176	0.0159311	109.176	0.0131911
109.182	0.0178444	109.182	0.0131378
109.188	0.0235061	109.188	0.016309
109.194	0.0201481	109.194	0.0108194
109.2	0.0119874	109.2	0.00686203
109.206	0.00823887	109.206	0.00711519
109.212	0.00999597	109.212	0.00851425
109.218	0.0101522	109.218	0.00671546
109.224	0.0110112	109.224	0.00518317
109.23	0.00964455	109.23	0.00442368
109.236	0.00714556	109.236	0.00417052
109.242	0.00933218	109.242	0.00427711
109.248	0.0101522	109.248	0.00481008
109.254	0.00937122	109.254	0.00429044
109.259	0.00745793	109.26	0.00377079
109.265	0.00558369	109.266	0.00335773
109.271	0.00741888	109.272	0.00366419
109.277	0.00917599	109.278	0.00381076
109.283	0.00882457	109.284	0.00326446
109.289	0.00757507	109.29	0.00285141
109.295	0.00609129	109.296	0.00281143
109.301	0.00620843	109.302	0.00282476
109.307	0.00698937	109.308	0.00330443
109.313	0.00691128	109.314	0.00398398
109.319	0.00761412	109.32	0.00431708
109.325	0.00714556	109.326	0.00359757
109.331	0.00527131	109.332	0.00374414
109.337	0.00577892	109.338	0.00362422
109.343	0.00445133	109.344	0.00391735
109.349	0.00374849	109.35	0.00313122
109.355	0.00468561	109.356	0.00277146
109.361	0.00519322	109.362	0.00294468
109.367	0.00823887	109.368	0.00265154
109.373	0.00964455	109.374	0.00262489
109.379	0.00921503	109.38	0.00279811
109.385	0.00933218	109.386	0.0030646
109.391	0.00859029	109.392	0.00319784
109.397	0.00663795	109.398	0.00319784
109.403	0.00644272	109.404	0.00321116
109.409	0.00585701	109.41	0.00282476
109.415	0.00796554	109.416	0.00334441
109.421	0.00706746	109.422	0.00317119
109.427	0.00855124	109.428	0.002958
109.433	0.00980074	109.434	0.00327779
109.439	0.00769221	109.44	0.00369084
109.445	0.00581797	109.446	0.00319784
109.451	0.00613034	109.452	0.00263822
109.457	0.00507608	109.458	0.00309125
109.463	0.00613034	109.464	0.00358425
109.469	0.00671604	109.47	0.00293135
109.475	0.00409991	109.476	0.00334441
109.481	0.00378754	109.482	0.00370416
109.487	0.00409991	109.488	0.00327779
109.493	0.0047637	109.494	0.00347765
109.499	0.00570083	109.5	0.00354427
109.505	0.00507608	109.506	0.00369084
109.511	0.00456847	109.512	0.00366419
109.517	0.00581797	109.518	0.00322449
109.523	0.00589606	109.524	0.00315787
109.529	0.00554464	109.53	0.00281143
109.535	0.00499799	109.536	0.00227846
109.541	0.00573987	109.542	0.00221184
109.547	0.00628653	109.548	0.00255827
109.553	0.00570083	109.554	0.00269152
109.559	0.00624748	109.56	0.00205195
109.565	0.00636462	109.566	0.0020253
109.571	0.00566178	109.572	0.002465
109.577	0.00589606	109.578	0.00174549
109.583	0.00585701	109.584	0.00185208
109.589	0.00460752	109.59	0.0029047
109.595	0.00445133	109.596	0.00351762
109.601	0.00538845	109.602	0.00343768
109.607	0.00554464	109.608	0.00262489
109.613	0.00644272	109.614	0.00245168
109.619	0.00570083	109.62	0.00275814
109.625	0.00507608	109.626	0.00313122
109.631	0.006677	109.632	0.00299798
109.637	0.00788745	109.638	0.00347765
109.643	0.00874647	109.644	0.00334441
109.649	0.00663795	109.65	0.00349098
109.655	0.00499799	109.656	0.00375746
109.661	0.00433419	109.662	0.00362422
109.667	0.00308469	109.668	0.00358425
109.673	0.00421705	109.674	0.00343768
109.679	0.00558369	109.68	0.00413054
109.685	0.006677	109.686	0.00395733
109.691	0.0072627	109.692	0.00294468
109.697	0.00624748	109.698	0.00249165
109.703	0.00671604	109.704	0.00195868
109.709	0.00534941	109.71	0.00189206
109.715	0.00573987	109.716	0.00189206
109.721	0.00605225	109.722	0.00225181
109.727	0.00511513	109.728	0.00229179
109.733	0.00613034	109.734	0.00209192
109.739	0.00675509	109.74	0.00218519
109.745	0.0078484	109.746	0.00239838
109.751	0.00839505	109.752	0.00250497
109.757	0.00745793	109.758	0.00263822
109.763	0.00652081	109.764	0.00259825
109.769	0.00613034	109.77	0.00254495
109.775	0.00734079	109.776	0.00283808
109.781	0.00765317	109.782	0.00361089
109.787	0.00624748	109.788	0.00429044
109.793	0.00687223	109.794	0.00390403
109.799	0.00847315	109.8	0.00325114
109.805	0.00722365	109.806	0.00273149
109.811	0.00550559	109.812	0.00238506
109.817	0.00491989	109.818	0.00275814
109.823	0.00456847	109.824	0.00323781
109.829	0.0035923	109.83	0.00365087
109.835	0.00503703	109.836	0.00331776
109.841	0.0078484	109.842	0.00298465
109.847	0.00722365	109.848	0.00254495
109.853	0.00581797	109.854	0.00245168
109.859	0.00456847	109.86	0.00273149
109.865	0.00363135	109.866	0.00266487
109.871	0.00394372	109.872	0.0025183
109.877	0.00652081	109.878	0.00261157
109.883	0.00550559	109.884	0.0025716
109.889	0.00382658	109.89	0.00302462
109.895	0.00503703	109.896	0.00235841
109.901	0.00515417	109.902	0.00205195
109.907	0.0036704	109.908	0.00250497
109.913	0.0048418	109.914	0.00283808
109.919	0.00613034	109.92	0.00266487
109.925	0.00948836	109.926	0.00326446
109.931	0.0468171	109.932	0.0102198
109.937	0.105465	109.938	0.0213323
109.943	0.123583	109.944	0.0233176
109.949	0.100116	109.95	0.0184542
109.955	0.0697375	109.956	0.0136175
109.961	0.050097	109.962	0.0111658
109.967	0.0364306	109.968	0.00824776
109.973	0.0262785	109.974	0.00560954
109.979	0.0189377	109.98	0.00455692
109.985	0.0140959	109.986	0.00362422
109.991	0.0109721	109.992	0.00330443
109.997	0.0127683	109.998	0.00333108
110.003	0.0115578	110.004	0.00353095
110.009	0.00972264	110.01	0.00391735
110.015	0.0104645	110.016	0.00447698
110.021	0.0110502	110.022	0.00535638
110.027	0.0164777	110.028	0.0075549
110.033	0.0174929	110.034	0.00811452
110.039	0.0172196	110.04	0.00650228
110.045	0.0320964	110.046	0.0115655
110.051	0.0773126	110.052	0.0294201
110.057	0.103396	110.058	0.0407325
110.063	0.0887533	110.064	0.0370816
110.069	0.0700889	110.07	0.0297932
110.075	0.0610691	110.076	0.0249698
110.081	0.0502141	110.082	0.0210391
110.087	0.0458799	110.088	0.0225448
110.093	0.066809	110.094	0.0422115
110.099	0.111283	110.1	0.0664351
110.105	0.120381	110.106	0.0691666
110.111	0.0928532	110.112	0.0530575
110.117	0.0648176	110.118	0.0359224
110.123	0.0466609	110.124	0.0255694
110.129	0.0312374	110.13	0.0194935
110.135	0.0216319	110.136	0.0147367
110.141	0.0181958	110.142	0.0100998
110.147	0.0163215	110.148	0.00778141
110.153	0.0132759	110.154	0.00603592
110.159	0.0116359	110.16	0.00519649
110.165	0.0103083	110.166	0.00434373
110.171	0.00921503	110.172	0.00406392
110.177	0.00898075	110.178	0.00387738
110.183	0.0096055	110.184	0.00349098
110.189	0.00933218	110.19	0.00406392
110.195	0.00679414	110.196	0.00487671
110.201	0.00581797	110.202	0.00371749
110.207	0.00640367	110.208	0.00347765
110.213	0.00593511	110.214	0.00386406
110.219	0.00675509	110.22	0.00286473
110.225	0.00683318	110.226	0.00215854
110.231	0.00655986	110.232	0.00223849
110.237	0.00648176	110.238	0.00281143
110.243	0.00765317	110.244	0.00302462
110.249	0.00765317	110.25	0.00302462
110.256	0.00741888	110.256	0.00262489
110.262	0.00519322	110.262	0.00285141
110.268	0.00519322	110.268	0.00283808
110.274	0.00491989	110.274	0.00223849
110.28	0.0054275	110.28	0.00206527
110.286	0.00472466	110.286	0.00195868
110.292	0.0042561	110.292	0.00162557
110.298	0.00523227	110.298	0.00209192
110.304	0.00491989	110.304	0.00289138
110.31	0.00597415	110.31	0.00354427
110.316	0.00648176	110.316	0.00269152
110.322	0.00831696	110.322	0.00230511
110.328	0.00941027	110.328	0.00302462
110.334	0.00882457	110.334	0.00271816
110.34	0.00941027	110.341	0.00263822
110.346	0.00792649	110.347	0.00285141
110.352	0.00691128	110.353	0.00298465
110.358	0.00722365	110.359	0.00318452
110.364	0.00609129	110.365	0.00279811
110.37	0.00437324	110.371	0.00266487
110.376	0.0042561	110.377	0.00237173
110.382	0.00554464	110.383	0.00263822
110.388	0.00702842	110.389	0.00199865
110.394	0.00679414	110.395	0.00175881
110.4	0.00523227	110.401	0.00178546
110.406	0.00472466	110.407	0.00227846
110.412	0.00491989	110.413	0.00227846
110.418	0.00593511	110.419	0.00254495
110.424	0.00577892	110.425	0.00227846
110.43	0.00613034	110.431	0.00217187
110.436	0.00671604	110.437	0.00217187
110.442	0.00702842	110.443	0.00167887
110.448	0.00613034	110.449	0.00189206
110.454	0.00605225	110.455	0.00254495
110.46	0.00866838	110.461	0.00259825
110.466	0.00913694	110.467	0.00243835
110.472	0.00671604	110.473	0.00243835
110.478	0.00609129	110.479	0.00249165
110.484	0.00687223	110.485	0.00223849
110.49	0.00597415	110.491	0.00217187
110.496	0.00812173	110.497	0.00210524
110.502	0.00734079	110.503	0.00230511
110.508	0.00636462	110.509	0.0019187
110.514	0.00777031	110.515	0.00187873
110.52	0.00898075	110.521	0.00239838
110.526	0.00730174	110.527	0.00242503
110.532	0.00511513	110.533	0.0025716
110.538	0.00511513	110.539	0.00275814
110.544	0.00495894	110.545	0.00250497
110.55	0.00499799	110.551	0.00222516
110.556	0.00616939	110.557	0.00214522
110.562	0.00472466	110.563	0.00223849
110.569	0.0035923	110.569	0.002465
110.575	0.00378754	110.575	0.00253162
110.581	0.00456847	110.581	0.00274481
110.587	0.004178	110.587	0.00281143
110.593	0.00445133	110.593	0.00287806
110.599	0.00597415	110.599	0.0030113
110.605	0.00558369	110.605	0.00247833
110.611	0.00550559	110.611	0.00174549
110.617	0.0047637	110.617	0.00178546
110.623	0.00566178	110.623	0.00245168
110.629	0.00644272	110.629	0.00263822
110.635	0.00624748	110.635	0.00265154
110.641	0.00702842	110.641	0.00229179
110.647	0.0072627	110.647	0.00213189
110.653	0.00613034	110.654	0.00231843
110.659	0.00550559	110.66	0.00209192
110.665	0.00468561	110.666	0.00243835
110.671	0.00609129	110.672	0.00339771
110.677	0.00562273	110.678	0.00307792
110.683	0.00445133	110.684	0.00258492
110.689	0.00558369	110.69	0.00285141
110.695	0.00628653	110.696	0.00271816
110.701	0.00675509	110.702	0.00178546
110.707	0.00589606	110.708	0.00179879
110.713	0.00519322	110.714	0.00250497
110.719	0.0047637	110.72	0.00323781
110.725	0.00628653	110.726	0.00263822
110.731	0.00605225	110.732	0.00205195
110.737	0.0054275	110.738	0.00323781
110.743	0.00433419	110.744	0.00317119
110.749	0.0047637	110.75	0.00271816
110.755	0.00663795	110.756	0.00219852
110.761	0.0072627	110.762	0.00243835
110.767	0.00577892	110.768	0.00254495
110.773	0.00495894	110.774	0.001972
110.779	0.00523227	110.78	0.00159892
110.785	0.00675509	110.786	0.00171884
110.791	0.0065989	110.792	0.00214522
110.797	0.0054275	110.798	0.00270484
110.803	0.00480275	110.804	0.00333108
110.81	0.00402182	110.81	0.00331776
110.816	0.00445133	110.816	0.00286473
110.822	0.00573987	110.822	0.00279811
110.828	0.00655986	110.828	0.00243835
110.834	0.00499799	110.834	0.00183876
110.84	0.0047637	110.84	0.0020786
110.846	0.0047637	110.846	0.00183876
110.852	0.00550559	110.853	0.00249165
110.858	0.00683318	110.859	0.0029047
110.864	0.00616939	110.865	0.00326446
110.87	0.00409991	110.871	0.00273149
110.876	0.00413896	110.877	0.00263822
110.882	0.00523227	110.883	0.00262489
110.888	0.00671604	110.889	0.00261157
110.894	0.00687223	110.895	0.0024117
110.9	0.00691128	110.901	0.00194535
110.906	0.00687223	110.907	0.00149233
110.912	0.00757507	110.913	0.00183876
110.918	0.00632557	110.919	0.00253162
110.924	0.00687223	110.925	0.00261157
110.93	0.00765317	110.931	0.00263822
110.936	0.00851219	110.937	0.00311789
110.942	0.010894	110.943	0.00243835
110.948	0.015072	110.949	0.00171884
110.954	0.0160873	110.955	0.00198533
110.96	0.015072	110.961	0.00225181
110.966	0.012495	110.967	0.00285141
110.972	0.012534	110.973	0.00326446
110.978	0.0111674	110.979	0.00323781
110.984	0.00909789	110.985	0.00253162
110.99	0.0072627	110.991	0.00302462
110.997	0.00859029	110.997	0.00479676
111.003	0.0146425	111.003	0.00712852
111.009	0.0211243	111.009	0.00883403
111.015	0.024209	111.015	0.00910052
111.021	0.0273327	111.021	0.00722179
111.027	0.0261223	111.027	0.00654225
111.033	0.034205	111.034	0.0138573
111.039	0.0597806	111.04	0.0221184
111.045	0.0973045	111.046	0.0302596
111.051	0.116555	111.052	0.0353761
111.057	0.104723	111.058	0.0313655
111.063	0.0894561	111.064	0.0259425
111.069	0.107925	111.07	0.0413587
111.075	0.204956	111.076	0.0940032
111.081	0.59394	111.082	0.231963
111.087	0.96098	111.088	0.334454
111.093	0.928415	111.094	0.299464
111.099	0.683709	111.1	0.217706
111.105	0.556026	111.106	0.214495
111.111	0.526897	111.112	0.240544
111.117	0.445367	111.118	0.213363
111.123	0.322839	111.124	0.153643
111.129	0.214835	111.13	0.101398
111.135	0.148846	111.136	0.0683805
111.141	0.112259	111.142	0.0498996
111.147	0.0857076	111.148	0.0401196
111.153	0.0620063	111.154	0.030113
111.16	0.0398667	111.16	0.0208393
111.166	0.0304565	111.166	0.0164023
111.172	0.0311203	111.172	0.0146168
111.178	0.035103	111.178	0.0150565
111.184	0.0260832	111.184	0.0110192
111.19	0.0137445	111.19	0.00818114
111.196	0.0114797	111.197	0.00766149
111.202	0.016673	111.203	0.00948693
111.208	0.0170244	111.209	0.00850093
111.214	0.0132369	111.215	0.00600927
111.22	0.0115578	111.221	0.00453027
111.226	0.0102303	111.227	0.00393068
111.232	0.011714	111.233	0.00421049
111.238	0.0126902	111.239	0.00407725
111.244	0.0134321	111.245	0.00409057
111.25	0.0139397	111.251	0.00369084
111.256	0.0102303	111.257	0.00331776
111.262	0.00878552	111.263	0.00311789
111.268	0.00800459	111.269	0.00375746
111.274	0.00827791	111.275	0.00453027
111.28	0.00816077	111.281	0.00414387
111.286	0.00683318	111.287	0.0035576
111.293	0.00788745	111.293	0.00341103
111.299	0.00554464	111.299	0.00370416
111.305	0.006677	111.305	0.00390403
111.311	0.00749698	111.311	0.00321116
111.317	0.00616939	111.317	0.00418384
111.323	0.00741888	111.323	0.00491668
111.329	0.00788745	111.329	0.00421049
111.335	0.00780935	111.335	0.00353095
111.341	0.00714556	111.341	0.00258492
111.347	0.00616939	111.347	0.00233176
111.353	0.00550559	111.354	0.00313122
111.359	0.00730174	111.36	0.003944
111.365	0.00823887	111.366	0.00331776
111.371	0.00593511	111.372	0.00351762
111.377	0.00687223	111.378	0.00358425
111.383	0.00655986	111.384	0.0035043
111.389	0.00761412	111.39	0.00377079
111.395	0.00761412	111.396	0.00317119
111.401	0.00831696	111.402	0.00269152
111.407	0.00987883	111.408	0.00287806
111.413	0.00952741	111.414	0.00299798
111.419	0.010816	111.42	0.00311789
111.425	0.011714	111.426	0.00286473
111.431	0.0110502	111.432	0.00273149
111.438	0.00980074	111.438	0.00230511
111.444	0.00757507	111.444	0.00250497
111.45	0.00683318	111.45	0.00238506
111.456	0.00605225	111.456	0.00303795
111.462	0.00593511	111.462	0.00389071
111.468	0.00519322	111.469	0.00357092
111.474	0.00441228	111.475	0.00322449
111.48	0.00363135	111.481	0.00335773
111.486	0.00374849	111.487	0.00305127
111.492	0.004178	111.493	0.00297133
111.498	0.00464656	111.499	0.00337106
111.504	0.00495894	111.505	0.00365087
111.51	0.00503703	111.511	0.00319784
111.516	0.00495894	111.517	0.00311789
111.522	0.00534941	111.523	0.00401062
111.528	0.00737984	111.529	0.00385073
111.534	0.00628653	111.535	0.0029047
111.54	0.00605225	111.541	0.00291803
111.546	0.00710651	111.547	0.00282476
111.552	0.0072627	111.553	0.00267819
111.558	0.00827791	111.559	0.00239838
111.564	0.00866838	111.565	0.00282476
111.571	0.00679414	111.571	0.00233176
111.577	0.00609129	111.577	0.00273149
111.583	0.00640367	111.583	0.00329111
111.589	0.00480275	111.589	0.00299798
111.595	0.00523227	111.596	0.00203862
111.601	0.00609129	111.602	0.00229179
111.607	0.00620843	111.608	0.00265154
111.613	0.00472466	111.614	0.00238506
111.619	0.00378754	111.62	0.00223849
111.625	0.00402182	111.626	0.0025183
111.631	0.00351421	111.632	0.00283808
111.637	0.00347516	111.638	0.00321116
111.643	0.00468561	111.644	0.00291803
111.649	0.00480275	111.65	0.002465
111.655	0.00441228	111.656	0.00234508
111.661	0.00538845	111.662	0.00255827
111.667	0.0072627	111.668	0.00242503
111.674	0.00761412	111.674	0.00237173
111.68	0.00675509	111.68	0.00258492
111.686	0.00683318	111.686	0.00230511
111.692	0.00581797	111.692	0.00186541
111.698	0.00562273	111.698	0.00201197
111.704	0.00577892	111.704	0.00238506
111.71	0.00577892	111.71	0.00218519
111.716	0.0054275	111.716	0.00238506
111.722	0.00491989	111.723	0.00279811
111.728	0.00581797	111.729	0.00325114
111.734	0.0054275	111.735	0.00298465
111.74	0.00566178	111.741	0.00333108
111.746	0.00413896	111.747	0.00286473
111.752	0.00558369	111.753	0.00270484
111.758	0.00620843	111.759	0.00265154
111.764	0.00616939	111.765	0.00238506
111.77	0.00714556	111.771	0.00171884
[truncated: 154,290 more rows]
