# Supplementary material for: Accelerating the discovery of alkyl halide-derived natural products using halide depletion
Source: Nat Chem. 2024 Jan 12;16(2):173–82. doi: 10.1038/s41557-023-01390-z (PMC10849952; doi:10.1038/s41557-023-01390-z)
Supplement: Supplementary file 6 — Extracted ion chromatograms. [file 41557_2023_1390_MOESM6_ESM.xlsx]

## Sheet: Fig5_a
n = 1 time	n = 1 intensity	n = 2 time	n = 2 intensity	n = 3 time	n = 3 intensity	n = 4 time	n = 4 intensity	n = 5 time	n = 5 intensity	n = 6 time	n = 6 intensity	n = 7 time	n = 7 intensity	n = 8 time	n = 8 intensity
0.042	0	0.046	0	0.046	0	0.046	0	0.046	0	0.046	0	0.046	0	0.046	0
0.051	0	0.054	0	0.054	0	0.054	0	0.054	0	0.054	0	0.054	0	0.054	0
0.059	0	0.063	0	0.063	0	0.063	0	0.063	0	0.063	0	0.063	0	0.063	0
0.067	0	0.071	0	0.071	0	0.071	0	0.071	0	0.071	0	0.071	0	0.071	0
0.075	0	0.079	0	0.079	0	0.079	0	0.079	0	0.079	0	0.079	0	0.079	0
0.084	0	0.087	0	0.087	0	0.087	0	0.087	0	0.087	0	0.087	0	0.087	0
0.092	0	0.096	0	0.096	0	0.096	0	0.096	0	0.096	0	0.096	0	0.096	0
0.1	0	0.104	0	0.104	0	0.104	0	0.104	0	0.104	0	0.104	0	0.104	0
0.108	0	0.112	0	0.112	0	0.112	0	0.112	0	0.112	0	0.112	0	0.112	0
0.117	0	0.121	0	0.121	0	0.121	0	0.121	0	0.121	0	0.121	0	0.121	0
0.125	0	0.129	0	0.129	0	0.129	0	0.129	0	0.129	0	0.129	0	0.129	0
0.133	0	0.137	0	0.137	0	0.137	0	0.137	0	0.137	0	0.137	0	0.137	0
0.142	0	0.145	0	0.145	0	0.145	0	0.145	0	0.145	0	0.145	0	0.145	0
0.15	0	0.154	0	0.154	0	0.154	0	0.154	0	0.154	0	0.154	0	0.154	0
0.158	0	0.162	0	0.162	0	0.162	0	0.162	0	0.162	0	0.162	0	0.162	0
0.166	0	0.17	0	0.17	0	0.17	0	0.17	0	0.17	0	0.17	0	0.17	0
0.175	0	0.178	0	0.178	0	0.178	0	0.178	0	0.178	0	0.178	0	0.178	0
0.183	0	0.187	0	0.187	0	0.187	0	0.187	0	0.187	0	0.187	0	0.187	0
0.191	0	0.195	0	0.195	0	0.195	0	0.195	0	0.195	0	0.195	0	0.195	0
0.199	0	0.203	0	0.203	0	0.203	0	0.203	0	0.203	0	0.203	0	0.203	0
0.208	0	0.212	0	0.212	0	0.212	0	0.212	0	0.212	0	0.212	0	0.212	0
0.216	0	0.22	0	0.22	0	0.22	0	0.22	0	0.22	0	0.22	0	0.22	0
0.224	0	0.228	0	0.228	0	0.228	0	0.228	0	0.228	0	0.228	0	0.228	0
0.232	0	0.236	0	0.236	0	0.236	0	0.236	0	0.236	0	0.236	0	0.236	0
0.241	0	0.245	0	0.245	0	0.245	0	0.245	0	0.245	0	0.245	0	0.245	0
0.249	0	0.253	0	0.253	0	0.253	0	0.253	0	0.253	0	0.253	0	0.253	0
0.257	0	0.261	0	0.261	0	0.261	0	0.261	0	0.261	0	0.261	0	0.261	0
0.266	0	0.269	0	0.269	0	0.269	0	0.269	0	0.269	0	0.269	0	0.269	0
0.274	0	0.278	0	0.278	0	0.278	0	0.278	0	0.278	0	0.278	0	0.278	0
0.282	0	0.286	0	0.286	0	0.286	0	0.286	0	0.286	0	0.286	0	0.286	0
0.29	0	0.294	0	0.294	0	0.294	0	0.294	0	0.294	0	0.294	0	0.294	0
0.299	0	0.303	0	0.303	0	0.303	0	0.303	0	0.303	0	0.303	0	0.303	0
0.307	0	0.311	0	0.311	0	0.311	0	0.311	0	0.311	0	0.311	0	0.311	0
0.315	0	0.319	0	0.319	0	0.319	0	0.319	0	0.319	0	0.319	0	0.319	0
0.323	0	0.327	0	0.327	0	0.327	0	0.327	0	0.327	0	0.327	0	0.327	0
0.332	0	0.336	0	0.336	0	0.336	0	0.336	0	0.336	0	0.336	0	0.336	0
0.34	0	0.344	0	0.344	0	0.344	0	0.344	0	0.344	0	0.344	0	0.344	0
0.348	0	0.352	0	0.352	0	0.352	0	0.352	0	0.352	0	0.352	0	0.352	0
0.356	0	0.36	0	0.36	0	0.36	0	0.36	0	0.36	0	0.36	0	0.36	0
0.365	0	0.369	0	0.369	0	0.369	0	0.369	0	0.369	0	0.369	0	0.369	0
0.373	0	0.377	0	0.377	0	0.377	0	0.377	0	0.377	0	0.377	0	0.377	0
0.381	0	0.385	0	0.385	0	0.385	0	0.385	0	0.385	0	0.385	0	0.385	0
0.39	0	0.394	0	0.394	0	0.394	0	0.394	0	0.394	0	0.394	0	0.394	0
0.398	0	0.402	0	0.402	0	0.402	0	0.402	0	0.402	0	0.402	0	0.402	0
0.406	0	0.41	0	0.41	0	0.41	0	0.41	0	0.41	0	0.41	0	0.41	0
0.414	0	0.418	0	0.418	0	0.418	0	0.418	0	0.418	0	0.418	0	0.418	0
0.423	0	0.427	0	0.427	0	0.427	0	0.427	0	0.427	0	0.427	0	0.427	0
0.431	0	0.435	0	0.435	0	0.435	0	0.435	0	0.435	0	0.435	0	0.435	0
0.439	0	0.443	0	0.443	0	0.443	0	0.443	0	0.443	0	0.443	0	0.443	0
0.447	0	0.451	0	0.451	0	0.451	0	0.451	0	0.451	0	0.451	0	0.451	0
0.456	0	0.46	0	0.46	0	0.46	0	0.46	0	0.46	0	0.46	0	0.46	0
0.464	0	0.468	0	0.468	0	0.468	0	0.468	0	0.468	0	0.468	0	0.468	0
0.472	0	0.476	0	0.476	0	0.476	0	0.476	0	0.476	0	0.476	0	0.476	0
0.48	0	0.485	0	0.485	0	0.485	0	0.485	0	0.485	0	0.485	0	0.485	0
0.489	0	0.493	0	0.493	0	0.493	0	0.493	0	0.493	0	0.493	0	0.493	0
0.497	0	0.501	0	0.501	0	0.501	0	0.501	0	0.501	0	0.501	0	0.501	0
0.505	0	0.509	0	0.509	0	0.509	0	0.509	0	0.509	0	0.509	0	0.509	0
0.514	0	0.518	0	0.518	0	0.518	0	0.518	0	0.518	0	0.518	0	0.518	0
0.522	0	0.526	0	0.526	0	0.526	0	0.526	0	0.526	0	0.526	0	0.526	0
0.53	0	0.534	0	0.534	0	0.534	0	0.534	0	0.534	0	0.534	0	0.534	0
0.538	0	0.542	0	0.542	0	0.542	0	0.542	0	0.542	0	0.542	0	0.542	0
0.547	0	0.551	0	0.551	0	0.551	0	0.551	0	0.551	0	0.551	0	0.551	0
0.555	0	0.559	0	0.559	0	0.559	0	0.559	0	0.559	0	0.559	0	0.559	0
0.563	0	0.567	0	0.567	0	0.567	0	0.567	0	0.567	0	0.567	0	0.567	0
0.571	0	0.576	0	0.576	0	0.576	0	0.576	0	0.576	0	0.576	0	0.576	0
0.58	0	0.584	0	0.584	0	0.584	0	0.584	0	0.584	0	0.584	0	0.584	0
0.588	0	0.592	0	0.592	0	0.592	0	0.592	0	0.592	0	0.592	0	0.592	0
0.596	0	0.6	0	0.6	0	0.6	0	0.6	0	0.6	0	0.6	0	0.6	0
0.605	0	0.609	0	0.609	0	0.609	0	0.609	0	0.609	0	0.609	0	0.609	0
0.613	0	0.617	0	0.617	0	0.617	0	0.617	0	0.617	0	0.617	0	0.617	0
0.621	0	0.625	0	0.625	0	0.625	0	0.625	0	0.625	0	0.625	0	0.625	0
0.629	0	0.633	0	0.633	0	0.633	0	0.633	0	0.633	0	0.633	0	0.633	0
0.638	0	0.642	0	0.642	0	0.642	0	0.642	0	0.642	0	0.642	0	0.642	0
0.646	0	0.65	0	0.65	0	0.65	0	0.65	0	0.65	0	0.65	0	0.65	0
0.654	0	0.658	0	0.658	0	0.658	0	0.658	0	0.658	0	0.658	0	0.658	0
0.662	0	0.667	0	0.667	0	0.667	0	0.667	0	0.667	0	0.667	0	0.667	0
0.671	0	0.675	0	0.675	0	0.675	0	0.675	0	0.675	0	0.675	0	0.675	0
0.679	0	0.683	0	0.683	0	0.683	0	0.683	0	0.683	0	0.683	0	0.683	0
0.687	0	0.691	0	0.691	0	0.691	0	0.691	0	0.691	0	0.691	0	0.691	0
0.695	0	0.7	0	0.7	0	0.7	0	0.7	0	0.7	0	0.7	0	0.7	0
0.704	0	0.708	0	0.708	0	0.708	0	0.708	0	0.708	0	0.708	0	0.708	0
0.712	0	0.716	0	0.716	0	0.716	0	0.716	0	0.716	0	0.716	0	0.716	0
0.72	0	0.724	0	0.724	0	0.724	0	0.724	0	0.724	0	0.724	0	0.724	0
0.729	0	0.733	0	0.733	0	0.733	0	0.733	0	0.733	0	0.733	0	0.733	0
0.737	0	0.741	0	0.741	0	0.741	0	0.741	0	0.741	0	0.741	0	0.741	0
0.745	0	0.749	0	0.749	0	0.749	0	0.749	0	0.749	0	0.749	0	0.749	0
0.753	0	0.758	0	0.758	0	0.758	0	0.758	0	0.758	0	0.758	0	0.758	0
0.762	0	0.766	0	0.766	0	0.766	0	0.766	0	0.766	0	0.766	0	0.766	0
0.77	0	0.774	0	0.774	0	0.774	0	0.774	0	0.774	0	0.774	0	0.774	0
0.778	0	0.782	0	0.782	0	0.782	0	0.782	0	0.782	0	0.782	0	0.782	0
0.786	0	0.791	0	0.791	0	0.791	0	0.791	0	0.791	0	0.791	0	0.791	0
0.795	0	0.799	0	0.799	0	0.799	0	0.799	0	0.799	0	0.799	0	0.799	0
0.803	0	0.807	0	0.807	0	0.807	0	0.807	0	0.807	0	0.807	0	0.807	0
0.811	0	0.815	0	0.815	0	0.815	0	0.815	0	0.815	0	0.815	0	0.815	0
0.819	0	0.824	0	0.824	0	0.824	0	0.824	0	0.824	0	0.824	0	0.824	0
0.828	0	0.832	0	0.832	0	0.832	0	0.832	0	0.832	0	0.832	0	0.832	0
0.836	0	0.84	0	0.84	0	0.84	0	0.84	0	0.84	0	0.84	0	0.84	0
0.844	0	0.849	0	0.849	0	0.849	0	0.849	0	0.849	0	0.849	0	0.849	0
0.853	0	0.857	0	0.857	0	0.857	0	0.857	0	0.857	0	0.857	0	0.857	0
0.861	0	0.865	0	0.865	0	0.865	0	0.865	0	0.865	0	0.865	0	0.865	0
0.869	0	0.873	0	0.873	0	0.873	0	0.873	0	0.873	0	0.873	0	0.873	0
0.877	0	0.882	0	0.882	0	0.882	0	0.882	0	0.882	0	0.882	0	0.882	0
0.886	0	0.89	0	0.89	0	0.89	0	0.89	0	0.89	0	0.89	0	0.89	0
0.894	0	0.898	0	0.898	0	0.898	0	0.898	0	0.898	0	0.898	0	0.898	0
0.902	0	0.906	0	0.906	0	0.906	0	0.906	0	0.906	0	0.906	0	0.906	0
0.91	0	0.915	0	0.915	0	0.915	0	0.915	0	0.915	0	0.915	0	0.915	0
0.919	0	0.923	0	0.923	0	0.923	0	0.923	0	0.923	0	0.923	0	0.923	0
0.927	0	0.931	0	0.931	0	0.931	0	0.931	0	0.931	0	0.931	0	0.931	0
0.935	0	0.94	0	0.94	0	0.94	0	0.94	0	0.94	0	0.94	0	0.94	0
0.943	0	0.948	0	0.948	0	0.948	0	0.948	0	0.948	0	0.948	0	0.948	0
0.952	0	0.956	0	0.956	0	0.956	0	0.956	0	0.956	0	0.956	0	0.956	0
0.96	0	0.964	0	0.964	0	0.964	0	0.964	0	0.964	0	0.964	0	0.964	0
0.968	0	0.973	0	0.973	0	0.973	0	0.973	0	0.973	0	0.973	0	0.973	0
0.977	0	0.981	0	0.981	0	0.981	0	0.981	0	0.981	0	0.981	0	0.981	0
0.985	0	0.989	0	0.989	0	0.989	0	0.989	0	0.989	0	0.989	0	0.989	0
0.993	0	0.997	0	0.997	0	0.997	0	0.997	0	0.997	0	0.997	0	0.997	0
1.001	0	1.006	0	1.006	0	1.006	0	1.006	0	1.006	0	1.006	0	1.006	0
1.01	0	1.014	0	1.014	0	1.014	0	1.014	0	1.014	0	1.014	0	1.014	0
1.018	0	1.022	0	1.022	0	1.022	0	1.022	0	1.022	0	1.022	0	1.022	0
1.026	0	1.031	0	1.031	0	1.031	0	1.031	0	1.031	0	1.031	0	1.031	0
1.034	0	1.039	0	1.039	0	1.039	0	1.039	0	1.039	0	1.039	0	1.039	0
1.043	0	1.047	0	1.047	0	1.047	0	1.047	0	1.047	0	1.047	0	1.047	0
1.051	0	1.055	0	1.055	0	1.055	0	1.055	0	1.055	0	1.055	0	1.055	0
1.059	0	1.064	0	1.064	0	1.064	0	1.064	0	1.064	0	1.064	0	1.064	0
1.068	0	1.072	0	1.072	0	1.072	0	1.072	0	1.072	0	1.072	0	1.072	0
1.076	0	1.08	0	1.08	0	1.08	0	1.08	0	1.08	0	1.08	0	1.08	0
1.084	0	1.088	0	1.088	0	1.088	0	1.088	0	1.088	0	1.088	0	1.088	0
1.092	0	1.097	0	1.097	0	1.097	0	1.097	0	1.097	0	1.097	0	1.097	0
1.101	0	1.105	0	1.105	0	1.105	0	1.105	0	1.105	0	1.105	0	1.105	0
1.109	0	1.113	0	1.113	0	1.113	0	1.113	0	1.113	0	1.113	0	1.113	0
1.117	0	1.122	0	1.122	0	1.122	0	1.122	0	1.122	0	1.122	0	1.122	0
1.125	0	1.13	0	1.13	0	1.13	0	1.13	0	1.13	0	1.13	0	1.13	0
1.134	0	1.138	0	1.138	0	1.138	0	1.138	0	1.138	0	1.138	0	1.138	0
1.142	0	1.146	0	1.146	0	1.146	0	1.146	0	1.146	0	1.146	0	1.146	0
1.15	0	1.155	0	1.155	0	1.155	0	1.155	0	1.155	0	1.155	0	1.155	0
1.158	0	1.163	0	1.163	0	1.163	0	1.163	0	1.163	0	1.163	0	1.163	0
1.167	0	1.171	0	1.171	0	1.171	0	1.171	0	1.171	0	1.171	0	1.171	0
1.175	0	1.179	0	1.179	0	1.179	0	1.179	0	1.179	0	1.179	0	1.179	0
1.183	0	1.188	0	1.188	0	1.188	0	1.188	0	1.188	0	1.188	0	1.188	0
1.192	0	1.196	0	1.196	0	1.196	0	1.196	0	1.196	0	1.196	0	1.196	0
1.2	0	1.204	0	1.204	0	1.204	0	1.204	0	1.204	0	1.204	0	1.204	0
1.208	0	1.213	0	1.213	0	1.213	0	1.213	0	1.213	0	1.213	0	1.213	0
1.216	0	1.221	0	1.221	0	1.221	0	1.221	0	1.221	0	1.221	0	1.221	0
1.225	0	1.229	0	1.229	0	1.229	0	1.229	0	1.229	0	1.229	0	1.229	0
1.233	0	1.237	0	1.237	0	1.237	0	1.237	0	1.237	0	1.237	0	1.237	0
1.241	0	1.246	0	1.246	0	1.246	0	1.246	0	1.246	0	1.246	0	1.246	0
1.249	0	1.254	0	1.254	0	1.254	0	1.254	0	1.254	0	1.254	0	1.254	0
1.258	0	1.262	0	1.262	0	1.262	0	1.262	0	1.262	0	1.262	0	1.262	0
1.266	0	1.27	0	1.27	0	1.27	0	1.27	0	1.27	0	1.27	0	1.27	0
1.274	0	1.279	0	1.279	0	1.279	0	1.279	0	1.279	0	1.279	0	1.279	0
1.282	0	1.287	0	1.287	0	1.287	0	1.287	0	1.287	0	1.287	0	1.287	0
1.291	0	1.295	0	1.295	0	1.295	0	1.295	0	1.295	0	1.295	0	1.295	0
1.299	0	1.304	0	1.304	0	1.304	0	1.304	0	1.304	0	1.304	0	1.304	0
1.307	0	1.312	0	1.312	0	1.312	0	1.312	0	1.312	0	1.312	0	1.312	0
1.316	0	1.32	0	1.32	0	1.32	0	1.32	0	1.32	0	1.32	0	1.32	0
1.324	0	1.328	0	1.328	0	1.328	0	1.328	0	1.328	0	1.328	0	1.328	0
1.332	0	1.337	0	1.337	0	1.337	0	1.337	0	1.337	0	1.337	0	1.337	0
1.34	0	1.345	0	1.345	0	1.345	0	1.345	0	1.345	0	1.345	0	1.345	0
1.349	0	1.353	0	1.353	0	1.353	0	1.353	0	1.353	0	1.353	0	1.353	0
1.357	0	1.361	0	1.361	0	1.361	0	1.361	0	1.361	0	1.361	0	1.361	0
1.365	0	1.37	0	1.37	0	1.37	0	1.37	0	1.37	0	1.37	0	1.37	0
1.373	0	1.378	0	1.378	0	1.378	0	1.378	0	1.378	0	1.378	0	1.378	0
1.382	0	1.386	0	1.386	0	1.386	0	1.386	0	1.386	0	1.386	0	1.386	0
1.39	0	1.395	0	1.395	0	1.395	0	1.395	0	1.395	0	1.395	0	1.395	0
1.398	0	1.403	0	1.403	0	1.403	0	1.403	0	1.403	0	1.403	0	1.403	0
1.407	0	1.411	0	1.411	0	1.411	0	1.411	0	1.411	0	1.411	0	1.411	0
1.415	0	1.419	0	1.419	0	1.419	0	1.419	0	1.419	0	1.419	0	1.419	0
1.423	0	1.428	0	1.428	0	1.428	0	1.428	0	1.428	0	1.428	0	1.428	0
1.431	0	1.436	0	1.436	0	1.436	0	1.436	0	1.436	0	1.436	0	1.436	0
1.44	0	1.444	0	1.444	0	1.444	0	1.444	0	1.444	0	1.444	0	1.444	0
1.448	0	1.452	0	1.452	0	1.452	0	1.452	0	1.452	0	1.452	0	1.452	0
1.456	0	1.461	0	1.461	0	1.461	0	1.461	0	1.461	0	1.461	0	1.461	0
1.464	0	1.469	0	1.469	0	1.469	0	1.469	0	1.469	0	1.469	0	1.469	0
1.473	0	1.477	0	1.477	0	1.477	0	1.477	0	1.477	0	1.477	0	1.477	0
1.481	0	1.486	0	1.486	0	1.486	0	1.486	0	1.486	0	1.486	0	1.486	0
1.489	0	1.494	0	1.494	0	1.494	0	1.494	0	1.494	0	1.494	0	1.494	0
1.498	0	1.502	0	1.502	0	1.502	0	1.502	0	1.502	0	1.502	0	1.502	0
1.506	0	1.51	0	1.51	0	1.51	0	1.51	0	1.51	0	1.51	0	1.51	0
1.514	0	1.519	0	1.519	0	1.519	0	1.519	0	1.519	0	1.519	0	1.519	0
1.522	0	1.527	0	1.527	0	1.527	0	1.527	0	1.527	0	1.527	0	1.527	0
1.531	0	1.535	0	1.535	0	1.535	0	1.535	0	1.535	0	1.535	0	1.535	0
1.539	0	1.543	0	1.543	0	1.543	0	1.543	0	1.543	0	1.543	0	1.543	0
1.547	0	1.552	0	1.552	0	1.552	0	1.552	0	1.552	0	1.552	0	1.552	0
1.555	0	1.56	0	1.56	0	1.56	0	1.56	0	1.56	0	1.56	0	1.56	0
1.564	0	1.568	0	1.568	0	1.568	0	1.568	0	1.568	0	1.568	0	1.568	0
1.572	0	1.577	0	1.577	0	1.577	0	1.577	0	1.577	0	1.577	0	1.577	0
1.58	0	1.585	0	1.585	0	1.585	0	1.585	0	1.585	0	1.585	0	1.585	0
1.588	0	1.593	0	1.593	0	1.593	0	1.593	0	1.593	0	1.593	0	1.593	0
1.597	0	1.601	0	1.601	0	1.601	0	1.601	0	1.601	0	1.601	0	1.601	0
1.605	0	1.61	0	1.61	0	1.61	0	1.61	0	1.61	0	1.61	0	1.61	0
1.613	0	1.618	0	1.618	0	1.618	0	1.618	0	1.618	0	1.618	0	1.618	0
1.622	0	1.626	0	1.626	0	1.626	0	1.626	0	1.626	0	1.626	0	1.626	0
1.63	0	1.634	0	1.634	0	1.634	0	1.634	0	1.634	0	1.634	0	1.634	0
1.638	0	1.643	0	1.643	0	1.643	0	1.643	0	1.643	0	1.643	0	1.643	0
1.646	0	1.651	0	1.651	0	1.651	0	1.651	0	1.651	0	1.651	0	1.651	0
1.655	0	1.659	0	1.659	0	1.659	0	1.659	0	1.659	0	1.659	0	1.659	0
1.663	0	1.668	0	1.668	0	1.668	0	1.668	0	1.668	0	1.668	0	1.668	0
1.671	0	1.676	0	1.676	0	1.676	0	1.676	0	1.676	0	1.676	0	1.676	0
1.679	0	1.684	0	1.684	0	1.684	0	1.684	0	1.684	0	1.684	0	1.684	0
1.688	0	1.692	0	1.692	0	1.692	0	1.692	0	1.692	0	1.692	0	1.692	0
1.696	0	1.701	0	1.701	0	1.701	0	1.701	0	1.701	0	1.701	0	1.701	0
1.704	0	1.709	0	1.709	0	1.709	0	1.709	0	1.709	0	1.709	0	1.709	0
1.712	0	1.717	0	1.717	0	1.717	0	1.717	0	1.717	0	1.717	0	1.717	0
1.721	0	1.725	0	1.725	0	1.725	0	1.725	0	1.725	0	1.725	0	1.725	0
1.729	0	1.734	0	1.734	0	1.734	0	1.734	0	1.734	0	1.734	0	1.734	0
1.737	0	1.742	0	1.742	0	1.742	0	1.742	0	1.742	0	1.742	0	1.742	0
1.746	0	1.75	0	1.75	0	1.75	0	1.75	0	1.75	0	1.75	0	1.75	0
1.754	0	1.759	0	1.759	0	1.759	0	1.759	0	1.759	0	1.759	0	1.759	0
1.762	0	1.767	0	1.767	0	1.767	0	1.767	0	1.767	0	1.767	0	1.767	0
1.77	0	1.775	0	1.775	0	1.775	0	1.775	0	1.775	0	1.775	0	1.775	0
1.779	0	1.783	0	1.783	0	1.783	0	1.783	0	1.783	0	1.783	0	1.783	0
1.787	0	1.792	0	1.792	0	1.792	0	1.792	0	1.792	0	1.792	0	1.792	0
1.795	0	1.8	0	1.8	0	1.8	0	1.8	0	1.8	0	1.8	0	1.8	0
1.803	0	1.808	0	1.808	0	1.808	0	1.808	0	1.808	0	1.808	0	1.808	0
1.812	0	1.816	0	1.816	0	1.816	0	1.816	0	1.816	0	1.816	0	1.816	0
1.82	0	1.825	0	1.825	0	1.825	0	1.825	0	1.825	0	1.825	0	1.825	0
1.828	0	1.833	0	1.833	0	1.833	0	1.833	0	1.833	0	1.833	0	1.833	0
1.836	0	1.841	0	1.841	0	1.841	0	1.841	0	1.841	0	1.841	0	1.841	0
1.845	0	1.85	0	1.85	0	1.85	0	1.85	0	1.85	0	1.85	0	1.85	0
1.853	0	1.858	0	1.858	0	1.858	0	1.858	0	1.858	0	1.858	0	1.858	0
1.861	0	1.866	0	1.866	0	1.866	0	1.866	0	1.866	0	1.866	0	1.866	0
1.87	0	1.874	0	1.874	0	1.874	0	1.874	0	1.874	0	1.874	0	1.874	0
1.878	0	1.883	0	1.883	0	1.883	0	1.883	0	1.883	0	1.883	0	1.883	0
1.886	0	1.891	0	1.891	0	1.891	0	1.891	0	1.891	0	1.891	0	1.891	0
1.894	0	1.899	0	1.899	0	1.899	0	1.899	0	1.899	0	1.899	0	1.899	0
1.903	0	1.907	0	1.907	0	1.907	0	1.907	0	1.907	0	1.907	0	1.907	0
1.911	0	1.916	0	1.916	0	1.916	0	1.916	0	1.916	0	1.916	0	1.916	0
1.919	0	1.924	0	1.924	0	1.924	0	1.924	0	1.924	0	1.924	0	1.924	0
1.927	0	1.932	0	1.932	0	1.932	0	1.932	0	1.932	0	1.932	0	1.932	0
1.936	0	1.941	0	1.941	0	1.941	0	1.941	0	1.941	0	1.941	0	1.941	0
1.944	0	1.949	0	1.949	0	1.949	0	1.949	0	1.949	0	1.949	0	1.949	0
1.952	0	1.957	0	1.957	0	1.957	0	1.957	0	1.957	0	1.957	0	1.957	0
1.961	0	1.965	0	1.965	0	1.965	0	1.965	0	1.965	0	1.965	0	1.965	0
1.969	0	1.974	0	1.974	0	1.974	0	1.974	0	1.974	0	1.974	0	1.974	0
1.977	0	1.982	0	1.982	0	1.982	0	1.982	0	1.982	0	1.982	0	1.982	0
1.985	0	1.99	0	1.99	0	1.99	0	1.99	0	1.99	0	1.99	0	1.99	0
1.994	0	1.998	0	1.998	0	1.998	0	1.998	0	1.998	0	1.998	0	1.998	0
2.002	0	2.007	0	2.007	0	2.007	0	2.007	0	2.007	0	2.007	0	2.007	0
2.01	0	2.015	0	2.015	0	2.015	0	2.015	0	2.015	0	2.015	0	2.015	0
2.018	0	2.023	0	2.023	0	2.023	0	2.023	0	2.023	0	2.023	0	2.023	0
2.027	0	2.032	0	2.032	0	2.032	0	2.032	0	2.032	0	2.032	0	2.032	0
2.035	0	2.04	0	2.04	0	2.04	0	2.04	0	2.04	0	2.04	0	2.04	0
2.043	0	2.048	0	2.048	0	2.048	0	2.048	0	2.048	0	2.048	0	2.048	0
2.051	0	2.056	0	2.056	0	2.056	0	2.056	0	2.056	0	2.056	0	2.056	0
2.06	0	2.065	0	2.065	0	2.065	0	2.065	0	2.065	0	2.065	0	2.065	0
2.068	0	2.073	0	2.073	0	2.073	0	2.073	0	2.073	0	2.073	0	2.073	0
2.076	0	2.081	0	2.081	0	2.081	0	2.081	0	2.081	0	2.081	0	2.081	0
2.085	0	2.089	0	2.089	0	2.089	0	2.089	0	2.089	0	2.089	0	2.089	0
2.093	0	2.098	0	2.098	0	2.098	0	2.098	0	2.098	0	2.098	0	2.098	0
2.101	0	2.106	0	2.106	0	2.106	0	2.106	0	2.106	0	2.106	0	2.106	0
2.109	0	2.114	0	2.114	0	2.114	0	2.114	0	2.114	0	2.114	0	2.114	0
2.118	0	2.123	0	2.123	0	2.123	0	2.123	0	2.123	0	2.123	0	2.123	0
2.126	0	2.131	0	2.131	0	2.131	0	2.131	0	2.131	0	2.131	0	2.131	0
2.134	0	2.139	0	2.139	0	2.139	0	2.139	0	2.139	0	2.139	0	2.139	0
2.142	0	2.147	0	2.147	0	2.147	0	2.147	0	2.147	0	2.147	0	2.147	0
2.151	0	2.156	0	2.156	0	2.156	0	2.156	0	2.156	0	2.156	0	2.156	0
2.159	0	2.164	0	2.164	0	2.164	0	2.164	0	2.164	0	2.164	0	2.164	0
2.167	0	2.172	0	2.172	0	2.172	0	2.172	0	2.172	0	2.172	0	2.172	0
2.175	0	2.18	0	2.18	0	2.18	0	2.18	0	2.18	0	2.18	0	2.18	0
2.184	0	2.189	0	2.189	0	2.189	0	2.189	0	2.189	0	2.189	0	2.189	0
2.192	0	2.197	0	2.197	0	2.197	0	2.197	0	2.197	0	2.197	0	2.197	0
2.2	0	2.205	0	2.205	0	2.205	0	2.205	0	2.205	0	2.205	0	2.205	0
2.209	0	2.214	0	2.214	0	2.214	0	2.214	0	2.214	0	2.214	0	2.214	0
2.217	0	2.222	0	2.222	0	2.222	0	2.222	0	2.222	0	2.222	0	2.222	0
2.225	0	2.23	0	2.23	0	2.23	0	2.23	0	2.23	0	2.23	0	2.23	0
2.233	0	2.238	0	2.238	0	2.238	0	2.238	0	2.238	0	2.238	0	2.238	0
2.242	0	2.247	0	2.247	0	2.247	0	2.247	0	2.247	0	2.247	0	2.247	0
2.25	0	2.255	0	2.255	0	2.255	0	2.255	0	2.255	0	2.255	0	2.255	0
2.258	0	2.263	0	2.263	0	2.263	0	2.263	0	2.263	0	2.263	0	2.263	0
2.266	0	2.271	0	2.271	0	2.271	0	2.271	0	2.271	0	2.271	0	2.271	0
2.275	0	2.28	0	2.28	0	2.28	0	2.28	0	2.28	0	2.28	0	2.28	0
2.283	0	2.288	0	2.288	0	2.288	0	2.288	0	2.288	0	2.288	0	2.288	0
2.291	0	2.296	0	2.296	0	2.296	0	2.296	0	2.296	0	2.296	0	2.296	0
2.299	0	2.305	0	2.305	0	2.305	0	2.305	0	2.305	0	2.305	0	2.305	0
2.308	0	2.313	0	2.313	0	2.313	0	2.313	0	2.313	0	2.313	0	2.313	0
2.316	0	2.321	0	2.321	0	2.321	0	2.321	0	2.321	0	2.321	0	2.321	0
2.324	0	2.329	0	2.329	0	2.329	0	2.329	0	2.329	0	2.329	0	2.329	0
2.333	0	2.338	0	2.338	0	2.338	0	2.338	0	2.338	0	2.338	0	2.338	0
2.341	0	2.346	0	2.346	0	2.346	0	2.346	0	2.346	0	2.346	0	2.346	0
2.349	0	2.354	0	2.354	0	2.354	0	2.354	0	2.354	0	2.354	0	2.354	0
2.357	0	2.362	0	2.362	0	2.362	0	2.362	0	2.362	0	2.362	0	2.362	0
2.366	0	2.371	0	2.371	0	2.371	0	2.371	0	2.371	0	2.371	0	2.371	0
2.374	0	2.379	0	2.379	0	2.379	0	2.379	0	2.379	0	2.379	0	2.379	0
2.382	0	2.387	0	2.387	0	2.387	0	2.387	0	2.387	0	2.387	0	2.387	0
2.39	0	2.396	0	2.396	0	2.396	0	2.396	0	2.396	0	2.396	0	2.396	0
2.399	0	2.404	0	2.404	0	2.404	0	2.404	0	2.404	0	2.404	0	2.404	0
2.407	0	2.412	0	2.412	0	2.412	0	2.412	0	2.412	0	2.412	0	2.412	0
2.415	0	2.42	0	2.42	0	2.42	0	2.42	0	2.42	0	2.42	0	2.42	0
2.424	0	2.429	0	2.429	0	2.429	0	2.429	0	2.429	0	2.429	0	2.429	0
2.432	0	2.437	0	2.437	0	2.437	0	2.437	0	2.437	0	2.437	0	2.437	0
2.44	0	2.445	0	2.445	0	2.445	0	2.445	0	2.445	0	2.445	0	2.445	0
2.448	0	2.453	0	2.453	0	2.453	0	2.453	0	2.453	0	2.453	0	2.453	0
2.457	0	2.462	0	2.462	0	2.462	0	2.462	0	2.462	0	2.462	0	2.462	0
2.465	0	2.47	0	2.47	0	2.47	0	2.47	0	2.47	0	2.47	0	2.47	0
2.473	0	2.478	0	2.478	0	2.478	0	2.478	0	2.478	0	2.478	0	2.478	0
2.481	0	2.487	0	2.487	0	2.487	0	2.487	0	2.487	0	2.487	0	2.487	0
2.49	0	2.495	0	2.495	0	2.495	0	2.495	0	2.495	0	2.495	0	2.495	0
2.498	0	2.503	0	2.503	0	2.503	0	2.503	0	2.503	0	2.503	0	2.503	0
2.506	0	2.511	0	2.511	0	2.511	0	2.511	0	2.511	0	2.511	0	2.511	0
2.514	0	2.52	0	2.52	0	2.52	0	2.52	0	2.52	0	2.52	0	2.52	0
2.523	0	2.528	0	2.528	0	2.528	0	2.528	0	2.528	0	2.528	0	2.528	0
2.531	0	2.536	0	2.536	0	2.536	0	2.536	0	2.536	0	2.536	0	2.536	0
2.539	0	2.544	0	2.544	0	2.544	0	2.544	0	2.544	0	2.544	0	2.544	0
2.548	0	2.553	0	2.553	0	2.553	0	2.553	0	2.553	0	2.553	0	2.553	0
2.556	0	2.561	0	2.561	0	2.561	0	2.561	0	2.561	0	2.561	0	2.561	0
2.564	0	2.569	0	2.569	0	2.569	0	2.569	0	2.569	0	2.569	0	2.569	0
2.572	0	2.578	0	2.578	0	2.578	0	2.578	0	2.578	0	2.578	0	2.578	0
2.581	0	2.586	0	2.586	0	2.586	0	2.586	0	2.586	0	2.586	0	2.586	0
2.589	0	2.594	0	2.594	0	2.594	0	2.594	0	2.594	0	2.594	0	2.594	0
2.597	0	2.602	0	2.602	0	2.602	0	2.602	0	2.602	0	2.602	0	2.602	0
2.605	0	2.611	0	2.611	0	2.611	0	2.611	0	2.611	0	2.611	0	2.611	0
2.614	0	2.619	0	2.619	0	2.619	0	2.619	0	2.619	0	2.619	0	2.619	0
2.622	0	2.627	0	2.627	0	2.627	0	2.627	0	2.627	0	2.627	0	2.627	0
2.63	0	2.636	0	2.636	0	2.636	0	2.636	0	2.636	0	2.636	0	2.636	0
2.638	0	2.644	0	2.644	0	2.644	0	2.644	0	2.644	0	2.644	0	2.644	0
2.647	0	2.652	0	2.652	0	2.652	0	2.652	0	2.652	0	2.652	0	2.652	0
2.655	0	2.66	0	2.66	0	2.66	0	2.66	0	2.66	0	2.66	0	2.66	0
2.663	0	2.669	0	2.669	0	2.669	0	2.669	0	2.669	0	2.669	0	2.669	0
2.672	0	2.677	0	2.677	0	2.677	0	2.677	0	2.677	0	2.677	0	2.677	0
2.68	0	2.685	0	2.685	0	2.685	0	2.685	0	2.685	0	2.685	0	2.685	0
2.688	0	2.693	0	2.693	0	2.693	0	2.693	0	2.693	0	2.693	0	2.693	0
2.696	0	2.702	0	2.702	0	2.702	0	2.702	0	2.702	0	2.702	0	2.702	0
2.705	0	2.71	0	2.71	0	2.71	0	2.71	0	2.71	0	2.71	0	2.71	0
2.713	0	2.718	0	2.718	0	2.718	0	2.718	0	2.718	0	2.718	0	2.718	0
2.721	0	2.727	0	2.727	0	2.727	0	2.727	0	2.727	0	2.727	0	2.727	0
2.729	0	2.735	0	2.735	0	2.735	0	2.735	0	2.735	0	2.735	0	2.735	0
2.738	0	2.743	0	2.743	0	2.743	0	2.743	0	2.743	0	2.743	0	2.743	0
2.746	0	2.751	0	2.751	0	2.751	0	2.751	0	2.751	0	2.751	0	2.751	0
2.754	0	2.76	0	2.76	0	2.76	0	2.76	0	2.76	0	2.76	0	2.76	0
2.763	0	2.768	0	2.768	0	2.768	0	2.768	0	2.768	0	2.768	0	2.768	0
2.771	0	2.776	0	2.776	0	2.776	0	2.776	0	2.776	0	2.776	0	2.776	0
2.779	0	2.784	0	2.784	0	2.784	0	2.784	0	2.784	0	2.784	0	2.784	0
2.787	0	2.793	0	2.793	0	2.793	0	2.793	0	2.793	0	2.793	0	2.793	0
2.796	0	2.801	0	2.801	0	2.801	0	2.801	0	2.801	0	2.801	0	2.801	0
2.804	0	2.809	0	2.809	0	2.809	0	2.809	0	2.809	0	2.809	0	2.809	0
2.812	0	2.818	0	2.818	0	2.818	0	2.818	0	2.818	0	2.818	0	2.818	0
2.82	0	2.826	0	2.826	0	2.826	0	2.826	0	2.826	0	2.826	0	2.826	0
2.829	0	2.834	0	2.834	0	2.834	0	2.834	0	2.834	0	2.834	0	2.834	0
2.837	0	2.842	0	2.842	0	2.842	0	2.842	0	2.842	0	2.842	0	2.842	0
2.845	0	2.851	0	2.851	0	2.851	0	2.851	0	2.851	0	2.851	0	2.851	0
2.853	0	2.859	0	2.859	0	2.859	0	2.859	0	2.859	0	2.859	0	2.859	0
2.862	0	2.867	0	2.867	0	2.867	0	2.867	0	2.867	0	2.867	0	2.867	0
2.87	0	2.875	0	2.875	0	2.875	0	2.875	0	2.875	0	2.875	0	2.875	0
2.878	0	2.884	0	2.884	0	2.884	0	2.884	0	2.884	0	2.884	0	2.884	0
2.887	0	2.892	0	2.892	0	2.892	0	2.892	0	2.892	0	2.892	0	2.892	0
2.895	0	2.9	0	2.9	0	2.9	0	2.9	0	2.9	0	2.9	0	2.9	0
2.903	0	2.909	0	2.909	0	2.909	0	2.909	0	2.909	0	2.909	0	2.909	0
2.911	0	2.917	0	2.917	0	2.917	0	2.917	0	2.917	0	2.917	0	2.917	0
2.92	0	2.925	0	2.925	0	2.925	0	2.925	0	2.925	0	2.925	0	2.925	0
2.928	0	2.933	0	2.933	0	2.933	0	2.933	0	2.933	0	2.933	0	2.933	0
2.936	0	2.942	0	2.942	0	2.942	0	2.942	0	2.942	0	2.942	0	2.942	0
2.944	0	2.95	0	2.95	0	2.95	0	2.95	0	2.95	0	2.95	0	2.95	0
2.953	0	2.958	0	2.958	0	2.958	0	2.958	0	2.958	0	2.958	0	2.958	0
2.961	0	2.966	0	2.966	0	2.966	0	2.966	0	2.966	0	2.966	0	2.966	0
2.969	0	2.975	0	2.975	0	2.975	0	2.975	0	2.975	0	2.975	0	2.975	0
2.977	0	2.983	0	2.983	0	2.983	0	2.983	0	2.983	0	2.983	0	2.983	0
2.986	0	2.991	0	2.991	0	2.991	0	2.991	0	2.991	0	2.991	0	2.991	0
2.994	0	3	0	3	0	3	0	3	0	3	0	3	0	3	0
3.002	0	3.008	0	3.008	0	3.008	0	3.008	0	3.008	0	3.008	0	3.008	0
3.011	0	3.016	0	3.016	0	3.016	0	3.016	0	3.016	0	3.016	0	3.016	0
3.019	0	3.024	0	3.024	0	3.024	0	3.024	0	3.024	0	3.024	0	3.024	0
3.027	0	3.033	0	3.033	0	3.033	0	3.033	0	3.033	0	3.033	0	3.033	0
3.035	0	3.049	0	3.049	0	3.049	0	3.049	0	3.049	0	3.049	0	3.049	0
3.052	0	3.057	0	3.057	0	3.057	0	3.057	0	3.057	0	3.057	0	3.057	0
3.06	0	3.066	0.00168543	3.066	0.0147474	3.066	0.0579662	3.066	0.223564	3.066	0.596184	3.066	0.0694444	3.066	9.02062
3.068	0.753704	3.074	0.0139048	3.074	0.00163861	3.074	0	3.074	0.231016	3.074	0.0198728	3.074	0.208333	3.074	3.09278
3.077	0.771772	3.082	0.000842716	3.082	0.00901233	3.082	0.0331236	3.082	0.00745212	3.082	0.119237	3.082	1.59722	3.082	4.63918
3.085	0.180682	3.091	0.00716308	3.091	0	3.091	0.207022	3.091	0.394962	3.091	0.13911	3.091	0.416667	3.091	3.09278
3.093	0.134221	3.099	0.0080058	3.099	0.00655442	3.099	0	3.099	0.0298085	3.099	0.198728	3.099	3.33333	3.099	6.4433
3.101	0.103247	3.107	0.0151689	3.107	0	3.107	0.00828089	3.107	0.0223564	3.107	0.258347	3.107	0.625	3.107	10.3093
3.11	0.0361365	3.115	0.0126407	3.115	0.00901233	3.115	0.0124213	3.115	0.00745212	3.115	0.576312	3.115	0	3.115	0.257732
3.118	0.0748542	3.124	0.00337086	3.124	0.00245791	3.124	0.0662471	3.124	0	3.124	0.536566	3.124	1.66667	3.124	3.86598
3.126	0.191007	3.132	0.00589901	3.132	0.0311335	3.132	0.115932	3.132	0.0372606	3.132	0.953895	3.132	0.625	3.132	4.89691
3.135	0.100666	3.14	0.0134834	3.14	0.00245791	3.14	0.107652	3.14	0.134138	3.14	0.178855	3.14	1.11111	3.14	7.47423
3.143	0.188426	3.148	0.00589901	3.148	0.00163861	3.148	0.202882	3.148	0.0670691	3.148	0.457075	3.148	0.138889	3.148	3.86598
3.151	0.04388	3.157	0.0130621	3.157	0.0163861	3.157	0.260848	3.157	0.0223564	3.157	0.0596184	3.157	0.0694444	3.157	1.03093
3.159	0.0309741	3.165	0.0105339	3.165	0.0729179	3.165	0.0538258	3.165	0.0149042	3.165	1.31161	3.165	0.277778	3.165	4.38144
3.168	0.0748542	3.173	0.00252815	3.173	0.00901233	3.173	0.165618	3.173	0.0521648	3.173	0.298092	3.173	2.22222	3.173	2.57732
3.176	0.185845	3.182	0.0151689	3.182	0.0385072	3.182	0.00828089	3.182	0.0894254	3.182	0	3.182	2.43056	3.182	0.257732
3.184	0.0154871	3.19	0.000421358	3.19	0.0737372	3.19	0.0786684	3.19	0.00745212	3.19	0.0596184	3.19	0.972222	3.19	17.0103
3.192	0.0516236	3.198	0.0231747	3.198	0.0204826	3.198	0	3.198	0.685595	3.198	0.0198728	3.198	0.416667	3.198	10.8247
3.201	0.118734	3.206	0.00252815	3.206	0.0253984	3.206	0.0869493	3.206	0.149042	3.206	0.119237	3.206	1.18056	3.206	31.1856
3.209	0.0412988	3.215	0	3.215	0	3.215	0.00414044	3.215	0.156495	3.215	0.814785	3.215	0.486111	3.215	5.92784
3.217	0.116153	3.223	0.011798	3.223	0.081111	3.223	0.0331236	3.223	0	3.223	0.158983	3.223	0.208333	3.223	2.31959
3.226	0	3.231	0.00842716	3.231	0.00573512	3.231	0.165618	3.231	0.163947	3.231	0.596184	3.231	0.277778	3.231	6.70103
3.234	0.221981	3.239	0.0101126	3.239	0	3.239	0	3.239	0.126686	3.239	0.0198728	3.239	3.81944	3.239	11.0825
3.242	0	3.248	0.0080058	3.248	0.00245791	3.248	0.0207022	3.248	0.0819733	3.248	0.317965	3.248	3.05556	3.248	0.773196
3.25	0.139384	3.256	0.0080058	3.256	0.00819303	3.256	0.00414044	3.256	0.0968776	3.256	0.258347	3.256	0.763889	3.256	12.8866
3.259	0.00516236	3.264	0.00632037	3.264	0.0245791	3.264	0.161477	3.264	0.0372606	3.264	0.953895	3.264	2.08333	3.264	1.28866
3.267	0.00258118	3.273	0.00926987	3.273	0.0630863	3.273	0.0993707	3.273	0.0298085	3.273	0.894277	3.273	0.347222	3.273	12.1134
3.275	0.0387177	3.281	0	3.281	0.00327721	3.281	0.00828089	3.281	0.0149042	3.281	0.0198728	3.281	0	3.281	1.28866
3.283	0.00516236	3.289	0.00337086	3.289	0.00819303	3.289	0.0207022	3.289	0.648334	3.289	0.794913	3.289	1.38889	3.289	7.98969
3.292	0.00516236	3.297	0.00505629	3.297	0.0213019	3.297	0.0703875	3.297	0.126686	3.297	0.397456	3.297	0.277778	3.297	4.12371
3.3	0	3.306	0	3.306	0.0180247	3.306	0.0579662	3.306	0.320441	3.306	0.317965	3.306	0.555556	3.306	6.70103
3.308	0.0103247	3.314	0.00505629	3.314	0.0114702	3.314	0.0124213	3.314	0.178851	3.314	0	3.314	1.66667	3.314	26.2887
3.316	0.0361365	3.322	0.00589901	3.322	0.0499775	3.322	0.19046	3.322	0.0894254	3.322	0	3.322	2.01389	3.322	0
3.325	0.0387177	3.33	0.0193825	3.33	0.0221212	3.33	0.0455449	3.33	0	3.33	0.13911	3.33	0.208333	3.33	0.257732
3.333	0.183264	3.339	0.00926987	3.339	0.00327721	3.339	0.0124213	3.339	0.260824	3.339	0.218601	3.339	0	3.339	1.03093
3.341	0.04388	3.347	0.0231747	3.347	0.00819303	3.347	0.0828089	3.347	0.171399	3.347	0.616057	3.347	4.375	3.347	0.257732
3.35	0.0980848	3.355	0.00126407	3.355	0.0245791	3.355	0.144916	3.355	0.186303	3.355	1.093	3.355	0.625	3.355	25.2577
3.358	0.0309741	3.364	0.0029495	3.364	0.043423	3.364	0.00414044	3.364	0.275728	3.364	0.178855	3.364	3.05556	3.364	12.6289
3.366	0.00774353	3.372	0.0029495	3.372	0	3.372	0.037264	3.372	0.0968776	3.372	0.735294	3.372	0.972222	3.372	0.257732
3.374	0.00258118	3.38	0.0265455	3.38	0.0262177	3.38	0.0910898	3.38	0.0894254	3.38	0.457075	3.38	1.04167	3.38	11.0825
3.383	0.0980848	3.388	0.0273883	3.388	0.0106509	3.388	0.132494	3.388	0.14159	3.388	0	3.388	0.138889	3.388	2.31959
3.391	0.0154871	3.397	0.0143262	3.397	0.0163861	3.397	0.00414044	3.397	0.186303	3.397	0.854531	3.397	3.75	3.397	5.6701
3.399	0.0387177	3.405	0.00210679	3.405	0.000819303	3.405	0.194601	3.405	0.134138	3.405	0.238474	3.405	0.486111	3.405	2.31959
3.407	0.0774353	3.413	0.0155902	3.413	0.00737372	3.413	0.00828089	3.413	0	3.413	0.198728	3.413	0.972222	3.413	3.09278
3.416	0.0903412	3.421	0.00674172	3.421	0.00163861	3.421	0	3.421	0.201207	3.421	0.158983	3.421	1.31944	3.421	7.47423
3.424	0.028393	3.43	0.00926987	3.43	0.00163861	3.43	0.0414044	3.43	0	3.43	0.258347	3.43	0.486111	3.43	3.09278
3.432	0.00516236	3.438	0	3.438	0.00655442	3.438	0.0621067	3.438	0.201207	3.438	0.119237	3.438	2.08333	3.438	0.773196
3.44	0.157452	3.446	0	3.446	0.00901233	3.446	0.136635	3.446	0.00745212	3.446	0	3.446	3.61111	3.446	15.4639
3.449	0.0387177	3.455	0.00463494	3.455	0.000819303	3.455	0.0579662	3.455	0.320441	3.455	0	3.455	1.25	3.455	3.86598
3.457	0	3.463	0.000421358	3.463	0.0196633	3.463	0.107652	3.463	0.38751	3.463	0	3.463	3.05556	3.463	4.12371
3.465	0.0335553	3.471	0.000842716	3.471	0.0311335	3.471	0.0496853	3.471	0.0223564	3.471	0.0993641	3.471	3.05556	3.471	3.60825
3.474	0	3.479	0.00505629	3.479	0.00409651	3.479	0.103511	3.479	0.14159	3.479	0.298092	3.479	1.38889	3.479	5.15464
3.482	0	3.488	0.00505629	3.488	0.00983163	3.488	0.0124213	3.488	0.0968776	3.488	0	3.488	0.694444	3.488	36.8557
3.49	0.00774353	3.496	0.00337086	3.496	0	3.496	0.194601	3.496	0.171399	3.496	0.0993641	3.496	4.51389	3.496	3.35052
3.498	0.00258118	3.504	0	3.504	0.062267	3.504	0.00828089	3.504	0.439675	3.504	1.41097	3.504	0.208333	3.504	5.92784
3.507	0.00258118	3.512	0.0080058	3.512	0.00327721	3.512	0.0952302	3.512	0.059617	3.512	0.596184	3.512	0.0694444	3.512	2.57732
3.515	0	3.521	0.0160116	3.521	0.00327721	3.521	0.140775	3.521	0.0745212	3.521	0	3.521	0.833333	3.521	2.83505
3.523	0.203913	3.529	0.00379222	3.529	0.0204826	3.529	0.157337	3.529	0.655787	3.529	0.158983	3.529	0.416667	3.529	2.57732
3.531	0.0206494	3.537	0.000421358	3.537	0.0114702	3.537	0.00414044	3.537	0.134138	3.537	0.536566	3.537	0.416667	3.537	4.89691
3.54	0.00774353	3.546	0	3.546	0.00245791	3.546	0.0207022	3.546	0.588717	3.546	0.77504	3.546	3.47222	3.546	0.515464
3.548	0.0955036	3.554	0	3.554	0.0131088	3.554	0.0538258	3.554	0.119234	3.554	0.119237	3.554	0	3.554	11.8557
3.556	0.0542047	3.562	0.0139048	3.562	0.00491582	3.562	0.169758	3.562	0.305537	3.562	0.476948	3.562	6.94444	3.562	4.12371
3.565	0	3.57	0.00379222	3.57	0.00163861	3.57	0.178039	3.57	0.0149042	3.57	0.158983	3.57	2.15278	3.57	1.03093
3.573	0.00774353	3.579	0.00210679	3.579	0.00327721	3.579	0.0703875	3.579	0.00745212	3.579	0.0794913	3.579	1.38889	3.579	2.83505
3.581	0	3.587	0.00337086	3.587	0.00819303	3.587	0.140775	3.587	0.0819733	3.587	0.13911	3.587	2.5	3.587	0.257732
3.589	0.00258118	3.595	0.0290737	3.595	0.00737372	3.595	0.153196	3.595	0.0521648	3.595	0.0596184	3.595	2.5	3.595	0.515464
3.598	0.00774353	3.603	0.0101126	3.603	0.00491582	3.603	0.037264	3.603	0.0298085	3.603	0.158983	3.603	1.31944	3.603	0
3.606	0.0258118	3.612	0.016433	3.612	0.0401458	3.612	0.0703875	3.612	0.111782	3.612	0.437202	3.612	0.416667	3.612	10.0515
3.614	0.0258118	3.62	0.00547765	3.62	0.00245791	3.62	0.0993707	3.62	0.149042	3.62	0.298092	3.62	3.05556	3.62	2.31959
3.622	0.0542047	3.628	0.0151689	3.628	0.018844	3.628	0.0331236	3.628	0.0447127	3.628	0.0794913	3.628	0	3.628	23.7113
3.631	0.00774353	3.637	0.000842716	3.637	0.00327721	3.637	0.0579662	3.637	0.0372606	3.637	0.119237	3.637	6.25	3.637	5.92784
3.639	0	3.645	0.00674172	3.645	0.00655442	3.645	0.310533	3.645	0.0894254	3.645	0.298092	3.645	0.833333	3.645	0.515464
3.647	0.0103247	3.653	0	3.653	0.0262177	3.653	0.0621067	3.653	0.126686	3.653	0.834658	3.653	1.59722	3.653	0.257732
3.655	0.0387177	3.661	0.0358154	3.661	0.0286756	3.661	0.103511	3.661	0.208659	3.661	0.0794913	3.661	1.11111	3.661	21.3918
3.664	0.0129059	3.67	0.00126407	3.67	0.000819303	3.67	0.074528	3.67	0.111782	3.67	0.675676	3.67	2.70833	3.67	11.0825
3.672	0.00774353	3.678	0.00758444	3.678	0.00655442	3.678	0.244286	3.678	0.0223564	3.678	1.45072	3.678	0.208333	3.678	6.4433
3.68	0.0696918	3.686	0.000421358	3.686	0.0368686	3.686	0.0869493	3.686	0.126686	3.686	0.0596184	3.686	0.486111	3.686	8.50515
3.689	0	3.694	0.00252815	3.694	0.00983163	3.694	0.18218	3.694	0.0968776	3.694	0.0794913	3.694	3.33333	3.694	5.15464
3.697	0.00516236	3.703	0.00126407	3.703	0.0122895	3.703	0.0621067	3.703	0.253372	3.703	0.119237	3.703	1.66667	3.703	6.70103
3.705	0	3.711	0.00126407	3.711	0.00573512	3.711	0.244286	3.711	0	3.711	0.198728	3.711	1.66667	3.711	2.31959
3.713	0.0335553	3.719	0.00210679	3.719	0.0483389	3.719	0.037264	3.719	0.111782	3.719	0.437202	3.719	1.04167	3.719	3.60825
3.722	0	3.728	0.0299164	3.728	0.0507968	3.728	0.0993707	3.728	0.290633	3.728	0.794913	3.728	0.972222	3.728	0
3.73	0.00516236	3.736	0.0214892	3.736	0.00245791	3.736	0.00828089	3.736	0.0521648	3.736	0.874404	3.736	0.972222	3.736	2.57732
3.738	0.00516236	3.744	0.0160116	3.744	0.0139281	3.744	0.103511	3.744	0.193755	3.744	0.317965	3.744	2.77778	3.744	1.28866
3.746	0.139384	3.752	0.00252815	3.752	0.0368686	3.752	0.0993707	3.752	0.059617	3.752	0.49682	3.752	0.416667	3.752	0
3.755	0.0980848	3.761	0.00168543	3.761	0.000819303	3.761	0.120073	3.761	0.00745212	3.761	0.0993641	3.761	0.416667	3.761	4.38144
3.763	0.00774353	3.769	0.00126407	3.769	0.0229405	3.769	0.132494	3.769	0.208659	3.769	0.814785	3.769	0.694444	3.769	2.57732
3.771	0.126478	3.777	0.0105339	3.777	0.00163861	3.777	0.0248427	3.777	0.0745212	3.777	0.218601	3.777	0.0694444	3.777	7.73196
3.779	0.00258118	3.785	0.00926987	3.785	0.00819303	3.785	0.0703875	3.785	0.312989	3.785	0.894277	3.785	0.972222	3.785	1.80412
3.788	0	3.794	0.00210679	3.794	0.00163861	3.794	0.0248427	3.794	0.10433	3.794	2.24563	3.794	0.347222	3.794	5.6701
3.796	0.0903412	3.802	0.00210679	3.802	0.0286756	3.802	0.0828089	3.802	0.208659	3.802	0.516693	3.802	0.416667	3.802	1.03093
3.804	0.00774353	3.81	0.00505629	3.81	0.00573512	3.81	0.0786684	3.81	0.0149042	3.81	0.317965	3.81	0.0694444	3.81	7.21649
3.813	0.0800165	3.819	0.0105339	3.819	0.0139281	3.819	0.0124213	3.819	0.149042	3.819	0	3.819	2.36111	3.819	1.03093
3.821	0.0129059	3.827	0.0320232	3.827	0.000819303	3.827	0.173899	3.827	0.424771	3.827	0.218601	3.827	1.875	3.827	9.79381
3.829	0.0129059	3.835	0.00126407	3.835	0.00327721	3.835	0.0869493	3.835	0.126686	3.835	0.119237	3.835	1.80556	3.835	17.5258
3.837	0.00258118	3.843	0.0113767	3.843	0.0360493	3.843	0.0662471	3.843	0	3.843	0.298092	3.843	0.347222	3.843	0.773196
3.846	0.00774353	3.852	0.0269669	3.852	0.0253984	3.852	0.0331236	3.852	0.0223564	3.852	0	3.852	1.11111	3.852	0.773196
3.854	0.0387177	3.86	0.00589901	3.86	0.00163861	3.86	0	3.86	0.0372606	3.86	0.0993641	3.86	1.04167	3.86	1.54639
3.862	0.0232306	3.868	0.00547765	3.868	0.103232	3.868	0	3.868	0.35025	3.868	1.1725	3.868	0.208333	3.868	9.02062
3.87	0.00258118	3.876	0.00421358	3.876	0.00573512	3.876	0.202882	3.876	0.238468	3.876	0.914149	3.876	3.33333	3.876	1.28866
3.879	0	3.885	0.00842716	3.885	0.00409651	3.885	0.0538258	3.885	0.0223564	3.885	0.0397456	3.885	1.11111	3.885	5.6701
3.887	0.00258118	3.893	0.0417144	3.893	0.0131088	3.893	0.260848	3.893	0.0223564	3.893	0.596184	3.893	0.416667	3.893	1.28866
3.895	0.0516236	3.901	0.0126407	3.901	0.0516161	3.901	0.0952302	3.901	0.0447127	3.901	0.13911	3.901	0.0694444	3.901	2.31959
3.903	0.00516236	3.91	0.0172757	3.91	0.0139281	3.91	0.240146	3.91	0.0745212	3.91	0.834658	3.91	0.347222	3.91	2.57732
3.912	0.0490424	3.918	0.00884851	3.918	0.00491582	3.918	0.0414044	3.918	0.126686	3.918	0.576312	3.918	2.22222	3.918	7.73196
3.92	0.00516236	3.926	0.00505629	3.926	0.0253984	3.926	0.00414044	3.926	0.201207	3.926	0.0794913	3.926	3.125	3.926	0
3.928	0.147127	3.934	0.0126407	3.934	0.0524354	3.934	0.0910898	3.934	0.223564	3.934	0.13911	3.934	1.94444	3.934	2.31959
3.937	0	3.943	0.00758444	3.943	0	3.943	0	3.943	0.201207	3.943	0.794913	3.943	0.416667	3.943	13.9175
3.945	0.0800165	3.951	0.0299164	3.951	0.00655442	3.951	0.0414044	3.951	0.462031	3.951	1.6097	3.951	0.138889	3.951	0.773196
3.953	0.00258118	3.959	0.0101126	3.959	0.0204826	3.959	0.149056	3.959	0.0223564	3.959	0.695548	3.959	1.66667	3.959	3.35052
3.961	0.0335553	3.967	0.00632037	3.967	0.00409651	3.967	0	3.967	0.119234	3.967	0.794913	3.967	4.375	3.967	6.95876
3.97	0.00516236	3.976	0.00505629	3.976	0.00901233	3.976	0.111792	3.976	0.00745212	3.976	0.0993641	3.976	3.125	3.976	3.09278
3.978	0.0464612	3.984	0.00126407	3.984	0.0507968	3.984	0.0496853	3.984	0.111782	3.984	0.357711	3.984	1.18056	3.984	1.28866
3.986	0.0103247	3.992	0	3.992	0.00245791	3.992	0	3.992	0.462031	3.992	0.49682	3.992	1.80556	3.992	5.6701
3.994	0.0671106	4.001	0.00758444	4.001	0.00163861	4.001	0.00414044	4.001	0	4.001	0.715421	4.001	3.19444	4.001	0
4.003	0.0335553	4.009	0.00758444	4.009	0.00409651	4.009	0.0124213	4.009	0.0447127	4.009	0.0198728	4.009	0.0694444	4.009	7.47423
4.011	0.129059	4.017	0	4.017	0.0114702	4.017	0.302252	4.017	0.059617	4.017	1.47059	4.017	0.694444	4.017	5.15464
4.019	0.0232306	4.025	0.0181184	4.025	0.0114702	4.025	0.120073	4.025	0.059617	4.025	0.357711	4.025	3.05556	4.025	1.80412
4.028	0.0206494	4.034	0.00463494	4.034	0.0106509	4.034	0.0414044	4.034	0.0372606	4.034	0.0198728	4.034	0.347222	4.034	38.1443
4.036	0	4.042	0.00168543	4.042	0.0278563	4.042	0.115932	4.042	0.0298085	4.042	0.377583	4.042	1.31944	4.042	6.70103
4.044	0.0129059	4.05	0.011798	4.05	0.00327721	4.05	0.0289831	4.05	0.0149042	4.05	0.218601	4.05	2.84722	4.05	4.89691
4.052	0.0129059	4.058	0.00421358	4.058	0.0237598	4.058	0.0455449	4.058	0.275728	4.058	0.0596184	4.058	0.416667	4.058	4.63918
4.061	0.00774353	4.067	0.0122194	4.067	0	4.067	0.165618	4.067	0	4.067	0.0198728	4.067	1.94444	4.067	14.9485
4.069	0.0258118	4.075	0.00674172	4.075	0.00573512	4.075	0.0579662	4.075	0.0670691	4.075	0.0397456	4.075	1.73611	4.075	24.2268
4.077	0.0258118	4.083	0.0130621	4.083	0.00901233	4.083	0.0910898	4.083	0.417319	4.083	0.794913	4.083	1.52778	4.083	0.257732
4.085	0.00516236	4.092	0.0353941	4.092	0.00737372	4.092	0.385061	4.092	0.201207	4.092	0.0596184	4.092	0	4.092	3.35052
4.094	0.0490424	4.1	0.000421358	4.1	0.0303142	4.1	0.0703875	4.1	0	4.1	0.0198728	4.1	0.555556	4.1	12.1134
4.102	0.0412988	4.108	0.00252815	4.108	0.000819303	4.108	0.140775	4.108	0.231016	4.108	0.556439	4.108	0.694444	4.108	9.02062
4.11	0	4.116	0.0126407	4.116	0.00245791	4.116	0.0207022	4.116	0.0670691	4.116	0.0794913	4.116	1.875	4.116	3.60825
4.118	0.0180682	4.125	0.0101126	4.125	0.00901233	4.125	0.0538258	4.125	0.0149042	4.125	0.0198728	4.125	1.38889	4.125	3.60825
4.127	0.0335553	4.133	0.00463494	4.133	0.0213019	4.133	0.120073	4.133	0.447127	4.133	0.238474	4.133	0.347222	4.133	0.773196
4.135	0	4.141	0.0029495	4.141	0.0139281	4.141	0.0621067	4.141	0.119234	4.141	0.357711	4.141	0.833333	4.141	0.257732
4.143	0.144546	4.149	0.00589901	4.149	0.00245791	4.149	0.0331236	4.149	0.0745212	4.149	0.317965	4.149	1.11111	4.149	5.15464
4.152	0.028393	4.158	0.00842716	4.158	0.00491582	4.158	0.231865	4.158	0.0149042	4.158	0.218601	4.158	0.416667	4.158	10.0515
4.16	0.0774353	4.166	0.0105339	4.166	0.00327721	4.166	0.157337	4.166	0.00745212	4.166	0.49682	4.166	1.31944	4.166	1.28866
4.168	0.04388	4.174	0.000421358	4.174	0.0155668	4.174	0.289831	4.174	0.0745212	4.174	0.357711	4.174	1.875	4.174	1.80412
4.176	0.0903412	4.183	0.00842716	4.183	0.000819303	4.183	0.0248427	4.183	0.432223	4.183	0.13911	4.183	0.416667	4.183	7.47423
4.185	0.0490424	4.191	0.00337086	4.191	0.0155668	4.191	0.00414044	4.191	0.715404	4.191	0.457075	4.191	0.0694444	4.191	3.35052
4.193	0	4.199	0.00589901	4.199	0.0204826	4.199	0.252567	4.199	0.059617	4.199	1.27186	4.199	0.555556	4.199	0.257732
4.201	0.0619483	4.207	0.0206465	4.207	0.0598091	4.207	0.0993707	4.207	0.0223564	4.207	0.0397456	4.207	0.694444	4.207	6.4433
4.209	0	4.216	0.00210679	4.216	0.0401458	4.216	0.00828089	4.216	0.0298085	4.216	0.63593	4.216	2.5	4.216	0.773196
4.218	0.0877601	4.224	0.00126407	4.224	0.0139281	4.224	0	4.224	0.126686	4.224	0.0198728	4.224	1.25	4.224	1.28866
4.226	0.379433	4.232	0.0539338	4.232	0	4.232	0.0579662	4.232	0.0372606	4.232	1.1725	4.232	0.347222	4.232	0.773196
4.234	0.348459	4.24	0.0147475	4.24	0.0213019	4.24	0	4.24	0.409867	4.24	0	4.24	3.68056	4.24	12.1134
4.242	0.449125	4.249	0.0029495	4.249	0.00573512	4.249	0.0786684	4.249	0.0223564	4.249	0	4.249	1.45833	4.249	9.53608
4.251	0.838883	4.257	0.0109553	4.257	0.0139281	4.257	0.0331236	4.257	0.0298085	4.257	0.556439	4.257	2.29167	4.257	7.47423
4.259	1.31124	4.265	0.00168543	4.265	0.0327721	4.265	0.00828089	4.265	0.0670691	4.265	0.457075	4.265	0.347222	4.265	1.03093
4.267	1.399	4.274	0.0130621	4.274	0.0163861	4.274	0.0621067	4.274	0.0149042	4.274	0	4.274	2.36111	4.274	0.257732
4.276	2.60699	4.282	0.00126407	4.282	0	4.282	0.0828089	4.282	0.0149042	4.282	0	4.282	1.38889	4.282	12.6289
4.284	3.21357	4.29	0.00379222	4.29	0.0319528	4.29	0.103511	4.29	0.0745212	4.29	0	4.29	0	4.29	4.89691
4.292	3.60591	4.298	0.000421358	4.298	0.00491582	4.298	0.161477	4.298	0.0670691	4.298	0.357711	4.298	3.125	4.298	0.257732
4.3	4.4293	4.307	0.00252815	4.307	0.00163861	4.307	0.0331236	4.307	0.0521648	4.307	0.794913	4.307	1.73611	4.307	4.63918
4.309	8.17717	4.315	0.000421358	4.315	0.0221212	4.315	0.161477	4.315	0.00745212	4.315	0.49682	4.315	0.625	4.315	12.1134
4.317	9.13479	4.323	0.00168543	4.323	0.00327721	4.323	0.202882	4.323	0.0894254	4.323	0.0794913	4.323	1.18056	4.323	7.47423
4.325	10.7041	4.331	0.0155902	4.331	0.0557126	4.331	0.0496853	4.331	0.14159	4.331	0.0397456	4.331	0.416667	4.331	3.86598
4.333	12.5703	4.34	0.0134834	4.34	0.00409651	4.34	0.00414044	4.34	0.0149042	4.34	0.158983	4.34	1.11111	4.34	0
4.342	16.2821	4.348	0.0105339	4.348	0	4.348	0.0124213	4.348	0.0298085	4.348	0.0993641	4.348	0.972222	4.348	5.92784
4.35	21.527	4.356	0.00842716	4.356	0.0516161	4.356	0.132494	4.356	0.0819733	4.356	1.1725	4.356	0.833333	4.356	1.03093
4.358	26.8184	4.365	0.000842716	4.365	0.0180247	4.365	0.0124213	4.365	0	4.365	0	4.365	0.0694444	4.365	1.80412
4.366	30.6954	4.373	0.00758444	4.373	0.00655442	4.373	0.0455449	4.373	0.0745212	4.373	0.119237	4.373	0	4.373	16.7526
4.375	32.8197	4.381	0.0126407	4.381	0.000819303	4.381	0.0455449	4.381	0.409867	4.381	0	4.381	0.555556	4.381	1.80412
4.383	41.3195	4.389	0.0219106	4.389	0.0155668	4.389	0.00414044	4.389	0.0894254	4.389	0.317965	4.389	0.972222	4.389	10.8247
4.391	46.1876	4.398	0.00505629	4.398	0.00573512	4.398	0.0248427	4.398	0.0968776	4.398	0.278219	4.398	1.25	4.398	1.03093
4.4	52.3024	4.406	0.0029495	4.406	0.0122895	4.406	0.202882	4.406	0.0670691	4.406	0.0993641	4.406	2.01389	4.406	0.515464
4.408	61.7237	4.414	0	4.414	0	4.414	0.120073	4.414	0.648334	4.414	1.11288	4.414	0.763889	4.414	9.79381
4.416	62.529	4.422	0.00421358	4.422	0.00327721	4.422	0.0828089	4.422	0.0149042	4.422	0.13911	4.422	2.56944	4.422	5.6701
4.424	73.7107	4.431	0	4.431	0.018844	4.431	0.103511	4.431	0.14159	4.431	0.119237	4.431	0	4.431	1.03093
4.433	74.3999	4.439	0.0130621	4.439	0.00655442	4.439	0.318814	4.439	0.171399	4.439	0.198728	4.439	0.486111	4.439	11.3402
4.441	76.9268	4.447	0.00168543	4.447	0.0245791	4.447	0.140775	4.447	0.0298085	4.447	0.377583	4.447	0.138889	4.447	10.3093
4.449	91.1104	4.456	0.000421358	4.456	0.00245791	4.456	0	4.456	0	4.456	0.0794913	4.456	1.11111	4.456	7.47423
4.457	93.7794	4.464	0.00126407	4.464	0	4.464	0.074528	4.464	0.0819733	4.464	0.238474	4.464	0.763889	4.464	1.03093
4.466	93.4954	4.472	0.0269669	4.472	0.062267	4.472	0.0828089	4.472	0.0670691	4.472	0.0596184	4.472	0.416667	4.472	11.8557
4.474	97.3543	4.48	0.0240174	4.48	0.00245791	4.48	0	4.48	0.0968776	4.48	0.516693	4.48	1.31944	4.48	2.83505
4.482	97.7415	4.489	0.00168543	4.489	0.00573512	4.489	0.00414044	4.489	0.0819733	4.489	0.953895	4.489	1.38889	4.489	1.03093
4.491	100	4.497	0.0168543	4.497	0.00573512	4.497	0.0331236	4.497	0.149042	4.497	0.278219	4.497	1.25	4.497	2.83505
4.499	98.6965	4.505	0.0349727	4.505	0.0213019	4.505	0.0289831	4.505	0.0372606	4.505	0.556439	4.505	1.45833	4.505	0.773196
4.507	98.299	4.513	0.00505629	4.513	0.00819303	4.513	0.0414044	4.513	0.111782	4.513	0.377583	4.513	0.555556	4.513	0
4.515	88.7099	4.522	0.0029495	4.522	0	4.522	0.107652	4.522	0.0447127	4.522	0.377583	4.522	0.625	4.522	7.47423
4.524	96.0869	4.53	0.022332	4.53	0.00573512	4.53	0.074528	4.53	0.00745212	4.53	0	4.53	3.19444	4.53	2.31959
4.532	92.8424	4.538	0.00210679	4.538	0.00819303	4.538	0.144916	4.538	0	4.538	0.377583	4.538	5.76389	4.538	3.09278
4.54	89.8095	4.547	0.0261242	4.547	0.0106509	4.547	0.0414044	4.547	0.0447127	4.547	0.973768	4.547	2.43056	4.547	2.31959
4.548	83.6095	4.555	0.000842716	4.555	0.0245791	4.555	0.215303	4.555	0.10433	4.555	0	4.555	1.73611	4.555	10.0515
4.557	79.2602	4.563	0.0147475	4.563	0.0106509	4.563	0.0621067	4.563	0.14159	4.563	0.755167	4.563	1.04167	4.563	0.773196
4.565	74.3379	4.571	0.000421358	4.571	0.00737372	4.571	0.074528	4.571	0.059617	4.571	0.0198728	4.571	1.38889	4.571	4.12371
4.573	70.6907	4.58	0	4.58	0	4.58	0.0124213	4.58	0.275728	4.58	0.119237	4.58	0	4.58	6.4433
4.581	65.9878	4.588	0.00421358	4.588	0.0303142	4.588	0.0165618	4.588	0.0670691	4.588	0.238474	4.588	0.0694444	4.588	1.54639
4.59	60.1957	4.596	0.00758444	4.596	0.0213019	4.596	0.0952302	4.596	0.0298085	4.596	0.49682	4.596	0.486111	4.596	1.54639
4.598	55.9238	4.604	0.000421358	4.604	0.00409651	4.604	0.0165618	4.604	0	4.604	0.258347	4.604	1.31944	4.604	7.47423
4.606	48.2809	4.613	0	4.613	0.00491582	4.613	0.0289831	4.613	0.178851	4.613	0.0397456	4.613	0.277778	4.613	20.1031
4.615	49.2592	4.621	0.00505629	4.621	0	4.621	0.00414044	4.621	0.0223564	4.621	0.158983	4.621	0	4.621	16.7526
4.623	43.7845	4.629	0.00505629	4.629	0	4.629	0.0621067	4.629	0.0745212	4.629	0.278219	4.629	1.80556	4.629	2.06186
4.631	40.9168	4.638	0.0080058	4.638	0.0507968	4.638	0.0455449	4.638	0.00745212	4.638	1.093	4.638	0.208333	4.638	3.60825
4.639	37.0451	4.646	0.00252815	4.646	0	4.646	0.401623	4.646	0.186303	4.646	0.0993641	4.646	6.52778	4.646	0.773196
4.648	35.2098	4.654	0.0126407	4.654	0	4.654	0.0703875	4.654	0.0149042	4.654	0.298092	4.654	0.486111	4.654	3.60825
4.656	32.2363	4.662	0.0101126	4.662	0.0221212	4.662	0.115932	4.662	0.0745212	4.662	0.0993641	4.662	0.486111	4.662	2.31959
4.664	31.7485	4.671	0.0257028	4.671	0.0942198	4.671	0.211163	4.671	0.0447127	4.671	1.55008	4.671	3.81944	4.671	1.03093
4.672	30.0914	4.679	0.0101126	4.679	0.0114702	4.679	0.273269	4.679	0.223564	4.679	0.457075	4.679	0	4.679	0.515464
4.681	25.9976	4.687	0.00168543	4.687	0.00901233	4.687	0.0538258	4.687	0	4.687	0.0198728	4.687	3.81944	4.687	2.57732
4.689	22.5285	4.695	0.0391863	4.695	0	4.695	0	4.695	0.186303	4.695	0.198728	4.695	0.277778	4.695	3.09278
4.697	20.4223	4.704	0.0244388	4.704	0.0802917	4.704	0	4.704	0.0521648	4.704	0.119237	4.704	1.94444	4.704	10.3093
4.705	18.1921	4.712	0.0139048	4.712	0.00655442	4.712	0.103511	4.712	0.149042	4.712	0.0596184	4.712	2.15278	4.712	5.92784
4.714	16.4911	4.72	0.0227533	4.72	0.00409651	4.72	0.293972	4.72	0.0372606	4.72	0	4.72	1.59722	4.72	0
4.722	17.6243	4.729	0.00252815	4.729	0.0131088	4.729	0.0207022	4.729	0	4.729	0.834658	4.729	1.11111	4.729	1.28866
4.73	13.4041	4.737	0.0160116	4.737	0.0319528	4.737	0.298112	4.737	0.476936	4.737	0.715421	4.737	0.902778	4.737	2.06186
4.739	12.9704	4.745	0.0286523	4.745	0.018844	4.745	0.0786684	4.745	0.0447127	4.745	0.0993641	4.745	2.63889	4.745	5.6701
4.747	10.5493	4.753	0.00842716	4.753	0.00737372	4.753	0.198741	4.753	0.10433	4.753	0.49682	4.753	2.98611	4.753	1.54639
4.755	10.9442	4.762	0.0198038	4.762	0.0106509	4.762	0.103511	4.762	0.0894254	4.762	0.0596184	4.762	0.208333	4.762	9.79381
4.763	11.8295	4.77	0.00168543	4.77	0.0139281	4.77	0.111792	4.77	0.0149042	4.77	0.63593	4.77	0.0694444	4.77	3.35052
4.772	9.64586	4.778	0.000421358	4.778	0.00491582	4.778	0.0207022	4.778	0.0149042	4.778	0.178855	4.778	1.18056	4.778	1.03093
4.78	9.7362	4.786	0.0151689	4.786	0.00327721	4.786	0.0703875	4.786	0.0223564	4.786	0.158983	4.786	0.416667	4.786	0
4.788	6.85045	4.795	0.0185397	4.795	0.00983163	4.795	0.198741	4.795	0.409867	4.795	0.198728	4.795	0.625	4.795	8.76289
4.796	9.20448	4.803	0.00969123	4.803	0.00655442	4.803	0.0662471	4.803	0.357702	4.803	0.0596184	4.803	0.486111	4.803	6.95876
4.805	7.34087	4.811	0.0130621	4.811	0.0155668	4.811	0.00414044	4.811	0.0819733	4.811	0.218601	4.811	0.277778	4.811	2.57732
4.813	6.7472	4.82	0.00379222	4.82	0.00573512	4.82	0.0289831	4.82	0.0968776	4.82	0.0198728	4.82	0.208333	4.82	3.60825
4.821	4.8268	4.828	0.0122194	4.828	0.00737372	4.828	0.0248427	4.828	0.0745212	4.828	0.655803	4.828	3.61111	4.828	0
4.829	5.06169	4.836	0.0143262	4.836	0.00245791	4.836	0.0124213	4.836	0	4.836	0.437202	4.836	0.763889	4.836	19.3299
4.838	6.35486	4.844	0.0417144	4.844	0.0729179	4.844	0.0455449	4.844	0.149042	4.844	0.218601	4.844	0.277778	4.844	0.515464
4.846	5.63729	4.853	0.0168543	4.853	0.00983163	4.853	0.0124213	4.853	0	4.853	0.0993641	4.853	0.625	4.853	7.21649
4.854	4.68484	4.861	0.00716308	4.861	0.0262177	4.861	0	4.861	0	4.861	0.457075	4.861	0.138889	4.861	9.53608
4.863	3.67302	4.869	0	4.869	0.0581705	4.869	0.128354	4.869	0.0149042	4.869	0	4.869	0.833333	4.869	1.03093
4.871	3.1955	4.877	0.011798	4.877	0.00737372	4.877	0.194601	4.877	0.193755	4.877	0.457075	4.877	4.23611	4.877	2.06186
4.879	3.39167	4.886	0	4.886	0.00409651	4.886	0.0455449	4.886	0.0223564	4.886	0.377583	4.886	0.208333	4.886	1.54639
4.887	2.74895	4.894	0.00337086	4.894	0.018844	4.894	0.0828089	4.894	0.00745212	4.894	0.695548	4.894	0.416667	4.894	2.83505
4.896	2.98126	4.902	0.0231747	4.902	0.00327721	4.902	0.0165618	4.902	0.0298085	4.902	1.13275	4.902	0	4.902	11.8557
4.904	2.72056	4.911	0.00168543	4.911	0.0311335	4.911	0	4.911	0.38751	4.911	0	4.911	1.31944	4.911	3.35052
4.912	2.58376	4.919	0	4.919	0.00901233	4.919	0.223584	4.919	0.0372606	4.919	0.0397456	4.919	0.833333	4.919	5.41237
4.92	2.32822	4.927	0.00126407	4.927	0.00491582	4.927	0.037264	4.927	0.10433	4.927	0.0794913	4.927	1.18056	4.927	1.54639
4.929	2.94771	4.935	0.00126407	4.935	0.0163861	4.935	0.18218	4.935	0.0149042	4.935	0	4.935	0.138889	4.935	15.4639
4.937	2.99159	4.944	0.00252815	4.944	0.00163861	4.944	0.107652	4.944	0.238468	4.944	0.854531	4.944	3.68056	4.944	1.54639
4.945	2.01848	4.952	0	4.952	0.000819303	4.952	0.293972	4.952	0.201207	4.952	0.0993641	4.952	1.45833	4.952	0.257732
4.954	2.11915	4.96	0.0029495	4.96	0.0155668	4.96	0.252567	4.96	0.335345	4.96	0	4.96	1.18056	4.96	6.4433
4.962	1.89975	4.968	0.0467707	4.968	0.0180247	4.968	0.0289831	4.968	0.0819733	4.968	0.536566	4.968	1.80556	4.968	3.60825
4.97	2.09592	4.977	0	4.977	0.00655442	4.977	0.0662471	4.977	0.10433	4.977	0.178855	4.977	0.763889	4.977	15.9794
4.978	2.56827	4.985	0	4.985	0.00983163	4.985	0.00828089	4.985	0.0521648	4.985	0.357711	4.985	0.0694444	4.985	8.24742
4.987	2.05978	4.993	0.0139048	4.993	0.00327721	4.993	0	4.993	0.0298085	4.993	0.278219	4.993	3.81944	4.993	5.15464
4.995	2.45212	5.002	0.0147475	5.002	0.00327721	5.002	0.0662471	5.002	0.059617	5.002	0.158983	5.002	2.01389	5.002	2.57732
5.003	1.33963	5.01	0.0109553	5.01	0	5.01	0	5.01	0.14159	5.01	0.218601	5.01	2.63889	5.01	11.8557
5.011	1.36802	5.018	0.0240174	5.018	0.0262177	5.018	0.240146	5.018	0.275728	5.018	0.0993641	5.018	0.416667	5.018	2.31959
5.02	1.94879	5.026	0	5.026	0.0401458	5.026	0.27741	5.026	0.253372	5.026	0.973768	5.026	1.11111	5.026	2.06186
5.028	1.5229	5.035	0.0143262	5.035	0	5.035	0.0165618	5.035	0.10433	5.035	0.397456	5.035	0.763889	5.035	1.80412
5.036	1.16153	5.043	0.00421358	5.043	0.0122895	5.043	0.0289831	5.043	0.0521648	5.043	0.258347	5.043	0	5.043	4.89691
5.044	1.94621	5.051	0.00547765	5.051	0.018844	5.051	0.538258	5.051	0.00745212	5.051	0.13911	5.051	0.625	5.051	1.28866
5.053	1.15121	5.059	0.00168543	5.059	0.0147474	5.059	0.00828089	5.059	0.342798	5.059	0.258347	5.059	1.94444	5.059	0.773196
5.061	1.32156	5.068	0.0189611	5.068	0.00245791	5.068	0.0124213	5.068	0.0223564	5.068	0.238474	5.068	0.138889	5.068	0.515464
5.069	0.733055	5.076	0	5.076	0.00409651	5.076	0.136635	5.076	0.119234	5.076	0.13911	5.076	0	5.076	1.28866
5.078	1.02989	5.084	0	5.084	0.0139281	5.084	0.0289831	5.084	0	5.084	0.278219	5.084	0.347222	5.084	2.83505
5.086	1.25703	5.093	0.0147475	5.093	0.0139281	5.093	0.0621067	5.093	0.223564	5.093	0.119237	5.093	0	5.093	1.03093
5.094	0.578184	5.101	0.00969123	5.101	0.00327721	5.101	0.0248427	5.101	0.0149042	5.101	0.13911	5.101	0.625	5.101	0.773196
5.102	1.36028	5.109	0.00168543	5.109	0.00245791	5.109	0	5.109	0.14159	5.109	0.0993641	5.109	1.875	5.109	0
5.111	1.12023	5.117	0.00674172	5.117	0.045881	5.117	0.0248427	5.117	0.0298085	5.117	0.13911	5.117	1.80556	5.117	1.54639
5.119	0.691756	5.126	0.0168543	5.126	0.0131088	5.126	0.0248427	5.126	0.178851	5.126	0.0993641	5.126	3.125	5.126	7.21649
5.127	1.16411	5.134	0.0442426	5.134	0.0589898	5.134	0.0165618	5.134	0.0447127	5.134	0	5.134	0.763889	5.134	18.8144
5.135	1.65454	5.142	0	5.142	0.0180247	5.142	0.00414044	5.142	0.0149042	5.142	0.0198728	5.142	0.138889	5.142	4.63918
5.144	1.23122	5.15	0.00463494	5.15	0.043423	5.15	0.111792	5.15	0.0819733	5.15	0.0397456	5.15	0.277778	5.15	0.257732
5.152	0.513654	5.159	0.0109553	5.159	0.00737372	5.159	0.128354	5.159	0.0745212	5.159	0.476948	5.159	1.11111	5.159	1.54639
5.16	0.63497	5.167	0.00674172	5.167	0.0122895	5.167	0.0289831	5.167	0.0298085	5.167	0.158983	5.167	2.70833	5.167	0
5.168	0.833721	5.175	0.00337086	5.175	0.018844	5.175	0.0289831	5.175	0	5.175	0.119237	5.175	1.875	5.175	0
5.177	0.895669	5.184	0.0139048	5.184	0.00737372	5.184	0.149056	5.184	0	5.184	0.397456	5.184	0.0694444	5.184	1.80412
5.185	0.72273	5.192	0.00421358	5.192	0.00163861	5.192	0.165618	5.192	0.0298085	5.192	0.0397456	5.192	0.138889	5.192	0
5.193	1.16669	5.2	0.00758444	5.2	0.0278563	5.2	0.00414044	5.2	0.00745212	5.2	0.457075	5.2	0.555556	5.2	1.80412
5.202	0.756285	5.208	0.00589901	5.208	0.0172054	5.208	0.136635	5.208	0.00745212	5.208	0.0993641	5.208	0.625	5.208	0.773196
5.21	0.965361	5.217	0.00758444	5.217	0.00573512	5.217	0	5.217	0.268276	5.217	0.258347	5.217	1.31944	5.217	11.0825
5.218	0.523979	5.225	0.00716308	5.225	0.000819303	5.225	0.107652	5.225	0.0968776	5.225	0.0596184	5.225	0.763889	5.225	0.515464
5.226	0.795003	5.233	0.00126407	5.233	0.0426037	5.233	0.0124213	5.233	0.0819733	5.233	0.0198728	5.233	0.0694444	5.233	2.31959
5.235	1.01698	5.241	0	5.241	0.0196633	5.241	0.0621067	5.241	0.0223564	5.241	0.13911	5.241	0.972222	5.241	2.06186
5.243	0.45945	5.25	0	5.25	0.00163861	5.25	0.0207022	5.25	0.0447127	5.25	0.0794913	5.25	0.694444	5.25	1.54639
5.251	0.549791	5.258	0.023596	5.258	0.00327721	5.258	0.037264	5.258	0.0223564	5.258	0.119237	5.258	0.277778	5.258	3.35052
5.259	0.567859	5.266	0.00421358	5.266	0.0180247	5.266	0.0538258	5.266	0.10433	5.266	0.238474	5.266	0.138889	5.266	2.83505
5.268	1.31898	5.275	0.00379222	5.275	0.0163861	5.275	0	5.275	0.00745212	5.275	0.337838	5.275	0.555556	5.275	4.89691
5.276	0.908575	5.283	0.0172757	5.283	0.00983163	5.283	0.00414044	5.283	0.059617	5.283	0.417329	5.283	0.208333	5.283	0.515464
5.284	0.624645	5.291	0.00126407	5.291	0.0106509	5.291	0.074528	5.291	0.0968776	5.291	0.238474	5.291	0.416667	5.291	0.773196
5.292	0.776935	5.299	0.0219106	5.299	0	5.299	0.111792	5.299	0.0149042	5.299	0.536566	5.299	1.73611	5.299	4.63918
5.301	0.505911	5.308	0.00168543	5.308	0.0319528	5.308	0.165618	5.308	0.0745212	5.308	0.874404	5.308	0.0694444	5.308	18.0412
5.309	0.828558	5.316	0.00842716	5.316	0	5.316	0.157337	5.316	0.0223564	5.316	0.0198728	5.316	1.25	5.316	6.95876
5.317	0.508492	5.324	0	5.324	0.000819303	5.324	0.0289831	5.324	0.201207	5.324	0.0397456	5.324	0.347222	5.324	4.63918
5.326	0.704662	5.332	0.00674172	5.332	0.0155668	5.332	0.00828089	5.332	0.0298085	5.332	0.0397456	5.332	0.833333	5.332	2.31959
5.334	0.348459	5.341	0.000842716	5.341	0.00327721	5.341	0	5.341	0.149042	5.341	0.457075	5.341	1.31944	5.341	4.63918
5.342	0.464612	5.349	0.00126407	5.349	0.0122895	5.349	0.178039	5.349	0.0223564	5.349	0.556439	5.349	0.0694444	5.349	0
5.35	0.72273	5.357	0.000842716	5.357	0.00245791	5.357	0.0579662	5.357	0.0521648	5.357	0.178855	5.357	2.98611	5.357	3.86598
5.359	0.454287	5.366	0.00126407	5.366	0.00819303	5.366	0.0621067	5.366	0.0223564	5.366	0.0596184	5.366	0.416667	5.366	0.257732
5.367	0.252955	5.374	0.000421358	5.374	0.0131088	5.374	0.0207022	5.374	0.0298085	5.374	0.218601	5.374	1.04167	5.374	6.70103
5.375	0.418151	5.382	0.0134834	5.382	0.00737372	5.382	0.0207022	5.382	0	5.382	0.417329	5.382	0.347222	5.382	3.60825
5.383	0.738217	5.39	0.00379222	5.39	0.00245791	5.39	0	5.39	0.163947	5.39	0	5.39	1.80556	5.39	0.257732
5.392	0.410407	5.399	0.00463494	5.399	0.0122895	5.399	0.00828089	5.399	0	5.399	0	5.399	1.73611	5.399	3.86598
5.4	0.637551	5.407	0.00126407	5.407	0.000819303	5.407	0.00414044	5.407	0.00745212	5.407	0.0794913	5.407	1.38889	5.407	23.9691
5.408	0.485261	5.415	0.0349727	5.415	0.00245791	5.415	0.0786684	5.415	0.10433	5.415	0.596184	5.415	1.52778	5.415	2.31959
5.417	0.436219	5.423	0.0130621	5.423	0.00245791	5.423	0.0165618	5.423	0.573813	5.423	0.63593	5.423	0	5.423	1.54639
5.425	0.301998	5.432	0	5.432	0.00245791	5.432	0.0455449	5.432	0.0298085	5.432	0.198728	5.432	0.625	5.432	1.28866
5.433	0.343297	5.44	0.000421358	5.44	0.0114702	5.44	0.037264	5.44	0.0372606	5.44	0.695548	5.44	1.31944	5.44	2.57732
5.441	0.402664	5.448	0.00168543	5.448	0.0229405	5.448	0.00414044	5.448	0.0298085	5.448	0.556439	5.448	1.66667	5.448	10.3093
5.45	0.193588	5.457	0	5.457	0.0114702	5.457	0.157337	5.457	0.0298085	5.457	0.198728	5.457	3.26389	5.457	0.773196
5.458	0.52656	5.465	0	5.465	0.000819303	5.465	0.0331236	5.465	0.0298085	5.465	0.0794913	5.465	1.59722	5.465	27.3196
5.466	0.268443	5.473	0.00421358	5.473	0.0114702	5.473	0.0124213	5.473	0	5.473	0.596184	5.473	0	5.473	4.89691
5.474	0.441381	5.481	0.00337086	5.481	0.00327721	5.481	0.00414044	5.481	0.0670691	5.481	0.178855	5.481	1.59722	5.481	6.95876
5.483	0.255537	5.49	0	5.49	0.0729179	5.49	0.0621067	5.49	0.00745212	5.49	0	5.49	1.45833	5.49	6.95876
5.491	0.296835	5.498	0.00674172	5.498	0.00655442	5.498	0.0869493	5.498	0.499292	5.498	0.0397456	5.498	0.208333	5.498	7.98969
5.499	0.443963	5.506	0.00168543	5.506	0.0131088	5.506	0.0248427	5.506	0.00745212	5.506	0	5.506	0.486111	5.506	7.21649
5.507	0.629807	5.514	0.011798	5.514	0.0237598	5.514	0.0207022	5.514	0.111782	5.514	0.0198728	5.514	0.0694444	5.514	0
5.516	0.369108	5.523	0.0029495	5.523	0.0139281	5.523	0	5.523	0.134138	5.523	0.397456	5.523	1.80556	5.523	0
5.524	0.433638	5.531	0.0105339	5.531	0.000819303	5.531	0.037264	5.531	0.0149042	5.531	0.218601	5.531	0.833333	5.531	13.9175
5.532	0.309741	5.539	0.00252815	5.539	0.00983163	5.539	0.0248427	5.539	0.380058	5.539	0.377583	5.539	4.375	5.539	2.57732
5.541	0.304579	5.548	0.0029495	5.548	0.00163861	5.548	0.0496853	5.548	0.231016	5.548	0	5.548	0.486111	5.548	4.63918
5.549	0.139384	5.556	0.00379222	5.556	0.0106509	5.556	0.0124213	5.556	0.0223564	5.556	2.86169	5.556	2.01389	5.556	0.773196
5.557	0.325228	5.564	0.00421358	5.564	0.0114702	5.564	0.0289831	5.564	0.544005	5.564	0.0397456	5.564	1.25	5.564	3.86598
5.565	0.637551	5.572	0.00210679	5.572	0.0163861	5.572	0.037264	5.572	0	5.572	0.0794913	5.572	1.45833	5.572	14.1753
5.574	0.361365	5.581	0.0134834	5.581	0	5.581	0	5.581	0.0372606	5.581	0.119237	5.581	0.138889	5.581	4.12371
5.582	0.39492	5.589	0	5.589	0.00245791	5.589	0.18632	5.589	0	5.589	0.77504	5.589	1.31944	5.589	0.773196
5.59	0.255537	5.597	0.0109553	5.597	0.00819303	5.597	0.00414044	5.597	0.0298085	5.597	0.0198728	5.597	1.31944	5.597	3.60825
5.598	0.134221	5.605	0.00421358	5.605	0.00409651	5.605	0.0496853	5.605	0.00745212	5.605	0.516693	5.605	1.45833	5.605	0
5.607	0.242631	5.614	0.00842716	5.614	0.00737372	5.614	0.0952302	5.614	0	5.614	0.13911	5.614	3.125	5.614	1.80412
5.615	0.206494	5.622	0.0345513	5.622	0.00163861	5.622	0.0579662	5.622	0.0521648	5.622	0.556439	5.622	1.94444	5.622	4.12371
5.623	0.268443	5.63	0.00126407	5.63	0.00819303	5.63	0.0124213	5.63	0.0223564	5.63	0.278219	5.63	0.416667	5.63	0.257732
5.631	0.314904	5.639	0	5.639	0.000819303	5.639	0.0124213	5.639	0.320441	5.639	0.218601	5.639	0.555556	5.639	7.47423
5.64	0.0567859	5.647	0.00379222	5.647	0.00409651	5.647	0	5.647	0.126686	5.647	0.317965	5.647	0.972222	5.647	4.12371
5.648	0.116153	5.655	0.00126407	5.655	0.00163861	5.655	0.0414044	5.655	0.00745212	5.655	0.298092	5.655	1.875	5.655	0
5.656	0.136802	5.663	0.0160116	5.663	0.054074	5.663	0.0621067	5.663	0.00745212	5.663	0.238474	5.663	0.208333	5.663	7.73196
5.665	0.162614	5.672	0	5.672	0.0253984	5.672	0.223584	5.672	0.0819733	5.672	0.198728	5.672	0.0694444	5.672	3.09278
5.673	0.15229	5.68	0.00926987	5.68	0	5.68	0.0496853	5.68	0.0745212	5.68	0.119237	5.68	2.08333	5.68	4.89691
5.681	0.405245	5.688	0.0231747	5.688	0.00819303	5.688	0.00414044	5.688	0	5.688	0.0596184	5.688	1.18056	5.688	0
5.689	0.477518	5.696	0	5.696	0.0163861	5.696	0.037264	5.696	0	5.696	0.0198728	5.696	0.972222	5.696	4.12371
5.698	0.144546	5.705	0.00547765	5.705	0.0376879	5.705	0.169758	5.705	0.0521648	5.705	0	5.705	0.486111	5.705	8.24742
5.706	0.348459	5.713	0	5.713	0.0213019	5.713	0	5.713	0.149042	5.713	0.63593	5.713	0.763889	5.713	1.54639
5.714	0.26328	5.721	0.00969123	5.721	0.0303142	5.721	0.0703875	5.721	0.0894254	5.721	0.0397456	5.721	0.208333	5.721	7.21649
5.722	0.446544	5.73	0.00463494	5.73	0	5.73	0.00414044	5.73	0.171399	5.73	0.0794913	5.73	0.486111	5.73	0
5.731	0.126478	5.738	0.0189611	5.738	0.0196633	5.738	0.0289831	5.738	0	5.738	1.07313	5.738	1.11111	5.738	1.28866
5.739	0.154871	5.746	0.000842716	5.746	0.00245791	5.746	0.037264	5.746	0.163947	5.746	0.119237	5.746	0.416667	5.746	5.6701
5.747	0.201332	5.754	0.00463494	5.754	0.0262177	5.754	0.0496853	5.754	0.581265	5.754	1.11288	5.754	0.0694444	5.754	1.03093
5.756	0.0929224	5.763	0.0101126	5.763	0.000819303	5.763	0.0662471	5.763	0.223564	5.763	0.556439	5.763	0.555556	5.763	0
5.764	0.232306	5.771	0	5.771	0	5.771	0.00414044	5.771	0.10433	5.771	0.0198728	5.771	0.694444	5.771	1.03093
5.772	0.167777	5.779	0	5.779	0	5.779	0.0662471	5.779	0.149042	5.779	0.0993641	5.779	0.694444	5.779	7.21649
5.78	0.0929224	5.787	0.0202252	5.787	0.0106509	5.787	0.0248427	5.787	0.193755	5.787	0.0198728	5.787	0.138889	5.787	2.06186
5.789	0.139384	5.796	0.00126407	5.796	0.00163861	5.796	0.103511	5.796	0.0223564	5.796	0.238474	5.796	2.29167	5.796	1.28866
5.797	0.234887	5.804	0	5.804	0.000819303	5.804	0.037264	5.804	0	5.804	0	5.804	0.763889	5.804	0.773196
5.805	0.123897	5.812	0.00210679	5.812	0.109787	5.812	0.169758	5.812	0.00745212	5.812	0.158983	5.812	0.138889	5.812	0.773196
5.813	0.304579	5.821	0.0214892	5.821	0.0344107	5.821	0.157337	5.821	0.0894254	5.821	0.596184	5.821	0.486111	5.821	3.35052
5.822	0.154871	5.829	0.00421358	5.829	0.0335914	5.829	0.00828089	5.829	0.00745212	5.829	0.0397456	5.829	0.902778	5.829	2.83505
5.83	0.314904	5.837	0.00126407	5.837	0.0213019	5.837	0.0165618	5.837	0.0968776	5.837	0.556439	5.837	0.347222	5.837	2.31959
5.838	0.206494	5.845	0.00168543	5.845	0.00983163	5.845	0.0165618	5.845	0	5.845	0.476948	5.845	1.59722	5.845	13.1443
5.846	0.116153	5.854	0.0214892	5.854	0.00573512	5.854	0.00414044	5.854	0.0968776	5.854	0.576312	5.854	0.902778	5.854	4.89691
5.855	0.356203	5.862	0.0080058	5.862	0.00737372	5.862	0.0662471	5.862	0.00745212	5.862	0.119237	5.862	0.833333	5.862	1.03093
5.863	0.286511	5.87	0.00379222	5.87	0.0147474	5.87	0	5.87	0.00745212	5.87	0.158983	5.87	0.416667	5.87	0.773196
5.871	0.139384	5.878	0	5.878	0.00245791	5.878	0	5.878	0.0670691	5.878	0.13911	5.878	2.22222	5.878	6.4433
5.88	0.343297	5.887	0.00421358	5.887	0.0335914	5.887	0.0248427	5.887	0.0223564	5.887	0.576312	5.887	5	5.887	13.4021
5.888	0.271024	5.895	0.0143262	5.895	0	5.895	0.0124213	5.895	0	5.895	0.0993641	5.895	2.77778	5.895	1.54639
5.896	0.121315	5.903	0.00632037	5.903	0	5.903	0.0331236	5.903	0.0670691	5.903	0.377583	5.903	1.18056	5.903	7.98969
5.904	0.149708	5.912	0.00168543	5.912	0.00409651	5.912	0.0662471	5.912	0.0521648	5.912	0.0198728	5.912	1.25	5.912	0
5.913	0.0851789	5.92	0.0029495	5.92	0.0155668	5.92	0.00414044	5.92	0.059617	5.92	1.093	5.92	1.18056	5.92	0.257732
5.921	0.281348	5.928	0.0029495	5.928	0.0147474	5.928	0.111792	5.928	0.0447127	5.928	0.178855	5.928	0	5.928	2.06186
5.929	0.245212	5.936	0.00463494	5.936	0.00327721	5.936	0.103511	5.936	0.201207	5.936	0.377583	5.936	3.47222	5.936	0
5.937	0.317485	5.945	0.000842716	5.945	0.0401458	5.945	0.0165618	5.945	0.0298085	5.945	0.417329	5.945	2.56944	5.945	2.06186
5.946	0.0567859	5.953	0	5.953	0.0131088	5.953	0.144916	5.953	0.618526	5.953	0.476948	5.953	0.0694444	5.953	0.515464
5.954	0.0206494	5.961	0.00547765	5.961	0.0278563	5.961	0.00828089	5.961	0	5.961	0.0397456	5.961	1.04167	5.961	0
5.962	0.265861	5.969	0.00210679	5.969	0.00737372	5.969	0.0289831	5.969	0.0149042	5.969	0.218601	5.969	0.0694444	5.969	6.4433
5.97	0.0103247	5.978	0	5.978	0.0180247	5.978	0.0248427	5.978	0.201207	5.978	0.0397456	5.978	0.416667	5.978	3.86598
5.979	0.191007	5.986	0	5.986	0.0131088	5.986	0.00414044	5.986	0.193755	5.986	0.158983	5.986	0.0694444	5.986	1.80412
5.987	0.0335553	5.994	0.00505629	5.994	0.00491582	5.994	0.00828089	5.994	0.10433	5.994	0.119237	5.994	0.208333	5.994	3.60825
5.995	0.24005	6.003	0.0122194	6.003	0.00491582	6.003	0.0579662	6.003	0.193755	6.003	0.218601	6.003	0.277778	6.003	3.35052
6.004	0.072273	6.011	0.00969123	6.011	0.0106509	6.011	0	6.011	0.111782	6.011	0.715421	6.011	1.66667	6.011	1.03093
6.012	0.245212	6.019	0.00421358	6.019	0	6.019	0.178039	6.019	0.10433	6.019	0.0993641	6.019	0.138889	6.019	1.80412
6.02	0.147127	6.027	0.00337086	6.027	0.00245791	6.027	0.0538258	6.027	0.163947	6.027	0	6.027	1.73611	6.027	12.1134
6.028	0.0696918	6.036	0.000842716	6.036	0.00163861	6.036	0.149056	6.036	0.0745212	6.036	0	6.036	1.18056	6.036	0.773196
6.037	0.116153	6.044	0.00168543	6.044	0.0253984	6.044	0.0538258	6.044	0	6.044	0.476948	6.044	0	6.044	8.50515
6.045	0.24005	6.052	0	6.052	0.0147474	6.052	0.0207022	6.052	0.0223564	6.052	0.0993641	6.052	1.73611	6.052	0
6.053	0.0335553	6.06	0	6.06	0	6.06	0.198741	6.06	0.0670691	6.06	0.0794913	6.06	0.0694444	6.06	0.515464
6.061	0.379433	6.069	0.016433	6.069	0.000819303	6.069	0.0538258	6.069	0.0372606	6.069	0.119237	6.069	1.31944	6.069	2.83505
6.07	0.0567859	6.077	0.00421358	6.077	0.00245791	6.077	0.0869493	6.077	0	6.077	0.397456	6.077	0.555556	6.077	7.47423
6.078	0.0955036	6.085	0.00463494	6.085	0.00409651	6.085	0.037264	6.085	0.134138	6.085	0.0596184	6.085	0.902778	6.085	1.80412
6.086	0.363946	6.094	0.000421358	6.094	0.0114702	6.094	0.00828089	6.094	0.0149042	6.094	0.278219	6.094	1.31944	6.094	2.57732
6.094	0.160033	6.102	0.028231	6.102	0.00245791	6.102	0.0289831	6.102	0.0149042	6.102	0.0397456	6.102	1.18056	6.102	10.3093
6.103	0.291673	6.11	0.00168543	6.11	0.00491582	6.11	0.240146	6.11	0.10433	6.11	0.0596184	6.11	0	6.11	2.06186
6.111	0.165195	6.118	0.0185397	6.118	0.00245791	6.118	0.0165618	6.118	0.0223564	6.118	0.158983	6.118	2.70833	6.118	0
6.119	0.0206494	6.127	0.00547765	6.127	0.00163861	6.127	0.00414044	6.127	0.0298085	6.127	0.298092	6.127	0.902778	6.127	1.03093
6.128	0.00258118	6.135	0	6.135	0.00245791	6.135	0.0207022	6.135	0.156495	6.135	0.0397456	6.135	0.347222	6.135	1.03093
6.136	0.26328	6.143	0.00547765	6.143	0.000819303	6.143	0.136635	6.143	0.00745212	6.143	0.0993641	6.143	4.44444	6.143	28.0928
6.144	0.26328	6.151	0.00969123	6.151	0	6.151	0.18218	6.151	0	6.151	0.258347	6.151	2.36111	6.151	9.27835
6.152	0.0542047	6.16	0.00674172	6.16	0	6.16	0.0331236	6.16	0.0521648	6.16	0	6.16	0.486111	6.16	10.8247
6.161	0.0851789	6.168	0.00505629	6.168	0.0139281	6.168	0	6.168	0.10433	6.168	0.814785	6.168	2.29167	6.168	0.773196
6.169	0.108409	6.176	0.00716308	6.176	0.0204826	6.176	0.074528	6.176	0.171399	6.176	0.0794913	6.176	0.972222	6.176	3.60825
6.177	0.136802	6.185	0.000421358	6.185	0.00245791	6.185	0.0662471	6.185	0.0149042	6.185	0.0397456	6.185	2.56944	6.185	0
6.185	0.0180682	6.193	0.0198038	6.193	0.00819303	6.193	0.00414044	6.193	0.0298085	6.193	0.119237	6.193	1.25	6.193	3.35052
6.194	0.00258118	6.201	0.00126407	6.201	0.0114702	6.201	0.0579662	6.201	0.201207	6.201	0.0198728	6.201	1.04167	6.201	25.2577
6.202	0.0825977	6.209	0	6.209	0.0221212	6.209	0.211163	6.209	0.342798	6.209	0.238474	6.209	1.38889	6.209	8.50515
6.21	0.028393	6.218	0.00926987	6.218	0.0106509	6.218	0.00414044	6.218	0.10433	6.218	0.178855	6.218	1.04167	6.218	0.773196
6.219	0.201332	6.226	0	6.226	0.00245791	6.226	0.0289831	6.226	0.290633	6.226	0.0397456	6.226	0.277778	6.226	4.12371
6.227	0.165195	6.234	0.0172757	6.234	0.018844	6.234	0.0207022	6.234	0.35025	6.234	0.198728	6.234	0.694444	6.234	2.83505
6.235	0.162614	6.242	0	6.242	0	6.242	0.0621067	6.242	0.0819733	6.242	0.755167	6.242	0.416667	6.242	5.15464
6.243	0.0980848	6.251	0.00505629	6.251	0.00901233	6.251	0.0538258	6.251	0.0894254	6.251	0.437202	6.251	0	6.251	0
6.252	0.0800165	6.259	0.00210679	6.259	0.00245791	6.259	0.165618	6.259	0.149042	6.259	0	6.259	0.625	6.259	13.6598
6.26	0.123897	6.267	0.0080058	6.267	0.0163861	6.267	0.0124213	6.267	0.335345	6.267	0.298092	6.267	0.138889	6.267	1.03093
6.268	0.314904	6.276	0.00210679	6.276	0	6.276	0.0331236	6.276	0.0372606	6.276	0.0198728	6.276	3.88889	6.276	3.35052
6.276	0.193588	6.284	0.0029495	6.284	0	6.284	0.0207022	6.284	0.00745212	6.284	0.298092	6.284	3.19444	6.284	6.18557
6.285	0.214238	6.292	0.0198038	6.292	0.00245791	6.292	0.0331236	6.292	0.0968776	6.292	0.0198728	6.292	5.06944	6.292	9.79381
6.293	0.0129059	6.3	0.0463494	6.3	0	6.3	0.0538258	6.3	0.00745212	6.3	0.0794913	6.3	0	6.3	1.03093
6.301	0.00516236	6.309	0.00421358	6.309	0.0172054	6.309	0.0165618	6.309	0	6.309	0.516693	6.309	6.11111	6.309	1.28866
6.309	0.0929224	6.317	0	6.317	0.00901233	6.317	0.27741	6.317	0.0223564	6.317	0.0993641	6.317	1.38889	6.317	0
6.318	0.028393	6.325	0.00168543	6.325	0.0106509	6.325	0.136635	6.325	0.10433	6.325	0.0198728	6.325	4.51389	6.325	0
6.326	0.0258118	6.333	0.000842716	6.333	0.00819303	6.333	0	6.333	0	6.333	0.317965	6.333	0.277778	6.333	10.567
6.334	0.0877601	6.342	0.000421358	6.342	0.0122895	6.342	0.0289831	6.342	0.454579	6.342	0.49682	6.342	0.833333	6.342	0.515464
6.343	0.0800165	6.35	0.0134834	6.35	0	6.35	0.0207022	6.35	0.059617	6.35	0.0596184	6.35	1.25	6.35	1.03093
6.351	0.0877601	6.358	0	6.358	0.0647249	6.358	0.0703875	6.358	0.0447127	6.358	0.278219	6.358	0	6.358	12.8866
6.359	0.100666	6.367	0	6.367	0.00737372	6.367	0.00414044	6.367	0	6.367	0.218601	6.367	0.0694444	6.367	5.41237
6.367	0.126478	6.375	0.011798	6.375	0.00901233	6.375	0.0703875	6.375	0.0223564	6.375	0.278219	6.375	1.04167	6.375	10.0515
6.376	0.0825977	6.383	0.00589901	6.383	0.0106509	6.383	0.00414044	6.383	0.0745212	6.383	0.616057	6.383	3.54167	6.383	0.257732
6.384	0.116153	6.391	0.00252815	6.391	0.0122895	6.391	0.00828089	6.391	0.0521648	6.391	0.0198728	6.391	0	6.391	0
6.392	0	6.4	0.00547765	6.4	0.0114702	6.4	0.0538258	6.4	0.462031	6.4	0.675676	6.4	1.94444	6.4	1.54639
6.4	0.0542047	6.408	0.00589901	6.408	0.00573512	6.408	0.0207022	6.408	0	6.408	0.675676	6.408	0.486111	6.408	0
6.409	0.185845	6.416	0.00252815	6.416	0.0344107	6.416	0.0952302	6.416	0	6.416	0.298092	6.416	1.80556	6.416	6.18557
6.417	0.268443	6.424	0.0181184	6.424	0.0196633	6.424	0.037264	6.424	0.0223564	6.424	0.0993641	6.424	1.38889	6.424	2.57732
6.425	0.0825977	6.433	0.00589901	6.433	0.0221212	6.433	0.0579662	6.433	0.14159	6.433	0.0794913	6.433	0.555556	6.433	0
6.433	0.206494	6.441	0	6.441	0.00983163	6.441	0.0248427	6.441	0.529101	6.441	0.0198728	6.441	0	6.441	1.80412
6.442	0.464612	6.449	0.00505629	6.449	0.0163861	6.449	0.0952302	6.449	0.0372606	6.449	0.0397456	6.449	0.0694444	6.449	0.257732
6.45	0.0825977	6.458	0.0101126	6.458	0.00327721	6.458	0.111792	6.458	0.0223564	6.458	0	6.458	0.972222	6.458	8.24742
6.458	0.227144	6.466	0	6.466	0	6.466	0.0952302	6.466	0	6.466	0.178855	6.466	0.972222	6.466	2.31959
6.467	0.00516236	6.474	0.00716308	6.474	0.00901233	6.474	0.128354	6.474	0.0149042	6.474	0	6.474	0.555556	6.474	3.60825
6.475	0.121315	6.482	0.000421358	6.482	0.0114702	6.482	0.0207022	6.482	0.0819733	6.482	0.556439	6.482	0.138889	6.482	1.80412
6.483	0.167777	6.491	0.00969123	6.491	0.0114702	6.491	0.037264	6.491	0	6.491	0.238474	6.491	0	6.491	1.03093
6.491	0.141965	6.499	0.0219106	6.499	0.0163861	6.499	0.0248427	6.499	0.0521648	6.499	0.178855	6.499	0	6.499	2.57732
6.5	0.265861	6.507	0.00168543	6.507	0.03523	6.507	0.240146	6.507	0.0223564	6.507	0.0198728	6.507	0	6.507	1.28866
6.508	0.250374	6.515	0.000421358	6.515	0.0131088	6.515	0.198741	6.515	0	6.515	0.278219	6.515	2.70833	6.515	4.89691
6.516	0.0490424	6.524	0	6.524	0.0122895	6.524	0	6.524	0.372606	6.524	0.0596184	6.524	0.902778	6.524	12.3711
6.524	0.0387177	6.532	0.00547765	6.532	0.00491582	6.532	0.0289831	6.532	0	6.532	0.13911	6.532	0.347222	6.532	3.09278
6.533	0.118734	6.54	0.000421358	6.54	0.00819303	6.54	0.00414044	6.54	0.126686	6.54	0.218601	6.54	2.22222	6.54	0.257732
6.541	0.0232306	6.549	0.0143262	6.549	0.0163861	6.549	0	6.549	0.0372606	6.549	0.0794913	6.549	4.86111	6.549	1.03093
6.549	0.00258118	6.557	0.00716308	6.557	0.0122895	6.557	0	6.557	0.00745212	6.557	0.0198728	6.557	0.277778	6.557	2.83505
6.557	0	6.565	0.00505629	6.565	0	6.565	0.132494	6.565	0.00745212	6.565	0.476948	6.565	0.0694444	6.565	1.03093
6.566	0.0412988	6.573	0	6.573	0	6.573	0.0414044	6.573	0.0298085	6.573	0.49682	6.573	0	6.573	15.4639
6.574	0.0903412	6.582	0.000842716	6.582	0.00983163	6.582	0.0414044	6.582	0.0819733	6.582	1.19237	6.582	0.902778	6.582	1.03093
6.582	0.252955	6.59	0	6.59	0.00327721	6.59	0.0993707	6.59	0.186303	6.59	0.298092	6.59	0.416667	6.59	4.38144
6.591	0.149708	6.598	0.00379222	6.598	0.00327721	6.598	0.227724	6.598	0.0149042	6.598	0.0596184	6.598	0	6.598	7.21649
6.599	0.00774353	6.606	0	6.606	0.0131088	6.606	0.0124213	6.606	0.0968776	6.606	0.0794913	6.606	0.0694444	6.606	2.31959
6.607	0.209075	6.615	0.00168543	6.615	0.018844	6.615	0.0124213	6.615	0.0149042	6.615	0.437202	6.615	0.208333	6.615	1.03093
6.615	0.13164	6.623	0	6.623	0.00163861	6.623	0.19046	6.623	0	6.623	0.218601	6.623	0.694444	6.623	0
6.624	0.198751	6.631	0.000842716	6.631	0.00409651	6.631	0.0124213	6.631	0.186303	6.631	0.0198728	6.631	3.81944	6.631	1.03093
6.632	0.0387177	6.64	0.00505629	6.64	0.00245791	6.64	0	6.64	0.0447127	6.64	1.58983	6.64	1.25	6.64	1.54639
6.64	0.0877601	6.648	0.0147475	6.648	0	6.648	0.0662471	6.648	0.0745212	6.648	0.298092	6.648	0	6.648	15.7216
6.648	0.00258118	6.656	0.00168543	6.656	0.0122895	6.656	0.00414044	6.656	0.059617	6.656	0.556439	6.656	0.486111	6.656	0.515464
6.657	0.118734	6.664	0.000842716	6.664	0.0106509	6.664	0.0248427	6.664	0.0745212	6.664	0.13911	6.664	1.18056	6.664	1.03093
6.665	0.0361365	6.673	0.0168543	6.673	0	6.673	0.157337	6.673	0	6.673	0.0397456	6.673	0	6.673	0.773196
6.673	0.0103247	6.681	0.00379222	6.681	0	6.681	0	6.681	0	6.681	0.397456	6.681	0.555556	6.681	2.06186
6.682	0.00516236	6.689	0.0101126	6.689	0.00819303	6.689	0.00828089	6.689	0	6.689	0.337838	6.689	1.66667	6.689	1.28866
6.69	0.04388	6.697	0.00716308	6.697	0.00491582	6.697	0.0662471	6.697	0.0372606	6.697	0.218601	6.697	0	6.697	0.257732
6.698	0.0929224	6.706	0.00632037	6.706	0.0229405	6.706	0.0165618	6.706	0.544005	6.706	0.0397456	6.706	0	6.706	0.257732
6.706	0.00258118	6.714	0	6.714	0.0122895	6.714	0.0124213	6.714	0.0521648	6.714	0	6.714	5.97222	6.714	0
6.715	0.0129059	6.722	0	6.722	0.0303142	6.722	0.0124213	6.722	0.059617	6.722	0	6.722	0.694444	6.722	1.80412
6.723	0.250374	6.731	0.0286523	6.731	0.0548933	6.731	0.111792	6.731	0.156495	6.731	0.476948	6.731	0.416667	6.731	0.515464
6.731	0	6.739	0.00168543	6.739	0.0114702	6.739	0.0331236	6.739	0.00745212	6.739	0.238474	6.739	0	6.739	0
6.739	0.211657	6.747	0.000421358	6.747	0.00819303	6.747	0.0414044	6.747	0.0298085	6.747	0.457075	6.747	2.08333	6.747	2.83505
6.748	0.126478	6.755	0.00210679	6.755	0.00983163	6.755	0.111792	6.755	0.0149042	6.755	0.576312	6.755	0.347222	6.755	0.773196
6.756	0.0567859	6.764	0.00674172	6.764	0.00573512	6.764	0.074528	6.764	0.0149042	6.764	0.357711	6.764	0.208333	6.764	4.12371
6.764	0.0671106	6.772	0.00716308	6.772	0.00163861	6.772	0.165618	6.772	0.275728	6.772	0.914149	6.772	0.416667	6.772	3.09278
6.772	0.141965	6.78	0.00126407	6.78	0.018844	6.78	0.0289831	6.78	0.0149042	6.78	0.794913	6.78	0.138889	6.78	3.35052
6.781	0.214238	6.788	0.000842716	6.788	0	6.788	0.00414044	6.788	0	6.788	0.576312	6.788	2.5	6.788	0
6.789	0.0490424	6.797	0	6.797	0.0147474	6.797	0.0414044	6.797	0.0670691	6.797	0	6.797	0.486111	6.797	1.80412
6.797	0.0593671	6.805	0.00969123	6.805	0.00491582	6.805	0.0165618	6.805	0.0223564	6.805	0.0198728	6.805	0.347222	6.805	0.257732
6.806	0.0800165	6.813	0.000421358	6.813	0.00327721	6.813	0.0207022	6.813	0	6.813	0.13911	6.813	0.277778	6.813	1.03093
6.814	0	6.822	0.0244388	6.822	0.0532547	6.822	0.0165618	6.822	0.178851	6.822	0.556439	6.822	0.972222	6.822	4.38144
6.822	0.224562	6.83	0.000842716	6.83	0.00163861	6.83	0.219444	6.83	0.0298085	6.83	0.0596184	6.83	0.833333	6.83	3.86598
6.83	0.00774353	6.838	0	6.838	0.000819303	6.838	0.157337	6.838	0.186303	6.838	0.49682	6.838	0.208333	6.838	0
6.839	0.123897	6.846	0.00126407	6.846	0.00819303	6.846	0.00414044	6.846	0.700499	6.846	0.0794913	6.846	0.555556	6.846	4.89691
6.847	0.134221	6.855	0.000421358	6.855	0.000819303	6.855	0.0207022	6.855	0.0298085	6.855	0	6.855	1.45833	6.855	3.86598
6.855	0.0206494	6.863	0.017697	6.863	0.00737372	6.863	0.00828089	6.863	0	6.863	0.0794913	6.863	0	6.863	0
6.863	0.028393	6.871	0	6.871	0.000819303	6.871	0	6.871	0.275728	6.871	0.13911	6.871	0.208333	6.871	0
6.872	0.281348	6.879	0.0214892	6.879	0.0196633	6.879	0	6.879	0.0149042	6.879	0.0596184	6.879	2.08333	6.879	2.06186
6.88	0.17552	6.888	0	6.888	0	6.888	0.00414044	6.888	0.0149042	6.888	0.218601	6.888	0.694444	6.888	0.773196
6.888	0.198751	6.896	0.0139048	6.896	0	6.896	0.0910898	6.896	0.00745212	6.896	0.258347	6.896	0	6.896	0.515464
6.896	0.110991	6.904	0.00252815	6.904	0	6.904	0.0165618	6.904	0.156495	6.904	1.31161	6.904	3.05556	6.904	3.35052
6.905	0.0671106	6.913	0.00674172	6.913	0.0114702	6.913	0	6.913	0.0521648	6.913	0.258347	6.913	0	6.913	8.76289
6.913	0	6.921	0.0130621	6.921	0.00491582	6.921	0	6.921	0.0372606	6.921	0.13911	6.921	0	6.921	0
6.921	0.0955036	6.929	0.000842716	6.929	0.0122895	6.929	0	6.929	0.223564	6.929	0.298092	6.929	1.04167	6.929	0.515464
6.93	0.00774353	6.937	0.00210679	6.937	0.0122895	6.937	0.0165618	6.937	0.00745212	6.937	0.0596184	6.937	0.763889	6.937	3.09278
6.938	0.245212	6.946	0	6.946	0.00655442	6.946	0.144916	6.946	0.126686	6.946	0.0198728	6.946	1.45833	6.946	0.515464
6.946	0.028393	6.954	0	6.954	0.0213019	6.954	0.0331236	6.954	0.0670691	6.954	0.198728	6.954	0.0694444	6.954	0.257732
6.954	0.0825977	6.962	0.00126407	6.962	0.00491582	6.962	0	6.962	0	6.962	0.0794913	6.962	0	6.962	2.06186
6.963	0.245212	6.97	0.00505629	6.97	0.00163861	6.97	0	6.97	0.0298085	6.97	0.158983	6.97	2.01389	6.97	2.06186
6.971	0.252955	6.979	0.00126407	6.979	0	6.979	0	6.979	0	6.979	0	6.979	0.555556	6.979	2.57732
6.979	0.0387177	6.987	0.0029495	6.987	0	6.987	0.00414044	6.987	0	6.987	0.317965	6.987	0.416667	6.987	1.03093
6.987	0.0825977	6.995	0.00337086	6.995	0.0278563	6.995	0.0496853	6.995	0.0298085	6.995	0.0794913	6.995	1.18056	6.995	0.515464
6.996	0.0180682	7.004	0.00337086	7.004	0.00163861	7.004	0.00828089	7.004	0.10433	7.004	0.0397456	7.004	1.04167	7.004	0.257732
7.004	0.224562	7.012	0	7.012	0.0262177	7.012	0.136635	7.012	0.134138	7.012	0.377583	7.012	0.347222	7.012	0
7.012	0.154871	7.02	0.0147475	7.02	0.0139281	7.02	0.037264	7.02	0	7.02	0.0198728	7.02	0.902778	7.02	15.9794
7.02	0.271024	7.028	0.000421358	7.028	0.000819303	7.028	0.231865	7.028	0.0149042	7.028	0.0397456	7.028	0	7.028	2.83505
7.029	0.0825977	7.037	0.00126407	7.037	0.000819303	7.037	0	7.037	0.0521648	7.037	0.13911	7.037	0.555556	7.037	2.06186
7.037	0.281348	7.045	0.00210679	7.045	0.00327721	7.045	0.0455449	7.045	0.10433	7.045	0.357711	7.045	0	7.045	2.06186
7.045	0.0516236	7.053	0	7.053	0.00163861	7.053	0	7.053	0.0745212	7.053	0.198728	7.053	0.0694444	7.053	2.31959
7.054	0.0180682	7.061	0.00210679	7.061	0.00409651	7.061	0.0124213	7.061	0.134138	7.061	0	7.061	0.625	7.061	7.98969
7.062	0.0232306	7.07	0.00126407	7.07	0	7.07	0.0248427	7.07	0.0372606	7.07	0.0198728	7.07	0.277778	7.07	2.57732
7.07	0.0154871	7.078	0.000421358	7.078	0.000819303	7.078	0.0165618	7.078	0	7.078	0.198728	7.078	0.277778	7.078	0.773196
7.078	0.00516236	7.086	0	7.086	0.00819303	7.086	0.107652	7.086	0.0223564	7.086	0.13911	7.086	0.763889	7.086	1.03093
7.087	0	7.095	0	7.095	0.00655442	7.095	0	7.095	0.059617	7.095	0.0397456	7.095	0.347222	7.095	4.12371
7.095	0	7.103	0.000842716	7.103	0.000819303	7.103	0.0124213	7.103	0.0298085	7.103	0.655803	7.103	0.486111	7.103	1.28866
7.103	0.028393	7.111	0.00758444	7.111	0.000819303	7.111	0.0621067	7.111	0.10433	7.111	0	7.111	0.694444	7.111	0
7.111	0.188426	7.119	0.00758444	7.119	0.00983163	7.119	0.0248427	7.119	0	7.119	0.616057	7.119	0.972222	7.119	0
7.12	0.0129059	7.128	0.000842716	7.128	0	7.128	0.0207022	7.128	0.0968776	7.128	0.715421	7.128	0	7.128	0.515464
7.128	0.188426	7.136	0.0172757	7.136	0.00245791	7.136	0.074528	7.136	0.0894254	7.136	0.397456	7.136	1.04167	7.136	1.03093
7.136	0.00774353	7.144	0.00210679	7.144	0.0237598	7.144	0	7.144	0.149042	7.144	0.0397456	7.144	0.902778	7.144	0.515464
7.145	0.00516236	7.152	0.0139048	7.152	0.00655442	7.152	0.00828089	7.152	0.00745212	7.152	0.0794913	7.152	0.0694444	7.152	0.515464
7.153	0.247793	7.161	0.000842716	7.161	0.00163861	7.161	0.0869493	7.161	0	7.161	0.377583	7.161	0	7.161	23.1959
7.161	0.116153	7.169	0.000421358	7.169	0.00245791	7.169	0.0289831	7.169	0	7.169	0.49682	7.169	0	7.169	1.54639
7.169	0.0335553	7.177	0.00337086	7.177	0.00737372	7.177	0.115932	7.177	0	7.177	0.655803	7.177	1.45833	7.177	0
7.178	0.121315	7.186	0.000842716	7.186	0.0172054	7.186	0.0331236	7.186	0.156495	7.186	0.0198728	7.186	0.347222	7.186	3.86598
7.186	0.116153	7.194	0.011798	7.194	0.0106509	7.194	0.0496853	7.194	0	7.194	0.0397456	7.194	0.555556	7.194	2.57732
7.194	0.0335553	7.202	0.0181184	7.202	0.0229405	7.202	0.0455449	7.202	0.0745212	7.202	0.278219	7.202	0.277778	7.202	0
7.202	0.0593671	7.21	0	7.21	0.00245791	7.21	0.0165618	7.21	0.0149042	7.21	0	7.21	0	7.21	0.773196
7.211	0.00258118	7.219	0	7.219	0	7.219	0	7.219	0	7.219	0.0993641	7.219	0.694444	7.219	0
7.219	0	7.227	0.00168543	7.227	0.00245791	7.227	0.0496853	7.227	0	7.227	0.298092	7.227	0	7.227	0.257732
7.227	0.0361365	7.235	0.00337086	7.235	0.0229405	7.235	0.0289831	7.235	0	7.235	0.0397456	7.235	0.208333	7.235	0
7.235	0	7.243	0.000842716	7.243	0.00327721	7.243	0.0248427	7.243	0.0149042	7.243	0.457075	7.243	0.694444	7.243	0.515464
7.244	0.227144	7.252	0.00252815	7.252	0.00573512	7.252	0.00828089	7.252	0.126686	7.252	0.198728	7.252	0.0694444	7.252	4.63918
7.252	0.0542047	7.26	0.00463494	7.26	0.0180247	7.26	0.0538258	7.26	0.0447127	7.26	0.198728	7.26	0	7.26	4.12371
7.26	0.183264	7.268	0.000421358	7.268	0	7.268	0.0207022	7.268	0.111782	7.268	0	7.268	2.22222	7.268	7.98969
7.269	0.0464612	7.277	0	7.277	0	7.277	0.0621067	7.277	0.00745212	7.277	0.0198728	7.277	1.04167	7.277	0.257732
7.277	0.0335553	7.285	0.0029495	7.285	0.00327721	7.285	0.0910898	7.285	0	7.285	0	7.285	0	7.285	12.3711
7.285	0.00258118	7.293	0	7.293	0.00573512	7.293	0	7.293	0.0149042	7.293	0.158983	7.293	0	7.293	0.515464
7.293	0.160033	7.301	0.00252815	7.301	0.00819303	7.301	0	7.301	0.00745212	7.301	0.77504	7.301	0.833333	7.301	0
7.302	0.072273	7.31	0	7.31	0.00819303	7.31	0.00414044	7.31	0.0521648	7.31	0.0596184	7.31	0.208333	7.31	2.83505
7.31	0.0593671	7.318	0.000421358	7.318	0.00491582	7.318	0.00828089	7.318	0.0298085	7.318	0.437202	7.318	1.59722	7.318	9.27835
7.318	0.0671106	7.326	0.0109553	7.326	0.00573512	7.326	0.173899	7.326	0.216111	7.326	0.278219	7.326	3.26389	7.326	1.80412
7.326	0.0825977	7.334	0.00252815	7.334	0	7.334	0.0248427	7.334	0.10433	7.334	0.0993641	7.334	0.625	7.334	0
7.335	0.0412988	7.343	0.00126407	7.343	0	7.343	0.0496853	7.343	0.0894254	7.343	0.0993641	7.343	0.555556	7.343	2.06186
7.343	0.247793	7.351	0	7.351	0.00409651	7.351	0	7.351	0.0894254	7.351	0.238474	7.351	0.208333	7.351	1.28866
7.351	0.028393	7.359	0.0080058	7.359	0.0106509	7.359	0.00828089	7.359	0.231016	7.359	0.278219	7.359	1.31944	7.359	1.54639
7.359	0.136802	7.368	0.00210679	7.368	0.00819303	7.368	0.00414044	7.368	0.171399	7.368	0.178855	7.368	0.972222	7.368	1.28866
7.368	0.165195	7.376	0.000421358	7.376	0.0114702	7.376	0.0165618	7.376	0.0894254	7.376	0.675676	7.376	0.138889	7.376	1.28866
7.376	0.0335553	7.384	0.00547765	7.384	0.000819303	7.384	0.0414044	7.384	0	7.384	0.0397456	7.384	0.277778	7.384	0
7.384	0.0412988	7.392	0	7.392	0.00245791	7.392	0	7.392	0.163947	7.392	0.317965	7.392	0.416667	7.392	2.31959
7.393	0.00774353	7.401	0	7.401	0.00737372	7.401	0.0538258	7.401	0.00745212	7.401	0.218601	7.401	0.277778	7.401	10.0515
7.401	0.149708	7.409	0	7.409	0.0106509	7.409	0	7.409	0.126686	7.409	0.457075	7.409	0.277778	7.409	0.257732
7.409	0.028393	7.417	0.0105339	7.417	0.0163861	7.417	0.136635	7.417	0.149042	7.417	0.437202	7.417	1.31944	7.417	1.28866
7.417	0.028393	7.425	0	7.425	0.00901233	7.425	0.0248427	7.425	0.0372606	7.425	0.377583	7.425	0.833333	7.425	1.80412
7.426	0.0232306	7.434	0.00168543	7.434	0	7.434	0.0455449	7.434	0	7.434	0.119237	7.434	0.833333	7.434	0.515464
7.434	0.0516236	7.442	0.00126407	7.442	0	7.442	0.19046	7.442	0.0223564	7.442	0.0397456	7.442	0.486111	7.442	4.63918
7.442	0.110991	7.45	0	7.45	0.0139281	7.45	0.0869493	7.45	0.0819733	7.45	0	7.45	0.208333	7.45	0.515464
7.45	0.072273	7.459	0	7.459	0.0147474	7.459	0.0414044	7.459	0.0894254	7.459	0	7.459	0.902778	7.459	0
7.459	0.0232306	7.467	0.00589901	7.467	0	7.467	0.0207022	7.467	0	7.467	0	7.467	0	7.467	1.03093
7.467	0.00258118	7.475	0.00884851	7.475	0.0114702	7.475	0.236005	7.475	0.0149042	7.475	0.0794913	7.475	0.0694444	7.475	0
7.475	0.139384	7.483	0.0206465	7.483	0	7.483	0.0455449	7.483	0.126686	7.483	0.0794913	7.483	0.277778	7.483	0.257732
7.483	0.00516236	7.492	0.0109553	7.492	0.000819303	7.492	0.00828089	7.492	0.0372606	7.492	0.298092	7.492	0.0694444	7.492	9.27835
7.492	0.0335553	7.5	0	7.5	0.0122895	7.5	0.00414044	7.5	0.0894254	7.5	0.377583	7.5	0	7.5	0
7.5	0.0180682	7.508	0.0113767	7.508	0.0630863	7.508	0	7.508	0.163947	7.508	0.834658	7.508	2.70833	7.508	3.09278
7.508	0	7.516	0.0080058	7.516	0.0122895	7.516	0.0455449	7.516	0.0372606	7.516	0.0397456	7.516	0	7.516	0
7.517	0.072273	7.525	0.00379222	7.525	0	7.525	0.260848	7.525	0.00745212	7.525	0.0993641	7.525	2.15278	7.525	0
7.525	0.04388	7.533	0	7.533	0.0147474	7.533	0.0331236	7.533	0.0819733	7.533	0.0993641	7.533	0	7.533	2.31959
7.533	0.0490424	7.541	0.00210679	7.541	0	7.541	0.0289831	7.541	0	7.541	0.13911	7.541	0.763889	7.541	9.53608
7.541	0.0129059	7.55	0.000421358	7.55	0.0106509	7.55	0	7.55	0	7.55	0.278219	7.55	0.625	7.55	0
7.55	0.0542047	7.558	0.0109553	7.558	0.00163861	7.558	0.0165618	7.558	0	7.558	0.298092	7.558	0.208333	7.558	3.09278
7.558	0	7.566	0	7.566	0.0204826	7.566	0.0621067	7.566	0.0223564	7.566	0.357711	7.566	0.277778	7.566	2.57732
7.566	0.100666	7.574	0.022332	7.574	0.00409651	7.574	0.0207022	7.574	0	7.574	0.278219	7.574	0.138889	7.574	0
7.574	0.0412988	7.583	0.00547765	7.583	0.00327721	7.583	0.0414044	7.583	0	7.583	0.258347	7.583	0.138889	7.583	0
7.583	0.0180682	7.591	0.00589901	7.591	0.00819303	7.591	0.0538258	7.591	0.00745212	7.591	0.298092	7.591	0.694444	7.591	7.47423
7.591	0.0800165	7.599	0.00337086	7.599	0.0360493	7.599	0.0248427	7.599	0	7.599	0.437202	7.599	2.08333	7.599	4.12371
7.599	0.0412988	7.607	0.0134834	7.607	0.00737372	7.607	0.00414044	7.607	0	7.607	0.278219	7.607	0.208333	7.607	0
7.608	0.00258118	7.616	0	7.616	0.0172054	7.616	0.0538258	7.616	0.0372606	7.616	0	7.616	5.13889	7.616	0
7.616	0.0361365	7.624	0.00632037	7.624	0	7.624	0.0165618	7.624	0.208659	7.624	0.516693	7.624	0.277778	7.624	0.257732
7.624	0.136802	7.632	0.00168543	7.632	0.00163861	7.632	0.120073	7.632	0.216111	7.632	0.0596184	7.632	0.347222	7.632	1.80412
7.632	0.0232306	7.641	0	7.641	0.00573512	7.641	0	7.641	0.00745212	7.641	0.298092	7.641	2.15278	7.641	2.57732
7.641	0.0825977	7.649	0.00379222	7.649	0.0180247	7.649	0.00414044	7.649	0.00745212	7.649	0.457075	7.649	0	7.649	0.257732
7.649	0.0593671	7.657	0.000421358	7.657	0	7.657	0.0331236	7.657	0.0149042	7.657	0	7.657	0.833333	7.657	1.80412
7.657	0.0516236	7.665	0.00126407	7.665	0.00245791	7.665	0.293972	7.665	0.0447127	7.665	0	7.665	0.347222	7.665	2.83505
7.665	0.0542047	7.674	0.00252815	7.674	0.00655442	7.674	0.0248427	7.674	0.432223	7.674	0.49682	7.674	0.416667	7.674	0
7.674	0.0516236	7.682	0.00252815	7.682	0.0196633	7.682	0	7.682	0.0298085	7.682	0.0397456	7.682	0	7.682	1.03093
7.682	0.00258118	7.69	0.00168543	7.69	0.000819303	7.69	0.0124213	7.69	0.186303	7.69	0	7.69	0.138889	7.69	0.515464
7.69	0.0490424	7.699	0.00505629	7.699	0.00245791	7.699	0.0331236	7.699	0	7.699	0.0596184	7.699	0	7.699	10.8247
7.698	0.0800165	7.707	0.000421358	7.707	0.0450617	7.707	0.0165618	7.707	0.119234	7.707	0.0596184	7.707	0.277778	7.707	1.28866
7.707	0.0490424	7.715	0.000421358	7.715	0.00737372	7.715	0.19046	7.715	0.00745212	7.715	0.317965	7.715	0.902778	7.715	4.89691
7.715	0.0877601	7.723	0.00337086	7.723	0.00409651	7.723	0.0414044	7.723	0.119234	7.723	0.794913	7.723	0	7.723	2.06186
7.723	0.0671106	7.732	0.0227533	7.732	0.0262177	7.732	0.306393	7.732	0	7.732	0.0794913	7.732	0.972222	7.732	2.83505
7.732	0.0335553	7.74	0.00589901	7.74	0.00409651	7.74	0.115932	7.74	0.0149042	7.74	0.0993641	7.74	0.625	7.74	0
7.74	0.0877601	7.748	0.00210679	7.748	0.00327721	7.748	0	7.748	0.35025	7.748	0.516693	7.748	0.625	7.748	0
7.748	0.0412988	7.756	0.000842716	7.756	0.00163861	7.756	0.00828089	7.756	0.611074	7.756	0.0198728	7.756	4.375	7.756	21.6495
7.756	0.0774353	7.765	0.000842716	7.765	0	7.765	0	7.765	0	7.765	0.0397456	7.765	0.763889	7.765	6.95876
7.765	0	7.773	0.0139048	7.773	0.0327721	7.773	0.00414044	7.773	0.0894254	7.773	0.178855	7.773	0	7.773	2.57732
7.773	0.0903412	7.781	0.000842716	7.781	0.0163861	7.781	0.0331236	7.781	0.320441	7.781	1.093	7.781	2.15278	7.781	5.41237
7.781	0.0309741	7.79	0	7.79	0.0122895	7.79	0.0538258	7.79	0	7.79	0.0397456	7.79	0.138889	7.79	1.54639
7.789	0.00516236	7.798	0	7.798	0.0147474	7.798	0.0786684	7.798	0	7.798	0.0794913	7.798	0	7.798	1.28866
7.798	0.0542047	7.806	0.00716308	7.806	0.0163861	7.806	0.0455449	7.806	0.0298085	7.806	0	7.806	1.875	7.806	4.63918
7.806	0.100666	7.814	0.0421358	7.814	0.000819303	7.814	0.0662471	7.814	0.0968776	7.814	0	7.814	2.56944	7.814	0.257732
7.814	0.00258118	7.823	0	7.823	0.00655442	7.823	0.0786684	7.823	0.186303	7.823	0	7.823	1.25	7.823	0.515464
7.822	0.0929224	7.831	0	7.831	0.00737372	7.831	0.0124213	7.831	0.0149042	7.831	0	7.831	0.347222	7.831	2.83505
7.831	0.00516236	7.839	0.00168543	7.839	0.0114702	7.839	0	7.839	0.10433	7.839	0.357711	7.839	0.208333	7.839	0
7.839	0.00516236	7.847	0.000421358	7.847	0.00573512	7.847	0.0910898	7.847	0.0149042	7.847	0.0596184	7.847	0.763889	7.847	4.89691
7.847	0.00516236	7.856	0.000842716	7.856	0	7.856	0.0207022	7.856	0	7.856	0	7.856	0.972222	7.856	1.03093
7.856	0.0542047	7.864	0.000421358	7.864	0.0245791	7.864	0.0165618	7.864	0.0223564	7.864	0.0198728	7.864	0.416667	7.864	3.86598
7.864	0.04388	7.872	0	7.872	0.00655442	7.872	0	7.872	0.394962	7.872	0.576312	7.872	0	7.872	5.92784
7.872	0.100666	7.881	0.00632037	7.881	0.00163861	7.881	0.144916	7.881	0.0372606	7.881	0.0397456	7.881	0	7.881	5.92784
7.88	0.0180682	7.889	0.00505629	7.889	0.0106509	7.889	0.037264	7.889	0.149042	7.889	0	7.889	2.63889	7.889	1.03093
7.889	0.028393	7.897	0.00969123	7.897	0.0286756	7.897	0.0538258	7.897	0.059617	7.897	0.238474	7.897	1.11111	7.897	0
7.897	0.0309741	7.905	0.0181184	7.905	0.00327721	7.905	0.0248427	7.905	0	7.905	0.158983	7.905	1.31944	7.905	3.35052
7.905	0.00258118	7.914	0.00379222	7.914	0.00573512	7.914	0.0124213	7.914	0.0745212	7.914	0.0198728	7.914	0.277778	7.914	9.79381
7.913	0.154871	7.922	0.00463494	7.922	0.00163861	7.922	0.0703875	7.922	0	7.922	0	7.922	1.66667	7.922	10.0515
7.922	0.0567859	7.93	0.000842716	7.93	0.00327721	7.93	0.00414044	7.93	0.0223564	7.93	0.0794913	7.93	0.694444	7.93	0.773196
7.93	0.116153	7.938	0.00252815	7.938	0.00655442	7.938	0.0289831	7.938	0.0223564	7.938	0.63593	7.938	0	7.938	1.03093
7.938	0.129059	7.947	0.000421358	7.947	0.00163861	7.947	0.0207022	7.947	0.320441	7.947	0.0397456	7.947	0.416667	7.947	0.257732
7.946	0.0748542	7.955	0.000421358	7.955	0	7.955	0.0496853	7.955	0	7.955	0.317965	7.955	0.486111	7.955	12.6289
7.955	0.0696918	7.963	0.000842716	7.963	0.00737372	7.963	0.0538258	7.963	0.134138	7.963	0.0993641	7.963	1.31944	7.963	7.98969
7.963	0.00258118	7.972	0	7.972	0.0360493	7.972	0.037264	7.972	0.0149042	7.972	0	7.972	0.555556	7.972	13.1443
7.971	0.0748542	7.98	0.00379222	7.98	0.00409651	7.98	0.00828089	7.98	0.342798	7.98	0.0198728	7.98	0.833333	7.98	0.515464
7.98	0.0980848	7.988	0.0244388	7.988	0.00163861	7.988	0	7.988	0.335345	7.988	0.516693	7.988	0.138889	7.988	1.03093
7.988	0.100666	7.996	0	7.996	0.0147474	7.996	0.364359	7.996	0.126686	7.996	0.258347	7.996	0	7.996	9.79381
7.996	0.0361365	8.005	0.0198038	8.005	0.00245791	8.005	0.0455449	8.005	0.126686	8.005	0.0596184	8.005	1.38889	8.005	3.35052
8.004	0.0645295	8.013	0.00337086	8.013	0	8.013	0.00828089	8.013	0.00745212	8.013	0.377583	8.013	0.416667	8.013	1.28866
8.013	0.0232306	8.021	0.00337086	8.021	0.0114702	8.021	0.0621067	8.021	0.0670691	8.021	0.0198728	8.021	0.347222	8.021	0
8.021	0.00774353	8.029	0.00547765	8.029	0.00491582	8.029	0.0331236	8.029	0.0521648	8.029	0.218601	8.029	0	8.029	0.257732
8.029	0	8.038	0.00379222	8.038	0	8.038	0.0124213	8.038	0.149042	8.038	0.0596184	8.038	1.04167	8.038	3.35052
8.037	0.0412988	8.046	0.00126407	8.046	0.00327721	8.046	0	8.046	0.0521648	8.046	0	8.046	0.972222	8.046	0
8.046	0.0748542	8.054	0.0198038	8.054	0.00573512	8.054	0.037264	8.054	0.178851	8.054	0.0596184	8.054	0.277778	8.054	0.257732
8.054	0.0180682	8.063	0.000421358	8.063	0.00901233	8.063	0.0124213	8.063	0	8.063	0	8.063	1.73611	8.063	0.515464
8.062	0.0516236	8.071	0.016433	8.071	0.00409651	8.071	0.0165618	8.071	0.0149042	8.071	1.21224	8.071	0.277778	8.071	1.03093
8.071	0	8.079	0	8.079	0.00491582	8.079	0	8.079	0.00745212	8.079	0.0794913	8.079	3.125	8.079	0.773196
8.079	0.154871	8.087	0	8.087	0.00737372	8.087	0.0786684	8.087	0.0670691	8.087	0.337838	8.087	0.277778	8.087	2.57732
8.087	0.00774353	8.096	0	8.096	0.0204826	8.096	0	8.096	0.0521648	8.096	0.0198728	8.096	2.15278	8.096	2.06186
8.095	0.0154871	8.104	0.000421358	8.104	0.0213019	8.104	0.00828089	8.104	0.0223564	8.104	0.357711	8.104	1.04167	8.104	5.41237
8.104	0.0825977	8.112	0	8.112	0.0163861	8.112	0.00414044	8.112	0.0149042	8.112	0.0993641	8.112	1.25	8.112	0
8.112	0.0361365	8.12	0.0105339	8.12	0.00327721	8.12	0.0124213	8.12	0.208659	8.12	0.0596184	8.12	0	8.12	1.80412
8.12	0.216819	8.129	0.00252815	8.129	0	8.129	0.0207022	8.129	0.0223564	8.129	0.218601	8.129	0.416667	8.129	0
8.128	0.0154871	8.137	0.00126407	8.137	0.000819303	8.137	0.0248427	8.137	0	8.137	0.0397456	8.137	0.208333	8.137	8.50515
8.137	0.0645295	8.145	0	8.145	0.0180247	8.145	0.074528	8.145	0.260824	8.145	1.07313	8.145	0.555556	8.145	2.06186
8.145	0.0180682	8.154	0.00463494	8.154	0.00491582	8.154	0.0993707	8.154	0	8.154	0	8.154	0.0694444	8.154	3.86598
8.153	0.0903412	8.162	0.00168543	8.162	0.0131088	8.162	0.00414044	8.162	0.290633	8.162	0.0794913	8.162	0.347222	8.162	18.299
8.161	0.0412988	8.17	0.00505629	8.17	0.0131088	8.17	0.0165618	8.17	0.186303	8.17	0.0596184	8.17	0	8.17	0
8.17	0.0490424	8.178	0.00463494	8.178	0.0147474	8.178	0.00828089	8.178	0.0149042	8.178	0.13911	8.178	1.04167	8.178	3.60825
8.178	0.0929224	8.187	0.000421358	8.187	0	8.187	0.178039	8.187	0.238468	8.187	0.119237	8.187	0	8.187	0
8.186	0.0206494	8.195	0.00758444	8.195	0.00737372	8.195	0	8.195	0	8.195	0.158983	8.195	1.04167	8.195	0
8.195	0.0464612	8.203	0.00926987	8.203	0	8.203	0	8.203	0.10433	8.203	0	8.203	1.45833	8.203	7.73196
8.203	0.0464612	8.211	0.00168543	8.211	0.0229405	8.211	0.0289831	8.211	0.0223564	8.211	0.437202	8.211	0.277778	8.211	0.515464
8.211	0.0103247	8.22	0.00126407	8.22	0.00327721	8.22	0	8.22	0.171399	8.22	0.0993641	8.22	0.277778	8.22	6.18557
8.219	0.00516236	8.228	0.00168543	8.228	0.00163861	8.228	0.103511	8.228	0.134138	8.228	0	8.228	0	8.228	1.03093
8.228	0.0980848	8.236	0	8.236	0	8.236	0	8.236	0	8.236	0	8.236	0	8.236	1.80412
8.236	0.00774353	8.245	0	8.245	0.0245791	8.245	0	8.245	0.0298085	8.245	0.0198728	8.245	0.555556	8.245	0
8.244	0.0180682	8.253	0.00463494	8.253	0.00737372	8.253	0.178039	8.253	0.0223564	8.253	0.337838	8.253	2.43056	8.253	0.515464
8.252	0.0258118	8.261	0	8.261	0.0114702	8.261	0.0496853	8.261	0.0223564	8.261	0.0198728	8.261	0.208333	8.261	0
8.261	0.144546	8.269	0.00505629	8.269	0.00327721	8.269	0.0455449	8.269	0.0894254	8.269	0	8.269	0.347222	8.269	4.38144
8.269	0.0851789	8.278	0.0080058	8.278	0.00491582	8.278	0	8.278	0.0298085	8.278	0.13911	8.278	0.138889	8.278	0.515464
8.277	0.0877601	8.286	0.00421358	8.286	0.0172054	8.286	0.0165618	8.286	0	8.286	0.0198728	8.286	0.833333	8.286	0.515464
8.285	0.110991	8.294	0.00758444	8.294	0.00655442	8.294	0	8.294	0.10433	8.294	0.278219	8.294	1.52778	8.294	0.515464
8.294	0.00258118	8.302	0	8.302	0.0524354	8.302	0.0248427	8.302	0.059617	8.302	0.0794913	8.302	0.416667	8.302	0.257732
8.302	0.0180682	8.311	0	8.311	0.00163861	8.311	0.115932	8.311	0.00745212	8.311	0.119237	8.311	0	8.311	9.79381
8.31	0.0567859	8.319	0.00421358	8.319	0.00655442	8.319	0.00414044	8.319	0.275728	8.319	0.0794913	8.319	0.902778	8.319	1.54639
8.319	0.15229	8.327	0.00168543	8.327	0.00573512	8.327	0.0289831	8.327	0.186303	8.327	0.0198728	8.327	0.486111	8.327	0.515464
8.327	0.113572	8.336	0.000421358	8.336	0.000819303	8.336	0.0331236	8.336	0.10433	8.336	0.258347	8.336	0.694444	8.336	0
8.335	0.0129059	8.344	0.00168543	8.344	0.0131088	8.344	0.0207022	8.344	0.216111	8.344	0	8.344	1.66667	8.344	1.03093
8.343	0.00774353	8.352	0.0269669	8.352	0.0294949	8.352	0.0414044	8.352	0.0521648	8.352	0.317965	8.352	0.486111	8.352	0.515464
8.352	0.0490424	8.36	0.0172757	8.36	0.00327721	8.36	0	8.36	0	8.36	0.0596184	8.36	0.138889	8.36	1.80412
8.36	0.0206494	8.369	0.00252815	8.369	0.0253984	8.369	0.144916	8.369	0.186303	8.369	0.715421	8.369	0.486111	8.369	0
8.368	0.00774353	8.377	0.00421358	8.377	0.00163861	8.377	0.0496853	8.377	0.00745212	8.377	0.198728	8.377	0	8.377	16.4948
8.376	0.0103247	8.385	0	8.385	0.00163861	8.385	0.00414044	8.385	0.156495	8.385	0	8.385	0.694444	8.385	4.12371
8.385	0.185845	8.393	0.00252815	8.393	0.00327721	8.393	0	8.393	0	8.393	0.158983	8.393	1.31944	8.393	7.21649
8.393	0.0232306	8.402	0.00126407	8.402	0	8.402	0.0289831	8.402	0.0149042	8.402	0	8.402	0.625	8.402	6.70103
8.401	0.134221	8.41	0.00168543	8.41	0.00819303	8.41	0.0248427	8.41	0.0745212	8.41	0	8.41	0.486111	8.41	1.28866
8.409	0.0671106	8.418	0	8.418	0.00983163	8.418	0	8.418	0.14159	8.418	0.278219	8.418	0	8.418	0.773196
8.418	0.0748542	8.427	0.000421358	8.427	0	8.427	0	8.427	0.10433	8.427	0	8.427	0.277778	8.427	3.09278
8.426	0.141965	8.435	0	8.435	0.0155668	8.435	0.0538258	8.435	0.134138	8.435	0.0993641	8.435	0.138889	8.435	10.567
8.434	0.160033	8.443	0.000421358	8.443	0.000819303	8.443	0.0579662	8.443	0	8.443	0.934022	8.443	0.138889	8.443	5.41237
8.443	0.113572	8.451	0.000421358	8.451	0.000819303	8.451	0.0621067	8.451	0	8.451	0	8.451	0.208333	8.451	0.515464
8.451	0.0593671	8.46	0	8.46	0.00245791	8.46	0.0165618	8.46	0	8.46	0.158983	8.46	0.138889	8.46	0
8.459	0.028393	8.468	0.000421358	8.468	0.00327721	8.468	0	8.468	0.111782	8.468	0.0397456	8.468	0.0694444	8.468	2.57732
8.467	0.00774353	8.476	0	8.476	0.00573512	8.476	0.0124213	8.476	0	8.476	0.298092	8.476	0	8.476	2.31959
8.476	0.0154871	8.484	0.000842716	8.484	0.00573512	8.484	0.074528	8.484	0.00745212	8.484	0.457075	8.484	0	8.484	2.57732
8.484	0	8.493	0.0122194	8.493	0.000819303	8.493	0.0455449	8.493	0	8.493	0.953895	8.493	0	8.493	4.63918
8.492	0.0490424	8.501	0.00168543	8.501	0.00163861	8.501	0	8.501	0.0819733	8.501	0.178855	8.501	0.763889	8.501	11.3402
8.5	0.0180682	8.509	0.00547765	8.509	0.00819303	8.509	0.0207022	8.509	0.454579	8.509	0.238474	8.509	0.0694444	8.509	1.54639
8.509	0.0980848	8.518	0.0080058	8.518	0.00409651	8.518	0.0207022	8.518	0.238468	8.518	0.437202	8.518	0.138889	8.518	4.12371
8.517	0.160033	8.526	0.000842716	8.526	0.0122895	8.526	0.0248427	8.526	0.0149042	8.526	0.0993641	8.526	0.208333	8.526	0.773196
8.525	0.0232306	8.534	0.000421358	8.534	0.00819303	8.534	0.0165618	8.534	0.10433	8.534	0.0397456	8.534	0.347222	8.534	2.83505
8.534	0.0180682	8.542	0.0168543	8.542	0	8.542	0.0124213	8.542	0	8.542	0.0198728	8.542	0	8.542	4.63918
8.542	0.0180682	8.551	0.0172757	8.551	0.0131088	8.551	0.0786684	8.551	0.178851	8.551	0.49682	8.551	3.81944	8.551	7.47423
8.55	0.211657	8.559	0.00337086	8.559	0.0163861	8.559	0.0828089	8.559	0.149042	8.559	1.1725	8.559	0.972222	8.559	0
8.558	0.0154871	8.567	0.00168543	8.567	0.000819303	8.567	0.0910898	8.567	0.0968776	8.567	0	8.567	0	8.567	0.515464
8.567	0.00516236	8.575	0	8.575	0.00655442	8.575	0.198741	8.575	0.0521648	8.575	0.218601	8.575	0.694444	8.575	0
8.575	0.116153	8.584	0.00589901	8.584	0	8.584	0	8.584	0.380058	8.584	0.357711	8.584	0	8.584	8.24742
8.583	0.04388	8.592	0	8.592	0.000819303	8.592	0.0124213	8.592	0.231016	8.592	0.0794913	8.592	0.416667	8.592	3.60825
8.591	0.0129059	8.6	0	8.6	0.0278563	8.6	0	8.6	0.0372606	8.6	0.238474	8.6	0	8.6	2.06186
8.6	0.0800165	8.609	0.00210679	8.609	0	8.609	0.0621067	8.609	0.0223564	8.609	0.49682	8.609	0.0694444	8.609	2.06186
8.608	0.0567859	8.617	0.00337086	8.617	0	8.617	0.0703875	8.617	0.193755	8.617	0.556439	8.617	0	8.617	1.54639
8.616	0.0619483	8.625	0	8.625	0.027037	8.625	0.0207022	8.625	0.00745212	8.625	0	8.625	0	8.625	0.773196
8.624	0.0955036	8.633	0	8.633	0.0286756	8.633	0.074528	8.633	0.0298085	8.633	0.0198728	8.633	0.0694444	8.633	1.54639
8.633	0.141965	8.642	0.00168543	8.642	0.00163861	8.642	0.0248427	8.642	0.0149042	8.642	0.278219	8.642	0.833333	8.642	0.773196
8.641	0.00516236	8.65	0.00674172	8.65	0.0122895	8.65	0.0662471	8.65	0.00745212	8.65	0.0794913	8.65	0.347222	8.65	6.4433
8.649	0.00258118	8.658	0.00716308	8.658	0	8.658	0.0124213	8.658	0.134138	8.658	0.238474	8.658	0.0694444	8.658	1.28866
8.658	0.0103247	8.666	0.00337086	8.666	0.0163861	8.666	0.0207022	8.666	0.0298085	8.666	0.0397456	8.666	0.694444	8.666	0.515464
8.666	0.0412988	8.675	0.0130621	8.675	0.00163861	8.675	0.0207022	8.675	0.059617	8.675	0.357711	8.675	0.347222	8.675	0
8.674	0.00258118	8.683	0.0029495	8.683	0	8.683	0.0207022	8.683	0.111782	8.683	0.0596184	8.683	0.0694444	8.683	1.54639
8.682	0.126478	8.691	0.00589901	8.691	0	8.691	0.0331236	8.691	0.0149042	8.691	0.337838	8.691	1.66667	8.691	0.515464
8.691	0.0412988	8.7	0	8.7	0.0163861	8.7	0	8.7	0.0447127	8.7	0.0397456	8.7	0.138889	8.7	0.773196
8.699	0.0361365	8.708	0	8.708	0.00245791	8.708	0.0414044	8.708	0.10433	8.708	0.675676	8.708	1.18056	8.708	4.38144
8.707	0.0180682	8.716	0.000842716	8.716	0.00327721	8.716	0.037264	8.716	0.327893	8.716	0.0198728	8.716	0.0694444	8.716	4.63918
8.715	0.0903412	8.724	0.00337086	8.724	0.00737372	8.724	0.0124213	8.724	0.335345	8.724	0	8.724	0	8.724	0.257732
8.724	0.0516236	8.733	0	8.733	0	8.733	0.074528	8.733	0.0894254	8.733	0	8.733	0.0694444	8.733	5.15464
8.732	0.00774353	8.741	0.00716308	8.741	0	8.741	0	8.741	0.0670691	8.741	0.0397456	8.741	1.73611	8.741	2.31959
8.74	0.00258118	8.749	0.000421358	8.749	0.00655442	8.749	0	8.749	0.0521648	8.749	0.0794913	8.749	0	8.749	1.03093
8.748	0.0154871	8.757	0.00884851	8.757	0.0360493	8.757	0.0496853	8.757	0.00745212	8.757	0.119237	8.757	0.277778	8.757	0
8.757	0.00516236	8.766	0.0202252	8.766	0.00163861	8.766	0.00414044	8.766	0	8.766	0.218601	8.766	0.694444	8.766	0
8.765	0.0258118	8.774	0	8.774	0.000819303	8.774	0.128354	8.774	0.0223564	8.774	0.0397456	8.774	0	8.774	0.515464
8.773	0.0929224	8.782	0.017697	8.782	0.00819303	8.782	0.153196	8.782	0.0372606	8.782	0.0397456	8.782	0	8.782	1.80412
8.782	0.0206494	8.791	0.00210679	8.791	0.00163861	8.791	0	8.791	0.0968776	8.791	0.0198728	8.791	1.59722	8.791	1.80412
8.79	0.103247	8.799	0.000421358	8.799	0	8.799	0.120073	8.799	0	8.799	0	8.799	0	8.799	1.54639
8.798	0.116153	8.807	0.011798	8.807	0.00819303	8.807	0	8.807	0	8.807	0	8.807	0.0694444	8.807	5.15464
8.806	0.0851789	8.815	0.0122194	8.815	0	8.815	0	8.815	0.268276	8.815	0.0198728	8.815	0	8.815	2.06186
8.815	0.0129059	8.824	0.00337086	8.824	0.0155668	8.824	0.0207022	8.824	0.0968776	8.824	0.258347	8.824	0.486111	8.824	0
8.823	0.00516236	8.832	0	8.832	0.000819303	8.832	0.0124213	8.832	0.111782	8.832	0.675676	8.832	0	8.832	0
8.831	0.0103247	8.84	0	8.84	0.00163861	8.84	0.074528	8.84	0.0372606	8.84	0.0794913	8.84	0.138889	8.84	6.95876
8.839	0.0516236	8.848	0.000421358	8.848	0.00327721	8.848	0.00828089	8.848	0.0298085	8.848	0.735294	8.848	0.763889	8.848	2.06186
8.848	0.0154871	8.857	0.000421358	8.857	0.0311335	8.857	0.00414044	8.857	0	8.857	0.596184	8.857	0	8.857	0.257732
8.856	0.0309741	8.865	0	8.865	0.0155668	8.865	0.037264	8.865	0.00745212	8.865	1.13275	8.865	1.04167	8.865	0.515464
8.864	0.0619483	8.873	0.00758444	8.873	0.000819303	8.873	0.0414044	8.873	0.0149042	8.873	0.178855	8.873	2.56944	8.873	20.8763
8.873	0.00774353	8.882	0	8.882	0.0376879	8.882	0.00414044	8.882	0.0447127	8.882	0.0397456	8.882	1.66667	8.882	3.35052
8.881	0.0593671	8.89	0	8.89	0.000819303	8.89	0	8.89	0.0149042	8.89	0.258347	8.89	0	8.89	5.41237
8.889	0.113572	8.898	0.0240174	8.898	0.0253984	8.898	0.0786684	8.898	0.0149042	8.898	0.0198728	8.898	0.0694444	8.898	2.57732
8.897	0.0593671	8.906	0.00463494	8.906	0.000819303	8.906	0.0124213	8.906	0.0447127	8.906	0.119237	8.906	0.694444	8.906	0
8.906	0.141965	8.915	0.00463494	8.915	0.00327721	8.915	0.0124213	8.915	0.0819733	8.915	0.278219	8.915	0.0694444	8.915	1.28866
8.914	0.0412988	8.923	0.000421358	8.923	0.0106509	8.923	0	8.923	0.10433	8.923	0.0596184	8.923	0.486111	8.923	0
8.922	0.0877601	8.931	0.0105339	8.931	0.0114702	8.931	0.0124213	8.931	0	8.931	0.119237	8.931	0.208333	8.931	0.515464
8.93	0.0361365	8.939	0.0206465	8.939	0.0122895	8.939	0.0828089	8.939	0.0149042	8.939	0.377583	8.939	1.04167	8.939	0
8.939	0.0335553	8.948	0.00168543	8.948	0.00409651	8.948	0.161477	8.948	0.111782	8.948	0	8.948	1.31944	8.948	5.6701
8.947	0.0103247	8.956	0.00505629	8.956	0	8.956	0.0455449	8.956	0.0372606	8.956	0.934022	8.956	0.208333	8.956	3.09278
8.955	0.170358	8.964	0.00252815	8.964	0.0155668	8.964	0.0207022	8.964	0.231016	8.964	0.397456	8.964	1.31944	8.964	1.54639
8.963	0.0851789	8.973	0.00168543	8.973	0.0385072	8.973	0.0289831	8.973	0.0149042	8.973	0.278219	8.973	2.08333	8.973	2.57732
8.972	0.0309741	8.981	0.00168543	8.981	0.00409651	8.981	0.0331236	8.981	0.0521648	8.981	0.13911	8.981	1.94444	8.981	14.9485
8.98	0.0387177	8.989	0.00337086	8.989	0	8.989	0.00414044	8.989	0.357702	8.989	0.258347	8.989	0.208333	8.989	0
8.988	0.0877601	8.997	0.0101126	8.997	0	8.997	0.0455449	8.997	0.0819733	8.997	1.05326	8.997	2.36111	8.997	7.21649
8.997	0.0103247	9.006	0.00969123	9.006	0.0311335	9.006	0.0331236	9.006	0.0447127	9.006	0.655803	9.006	0.347222	9.006	0
9.005	0.103247	9.014	0.000842716	9.014	0	9.014	0	9.014	0.00745212	9.014	0.0794913	9.014	0.277778	9.014	0.257732
9.013	0.00258118	9.022	0.00168543	9.022	0.00491582	9.022	0.0455449	9.022	0	9.022	0.0198728	9.022	0	9.022	0
9.021	0	9.03	0.00589901	9.03	0	9.03	0.037264	9.03	0.0298085	9.03	0.0596184	9.03	0	9.03	0.515464
9.03	0.0180682	9.039	0.000842716	9.039	0.0245791	9.039	0.0414044	9.039	0.00745212	9.039	0.0794913	9.039	0.277778	9.039	4.12371
9.038	0.00516236	9.047	0.00168543	9.047	0.00327721	9.047	0.0207022	9.047	0.0223564	9.047	0	9.047	0	9.047	1.03093
9.046	0.245212	9.055	0.00674172	9.055	0.0278563	9.055	0.00414044	9.055	0.00745212	9.055	0	9.055	0.208333	9.055	7.47423
9.054	0.0180682	9.064	0	9.064	0.00245791	9.064	0.115932	9.064	0	9.064	0.258347	9.064	0.0694444	9.064	0.773196
9.063	0.0593671	9.072	0	9.072	0	9.072	0.00414044	9.072	0.0521648	9.072	0.0596184	9.072	1.80556	9.072	0
9.071	0.00774353	9.08	0.0248601	9.08	0.0221212	9.08	0.0621067	9.08	0.163947	9.08	0.317965	9.08	0.0694444	9.08	3.86598
9.079	0	9.088	0	9.088	0	9.088	0.0910898	9.088	0.305537	9.088	0.0198728	9.088	0.208333	9.088	0.773196
9.087	0	9.097	0.00589901	9.097	0.00163861	9.097	0	9.097	0.00745212	9.097	0.934022	9.097	0.833333	9.097	5.6701
9.096	0.0154871	9.105	0.00421358	9.105	0	9.105	0	9.105	0.365154	9.105	0.0397456	9.105	1.04167	9.105	2.06186
9.104	0.0206494	9.113	0	9.113	0.000819303	9.113	0	9.113	0.00745212	9.113	0.178855	9.113	0.625	9.113	2.06186
9.112	0.0774353	9.121	0	9.121	0.0753759	9.121	0.0786684	9.121	0.10433	9.121	0	9.121	0.138889	9.121	0
9.121	0.110991	9.13	0	9.13	0.00901233	9.13	0.0703875	9.13	0	9.13	0.13911	9.13	3.40278	9.13	2.31959
9.129	0.0490424	9.138	0.0109553	9.138	0.00327721	9.138	0.0124213	9.138	0.0745212	9.138	0.49682	9.138	0.138889	9.138	0
9.137	0.0851789	9.146	0	9.146	0.00573512	9.146	0.0331236	9.146	0.0521648	9.146	0	9.146	0.208333	9.146	3.35052
9.145	0.0542047	9.155	0	9.155	0.00163861	9.155	0.00414044	9.155	0.0298085	9.155	0.13911	9.155	0.277778	9.155	0
9.154	0.0903412	9.163	0.00716308	9.163	0.0172054	9.163	0.0289831	9.163	0.00745212	9.163	0.119237	9.163	0	9.163	0
9.162	0.0206494	9.171	0.00463494	9.171	0.0155668	9.171	0.124213	9.171	0.126686	9.171	0.178855	9.171	0	9.171	0
9.17	0.00774353	9.179	0.000842716	9.179	0.000819303	9.179	0.0952302	9.179	0.00745212	9.179	0	9.179	1.38889	9.179	5.15464
9.178	0.0103247	9.188	0.00547765	9.188	0.000819303	9.188	0	9.188	0	9.188	0.0993641	9.188	1.04167	9.188	0
9.187	0.0129059	9.196	0	9.196	0.00409651	9.196	0	9.196	0.00745212	9.196	0.516693	9.196	0	9.196	0
9.195	0.00516236	9.204	0.00337086	9.204	0.00983163	9.204	0	9.204	0.357702	9.204	0.0198728	9.204	1.80556	9.204	4.63918
9.203	0.178101	9.212	0.00547765	9.212	0.00245791	9.212	0.074528	9.212	0	9.212	0	9.212	0.347222	9.212	3.09278
9.211	0.0696918	9.221	0.0029495	9.221	0.0229405	9.221	0.0207022	9.221	0.00745212	9.221	0.0596184	9.221	1.94444	9.221	0
9.22	0.0361365	9.229	0.0130621	9.229	0.0122895	9.229	0.00414044	9.229	0.059617	9.229	0.218601	9.229	0	9.229	0
9.228	0.154871	9.237	0.0134834	9.237	0.0319528	9.237	0.0207022	9.237	0.201207	9.237	0.77504	9.237	0.486111	9.237	1.03093
9.236	0.00516236	9.246	0	9.246	0.00245791	9.246	0.0331236	9.246	0.0521648	9.246	0	9.246	0.0694444	9.246	3.86598
9.245	0.0464612	9.254	0	9.254	0.018844	9.254	0.0165618	9.254	0.0149042	9.254	0.278219	9.254	0.763889	9.254	1.80412
9.253	0.0567859	9.262	0.0134834	9.262	0.0245791	9.262	0.0207022	9.262	0	9.262	0.0993641	9.262	1.11111	9.262	6.4433
9.261	0.0154871	9.27	0.00716308	9.27	0.0245791	9.27	0.0248427	9.27	0.178851	9.27	0.178855	9.27	0.138889	9.27	0
9.269	0.0412988	9.279	0	9.279	0	9.279	0	9.279	0.134138	9.279	0.198728	9.279	0	9.279	1.03093
9.278	0.0206494	9.287	0.00969123	9.287	0.00245791	9.287	0.149056	9.287	0.0447127	9.287	0.49682	9.287	0.555556	9.287	4.63918
9.286	0.00774353	9.295	0.00337086	9.295	0.00491582	9.295	0.0165618	9.295	0.0521648	9.295	0.0596184	9.295	0	9.295	2.31959
9.294	0.134221	9.303	0	9.303	0.00163861	9.303	0.0703875	9.303	0.0968776	9.303	0	9.303	0.763889	9.303	0
9.302	0.04388	9.312	0.00252815	9.312	0.00327721	9.312	0.0289831	9.312	0.0372606	9.312	0.0794913	9.312	0.0694444	9.312	0
9.311	0.00774353	9.32	0.000421358	9.32	0	9.32	0.0207022	9.32	0.059617	9.32	0.655803	9.32	0.277778	9.32	0.773196
9.319	0.0851789	9.328	0	9.328	0.045881	9.328	0.0124213	9.328	0.0223564	9.328	0.377583	9.328	0.486111	9.328	8.76289
9.327	0	9.337	0.000421358	9.337	0	9.337	0.00414044	9.337	0.0521648	9.337	0.258347	9.337	2.22222	9.337	6.18557
9.336	0.0877601	9.345	0.0029495	9.345	0.0114702	9.345	0.0124213	9.345	0.0670691	9.345	0	9.345	0	9.345	0.515464
9.344	0.00258118	9.353	0.0172757	9.353	0.0139281	9.353	0	9.353	0	9.353	0	9.353	0	9.353	1.54639
9.352	0.0696918	9.361	0.000421358	9.361	0	9.361	0.0289831	9.361	0.0372606	9.361	0.0794913	9.361	0.208333	9.361	0
9.36	0.15229	9.37	0.00252815	9.37	0.00491582	9.37	0.0538258	9.37	0.0819733	9.37	0.238474	9.37	0.347222	9.37	0.515464
9.369	0.0800165	9.378	0	9.378	0.00819303	9.378	0.0248427	9.378	0.0372606	9.378	0.258347	9.378	0.277778	9.378	0.515464
9.377	0.0154871	9.386	0	9.386	0.0360493	9.386	0.037264	9.386	0.0223564	9.386	0.357711	9.386	4.30556	9.386	0
9.385	0.0129059	9.394	0.00126407	9.394	0.00737372	9.394	0	9.394	0	9.394	0.337838	9.394	0	9.394	5.92784
9.393	0.0851789	9.403	0.00884851	9.403	0.00491582	9.403	0	9.403	0.119234	9.403	0.0993641	9.403	1.59722	9.403	1.54639
9.402	0.0825977	9.411	0.0029495	9.411	0.00901233	9.411	0	9.411	0	9.411	0	9.411	0	9.411	4.38144
9.41	0.0154871	9.419	0.00168543	9.419	0.00737372	9.419	0.0248427	9.419	0.0745212	9.419	0	9.419	0.277778	9.419	5.41237
9.418	0.162614	9.428	0	9.428	0.00245791	9.428	0	9.428	0.0447127	9.428	0	9.428	0.277778	9.428	0.515464
9.426	0.0387177	9.436	0	9.436	0.0147474	9.436	0.0124213	9.436	0.0298085	9.436	0.0397456	9.436	0	9.436	1.80412
9.435	0	9.444	0.000842716	9.444	0.0294949	9.444	0.00414044	9.444	0.0223564	9.444	0.0397456	9.444	0.347222	9.444	0.515464
9.443	0	9.452	0	9.452	0.00655442	9.452	0	9.452	0	9.452	0.953895	9.452	0.0694444	9.452	0
9.451	0.0129059	9.461	0	9.461	0	9.461	0.0331236	9.461	0.0223564	9.461	0	9.461	0	9.461	5.41237
9.46	0.268443	9.469	0	9.469	0.0262177	9.469	0.00828089	9.469	0.059617	9.469	0.158983	9.469	0.347222	9.469	0
9.468	0.214238	9.477	0.00379222	9.477	0.00655442	9.477	0	9.477	0.0149042	9.477	0.158983	9.477	0	9.477	4.12371
9.476	0.136802	9.485	0.00168543	9.485	0	9.485	0.0207022	9.485	0.365154	9.485	0	9.485	0	9.485	0.515464
9.484	0.0645295	9.494	0	9.494	0	9.494	0.0621067	9.494	0.111782	9.494	0.298092	9.494	0	9.494	2.31959
9.493	0	9.502	0.00379222	9.502	0.00819303	9.502	0.00414044	9.502	0.163947	9.502	0.337838	9.502	0.694444	9.502	0
9.501	0.144546	9.51	0.000421358	9.51	0.00983163	9.51	0.0165618	9.51	0	9.51	0	9.51	0.277778	9.51	1.28866
9.509	0	9.519	0	9.519	0	9.519	0	9.519	0.134138	9.519	0.0993641	9.519	0	9.519	0
9.517	0	9.527	0.0134834	9.527	0.00573512	9.527	0	9.527	0	9.527	0.119237	9.527	0.555556	9.527	0
9.526	0.214238	9.535	0.00168543	9.535	0.0417844	9.535	0.0455449	9.535	0.0819733	9.535	0.119237	9.535	0	9.535	0
9.534	0.0542047	9.543	0.00210679	9.543	0.0172054	9.543	0.00414044	9.543	0	9.543	0.0596184	9.543	0.347222	9.543	1.80412
9.542	0.028393	9.552	0	9.552	0.018844	9.552	0.0124213	9.552	0.119234	9.552	0.218601	9.552	1.45833	9.552	6.95876
9.55	0.0232306	9.56	0.00168543	9.56	0	9.56	0.00414044	9.56	0.0372606	9.56	0.417329	9.56	1.73611	9.56	0.257732
9.559	0.0567859	9.568	0.000842716	9.568	0.000819303	9.568	0	9.568	0.119234	9.568	0.0794913	9.568	0.347222	9.568	5.41237
9.567	0.0206494	9.576	0.000842716	9.576	0.00491582	9.576	0.0621067	9.576	0.0894254	9.576	0	9.576	0.0694444	9.576	1.80412
9.575	0	9.585	0.000842716	9.585	0.00245791	9.585	0.0165618	9.585	0.253372	9.585	0.0397456	9.585	0.138889	9.585	1.03093
9.584	0	9.593	0.00126407	9.593	0.00245791	9.593	0.0414044	9.593	0	9.593	0.0198728	9.593	1.31944	9.593	2.83505
9.592	0.0154871	9.601	0.00674172	9.601	0	9.601	0.0248427	9.601	0.0447127	9.601	0.0596184	9.601	0.625	9.601	0.515464
9.6	0	9.61	0.00126407	9.61	0.00819303	9.61	0.0248427	9.61	0.216111	9.61	0.218601	9.61	0.0694444	9.61	0
9.608	0.00774353	9.618	0.000842716	9.618	0.0213019	9.618	0.0662471	9.618	0.0968776	9.618	0.0397456	9.618	1.18056	9.618	1.54639
9.617	0.0206494	9.626	0	9.626	0.0114702	9.626	0	9.626	0	9.626	0.13911	9.626	0.486111	9.626	0
9.625	0.0129059	9.634	0.00126407	9.634	0.00245791	9.634	0.120073	9.634	0.0149042	9.634	0.0397456	9.634	0.763889	9.634	5.6701
9.633	0.0258118	9.643	0.0101126	9.643	0.00163861	9.643	0	9.643	0.238468	9.643	0.0596184	9.643	0.694444	9.643	0
9.641	0.00516236	9.651	0	9.651	0.000819303	9.651	0	9.651	0.201207	9.651	0.119237	9.651	0.208333	9.651	1.80412
9.65	0.072273	9.659	0	9.659	0.00409651	9.659	0.0455449	9.659	0	9.659	0.0198728	9.659	1.94444	9.659	2.57732
9.658	0.0129059	9.667	0	9.667	0.0106509	9.667	0	9.667	0.149042	9.667	0.49682	9.667	0.833333	9.667	1.54639
9.666	0.129059	9.676	0	9.676	0.00819303	9.676	0.037264	9.676	0.178851	9.676	0.119237	9.676	0.0694444	9.676	1.54639
9.674	0.13164	9.684	0.0029495	9.684	0.0262177	9.684	0	9.684	0.0223564	9.684	0.49682	9.684	0	9.684	2.31959
9.683	0	9.692	0.00421358	9.692	0.0147474	9.692	0.0952302	9.692	0	9.692	0.0794913	9.692	0	9.692	0
9.691	0.00258118	9.701	0.0029495	9.701	0.000819303	9.701	0.0621067	9.701	0.0149042	9.701	0.0794913	9.701	0.138889	9.701	6.18557
9.699	0.100666	9.709	0.00379222	9.709	0.000819303	9.709	0.132494	9.709	0	9.709	0.417329	9.709	0.0694444	9.709	0.515464
9.708	0.0645295	9.717	0	9.717	0.00245791	9.717	0.0165618	9.717	0.0149042	9.717	0.0198728	9.717	1.52778	9.717	4.63918
9.716	0.129059	9.725	0.00505629	9.725	0.000819303	9.725	0.0331236	9.725	0.0298085	9.725	0	9.725	0	9.725	3.09278
9.724	0.00774353	9.734	0.00421358	9.734	0.00655442	9.734	0.00828089	9.734	0.0223564	9.734	0	9.734	0.833333	9.734	0
9.732	0.0412988	9.742	0.000842716	9.742	0	9.742	0.00414044	9.742	0.0149042	9.742	0.238474	9.742	0.486111	9.742	1.54639
9.741	0.00258118	9.75	0.00926987	9.75	0.00245791	9.75	0	9.75	0	9.75	0	9.75	0.0694444	9.75	0.773196
9.749	0.0103247	9.758	0.00379222	9.758	0.00163861	9.758	0.0331236	9.758	0.171399	9.758	0.198728	9.758	0	9.758	0.515464
9.757	0	9.767	0	9.767	0.00327721	9.767	0.0331236	9.767	0	9.767	0	9.767	0.486111	9.767	0.515464
9.765	0.0103247	9.775	0.00168543	9.775	0.00901233	9.775	0.0124213	9.775	0.0372606	9.775	0.437202	9.775	1.45833	9.775	7.73196
9.774	0.0361365	9.783	0	9.783	0.00983163	9.783	0	9.783	0.394962	9.783	0.278219	9.783	0	9.783	0.257732
9.782	0.00258118	9.792	0.00926987	9.792	0.00245791	9.792	0.0662471	9.792	0.171399	9.792	0	9.792	1.04167	9.792	3.60825
9.79	0.04388	9.8	0	9.8	0.0368686	9.8	0.0331236	9.8	0.0447127	9.8	0.0794913	9.8	0.694444	9.8	1.80412
9.799	0.144546	9.808	0.00589901	9.808	0.0155668	9.808	0.0869493	9.808	0.0149042	9.808	0.119237	9.808	0	9.808	0.515464
9.807	0.0258118	9.816	0.0168543	9.816	0.00491582	9.816	0.0496853	9.816	0	9.816	0.258347	9.816	1.18056	9.816	4.38144
9.815	0.13164	9.825	0.00337086	9.825	0.000819303	9.825	0.0455449	9.825	0	9.825	0	9.825	0.625	9.825	0.515464
9.823	0.00516236	9.833	0	9.833	0.00163861	9.833	0.0579662	9.833	0.059617	9.833	0	9.833	0.208333	9.833	1.28866
9.832	0.123897	9.841	0	9.841	0.000819303	9.841	0.0786684	9.841	0.0372606	9.841	0.516693	9.841	0	9.841	0
9.84	0.072273	9.849	0.0029495	9.849	0.0114702	9.849	0.0165618	9.849	0	9.849	0.0794913	9.849	1.31944	9.849	2.83505
9.848	0.0129059	9.858	0	9.858	0.0122895	9.858	0.0621067	9.858	0.00745212	9.858	0	9.858	0	9.858	1.54639
9.856	0	9.866	0.00547765	9.866	0.00901233	9.866	0.0621067	9.866	0.0670691	9.866	0	9.866	0.416667	9.866	0
9.865	0	9.874	0.0185397	9.874	0.00409651	9.874	0.00828089	9.874	0.00745212	9.874	0	9.874	0.0694444	9.874	0.773196
9.873	0	9.883	0	9.883	0.0131088	9.883	0	9.883	0.35025	9.883	0.695548	9.883	0.555556	9.883	0
9.881	0.0335553	9.891	0.00337086	9.891	0.00573512	9.891	0.0952302	9.891	0.424771	9.891	0.735294	9.891	0	9.891	1.03093
9.889	0.0206494	9.899	0.00252815	9.899	0.03523	9.899	0.0124213	9.899	0	9.899	0.119237	9.899	0.694444	9.899	0.257732
9.898	0.116153	9.907	0.00758444	9.907	0.000819303	9.907	0	9.907	0.0149042	9.907	0.0397456	9.907	1.38889	9.907	0.515464
9.906	0.170358	9.916	0.00632037	9.916	0	9.916	0.0165618	9.916	0.0223564	9.916	0.198728	9.916	0.347222	9.916	9.53608
9.914	0.0335553	9.924	0.000842716	9.924	0.0122895	9.924	0.0538258	9.924	0.059617	9.924	0.0794913	9.924	0	9.924	0.515464
9.923	0.0516236	9.932	0	9.932	0	9.932	0.0165618	9.932	0	9.932	0.576312	9.932	0	9.932	1.54639
9.931	0.0154871	9.94	0.00168543	9.94	0.0122895	9.94	0.00828089	9.94	0	9.94	0.119237	9.94	0.138889	9.94	0
9.939	0.0903412	9.949	0	9.949	0	9.949	0.0124213	9.949	0.00745212	9.949	0.377583	9.949	0.416667	9.949	0
9.947	0.0154871	9.957	0.016433	9.957	0.000819303	9.957	0.136635	9.957	0.231016	9.957	0.119237	9.957	1.18056	9.957	0.773196
9.956	0.0154871	9.965	0.00210679	9.965	0	9.965	0	9.965	0	9.965	0.437202	9.965	0	9.965	9.79381
9.964	0.00258118	9.974	0.000842716	9.974	0.00163861	9.974	0	9.974	0.0149042	9.974	0.516693	9.974	0.694444	9.974	0.257732
9.972	0.356203	9.982	0.00337086	9.982	0.00327721	9.982	0.136635	9.982	0.0372606	9.982	0.258347	9.982	0.208333	9.982	0
9.98	0.0180682	9.99	0.00547765	9.99	0.00327721	9.99	0.0207022	9.99	0.0521648	9.99	0.0198728	9.99	1.38889	9.99	0.515464
9.989	0.0180682	9.998	0.000842716	9.998	0.00655442	9.998	0.00828089	9.998	0.208659	9.998	0.715421	9.998	0.277778	9.998	2.31959
9.997	0.0206494	10.007	0.00547765	10.007	0.000819303	10.007	0.0289831	10.007	0.0819733	10.007	1.03339	10.007	1.31944	10.007	0.257732
10.005	0.0103247	10.015	0	10.015	0.00163861	10.015	0.00414044	10.015	0	10.015	0	10.015	0.486111	10.015	0
10.013	0.0490424	10.023	0.0160116	10.023	0	10.023	0.202882	10.023	0.0968776	10.023	0.119237	10.023	2.08333	10.023	1.80412
10.022	0.0387177	10.031	0.00210679	10.031	0.00409651	10.031	0.0662471	10.031	0.14159	10.031	0.596184	10.031	0.208333	10.031	0.773196
10.03	0.0361365	10.04	0.00421358	10.04	0.000819303	10.04	0	10.04	0.111782	10.04	0.13911	10.04	2.22222	10.04	1.80412
10.038	0.185845	10.048	0.022332	10.048	0.00409651	10.048	0	10.048	0.0968776	10.048	0.49682	10.048	0.555556	10.048	0.257732
10.047	0.0490424	10.056	0.00252815	10.056	0.000819303	10.056	0	10.056	0	10.056	0	10.056	0.625	10.056	0
10.055	0.0567859	10.065	0.00210679	10.065	0.000819303	10.065	0.0289831	10.065	0.111782	10.065	0	10.065	0.347222	10.065	7.47423
10.063	0.04388	10.073	0.0185397	10.073	0.00327721	10.073	0.074528	10.073	0.0372606	10.073	0	10.073	0	10.073	1.03093
10.071	0.0671106	10.081	0.00674172	10.081	0.000819303	10.081	0.0703875	10.081	0.0149042	10.081	0.13911	10.081	4.23611	10.081	1.03093
10.08	0.0593671	10.089	0.000842716	10.089	0.0237598	10.089	0	10.089	0.00745212	10.089	0.0596184	10.089	1.31944	10.089	0.257732
10.088	0.149708	10.098	0.0375008	10.098	0.0114702	10.098	0.00414044	10.098	0.0521648	10.098	0.49682	10.098	0.972222	10.098	26.0309
10.096	0.0361365	10.106	0.0299164	10.106	0.00327721	10.106	0	10.106	0.0447127	10.106	0	10.106	0.277778	10.106	0
10.104	0.00516236	10.114	0.011798	10.114	0.03523	10.114	0.0248427	10.114	0.0670691	10.114	1.43084	10.114	0.416667	10.114	1.28866
10.113	0.028393	10.122	0.0366581	10.122	0.000819303	10.122	0.0207022	10.122	0.00745212	10.122	0.178855	10.122	0	10.122	1.80412
10.121	0.00258118	10.131	0.0543552	10.131	0.00245791	10.131	0.0207022	10.131	0.126686	10.131	0.0596184	10.131	0	10.131	4.12371
10.129	0.0180682	10.139	0.0745803	10.139	0.0245791	10.139	0.0124213	10.139	0.00745212	10.139	0	10.139	2.29167	10.139	0.257732
10.137	0.113572	10.147	0.0855356	10.147	0.0262177	10.147	0.111792	10.147	0.059617	10.147	0.258347	10.147	4.58333	10.147	2.57732
10.146	0.0955036	10.156	0.123036	10.156	0.027037	10.156	0.0869493	10.156	0.432223	10.156	0	10.156	0.902778	10.156	10.0515
10.154	0.00774353	10.164	0.192982	10.164	0.0122895	10.164	0.0455449	10.164	0.059617	10.164	0.516693	10.164	0.416667	10.164	3.35052
10.162	0.0361365	10.172	0.289894	10.172	0.00163861	10.172	0.0165618	10.172	0.320441	10.172	0	10.172	1.38889	10.172	0
10.171	0.0206494	10.18	0.620239	10.18	0.0122895	10.18	0	10.18	0.223564	10.18	0.13911	10.18	1.04167	10.18	3.86598
10.179	0.242631	10.189	0.674172	10.189	0.00491582	10.189	0.0331236	10.189	0.00745212	10.189	0.0198728	10.189	0.902778	10.189	0
10.187	0.00258118	10.197	1.08837	10.197	0	10.197	0	10.197	0.268276	10.197	0.0993641	10.197	0.138889	10.197	0.515464
10.195	0.108409	10.205	1.61717	10.205	0.00655442	10.205	0	10.205	0.0521648	10.205	0.0596184	10.205	0.763889	10.205	1.28866
10.204	0.446544	10.213	2.59051	10.213	0.00327721	10.213	0.00828089	10.213	0.126686	10.213	1.41097	10.213	0.138889	10.213	2.57732
10.212	0.139384	10.222	3.56174	10.222	0.000819303	10.222	0.273269	10.222	0.00745212	10.222	0.397456	10.222	0	10.222	14.1753
10.22	0.00774353	10.23	6.02668	10.23	0.00327721	10.23	0.00414044	10.23	0.0372606	10.23	0.0198728	10.23	0	10.23	1.28866
10.228	0.100666	10.238	10.3186	10.238	0.018844	10.238	0.0414044	10.238	0.119234	10.238	0.158983	10.238	0.138889	10.238	5.41237
10.237	0.0671106	10.247	14.3426	10.247	0	10.247	0	10.247	0.00745212	10.247	0.0596184	10.247	0.138889	10.247	3.60825
10.245	0.0593671	10.255	21.6515	10.255	0.0139281	10.255	0.0248427	10.255	0.163947	10.255	0.0596184	10.255	0.0694444	10.255	1.54639
10.253	0.00774353	10.263	32.1024	10.263	0.00245791	10.263	0.0165618	10.263	0.0372606	10.263	0.0794913	10.263	0.277778	10.263	0
10.262	0.00774353	10.271	43.2456	10.271	0	10.271	0.0496853	10.271	0.0149042	10.271	0.0397456	10.271	0.138889	10.271	0
10.27	0.0645295	10.28	54.4584	10.28	0.00163861	10.28	0.037264	10.28	0.0372606	10.28	0	10.28	0	10.28	0
10.278	0.0825977	10.288	65.9113	10.288	0.00983163	10.288	0.0124213	10.288	0.0298085	10.288	0.0794913	10.288	0.277778	10.288	1.03093
10.286	0.180682	10.296	78.5129	10.296	0.000819303	10.296	0	10.296	0.0372606	10.296	0.0397456	10.296	0.208333	10.296	1.28866
10.295	0.00774353	10.304	86.9961	10.304	0	10.304	0.00414044	10.304	0.260824	10.304	0	10.304	0	10.304	0.773196
10.303	0.170358	10.313	94.8131	10.313	0.00327721	10.313	0.00828089	10.313	0.0223564	10.313	0.119237	10.313	1.04167	10.313	0
10.311	0.00516236	10.321	97.6943	10.321	0.000819303	10.321	0.00414044	10.321	0.0372606	10.321	0	10.321	0.555556	10.321	0
10.319	0.0154871	10.329	100	10.329	0	10.329	0.00828089	10.329	0.0223564	10.329	0.0993641	10.329	0.138889	10.329	3.35052
10.328	0.103247	10.338	98.6061	10.338	0	10.338	0.0331236	10.338	0.231016	10.338	0	10.338	0.0694444	10.338	0
10.336	0.0180682	10.346	96.2596	10.346	0.00327721	10.346	0	10.346	0.10433	10.346	0	10.346	0	10.346	0
10.344	0.185845	10.354	90.4263	10.354	0.00573512	10.354	0.0124213	10.354	0.0223564	10.354	0	10.354	2.5	10.354	0
10.352	0.0490424	10.362	84.9617	10.362	0.00983163	10.362	0.00414044	10.362	0.0745212	10.362	0.0397456	10.362	0.486111	10.362	1.80412
10.361	0.121315	10.371	74.1017	10.371	0.00245791	10.371	0.0331236	10.371	0.00745212	10.371	0	10.371	0.416667	10.371	0
10.369	0.193588	10.379	65.2211	10.379	0	10.379	0.0621067	10.379	0.00745212	10.379	0.13911	10.379	0	10.379	0.773196
10.377	0.0825977	10.387	53.9317	10.387	0.00655442	10.387	0.0248427	10.387	0.514196	10.387	0.0596184	10.387	0.0694444	10.387	3.60825
10.386	0	10.395	44.42	10.395	0.00327721	10.395	0.0124213	10.395	0.0670691	10.395	0.0794913	10.395	1.66667	10.395	0.257732
10.394	0.0903412	10.404	36.68	10.404	0.00163861	10.404	0	10.404	0	10.404	0.0596184	10.404	0.277778	10.404	0.515464
10.402	0.0154871	10.412	28.3237	10.412	0	10.412	0.0414044	10.412	0.059617	10.412	0	10.412	0.208333	10.412	1.03093
10.41	0.00258118	10.42	23.4313	10.42	0.00901233	10.42	0.00828089	10.42	0	10.42	0.0198728	10.42	0.138889	10.42	0.515464
10.419	0.201332	10.429	17.5824	10.429	0.00245791	10.429	0.0662471	10.429	0.0521648	10.429	0	10.429	0.0694444	10.429	0
10.427	0.0180682	10.437	13.7704	10.437	0.00737372	10.437	0.322955	10.437	0.0670691	10.437	0.0596184	10.437	0.277778	10.437	0
10.435	0.0129059	10.445	11.2047	10.445	0.0155668	10.445	0	10.445	0.0670691	10.445	0.0397456	10.445	3.75	10.445	7.21649
10.443	0.103247	10.453	8.79669	10.453	0.0139281	10.453	0.00828089	10.453	0.0447127	10.453	0.158983	10.453	0.277778	10.453	6.70103
10.452	0.121315	10.462	6.98653	10.462	0	10.462	0.00828089	10.462	0.0447127	10.462	0.0993641	10.462	0	10.462	6.70103
10.46	0.13164	10.47	5.41571	10.47	0	10.47	0.0703875	10.47	0	10.47	0.556439	10.47	2.63889	10.47	2.83505
10.468	0.0103247	10.478	4.74912	10.478	0.00245791	10.478	0.0248427	10.478	0.163947	10.478	0.695548	10.478	0.555556	10.478	1.03093
10.476	0.172939	10.486	3.38561	10.486	0.0450617	10.486	0.0993707	10.486	0.0521648	10.486	0.0596184	10.486	3.40278	10.486	2.06186
10.485	0.00774353	10.495	3.26552	10.495	0.0172054	10.495	0.0455449	10.495	0.0968776	10.495	0.0397456	10.495	0.208333	10.495	0
10.493	0	10.503	2.31789	10.503	0	10.503	0.0165618	10.503	0.0298085	10.503	0.695548	10.503	0.0694444	10.503	0.257732
10.501	0.136802	10.511	2.18432	10.511	0.00491582	10.511	0.115932	10.511	0.10433	10.511	0.437202	10.511	1.25	10.511	9.27835
10.51	0.0129059	10.52	1.85608	10.52	0.000819303	10.52	0.0165618	10.52	0.00745212	10.52	0	10.52	0.416667	10.52	1.28866
10.518	0.028393	10.528	1.53374	10.528	0	10.528	0.120073	10.528	0.0670691	10.528	0	10.528	0.0694444	10.528	0.257732
10.526	0.193588	10.536	1.19244	10.536	0.000819303	10.536	0.0124213	10.536	0.454579	10.536	0.298092	10.536	0.208333	10.536	3.35052
10.534	0.15229	10.544	1.15705	10.544	0.000819303	10.544	0.037264	10.544	0.0819733	10.544	0	10.544	0.625	10.544	2.06186
10.543	0.0309741	10.553	1.01926	10.553	0.00163861	10.553	0.00414044	10.553	0.394962	10.553	0	10.553	0.208333	10.553	1.80412
10.551	0	10.561	0.843558	10.561	0.00491582	10.561	0	10.561	0.0894254	10.561	0.397456	10.561	1.66667	10.561	0
10.559	0.0361365	10.569	0.701561	10.569	0.000819303	10.569	0.0455449	10.569	0	10.569	0.437202	10.569	2.84722	10.569	2.31959
10.567	0.0851789	10.577	0.602542	10.577	0.0131088	10.577	0.0538258	10.577	0.0149042	10.577	0.457075	10.577	0.763889	10.577	0.515464
10.576	0.00258118	10.586	0.533018	10.586	0.0155668	10.586	0.00414044	10.586	0.171399	10.586	0.0993641	10.586	0.416667	10.586	0.515464
10.584	0.0851789	10.594	0.487932	10.594	0.000819303	10.594	0.0124213	10.594	0.0223564	10.594	0.278219	10.594	0	10.594	0
10.592	0.0696918	10.602	0.47487	10.602	0.0131088	10.602	0.0248427	10.602	0.0521648	10.602	0	10.602	0.347222	10.602	0.515464
10.6	0.00258118	10.611	0.385964	10.611	0.00409651	10.611	0.132494	10.611	0	10.611	0.0794913	10.611	1.52778	10.611	1.80412
10.609	0	10.619	0.326974	10.619	0.00573512	10.619	0.0910898	10.619	0.0298085	10.619	0.0198728	10.619	2.22222	10.619	0
10.617	0.0955036	10.627	0.310119	10.627	0	10.627	0.00414044	10.627	0.0223564	10.627	0	10.627	0.277778	10.627	3.09278
10.625	0.0180682	10.635	0.250287	10.635	0.00163861	10.635	0	10.635	0.193755	10.635	0.178855	10.635	3.88889	10.635	0.515464
10.634	0.110991	10.644	0.244388	10.644	0	10.644	0.074528	10.644	0	10.644	0.258347	10.644	0.833333	10.644	0
10.642	0.0696918	10.652	0.257028	10.652	0.0294949	10.652	0.169758	10.652	0	10.652	0.178855	10.652	0	10.652	0
10.65	0.00258118	10.66	0.286523	10.66	0	10.66	0.107652	10.66	0.409867	10.66	0.317965	10.66	0	10.66	2.83505
10.658	0.0309741	10.668	0.216157	10.668	0.0163861	10.668	0.194601	10.668	0.0447127	10.668	0.238474	10.668	2.5	10.668	0
10.667	0.0361365	10.677	0.175285	10.677	0.00163861	10.677	0.111792	10.677	0.0149042	10.677	0.337838	10.677	0.347222	10.677	0.773196
10.675	0.0567859	10.685	0.129357	10.685	0.000819303	10.685	0.18218	10.685	0.0521648	10.685	0	10.685	0.416667	10.685	1.54639
10.683	0.141965	10.693	0.116295	10.693	0.0393265	10.693	0	10.693	0.119234	10.693	0	10.693	1.59722	10.693	0
10.691	0.0206494	10.702	0.125565	10.702	0.043423	10.702	0	10.702	0	10.702	0.417329	10.702	0.277778	10.702	0.257732
10.7	0.0387177	10.71	0.0598328	10.71	0.00655442	10.71	0.00414044	10.71	0.0819733	10.71	0	10.71	2.08333	10.71	0.257732
10.708	0	10.718	0.0787939	10.718	0.0114702	10.718	0.0621067	10.718	0.342798	10.718	0.0397456	10.718	0.416667	10.718	3.60825
10.716	0.0335553	10.726	0.11798	10.726	0.0393265	10.726	0.0331236	10.726	0.0223564	10.726	0	10.726	0.486111	10.726	1.54639
10.725	0.0309741	10.735	0.115452	10.735	0.0262177	10.735	0	10.735	0.00745212	10.735	0.0198728	10.735	0	10.735	2.06186
10.733	0.00774353	10.743	0.112081	10.743	0	10.743	0.0786684	10.743	0.0149042	10.743	0.198728	10.743	0.347222	10.743	9.79381
10.741	0.0129059	10.751	0.0627823	10.751	0	10.751	0.0165618	10.751	0.0894254	10.751	0.0596184	10.751	0	10.751	0
10.749	0.00258118	10.759	0.0964909	10.759	0.00573512	10.759	0	10.759	0.126686	10.759	0.13911	10.759	0	10.759	0.515464
10.758	0.0103247	10.768	0.106604	10.768	0	10.768	0.0207022	10.768	0	10.768	0.258347	10.768	0.416667	10.768	0.257732
10.766	0.0206494	10.776	0.0733163	10.776	0.0253984	10.776	0.0414044	10.776	0.0372606	10.776	0.0198728	10.776	0.347222	10.776	1.54639
10.774	0.191007	10.784	0.101547	10.784	0.0139281	10.784	0.00414044	10.784	0.462031	10.784	0.576312	10.784	0	10.784	0.515464
10.782	0.0129059	10.793	0.0653105	10.793	0.00409651	10.793	0	10.793	0.14159	10.793	0.238474	10.793	1.45833	10.793	0
10.791	0.345878	10.801	0.0560406	10.801	0.000819303	10.801	0.00414044	10.801	0	10.801	0.0794913	10.801	0	10.801	2.06186
10.799	0.203913	10.809	0.0783725	10.809	0.0286756	10.809	0	10.809	0.0447127	10.809	0.0397456	10.809	0	10.809	2.83505
10.807	0.0619483	10.817	0.0219106	10.817	0.00245791	10.817	0	10.817	0.0447127	10.817	0.377583	10.817	0.208333	10.817	0.257732
10.815	0.103247	10.826	0.022332	10.826	0.000819303	10.826	0.0124213	10.826	0.0968776	10.826	0.0397456	10.826	0.486111	10.826	0
10.824	0.0671106	10.834	0.0366581	10.834	0.00327721	10.834	0.0703875	10.834	0.0149042	10.834	0.178855	10.834	0.208333	10.834	0.515464
10.832	0.0774353	10.842	0.0404503	10.842	0.0524354	10.842	0	10.842	0.0745212	10.842	0.357711	10.842	1.52778	10.842	2.06186
10.84	0.00774353	10.85	0.0501416	10.85	0	10.85	0.0703875	10.85	0.0223564	10.85	0.953895	10.85	0	10.85	0.257732
10.849	0.0361365	10.859	0.0893279	10.859	0.00327721	10.859	0.0207022	10.859	1.13272	10.859	0.0596184	10.859	0.347222	10.859	7.98969
10.857	0.0129059	10.867	0.0846929	10.867	0.000819303	10.867	0.00414044	10.867	0.10433	10.867	1.07313	10.867	1.18056	10.867	4.63918
10.865	0.0232306	10.875	0.0396076	10.875	0	10.875	0	10.875	0.0521648	10.875	0.258347	10.875	0	10.875	9.02062
10.873	0.0206494	10.884	0.029495	10.884	0	10.884	0.00414044	10.884	0.365154	10.884	0.397456	10.884	1.52778	10.884	2.57732
10.882	0.0619483	10.892	0.0657318	10.892	0	10.892	0.0414044	10.892	0.499292	10.892	0.814785	10.892	1.25	10.892	4.89691
10.89	0.072273	10.9	0.0412931	10.9	0.000819303	10.9	0.0786684	10.9	0.059617	10.9	0.894277	10.9	1.18056	10.9	0
10.898	0.00774353	10.908	0.127671	10.908	0.00163861	10.908	0.037264	10.908	0.0819733	10.908	0.914149	10.908	0	10.908	2.06186
10.906	0.00774353	10.917	0.0585687	10.917	0	10.917	0.037264	10.917	0.00745212	10.917	2.0469	10.917	3.81944	10.917	0.515464
10.915	0.072273	10.925	0.0391863	10.925	0.00327721	10.925	0.0207022	10.925	0.275728	10.925	1.8283	10.925	2.01389	10.925	1.54639
10.923	0.141965	10.933	0.0273883	10.933	0.0122895	10.933	0.0289831	10.933	0	10.933	1.45072	10.933	0	10.933	0
10.931	0.0516236	10.941	0.0762658	10.941	0.000819303	10.941	0.00414044	10.941	0.0745212	10.941	0.755167	10.941	1.52778	10.941	0
10.939	0.157452	10.95	0.0686813	10.95	0.0114702	10.95	0	10.95	0.0447127	10.95	0.437202	10.95	0.625	10.95	0
10.948	0	10.958	0.0299164	10.958	0.00327721	10.958	0.00414044	10.958	0.0670691	10.958	0.337838	10.958	1.31944	10.958	0.773196
10.956	0.0671106	10.966	0.0206465	10.966	0.000819303	10.966	0.0869493	10.966	0.238468	10.966	0	10.966	0.277778	10.966	1.28866
10.964	0.00774353	10.975	0.0455066	10.975	0.0360493	10.975	0.0124213	10.975	0.0223564	10.975	1.53021	10.975	3.88889	10.975	0.515464
10.973	0.160033	10.983	0.00379222	10.983	0.00245791	10.983	0	10.983	0.0968776	10.983	0.437202	10.983	0.347222	10.983	18.5567
10.981	0	10.991	0.0417144	10.991	0.062267	10.991	0.0165618	10.991	0	10.991	0.238474	10.991	0	10.991	0.515464
10.989	0.0180682	10.999	0.0501416	10.999	0	10.999	0.00414044	10.999	0	10.999	0	10.999	0	10.999	2.57732
10.997	0.072273	11.008	0.0193825	11.008	0.027037	11.008	0.0165618	11.008	0.24592	11.008	0.834658	11.008	0.208333	11.008	1.54639
11.006	0.0412988	11.016	0.123879	11.016	0.00245791	11.016	0.00828089	11.016	0.0223564	11.016	0.198728	11.016	0.486111	11.016	2.31959
11.014	0	11.024	0.00252815	11.024	0.0303142	11.024	0.115932	11.024	0.0968776	11.024	1.03339	11.024	1.45833	11.024	0.515464
11.022	0.0748542	11.032	0.0324445	11.032	0.0147474	11.032	0.00828089	11.032	0.178851	11.032	0.0794913	11.032	0.0694444	11.032	1.54639
11.03	0.0696918	11.041	0.0353941	11.041	0.00245791	11.041	0.00414044	11.041	0.0894254	11.041	0.218601	11.041	1.04167	11.041	4.12371
11.039	0.178101	11.049	0.0290737	11.049	0.00327721	11.049	0	11.049	0.320441	11.049	0.0397456	11.049	1.59722	11.049	0.257732
11.047	0	11.057	0.069524	11.057	0.00163861	11.057	0	11.057	0.0149042	11.057	0	11.057	0	11.057	0
11.055	0.110991	11.066	0.045928	11.066	0	11.066	0.0786684	11.066	0.00745212	11.066	0.0198728	11.066	0.0694444	11.066	4.38144
11.064	0.0645295	11.074	0.0337086	11.074	0.000819303	11.074	0	11.074	0.00745212	11.074	0.0993641	11.074	0.138889	11.074	0
11.072	0.141965	11.082	0.0278096	11.082	0	11.082	0.0703875	11.082	0.0223564	11.082	0.814785	11.082	0	11.082	7.98969
11.08	0.0516236	11.09	0.0181184	11.09	0	11.09	0.0414044	11.09	0.0745212	11.09	0.0397456	11.09	0	11.09	4.63918
11.088	0.0516236	11.099	0.0155902	11.099	0	11.099	0.124213	11.099	0.223564	11.099	1.45072	11.099	0	11.099	2.83505
11.097	0	11.107	0.0370795	11.107	0.00245791	11.107	0.0124213	11.107	0.0149042	11.107	0	11.107	0.138889	11.107	4.12371
11.105	0.0103247	11.115	0.00505629	11.115	0.00245791	11.115	0.00414044	11.115	0.0298085	11.115	0.278219	11.115	0.138889	11.115	0.257732
11.113	0.0154871	11.123	0.0598328	11.123	0.00163861	11.123	0.0124213	11.123	0.0670691	11.123	0.258347	11.123	0	11.123	0
11.121	0.136802	11.132	0.029495	11.132	0.0221212	11.132	0.0414044	11.132	0	11.132	0.0397456	11.132	2.84722	11.132	0
11.13	0.0412988	11.14	0.0244388	11.14	0.00573512	11.14	0.074528	11.14	0.0223564	11.14	0.0596184	11.14	0.416667	11.14	1.80412
11.138	0.00258118	11.148	0.00463494	11.148	0.0131088	11.148	0	11.148	0.0149042	11.148	0.119237	11.148	1.11111	11.148	4.38144
11.146	0.0825977	11.157	0.0210679	11.157	0.00163861	11.157	0.0496853	11.157	0.0521648	11.157	0.13911	11.157	0.0694444	11.157	3.86598
11.154	0.0154871	11.165	0.0278096	11.165	0.0229405	11.165	0.0331236	11.165	0.0745212	11.165	0.655803	11.165	2.36111	11.165	0.515464
11.163	0.162614	11.173	0.0332873	11.173	0.00655442	11.173	0.0124213	11.173	0	11.173	0.0397456	11.173	1.18056	11.173	2.06186
11.171	0.0825977	11.181	0.0598328	11.181	0.00491582	11.181	0	11.181	0.0223564	11.181	1.51033	11.181	0	11.181	0
11.179	0.0154871	11.19	0.0080058	11.19	0	11.19	0.389202	11.19	0.394962	11.19	0.238474	11.19	0.555556	11.19	0.257732
11.188	0.0851789	11.198	0.00589901	11.198	0.000819303	11.198	0.00828089	11.198	0.0447127	11.198	0.178855	11.198	0	11.198	0
11.196	0.123897	11.206	0.00716308	11.206	0.00409651	11.206	0.103511	11.206	0.163947	11.206	0.0198728	11.206	0	11.206	2.57732
11.204	0.0593671	11.214	0.0257028	11.214	0	11.214	0.0289831	11.214	0.0447127	11.214	0.516693	11.214	0	11.214	0.515464
11.212	0	11.223	0.00168543	11.223	0.00245791	11.223	0.00828089	11.223	0.134138	11.223	0	11.223	0.277778	11.223	3.35052
11.221	0.0129059	11.231	0.0155902	11.231	0.0204826	11.231	0	11.231	0.216111	11.231	0.357711	11.231	2.43056	11.231	0.773196
11.229	0.00774353	11.239	0.016433	11.239	0.0114702	11.239	0	11.239	0	11.239	0.0794913	11.239	0	11.239	0
11.237	0.103247	11.248	0.022332	11.248	0	11.248	0.00414044	11.248	0.156495	11.248	1.093	11.248	0.555556	11.248	0
11.245	0.0206494	11.256	0.00674172	11.256	0.0139281	11.256	0.0165618	11.256	0.0521648	11.256	0	11.256	0.416667	11.256	3.60825
11.254	0.0464612	11.264	0.0421358	11.264	0.0360493	11.264	0.120073	11.264	0.0149042	11.264	0	11.264	0.208333	11.264	2.57732
11.262	0.0206494	11.272	0.0105339	11.272	0.0204826	11.272	0.0538258	11.272	0.0372606	11.272	0.49682	11.272	1.04167	11.272	0.515464
11.27	0.183264	11.281	0.0189611	11.281	0.000819303	11.281	0.302252	11.281	0.0521648	11.281	0.0397456	11.281	0.555556	11.281	0
11.278	0.229725	11.289	0.00547765	11.289	0.00491582	11.289	0.00414044	11.289	0.0894254	11.289	0.178855	11.289	0	11.289	0
11.287	0.0232306	11.297	0.0412931	11.297	0.0155668	11.297	0.00414044	11.297	0.186303	11.297	0	11.297	0.0694444	11.297	0
11.295	0.157452	11.305	0.00674172	11.305	0.00491582	11.305	0.037264	11.305	0	11.305	0.357711	11.305	0	11.305	1.28866
11.303	0.0696918	11.314	0.00126407	11.314	0.0114702	11.314	0.0538258	11.314	0.0447127	11.314	0	11.314	0	11.314	0
11.312	0.0748542	11.322	0.000421358	11.322	0.0213019	11.322	0.0165618	11.322	0.0149042	11.322	0	11.322	0	11.322	2.31959
11.32	0.028393	11.33	0.0227533	11.33	0.00819303	11.33	0	11.33	0.134138	11.33	0.0794913	11.33	0	11.33	0
11.328	0.0464612	11.339	0.00126407	11.339	0.00655442	11.339	0.074528	11.339	0.0670691	11.339	0.0198728	11.339	0.555556	11.339	1.28866
11.336	0.13164	11.347	0.00421358	11.347	0.0294949	11.347	0.00414044	11.347	0.0223564	11.347	0.437202	11.347	2.29167	11.347	1.28866
11.345	0.028393	11.355	0.0109553	11.355	0.00245791	11.355	0.0124213	11.355	0.417319	11.355	0.198728	11.355	0.416667	11.355	2.83505
11.353	0.0258118	11.363	0.00379222	11.363	0.0122895	11.363	0	11.363	0.0894254	11.363	0.0198728	11.363	0	11.363	0.773196
11.361	0.00516236	11.372	0.0109553	11.372	0.0147474	11.372	0	11.372	0.00745212	11.372	0	11.372	0.138889	11.372	5.15464
11.369	0.00774353	11.38	0.0105339	11.38	0.00573512	11.38	0.00828089	11.38	0.111782	11.38	0	11.38	1.59722	11.38	0.773196
11.378	0.00516236	11.388	0.00547765	11.388	0.0163861	11.388	0.0207022	11.388	0.126686	11.388	0.0198728	11.388	0.0694444	11.388	0
11.386	0.0542047	11.396	0.0139048	11.396	0.00901233	11.396	0	11.396	0	11.396	0.0596184	11.396	0.0694444	11.396	0
11.394	0.0154871	11.405	0.00463494	11.405	0.0147474	11.405	0.00414044	11.405	0.342798	11.405	0.476948	11.405	0.555556	11.405	8.50515
11.402	0.0180682	11.413	0.0122194	11.413	0.00491582	11.413	0	11.413	0.059617	11.413	0.0397456	11.413	0.208333	11.413	1.03093
11.411	0.0154871	11.421	0.017697	11.421	0.0344107	11.421	0	11.421	0.0298085	11.421	0	11.421	0	11.421	1.28866
11.419	0	11.43	0.00463494	11.43	0	11.43	0.0414044	11.43	0.0819733	11.43	0.337838	11.43	0.208333	11.43	11.5979
11.427	0.0567859	11.438	0.00252815	11.438	0.0450617	11.438	0.111792	11.438	0	11.438	0.0596184	11.438	1.18056	11.438	0
11.436	0.0103247	11.446	0.00421358	11.446	0	11.446	0	11.446	0	11.446	0.417329	11.446	0.208333	11.446	10.567
11.444	0.165195	11.454	0.0029495	11.454	0	11.454	0.0455449	11.454	0.00745212	11.454	0.0397456	11.454	0	11.454	0.257732
11.452	0.0748542	11.463	0.0029495	11.463	0.00573512	11.463	0.00828089	11.463	0.0372606	11.463	0.178855	11.463	0	11.463	1.80412
11.46	0.0335553	11.471	0.0219106	11.471	0.00163861	11.471	0	11.471	0.00745212	11.471	0.278219	11.471	3.47222	11.471	0.773196
11.469	0.0258118	11.479	0.00168543	11.479	0.0131088	11.479	0	11.479	0.00745212	11.479	0	11.479	0.416667	11.479	0.515464
11.477	0.0232306	11.487	0.00505629	11.487	0	11.487	0	11.487	0	11.487	0.0993641	11.487	0.416667	11.487	3.35052
11.485	0.0851789	11.496	0.00463494	11.496	0.00491582	11.496	0.0165618	11.496	0.00745212	11.496	0.814785	11.496	0.416667	11.496	1.03093
11.493	0.00258118	11.504	0.00126407	11.504	0.0131088	11.504	0	11.504	0	11.504	0.0397456	11.504	1.66667	11.504	3.09278
11.502	0.0232306	11.512	0.00337086	11.512	0	11.512	0.037264	11.512	0.00745212	11.512	0.457075	11.512	0.208333	11.512	6.4433
11.51	0.0851789	11.521	0.00926987	11.521	0.0147474	11.521	0	11.521	0.0149042	11.521	0.119237	11.521	0.347222	11.521	6.70103
11.518	0	11.529	0.0080058	11.529	0.00737372	11.529	0.0455449	11.529	0.0521648	11.529	0.0397456	11.529	1.94444	11.529	2.83505
11.527	0.028393	11.537	0.00505629	11.537	0	11.537	0.0289831	11.537	0.126686	11.537	0	11.537	0	11.537	0
11.535	0.0490424	11.545	0.0155902	11.545	0.0114702	11.545	0.0165618	11.545	0.126686	11.545	1.03339	11.545	0	11.545	0
11.543	0.0206494	11.554	0.0244388	11.554	0.0131088	11.554	0	11.554	0.357702	11.554	0.576312	11.554	0.0694444	11.554	0.257732
11.551	0.116153	11.562	0.00716308	11.562	0	11.562	0.0579662	11.562	0.0968776	11.562	0.397456	11.562	0.625	11.562	0
11.56	0.0309741	11.57	0.00379222	11.57	0.0467003	11.57	0.0828089	11.57	0.149042	11.57	0.119237	11.57	0.277778	11.57	0.773196
11.568	0.100666	11.578	0.00337086	11.578	0.00409651	11.578	0	11.578	0	11.578	0.417329	11.578	0.0694444	11.578	0
11.576	0.00774353	11.587	0.00547765	11.587	0.000819303	11.587	0.0165618	11.587	0.0298085	11.587	0.158983	11.587	0.694444	11.587	0
11.584	0	11.595	0.000842716	11.595	0.0114702	11.595	0.00828089	11.595	0.0298085	11.595	0.675676	11.595	0.208333	11.595	0
11.593	0.00774353	11.603	0.0105339	11.603	0.00901233	11.603	0.00414044	11.603	0.178851	11.603	0.0794913	11.603	2.15278	11.603	4.38144
11.601	0.0593671	11.612	0.00926987	11.612	0.00409651	11.612	0	11.612	0.0298085	11.612	0.13911	11.612	0.277778	11.612	3.60825
11.609	0.0206494	11.62	0.00716308	11.62	0.00245791	11.62	0.0662471	11.62	0.0372606	11.62	0.13911	11.62	0.694444	11.62	3.09278
11.617	0.0825977	11.628	0.016433	11.628	0.0147474	11.628	0.0207022	11.628	0	11.628	0.0198728	11.628	1.80556	11.628	1.80412
11.626	0.0335553	11.636	0.0181184	11.636	0.0237598	11.636	0.00414044	11.636	0	11.636	0.0794913	11.636	0.347222	11.636	1.03093
11.634	0.0206494	11.645	0.00168543	11.645	0	11.645	0.0124213	11.645	0.178851	11.645	0.0993641	11.645	0.694444	11.645	1.80412
11.642	0.0800165	11.653	0.00168543	11.653	0.0147474	11.653	0	11.653	0.00745212	11.653	0.13911	11.653	0.208333	11.653	0
11.651	0.201332	11.661	0.000421358	11.661	0.00819303	11.661	0.0289831	11.661	0.0149042	11.661	0	11.661	0.694444	11.661	0.773196
11.659	0.0671106	11.669	0.00210679	11.669	0.00573512	11.669	0	11.669	0	11.669	0.0397456	11.669	0.347222	11.669	3.09278
11.667	0	11.678	0.00337086	11.678	0.0196633	11.678	0	11.678	0.0372606	11.678	0	11.678	3.125	11.678	0
11.675	0.0180682	11.686	0.00379222	11.686	0.00901233	11.686	0.00414044	11.686	0.10433	11.686	0	11.686	0	11.686	1.03093
11.684	0.0258118	11.694	0.0307591	11.694	0.0122895	11.694	0.0910898	11.694	0.0745212	11.694	0	11.694	0	11.694	0
11.692	0.129059	11.703	0.00589901	11.703	0.00163861	11.703	0.0662471	11.703	0.0149042	11.703	0.0198728	11.703	1.38889	11.703	0.773196
11.7	0.0671106	11.711	0.00126407	11.711	0.00573512	11.711	0.0207022	11.711	0.0447127	11.711	0.298092	11.711	0.0694444	11.711	0
11.708	0.0387177	11.719	0.0181184	11.719	0.000819303	11.719	0.0910898	11.719	0.0894254	11.719	0.278219	11.719	0.0694444	11.719	2.06186
11.717	0.072273	11.727	0.00758444	11.727	0.0122895	11.727	0.00414044	11.727	0.290633	11.727	0.317965	11.727	0.347222	11.727	0
11.725	0.0335553	11.736	0.0105339	11.736	0.0253984	11.736	0.0124213	11.736	0	11.736	0.0198728	11.736	0	11.736	1.28866
11.733	0.0542047	11.744	0.0147475	11.744	0	11.744	0.00414044	11.744	0.0968776	11.744	0	11.744	0.0694444	11.744	0
11.741	0.072273	11.752	0.00674172	11.752	0.00573512	11.752	0.037264	11.752	0.0968776	11.752	0.0596184	11.752	1.875	11.752	0
11.75	0.0619483	11.761	0.00379222	11.761	0	11.761	0.0993707	11.761	0.0745212	11.761	0.0794913	11.761	1.80556	11.761	0
11.758	0.0335553	11.769	0.0126407	11.769	0.0147474	11.769	0	11.769	0	11.769	0.317965	11.769	2.01389	11.769	6.95876
11.766	0.0464612	11.777	0.00926987	11.777	0.00327721	11.777	0	11.777	0.298085	11.777	0.0596184	11.777	0.138889	11.777	0.773196
11.775	0.0232306	11.785	0.000842716	11.785	0.00409651	11.785	0.124213	11.785	0	11.785	0.13911	11.785	1.875	11.785	0
11.783	0	11.794	0.00674172	11.794	0.00573512	11.794	0.0165618	11.794	0.0819733	11.794	0.258347	11.794	0.0694444	11.794	0
11.791	0.0206494	11.802	0.00547765	11.802	0.00983163	11.802	0	11.802	0.0447127	11.802	0.377583	11.802	0.0694444	11.802	0.257732
11.799	0.224562	11.81	0.017697	11.81	0.0180247	11.81	0.157337	11.81	0.111782	11.81	0.476948	11.81	0	11.81	0
11.808	0.0671106	11.818	0.00126407	11.818	0	11.818	0.0910898	11.818	0.00745212	11.818	0.556439	11.818	0.972222	11.818	0.257732
11.816	0.129059	11.827	0.0113767	11.827	0.000819303	11.827	0	11.827	0	11.827	0	11.827	1.11111	11.827	0.773196
11.824	0.0154871	11.835	0	11.835	0.0114702	11.835	0.00828089	11.835	0.171399	11.835	0.0596184	11.835	0.138889	11.835	0.773196
11.832	0.0464612	11.843	0.0185397	11.843	0.0499775	11.843	0.00828089	11.843	0.0968776	11.843	1.07313	11.843	0	11.843	1.28866
11.841	0	11.852	0.00969123	11.852	0.00245791	11.852	0	11.852	0.0819733	11.852	0.0596184	11.852	0	11.852	0.257732
11.849	0.136802	11.86	0	11.86	0	11.86	0.00414044	11.86	0.0298085	11.86	0	11.86	3.05556	11.86	3.09278
11.857	0.00258118	11.868	0.00379222	11.868	0.00655442	11.868	0.0124213	11.868	0.0447127	11.868	0	11.868	0	11.868	1.54639
11.865	0.0129059	11.876	0.0345513	11.876	0.00983163	11.876	0.0538258	11.876	0.238468	11.876	0.278219	11.876	2.15278	11.876	5.92784
11.874	0.0412988	11.885	0.00505629	11.885	0.00245791	11.885	0.115932	11.885	0.312989	11.885	0.298092	11.885	0	11.885	0
11.882	0.105828	11.893	0.00210679	11.893	0.00327721	11.893	0.037264	11.893	0.0298085	11.893	0.13911	11.893	0.416667	11.893	0
11.89	0.0154871	11.901	0.000842716	11.901	0.0253984	11.901	0.074528	11.901	0	11.901	0.218601	11.901	0	11.901	0
11.899	0.0851789	11.909	0.00126407	11.909	0.00245791	11.909	0	11.909	0	11.909	0	11.909	0.138889	11.909	0.773196
11.907	0.0748542	11.918	0	11.918	0.00901233	11.918	0.0331236	11.918	0.149042	11.918	0.258347	11.918	0	11.918	0.257732
11.915	0	11.926	0.00421358	11.926	0	11.926	0.00828089	11.926	0.0298085	11.926	0.337838	11.926	0.0694444	11.926	0.257732
11.923	0.00516236	11.934	0.00547765	11.934	0.03523	11.934	0	11.934	0.0223564	11.934	0.0993641	11.934	0	11.934	0
11.932	0.00258118	11.943	0.000421358	11.943	0.00163861	11.943	0.00414044	11.943	0.119234	11.943	0	11.943	2.84722	11.943	9.53608
11.94	0.00774353	11.951	0.00379222	11.951	0	11.951	0.00828089	11.951	0	11.951	0.596184	11.951	1.11111	11.951	0
11.948	0.0180682	11.959	0.00126407	11.959	0.00573512	11.959	0.00414044	11.959	0.0223564	11.959	0.0794913	11.959	0.138889	11.959	0.773196
11.956	0.0180682	11.967	0.00716308	11.967	0.00245791	11.967	0.0124213	11.967	0.149042	11.967	0	11.967	0.555556	11.967	6.4433
11.965	0.0567859	11.976	0.00463494	11.976	0.00409651	11.976	0.00828089	11.976	0.0447127	11.976	0	11.976	0	11.976	2.57732
11.973	0.0335553	11.984	0	11.984	0.00327721	11.984	0.00414044	11.984	0.059617	11.984	0.556439	11.984	0.486111	11.984	0.515464
11.981	0.028393	11.992	0.0181184	11.992	0.0147474	11.992	0.00828089	11.992	0.126686	11.992	0	11.992	0	11.992	0.773196
11.99	0.072273	12	0.0080058	12	0.0163861	12	0.0331236	12	0.0149042	12	0.516693	12	2.91667	12	3.35052
11.998	0.028393	12.009	0.00547765	12.009	0	12.009	0.0538258	12.009	0	12.009	0.258347	12.009	0.277778	12.009	3.60825
12.006	0.110991	12.017	0.000421358	12.017	0.00163861	12.017	0.0869493	12.017	0.260824	12.017	0.0198728	12.017	0.347222	12.017	0
12.014	0.0335553	12.025	0	12.025	0.000819303	12.025	0	12.025	0.00745212	12.025	0.0794913	12.025	0.555556	12.025	3.35052
12.023	0.0619483	12.034	0.00884851	12.034	0.0573512	12.034	0	12.034	0.0149042	12.034	0.317965	12.034	0.416667	12.034	4.89691
12.031	0.04388	12.042	0.00632037	12.042	0.00163861	12.042	0.0124213	12.042	0.149042	12.042	0.576312	12.042	0	12.042	5.6701
12.039	0.00258118	12.05	0.0105339	12.05	0	12.05	0.0165618	12.05	0.111782	12.05	0.357711	12.05	1.66667	12.05	0.515464
12.047	0.0154871	12.058	0.0080058	12.058	0.00327721	12.058	0	12.058	0	12.058	0.0794913	12.058	0	12.058	1.80412
12.056	0	12.067	0.00758444	12.067	0.00327721	12.067	0.00828089	12.067	0.73776	12.067	0.0397456	12.067	0.347222	12.067	0
12.064	0.0412988	12.075	0.011798	12.075	0.00327721	12.075	0.0538258	12.075	0.0298085	12.075	0.218601	12.075	0.416667	12.075	2.31959
12.072	0	12.083	0.000842716	12.083	0	12.083	0.00414044	12.083	0.14159	12.083	0.298092	12.083	1.59722	12.083	1.80412
12.08	0.0542047	12.091	0	12.091	0.00245791	12.091	0.0289831	12.091	0.283181	12.091	0.596184	12.091	0	12.091	0.257732
12.089	0.072273	12.1	0	12.1	0.00901233	12.1	0	12.1	0	12.1	0.0397456	12.1	0.833333	12.1	1.28866
12.097	0.118734	12.108	0	12.108	0.00491582	12.108	0.0703875	12.108	0.111782	12.108	0.357711	12.108	0	12.108	5.6701
12.105	0	12.116	0.0113767	12.116	0.0737372	12.116	0.0579662	12.116	0.0149042	12.116	0.258347	12.116	1.80556	12.116	6.95876
12.114	0.0103247	12.125	0.0273883	12.125	0.00819303	12.125	0	12.125	0.0372606	12.125	0.13911	12.125	0.138889	12.125	0
12.122	0.0929224	12.133	0.00337086	12.133	0.00409651	12.133	0.0207022	12.133	0.0149042	12.133	0.0397456	12.133	0.347222	12.133	1.28866
12.13	0.0877601	12.141	0.000842716	12.141	0.00163861	12.141	0	12.141	0.0745212	12.141	0.0794913	12.141	0	12.141	0.515464
12.138	0	12.149	0.00505629	12.149	0.0147474	12.149	0.00414044	12.149	0.0968776	12.149	0.0198728	12.149	0	12.149	1.80412
12.147	0.0129059	12.158	0.0122194	12.158	0.00409651	12.158	0.0124213	12.158	0.0298085	12.158	0.417329	12.158	1.73611	12.158	0
12.155	0.0825977	12.166	0.00252815	12.166	0	12.166	0	12.166	0.0149042	12.166	0.198728	12.166	1.45833	12.166	2.06186
12.163	0.0825977	12.174	0	12.174	0.00491582	12.174	0	12.174	0.0894254	12.174	0	12.174	0.972222	12.174	5.41237
12.171	0.0748542	12.182	0	12.182	0.00163861	12.182	0.0124213	12.182	0.0223564	12.182	0	12.182	0	12.182	2.31959
12.18	0.0361365	12.191	0.00463494	12.191	0	12.191	0	12.191	0.238468	12.191	0.198728	12.191	0	12.191	0.515464
12.188	0.108409	12.199	0.0122194	12.199	0.00655442	12.199	0.103511	12.199	0	12.199	0.0198728	12.199	1.04167	12.199	3.09278
12.196	0.121315	12.207	0.00210679	12.207	0.00163861	12.207	0	12.207	0.0670691	12.207	0.13911	12.207	0.0694444	12.207	15.7216
12.204	0.183264	12.216	0.0139048	12.216	0	12.216	0.0331236	12.216	0.10433	12.216	0.0397456	12.216	0	12.216	3.09278
12.213	0.0129059	12.224	0.00126407	12.224	0.0491582	12.224	0.00414044	12.224	0.0149042	12.224	0	12.224	0.0694444	12.224	14.1753
12.221	0.0103247	12.232	0.00126407	12.232	0.00819303	12.232	0.0165618	12.232	0.0298085	12.232	0.119237	12.232	0.138889	12.232	0
12.229	0.116153	12.24	0	12.24	0.0106509	12.24	0	12.24	0.0223564	12.24	0.0397456	12.24	0	12.24	0
12.238	0.193588	12.249	0.00168543	12.249	0.00245791	12.249	0.00828089	12.249	0.223564	12.249	0.0596184	12.249	0	12.249	0
12.246	0.108409	12.257	0.0113767	12.257	0.0163861	12.257	0.0248427	12.257	0.0819733	12.257	0.0198728	12.257	0.138889	12.257	0.515464
12.254	0.0180682	12.265	0.0029495	12.265	0.00655442	12.265	0	12.265	0.0447127	12.265	0.0596184	12.265	0	12.265	1.28866
12.262	0.0180682	12.273	0.0265455	12.273	0.0106509	12.273	0.0786684	12.273	0.0894254	12.273	0	12.273	0.277778	12.273	3.86598
12.271	0.00258118	12.282	0.0126407	12.282	0.0221212	12.282	0.037264	12.282	0.119234	12.282	0.158983	12.282	0.555556	12.282	8.50515
12.279	0.0645295	12.29	0.0198038	12.29	0.00163861	12.29	0.00414044	12.29	0	12.29	0.953895	12.29	0.347222	12.29	0
12.287	0.0103247	12.298	0.00379222	12.298	0.018844	12.298	0.0662471	12.298	0.00745212	12.298	0.238474	12.298	1.25	12.298	4.12371
12.295	0.0929224	12.307	0	12.307	0.00409651	12.307	0.0165618	12.307	0.283181	12.307	0.0397456	12.307	0.208333	12.307	0.515464
12.304	0.0180682	12.315	0.000842716	12.315	0.0147474	12.315	0	12.315	0.0298085	12.315	0.258347	12.315	3.26389	12.315	0.515464
12.312	0.0800165	12.323	0.011798	12.323	0.0237598	12.323	0.00828089	12.323	0	12.323	0.158983	12.323	0.277778	12.323	4.38144
12.32	0.00516236	12.331	0.0029495	12.331	0.00327721	12.331	0	12.331	0.0819733	12.331	0.238474	12.331	0.972222	12.331	0.515464
12.329	0.0929224	12.34	0	12.34	0.00327721	12.34	0.211163	12.34	0.14159	12.34	0.675676	12.34	0.208333	12.34	0.515464
12.337	0.04388	12.348	0.0101126	12.348	0.0245791	12.348	0.0455449	12.348	0.134138	12.348	0	12.348	0	12.348	2.57732
12.345	0.105828	12.356	0.00421358	12.356	0.00901233	12.356	0.115932	12.356	0.402414	12.356	0.794913	12.356	0	12.356	1.80412
12.353	0.0335553	12.364	0.00926987	12.364	0.00409651	12.364	0.00828089	12.364	0.0149042	12.364	0.397456	12.364	0.277778	12.364	6.4433
12.362	0.0851789	12.373	0	12.373	0.00491582	12.373	0.0331236	12.373	0.00745212	12.373	0.218601	12.373	0.694444	12.373	3.60825
12.37	0.0103247	12.381	0.000421358	12.381	0.00655442	12.381	0	12.381	0.0372606	12.381	0.218601	12.381	0.416667	12.381	0
12.378	0.0387177	12.389	0	12.389	0.00573512	12.389	0.00828089	12.389	0	12.389	0.476948	12.389	0	12.389	7.98969
12.386	0.0309741	12.398	0.00758444	12.398	0.0204826	12.398	0.0496853	12.398	0.0968776	12.398	0.337838	12.398	1.80556	12.398	0
12.395	0.0851789	12.406	0.00337086	12.406	0.0376879	12.406	0.289831	12.406	0.00745212	12.406	0.0993641	12.406	0.902778	12.406	4.12371
12.403	0	12.414	0	12.414	0.0114702	12.414	0	12.414	0.059617	12.414	0.158983	12.414	0.138889	12.414	1.28866
12.411	0.00258118	12.422	0	12.422	0.0155668	12.422	0.074528	12.422	0.0298085	12.422	0.13911	12.422	0.277778	12.422	0.257732
12.419	0.0258118	12.431	0.00337086	12.431	0.0213019	12.431	0	12.431	0.0298085	12.431	0.258347	12.431	0.833333	12.431	2.31959
12.428	0.0851789	12.439	0	12.439	0.0180247	12.439	0.00828089	12.439	0.0372606	12.439	0.516693	12.439	0.555556	12.439	0
12.436	0.0387177	12.447	0	12.447	0.043423	12.447	0.0455449	12.447	0	12.447	0	12.447	0	12.447	2.57732
12.444	0	12.455	0.0101126	12.455	0.00491582	12.455	0.0579662	12.455	0.10433	12.455	0.0198728	12.455	0.208333	12.455	2.06186
12.453	0.00516236	12.464	0.0198038	12.464	0.0630863	12.464	0.0289831	12.464	0.00745212	12.464	0.437202	12.464	0.0694444	12.464	0
12.461	0.0748542	12.472	0	12.472	0.00737372	12.472	0.037264	12.472	0	12.472	0.417329	12.472	0	12.472	0.257732
12.469	0.0619483	12.48	0.00210679	12.48	0.00491582	12.48	0.173899	12.48	0.0447127	12.48	0	12.48	0.138889	12.48	1.03093
12.477	0.0696918	12.489	0.0160116	12.489	0.00901233	12.489	0.115932	12.489	0.0894254	12.489	0.278219	12.489	0	12.489	0
12.486	0.0490424	12.497	0.00632037	12.497	0.00327721	12.497	0	12.497	0.149042	12.497	0.437202	12.497	0	12.497	0
12.494	0.170358	12.505	0.011798	12.505	0.00409651	12.505	0.0207022	12.505	0.722856	12.505	0	12.505	0.347222	12.505	1.28866
12.502	0.0180682	12.513	0.00421358	12.513	0.00327721	12.513	0	12.513	0.178851	12.513	0.158983	12.513	1.25	12.513	11.3402
12.51	0.028393	12.522	0	12.522	0.00901233	12.522	0.037264	12.522	0.059617	12.522	0.675676	12.522	0	12.522	3.35052
12.519	0.0593671	12.53	0	12.53	0	12.53	0.0910898	12.53	0.35025	12.53	0.119237	12.53	0	12.53	0
12.527	0.0361365	12.538	0.00926987	12.538	0.0286756	12.538	0.0952302	12.538	0.171399	12.538	0	12.538	0	12.538	0.515464
12.535	0.2194	12.546	0	12.546	0.00901233	12.546	0	12.546	0.149042	12.546	0.258347	12.546	0	12.546	3.35052
12.543	0.126478	12.555	0	12.555	0.00245791	12.555	0.0331236	12.555	0.0521648	12.555	0.894277	12.555	0.416667	12.555	2.06186
12.552	0.00516236	12.563	0.00674172	12.563	0.0172054	12.563	0.18632	12.563	0.0298085	12.563	0.0198728	12.563	0.277778	12.563	7.21649
12.56	0.0361365	12.571	0	12.571	0.00327721	12.571	0.0165618	12.571	0	12.571	0.317965	12.571	0.0694444	12.571	0.773196
12.568	0.00774353	12.58	0.03413	12.58	0.0237598	12.58	0.037264	12.58	0	12.58	0.158983	12.58	0	12.58	1.03093
12.577	0.0387177	12.588	0.00126407	12.588	0.0311335	12.588	0.0165618	12.588	0.0894254	12.588	0.278219	12.588	0.0694444	12.588	0
12.585	0.0619483	12.596	0.00168543	12.596	0.00409651	12.596	0.00414044	12.596	0.156495	12.596	0.0596184	12.596	0.277778	12.596	0
12.593	0.0129059	12.604	0.00210679	12.604	0	12.604	0.0248427	12.604	0.171399	12.604	0.0993641	12.604	0.416667	12.604	10.567
12.601	0.30716	12.613	0.00421358	12.613	0.0122895	12.613	0.0455449	12.613	0.0149042	12.613	0.0993641	12.613	0	12.613	1.03093
12.61	0.00774353	12.621	0.00758444	12.621	0.000819303	12.621	0.0786684	12.621	0.260824	12.621	0.0993641	12.621	0.694444	12.621	1.54639
12.618	0.00258118	12.629	0.0286523	12.629	0.018844	12.629	0	12.629	0.0521648	12.629	0.536566	12.629	0.138889	12.629	2.31959
12.626	0.0103247	12.637	0.00547765	12.637	0.00163861	12.637	0.0165618	12.637	0.0223564	12.637	0.0596184	12.637	0.763889	12.637	0.515464
12.634	0.0154871	12.646	0.0126407	12.646	0	12.646	0.0579662	12.646	0.00745212	12.646	1.76868	12.646	0.277778	12.646	2.06186
12.643	0.144546	12.654	0	12.654	0	12.654	0	12.654	0	12.654	0.13911	12.654	0	12.654	8.50515
12.651	0.0129059	12.662	0	12.662	0	12.662	0.0207022	12.662	0.0149042	12.662	0	12.662	0.0694444	12.662	0
12.659	0.0748542	12.671	0.0143262	12.671	0.00245791	12.671	0.103511	12.671	0.0298085	12.671	0.0993641	12.671	0.972222	12.671	0
12.667	0.0619483	12.679	0.00210679	12.679	0.00327721	12.679	0.0496853	12.679	0.171399	12.679	0.0596184	12.679	0	12.679	0.257732
12.676	0.00516236	12.687	0.00716308	12.687	0.00409651	12.687	0	12.687	0	12.687	0.218601	12.687	0.0694444	12.687	1.80412
12.684	0.028393	12.695	0.00716308	12.695	0.00983163	12.695	0.00828089	12.695	0.0372606	12.695	0.655803	12.695	2.43056	12.695	14.1753
12.692	0	12.704	0.000842716	12.704	0.0139281	12.704	0	12.704	0.0223564	12.704	0	12.704	1.11111	12.704	0.257732
12.701	0.0103247	12.712	0	12.712	0.0196633	12.712	0	12.712	0	12.712	0.695548	12.712	0	12.712	2.83505
12.709	0.0180682	12.72	0	12.72	0.00163861	12.72	0.149056	12.72	0.0894254	12.72	0.0794913	12.72	0.416667	12.72	3.09278
12.717	0.00258118	12.728	0.0130621	12.728	0.00163861	12.728	0.037264	12.728	0.0372606	12.728	0.178855	12.728	0.416667	12.728	11.5979
12.725	0.0490424	12.737	0.0168543	12.737	0.0139281	12.737	0	12.737	0.00745212	12.737	0.794913	12.737	0.208333	12.737	1.28866
12.734	0.0180682	12.745	0.00337086	12.745	0	12.745	0	12.745	0	12.745	0.13911	12.745	1.66667	12.745	0
12.742	0.0748542	12.753	0.00337086	12.753	0	12.753	0.0828089	12.753	0.0372606	12.753	0.0198728	12.753	1.59722	12.753	0.773196
12.75	0.0361365	12.762	0.0080058	12.762	0.0229405	12.762	0	12.762	0.134138	12.762	0.158983	12.762	0	12.762	6.95876
12.758	0.0154871	12.77	0.0210679	12.77	0.00163861	12.77	0	12.77	0.0149042	12.77	0	12.77	0.694444	12.77	0
12.767	0	12.778	0.0408717	12.778	0.00491582	12.778	0.0538258	12.778	0.163947	12.778	0.0397456	12.778	1.25	12.778	1.80412
12.775	0.00774353	12.786	0.0210679	12.786	0	12.786	0.0869493	12.786	0.0149042	12.786	0.0596184	12.786	0.138889	12.786	2.57732
12.783	0.00258118	12.795	0	12.795	0.00327721	12.795	0.0579662	12.795	0.00745212	12.795	0.13911	12.795	0.902778	12.795	7.47423
12.792	0.0309741	12.803	0.00126407	12.803	0	12.803	0	12.803	0	12.803	0.0397456	12.803	3.19444	12.803	3.35052
12.8	0.0955036	12.811	0.00421358	12.811	0.00901233	12.811	0.0165618	12.811	0.0894254	12.811	0.63593	12.811	0.277778	12.811	3.35052
12.808	0.0103247	12.819	0.000842716	12.819	0.0204826	12.819	0	12.819	0.0149042	12.819	0.715421	12.819	1.25	12.819	1.54639
12.816	0.0929224	12.828	0.00252815	12.828	0.000819303	12.828	0.0786684	12.828	0.0447127	12.828	0.377583	12.828	1.11111	12.828	0.773196
12.825	0	12.836	0.0080058	12.836	0.00409651	12.836	0.00828089	12.836	0.0670691	12.836	0	12.836	0	12.836	1.28866
12.833	0.126478	12.844	0.00168543	12.844	0.0155668	12.844	0.00414044	12.844	0.149042	12.844	0.616057	12.844	0.0694444	12.844	0.515464
12.841	0.0335553	12.853	0.00674172	12.853	0	12.853	0	12.853	0.0372606	12.853	0.258347	12.853	0.902778	12.853	0
12.849	0.134221	12.861	0.00632037	12.861	0.00409651	12.861	0.0124213	12.861	0	12.861	0.0198728	12.861	0.208333	12.861	1.80412
12.858	0.072273	12.869	0.00168543	12.869	0.00737372	12.869	0.0621067	12.869	0	12.869	0	12.869	0.0694444	12.869	0
12.866	0.0154871	12.877	0.00126407	12.877	0.00573512	12.877	0.0538258	12.877	0.0670691	12.877	0.457075	12.877	0	12.877	4.63918
12.874	0.0516236	12.886	0.00210679	12.886	0.0114702	12.886	0	12.886	0.134138	12.886	0	12.886	0.763889	12.886	0
12.882	0	12.894	0.00252815	12.894	0.00983163	12.894	0.00828089	12.894	0.0372606	12.894	0	12.894	1.31944	12.894	0
12.891	0.028393	12.902	0.0113767	12.902	0.00163861	12.902	0.0786684	12.902	0.0819733	12.902	1.49046	12.902	0.138889	12.902	6.4433
12.899	0.0412988	12.91	0.00758444	12.91	0.000819303	12.91	0.144916	12.91	0.10433	12.91	0	12.91	0.555556	12.91	0.515464
12.907	0.0309741	12.919	0.00421358	12.919	0.00819303	12.919	0	12.919	0.0447127	12.919	0.397456	12.919	0	12.919	0.773196
12.916	0.0671106	12.927	0	12.927	0.00327721	12.927	0.00828089	12.927	0	12.927	0.0993641	12.927	0.486111	12.927	1.80412
12.924	0	12.935	0.0210679	12.935	0.00163861	12.935	0	12.935	0.0447127	12.935	0.13911	12.935	0.347222	12.935	1.03093
12.932	0.198751	12.944	0.000842716	12.944	0.00737372	12.944	0.00414044	12.944	0.00745212	12.944	0	12.944	0.277778	12.944	0.257732
12.94	0.0955036	12.952	0.00168543	12.952	0.0311335	12.952	0.00414044	12.952	0.0521648	12.952	0.158983	12.952	0.833333	12.952	0
12.949	0.0180682	12.96	0.00716308	12.96	0	12.96	0.0124213	12.96	0	12.96	0.476948	12.96	0.0694444	12.96	0
12.957	0.0929224	12.968	0.0160116	12.968	0.0131088	12.968	0	12.968	0.059617	12.968	0.337838	12.968	0.416667	12.968	0
12.965	0.028393	12.977	0	12.977	0.0147474	12.977	0.00414044	12.977	0.00745212	12.977	0.516693	12.977	0.347222	12.977	0
12.973	0.04388	12.985	0.00421358	12.985	0.00327721	12.985	0	12.985	0.0298085	12.985	0.0596184	12.985	0	12.985	0.515464
12.982	0.0851789	12.993	0.00210679	12.993	0	12.993	0.0124213	12.993	0.0149042	12.993	0.0596184	12.993	0.347222	12.993	3.60825
12.99	0	13.001	0.00926987	13.001	0.0139281	13.001	0.0703875	13.001	0.059617	13.001	0.0198728	13.001	0.277778	13.001	0
12.998	0.108409	13.01	0.00842716	13.01	0.03523	13.01	0.0165618	13.01	0.231016	13.01	0	13.01	0.347222	13.01	0.515464
13.006	0.103247	13.018	0.0189611	13.018	0.0180247	13.018	0.00828089	13.018	0.0968776	13.018	0	13.018	0.277778	13.018	3.60825
13.015	0	13.026	0	13.026	0.0786531	13.026	0.0124213	13.026	0.320441	13.026	0.0993641	13.026	0.0694444	13.026	3.60825
13.023	0.0877601	13.035	0.0202252	13.035	0.0426037	13.035	0.0124213	13.035	0.10433	13.035	0.0794913	13.035	0.0694444	13.035	1.03093
13.031	0.0309741	13.043	0	13.043	0.0598091	13.043	0.0414044	13.043	0.00745212	13.043	0.218601	13.043	0.902778	13.043	2.83505
13.04	0.0206494	13.051	0.00168543	13.051	0.0630863	13.051	0	13.051	0.24592	13.051	0.218601	13.051	0	13.051	4.63918
13.048	0.13164	13.059	0.000842716	13.059	0.149113	13.059	0.0703875	13.059	0.0298085	13.059	0.119237	13.059	3.47222	13.059	2.57732
13.056	0.265861	13.068	0.00926987	13.068	0.148294	13.068	0.0621067	13.068	0.00745212	13.068	0.0794913	13.068	0.138889	13.068	12.3711
13.064	0.0335553	13.076	0.00926987	13.076	0.253165	13.076	0	13.076	0	13.076	0.317965	13.076	0.416667	13.076	2.06186
13.073	0.0232306	13.084	0.0101126	13.084	0.409651	13.084	0.0124213	13.084	0.0447127	13.084	0.0198728	13.084	0.833333	13.084	5.6701
13.081	0.0154871	13.092	0.00969123	13.092	0.702142	13.092	0.00828089	13.092	0.0149042	13.092	0	13.092	0	13.092	0.257732
13.089	0.00258118	13.101	0.0122194	13.101	1.07984	13.101	0.00414044	13.101	0.268276	13.101	0.278219	13.101	0	13.101	12.3711
13.097	0.0490424	13.109	0.000421358	13.109	1.70251	13.109	0.00828089	13.109	0.149042	13.109	0.0198728	13.109	1.18056	13.109	7.47423
13.106	0.072273	13.117	0.00126407	13.117	3.16497	13.117	0.00414044	13.117	0.0521648	13.117	0.0397456	13.117	0.486111	13.117	4.12371
13.114	0.103247	13.126	0.0109553	13.126	5.54422	13.126	0.0952302	13.126	0	13.126	0.0596184	13.126	0.0694444	13.126	5.6701
13.122	0.072273	13.134	0.0379222	13.134	10.4486	13.134	0.0455449	13.134	0.134138	13.134	0.0794913	13.134	0.208333	13.134	5.15464
13.13	0.00516236	13.142	0.00969123	13.142	18.2623	13.142	0.0538258	13.142	0.0149042	13.142	0.0993641	13.142	0.486111	13.142	31.701
13.139	0.0748542	13.15	0.00337086	13.15	27.8432	13.15	0.00828089	13.15	0.00745212	13.15	0.238474	13.15	0.347222	13.15	4.12371
13.147	0.00516236	13.159	0.0257028	13.159	41.6493	13.159	0	13.159	0	13.159	0.178855	13.159	0.0694444	13.159	0
13.155	0.108409	13.167	0.00463494	13.167	57.7207	13.167	0.00828089	13.167	0.0298085	13.167	0.0596184	13.167	0.277778	13.167	2.57732
13.164	0	13.175	0.0286523	13.175	74.1231	13.175	0.0455449	13.175	0.0521648	13.175	0.437202	13.175	0.555556	13.175	1.80412
13.172	0.0645295	13.183	0.0101126	13.183	84.1686	13.183	0	13.183	0.253372	13.183	0.158983	13.183	0.833333	13.183	0.257732
13.18	0.0258118	13.192	0.016433	13.192	92.8049	13.192	0	13.192	0.0670691	13.192	0.238474	13.192	0.208333	13.192	3.35052
13.188	0.0361365	13.2	0.00716308	13.2	99.3265	13.2	0.0165618	13.2	0.0223564	13.2	0.457075	13.2	2.84722	13.2	2.31959
13.197	0.0516236	13.208	0.0168543	13.208	100	13.208	0	13.208	0.0372606	13.208	0.357711	13.208	1.11111	13.208	0.773196
13.205	0.0490424	13.217	0.00926987	13.217	94.6868	13.217	0.00414044	13.217	0.0819733	13.217	0.158983	13.217	0.277778	13.217	2.57732
13.213	0.201332	13.225	0.0257028	13.225	87.8694	13.225	0.0124213	13.225	0	13.225	0.119237	13.225	0.347222	13.225	0
13.221	0.13164	13.233	0.0278096	13.233	78.2057	13.233	0.00414044	13.233	0.0223564	13.233	0.119237	13.233	0.277778	13.233	0.257732
13.23	0	13.241	0.0126407	13.241	63.8417	13.241	0.0414044	13.241	0.0670691	13.241	0.0794913	13.241	0.347222	13.241	0.257732
13.238	0.0671106	13.25	0.00463494	13.25	51.861	13.25	0.0414044	13.25	0.0149042	13.25	0.457075	13.25	0.625	13.25	4.12371
13.246	0.0206494	13.258	0.00758444	13.258	40.7824	13.258	0.0496853	13.258	0.00745212	13.258	0.238474	13.258	0.0694444	13.258	1.80412
13.255	0.00258118	13.266	0.00505629	13.266	30.9672	13.266	0.00414044	13.266	0.059617	13.266	0.158983	13.266	0.347222	13.266	2.83505
13.263	0	13.274	0.00505629	13.274	21.8057	13.274	0.0703875	13.274	0.283181	13.274	0.178855	13.274	1.875	13.274	4.38144
13.271	0.0464612	13.283	0.0139048	13.283	14.5893	13.283	0.00414044	13.283	0.0968776	13.283	0	13.283	0	13.283	6.95876
13.279	0.04388	13.291	0.0189611	13.291	10.3757	13.291	0.136635	13.291	0	13.291	0.278219	13.291	0.486111	13.291	1.54639
13.288	0.0645295	13.299	0	13.299	8.17992	13.299	0	13.299	0.134138	13.299	0.119237	13.299	3.05556	13.299	3.60825
13.296	0.0877601	13.308	0.00379222	13.308	6.1546	13.308	0	13.308	0.0521648	13.308	0.0993641	13.308	0	13.308	5.6701
13.304	0	13.316	0.0109553	13.316	4.25956	13.316	0.0124213	13.316	0.10433	13.316	0	13.316	1.66667	13.316	0.257732
13.312	0.028393	13.324	0	13.324	3.24198	13.324	0.393342	13.324	0.186303	13.324	0.0596184	13.324	0.625	13.324	8.50515
13.321	0.224562	13.332	0.00463494	13.332	2.21785	13.332	0.0124213	13.332	0.0149042	13.332	0.198728	13.332	3.26389	13.332	6.70103
13.329	0	13.341	0.00252815	13.341	1.89259	13.341	0.0165618	13.341	0.0149042	13.341	0.715421	13.341	0.416667	13.341	0.257732
13.337	0.0129059	13.349	0	13.349	1.45344	13.349	0.0538258	13.349	0.119234	13.349	0.854531	13.349	0.208333	13.349	0
13.345	0.203913	13.357	0.0257028	13.357	1.35267	13.357	0.0786684	13.357	0.0223564	13.357	0.675676	13.357	1.45833	13.357	0.515464
13.354	0.0696918	13.365	0.00337086	13.365	1.08721	13.365	0.0124213	13.365	0.163947	13.365	1.11288	13.365	0.902778	13.365	0.773196
13.362	0.157452	13.374	0	13.374	0.755397	13.374	0.0455449	13.374	0.111782	13.374	0	13.374	0	13.374	0
13.37	0.0774353	13.382	0.0151689	13.382	0.691492	13.382	0	13.382	0.335345	13.382	0.158983	13.382	0	13.382	0
13.379	0.0412988	13.39	0.0139048	13.39	0.430953	13.39	0.0248427	13.39	0.0968776	13.39	0	13.39	0	13.39	5.92784
13.387	0.0180682	13.399	0.00252815	13.399	0.409651	13.399	0.0414044	13.399	0.059617	13.399	0.814785	13.399	0	13.399	0
13.395	0.0387177	13.407	0.00716308	13.407	0.260538	13.407	0	13.407	0.298085	13.407	0.437202	13.407	0.0694444	13.407	1.03093
13.403	0.00774353	13.415	0	13.415	0.283479	13.415	0.0289831	13.415	0.0447127	13.415	0.576312	13.415	0	13.415	0
13.412	0.100666	13.423	0.000842716	13.423	0.248249	13.423	0.0248427	13.423	0.0149042	13.423	0	13.423	0	13.423	0.515464
13.42	0.04388	13.432	0.0206465	13.432	0.184343	13.432	0.00828089	13.432	0.059617	13.432	1.19237	13.432	0.277778	13.432	7.21649
13.428	0.072273	13.44	0.0126407	13.44	0.132727	13.44	0.037264	13.44	0.0521648	13.44	0	13.44	0.625	13.44	0.773196
13.436	0.0955036	13.448	0.0151689	13.448	0.149113	13.448	0.037264	13.448	0.0745212	13.448	0.0993641	13.448	2.5	13.448	1.80412
13.445	0.0361365	13.456	0.0189611	13.456	0.0917619	13.456	0	13.456	0	13.456	0.0794913	13.456	1.31944	13.456	0
13.453	0.0258118	13.465	0	13.465	0.0680021	13.465	0	13.465	0	13.465	0.596184	13.465	0	13.465	0
13.461	0.0877601	13.473	0.0101126	13.473	0.0524354	13.473	0.140775	13.473	0.059617	13.473	0.417329	13.473	0.486111	13.473	2.57732
13.469	0.0361365	13.481	0.00716308	13.481	0.081111	13.481	0	13.481	0.0223564	13.481	0.476948	13.481	0.138889	13.481	0.257732
13.478	0.15229	13.49	0.00168543	13.49	0.0409651	13.49	0.037264	13.49	0	13.49	0	13.49	0.138889	13.49	5.6701
13.486	0.110991	13.498	0.0134834	13.498	0.0876654	13.498	0.149056	13.498	0.00745212	13.498	0.0198728	13.498	0.972222	13.498	0.257732
13.494	0.0851789	13.506	0.0029495	13.506	0.081111	13.506	0.0786684	13.506	0.0298085	13.506	0.0794913	13.506	0.625	13.506	0
13.503	0.0309741	13.514	0	13.514	0.0483389	13.514	0.00414044	13.514	0	13.514	0	13.514	0.138889	13.514	0.773196
13.511	0.0129059	13.523	0.0358154	13.523	0.0565319	13.523	0.00828089	13.523	0.0670691	13.523	0.0397456	13.523	1.875	13.523	0.257732
13.519	0.0490424	13.531	0.0147475	13.531	0.0516161	13.531	0.0207022	13.531	0.238468	13.531	0.695548	13.531	0	13.531	1.54639
13.527	0.144546	13.539	0.00252815	13.539	0.0163861	13.539	0	13.539	0	13.539	0	13.539	0.0694444	13.539	0.773196
13.536	0.00774353	13.547	0.0231747	13.547	0.0991356	13.547	0.0455449	13.547	0.0149042	13.547	0.516693	13.547	0	13.547	0.773196
13.544	0.19617	13.556	0.0080058	13.556	0.0163861	13.556	0.0786684	13.556	0.059617	13.556	0	13.556	2.56944	13.556	1.54639
13.552	0.00258118	13.564	0.0172757	13.564	0.0647249	13.564	0.120073	13.564	0.0819733	13.564	0.476948	13.564	0	13.564	4.63918
13.56	0.0129059	13.572	0.023596	13.572	0.0581705	13.572	0	13.572	0.0149042	13.572	0.298092	13.572	0.208333	13.572	1.28866
13.569	0.0335553	13.581	0.00547765	13.581	0.0335914	13.581	0.037264	13.581	0.10433	13.581	0	13.581	0.555556	13.581	0
13.577	0.211657	13.589	0.00632037	13.589	0.0245791	13.589	0.0621067	13.589	0.163947	13.589	0.0596184	13.589	0.833333	13.589	0
13.585	0.0542047	13.597	0.0172757	13.597	0.00983163	13.597	0	13.597	0.0298085	13.597	0.0198728	13.597	1.11111	13.597	8.50515
13.593	0.129059	13.605	0.00547765	13.605	0.00327721	13.605	0	13.605	0	13.605	0.0198728	13.605	0.972222	13.605	0.257732
13.602	0.0206494	13.614	0.0029495	13.614	0.062267	13.614	0.0455449	13.614	0.0447127	13.614	0.0794913	13.614	0	13.614	0
13.61	0.04388	13.622	0.00674172	13.622	0.0147474	13.622	0.0248427	13.622	0.0149042	13.622	0.0794913	13.622	2.70833	13.622	3.86598
13.618	0.028393	13.63	0	13.63	0.00409651	13.63	0	13.63	0.178851	13.63	0.0794913	13.63	0.138889	13.63	2.06186
13.627	0.0542047	13.638	0.00126407	13.638	0.0475196	13.638	0	13.638	0.0670691	13.638	0	13.638	3.19444	13.638	0
13.635	0.0154871	13.647	0	13.647	0.00819303	13.647	0	13.647	0.119234	13.647	0.0596184	13.647	0.902778	13.647	3.35052
13.643	0.04388	13.655	0.000842716	13.655	0.00327721	13.655	0.215303	13.655	0.134138	13.655	0.0198728	13.655	0.138889	13.655	0.257732
13.651	0.178101	13.663	0.00758444	13.663	0.0131088	13.663	0.037264	13.663	0.00745212	13.663	0.158983	13.663	0.694444	13.663	0.257732
13.66	0.118734	13.672	0.0231747	13.672	0.0319528	13.672	0.00414044	13.672	0.0372606	13.672	0.0397456	13.672	0.0694444	13.672	1.80412
13.668	0.0180682	13.68	0.00758444	13.68	0.0229405	13.68	0	13.68	0.0149042	13.68	0.0198728	13.68	0	13.68	0.515464
13.676	0	13.688	0.00842716	13.688	0.00163861	13.688	0.0662471	13.688	0.0298085	13.688	1.70906	13.688	2.01389	13.688	0.515464
13.684	0.0206494	13.696	0	13.696	0.0213019	13.696	0	13.696	0.0298085	13.696	0.457075	13.696	0.625	13.696	0
13.693	0.00258118	13.705	0.00126407	13.705	0.0131088	13.705	0.00414044	13.705	0.059617	13.705	0.0596184	13.705	0.0694444	13.705	1.54639
13.701	0.100666	13.713	0	13.713	0.00409651	13.713	0.00414044	13.713	0.00745212	13.713	0.278219	13.713	1.45833	13.713	0.257732
13.709	0.00258118	13.721	0.00126407	13.721	0	13.721	0.0207022	13.721	0.00745212	13.721	0.357711	13.721	1.18056	13.721	2.31959
13.718	0.0800165	13.729	0.00884851	13.729	0.00983163	13.729	0	13.729	0.0223564	13.729	0	13.729	1.73611	13.729	0
13.726	0.0903412	13.738	0	13.738	0.0106509	13.738	0.0621067	13.738	0.10433	13.738	0.178855	13.738	1.25	13.738	1.28866
13.734	0.0980848	13.746	0.000842716	13.746	0.0630863	13.746	0.00414044	13.746	0.0149042	13.746	0	13.746	0.0694444	13.746	1.28866
13.742	0.113572	13.754	0	13.754	0.00737372	13.754	0	13.754	0	13.754	0	13.754	1.11111	13.754	6.4433
13.751	0.0774353	13.763	0.0240174	13.763	0.00409651	13.763	0	13.763	0	13.763	0.258347	13.763	0	13.763	0
13.759	0.0696918	13.771	0.00842716	13.771	0.00655442	13.771	0.0289831	13.771	0.216111	13.771	0	13.771	0.0694444	13.771	0.773196
13.767	0.0129059	13.779	0	13.779	0.00327721	13.779	0	13.779	0.00745212	13.779	0.0198728	13.779	3.05556	13.779	0.773196
13.775	0.0361365	13.787	0.00379222	13.787	0.0213019	13.787	0.0538258	13.787	0.238468	13.787	0.0397456	13.787	0	13.787	0.773196
13.784	0.00258118	13.796	0.00969123	13.796	0.000819303	13.796	0	13.796	0.059617	13.796	0.0596184	13.796	0.625	13.796	0
13.792	0.00258118	13.804	0.000842716	13.804	0.0180247	13.804	0	13.804	0.0670691	13.804	0.218601	13.804	0.763889	13.804	0
13.8	0.0309741	13.812	0	13.812	0.00491582	13.812	0.0165618	13.812	0.0298085	13.812	0	13.812	0.347222	13.812	0.257732
13.808	0.0206494	13.82	0.00674172	13.82	0.00901233	13.82	0	13.82	0	13.82	0	13.82	2.43056	13.82	0
13.817	0.0516236	13.829	0	13.829	0.0303142	13.829	0.132494	13.829	0.0298085	13.829	0.0198728	13.829	0.208333	13.829	3.35052
13.825	0.123897	13.837	0.00421358	13.837	0.0245791	13.837	0.0786684	13.837	0	13.837	0.0596184	13.837	0	13.837	2.06186
13.833	0.0129059	13.845	0.011798	13.845	0.0147474	13.845	0	13.845	0	13.845	0	13.845	0.138889	13.845	0
13.842	0.00258118	13.854	0.00168543	13.854	0.000819303	13.854	0.0331236	13.854	0.0372606	13.854	0.0198728	13.854	0	13.854	0
13.85	0	13.862	0.00674172	13.862	0.000819303	13.862	0.00414044	13.862	0.0298085	13.862	0.0794913	13.862	0.138889	13.862	1.54639
13.858	0.0516236	13.87	0	13.87	0.0344107	13.87	0.0207022	13.87	0.0223564	13.87	0	13.87	0	13.87	0
13.866	0.141965	13.878	0.00126407	13.878	0.00573512	13.878	0.136635	13.878	0.0149042	13.878	0.0596184	13.878	0.486111	13.878	1.28866
13.875	0.0825977	13.887	0.000421358	13.887	0.00163861	13.887	0.0165618	13.887	0.0372606	13.887	0	13.887	2.43056	13.887	2.83505
13.883	0.0542047	13.895	0.0168543	13.895	0.0507968	13.895	0	13.895	0.0894254	13.895	0	13.895	0.694444	13.895	2.83505
13.891	0.180682	13.903	0.00589901	13.903	0.00737372	13.903	0.0828089	13.903	0.0447127	13.903	0.0596184	13.903	0	13.903	0
13.899	0.0258118	13.911	0.00463494	13.911	0.00491582	13.911	0.00414044	13.911	0.0819733	13.911	0	13.911	0.277778	13.911	0
13.908	0.04388	13.92	0.00337086	13.92	0.0139281	13.92	0	13.92	0.0223564	13.92	0.158983	13.92	0.0694444	13.92	0
13.916	0.0748542	13.928	0	13.928	0.00245791	13.928	0.00414044	13.928	0.163947	13.928	0.0397456	13.928	0	13.928	0.773196
13.924	0.0877601	13.936	0.00126407	13.936	0.0155668	13.936	0.0579662	13.936	0.0372606	13.936	0.0993641	13.936	0	13.936	0
13.932	0.00258118	13.945	0	13.945	0.00901233	13.945	0	13.945	0.186303	13.945	1.05326	13.945	0	13.945	4.12371
13.941	0.0851789	13.953	0.00126407	13.953	0.0385072	13.953	0	13.953	0.0298085	13.953	0.119237	13.953	0	13.953	0
13.949	0.0542047	13.961	0.000421358	13.961	0.0180247	13.961	0.00828089	13.961	0.14159	13.961	0.0596184	13.961	0.625	13.961	0
13.957	0.149708	13.969	0.00210679	13.969	0.0229405	13.969	0.0538258	13.969	0.499292	13.969	0	13.969	1.52778	13.969	4.63918
13.966	0.00258118	13.978	0	13.978	0.0122895	13.978	0.00414044	13.978	0.0372606	13.978	1.49046	13.978	0.486111	13.978	1.54639
13.974	0	13.986	0.0244388	13.986	0	13.986	0.0124213	13.986	0.00745212	13.986	0.0397456	13.986	0	13.986	0
13.982	0.0206494	13.994	0.000421358	13.994	0	13.994	0.0207022	13.994	0.156495	13.994	0.0198728	13.994	0	13.994	0
13.99	0.0593671	14.002	0.0139048	14.002	0.0213019	14.002	0.0869493	14.002	0	14.002	0.0794913	14.002	0.763889	14.002	2.06186
13.999	0.0309741	14.011	0.0408717	14.011	0.018844	14.011	0.0869493	14.011	0.208659	14.011	0.0397456	14.011	0.763889	14.011	9.79381
14.007	0.0464612	14.019	0.00463494	14.019	0.0237598	14.019	0.0124213	14.019	0	14.019	0	14.019	0.833333	14.019	0
14.015	0.0361365	14.027	0.00674172	14.027	0.0360493	14.027	0.0289831	14.027	0	14.027	0.158983	14.027	0.208333	14.027	0
14.023	0.211657	14.036	0.0328659	14.036	0.00901233	14.036	0.0538258	14.036	0.0223564	14.036	0	14.036	0.277778	14.036	2.57732
14.032	0.123897	14.044	0.0155902	14.044	0.0303142	14.044	0	14.044	0.0372606	14.044	0.119237	14.044	0.555556	14.044	1.54639
14.04	0.0361365	14.052	0.0181184	14.052	0.0598091	14.052	0.0621067	14.052	0	14.052	0.0596184	14.052	0	14.052	0
14.048	0.0567859	14.06	0.0219106	14.06	0	14.06	0.00828089	14.06	0.119234	14.06	0.0794913	14.06	1.31944	14.06	4.12371
14.056	0.160033	14.069	0.0501416	14.069	0.0499775	14.069	0.0165618	14.069	0	14.069	0.0993641	14.069	0.972222	14.069	2.83505
14.065	0	14.077	0.0602542	14.077	0.00819303	14.077	0.264988	14.077	0.0223564	14.077	0.0397456	14.077	0.0694444	14.077	3.86598
14.073	0.0645295	14.085	0.0665745	14.085	0.00655442	14.085	0	14.085	0.0298085	14.085	0.377583	14.085	1.66667	14.085	0.257732
14.081	0.15229	14.093	0.0804793	14.093	0.0393265	14.093	0.115932	14.093	0	14.093	0.0198728	14.093	0.347222	14.093	0
14.09	0.211657	14.102	0.085957	14.102	0.0213019	14.102	0.140775	14.102	0.0745212	14.102	0.0596184	14.102	0	14.102	0
14.098	0.144546	14.11	0.0678386	14.11	0.0131088	14.11	0	14.11	0.0223564	14.11	0.0993641	14.11	2.56944	14.11	3.60825
14.106	0.0516236	14.118	0.0766871	14.118	0.000819303	14.118	0.00414044	14.118	0.0223564	14.118	0.119237	14.118	0.416667	14.118	0
14.114	0.0103247	14.127	0.0551979	14.127	0	14.127	0	14.127	0.00745212	14.127	0.0198728	14.127	0.208333	14.127	0
14.123	0.0851789	14.135	0.0421358	14.135	0.0450617	14.135	0.00414044	14.135	0.0447127	14.135	0	14.135	0.208333	14.135	2.31959
14.131	0.154871	14.143	0.0509843	14.143	0.000819303	14.143	0	14.143	0.0521648	14.143	0.238474	14.143	0	14.143	0
14.139	0.198751	14.151	0.0324445	14.151	0.0262177	14.151	0	14.151	0	14.151	0.0794913	14.151	0	14.151	0.515464
14.147	0.0490424	14.16	0.00758444	14.16	0.0213019	14.16	0.0289831	14.16	0.0447127	14.16	0	14.16	0.208333	14.16	4.89691
14.156	0.072273	14.168	0.0139048	14.168	0.0106509	14.168	0	14.168	0.0372606	14.168	0.0397456	14.168	0	14.168	1.54639
14.164	0.0800165	14.176	0.00926987	14.176	0.00409651	14.176	0	14.176	0.0745212	14.176	0	14.176	0	14.176	4.12371
14.172	0.072273	14.184	0.0147475	14.184	0	14.184	0.00414044	14.184	0.0223564	14.184	0.516693	14.184	0.0694444	14.184	0.773196
14.181	0.0103247	14.193	0.0109553	14.193	0.00327721	14.193	0.00414044	14.193	0.24592	14.193	0.198728	14.193	0.0694444	14.193	1.54639
14.189	0.141965	14.201	0.0130621	14.201	0.00491582	14.201	0	14.201	0.186303	14.201	0.119237	14.201	2.29167	14.201	1.03093
14.197	0.0877601	14.209	0.0358154	14.209	0.00163861	14.209	0	14.209	0.10433	14.209	0.238474	14.209	0	14.209	0
14.205	0.0567859	14.218	0.0185397	14.218	0	14.218	0.0993707	14.218	0	14.218	0.317965	14.218	0.277778	14.218	1.03093
14.214	0	14.226	0.00379222	14.226	0.0229405	14.226	0	14.226	0	14.226	0	14.226	0.0694444	14.226	0
14.222	0.0361365	14.234	0.00168543	14.234	0.0106509	14.234	0.0538258	14.234	0.0372606	14.234	0.238474	14.234	0	14.234	1.03093
14.23	0.0103247	14.242	0.0101126	14.242	0	14.242	0.0621067	14.242	0	14.242	0	14.242	0.277778	14.242	0
14.238	0.072273	14.251	0.00210679	14.251	0.07046	14.251	0.0207022	14.251	0.0223564	14.251	0.0794913	14.251	1.11111	14.251	1.54639
14.247	0.0671106	14.259	0.00421358	14.259	0.00245791	14.259	0.0248427	14.259	0.0670691	14.259	0.238474	14.259	1.18056	14.259	0
14.255	0.0412988	14.267	0.00589901	14.267	0.0147474	14.267	0.0165618	14.267	0	14.267	0.0596184	14.267	1.25	14.267	0
14.263	0.0800165	14.275	0.0653105	14.275	0.00655442	14.275	0.0455449	14.275	0.00745212	14.275	0.298092	14.275	3.75	14.275	2.83505
14.271	0.0955036	14.284	0.0029495	14.284	0.0294949	14.284	0.124213	14.284	0	14.284	0.158983	14.284	0	14.284	0.257732
14.28	0.0206494	14.292	0.000421358	14.292	0.00819303	14.292	0.0869493	14.292	0.149042	14.292	0	14.292	0	14.292	5.6701
14.288	0.0671106	14.3	0.00168543	14.3	0.0122895	14.3	0.0124213	14.3	0.0819733	14.3	0	14.3	1.45833	14.3	0
14.296	0.289092	14.309	0.0101126	14.309	0.000819303	14.309	0.0289831	14.309	0	14.309	0.377583	14.309	0.0694444	14.309	1.28866
14.305	0.00258118	14.317	0.0189611	14.317	0.043423	14.317	0.00828089	14.317	0	14.317	0.516693	14.317	5.27778	14.317	0.257732
14.313	0.0825977	14.325	0.00674172	14.325	0.00901233	14.325	0	14.325	0.760116	14.325	0.894277	14.325	3.33333	14.325	0.515464
14.321	0.0361365	14.333	0	14.333	0.00737372	14.333	0.0207022	14.333	0	14.333	0	14.333	0	14.333	0
14.329	0.105828	14.342	0.00210679	14.342	0.00163861	14.342	0.00828089	14.342	0.0521648	14.342	0.556439	14.342	0.625	14.342	0
14.338	0.0567859	14.35	0.0147475	14.35	0.00245791	14.35	0	14.35	0.126686	14.35	0	14.35	0.416667	14.35	2.06186
14.346	0.113572	14.358	0.00421358	14.358	0.0106509	14.358	0.0289831	14.358	0	14.358	0.0397456	14.358	2.70833	14.358	4.12371
14.354	0.0800165	14.366	0.0189611	14.366	0.00163861	14.366	0.00828089	14.366	0	14.366	0.0794913	14.366	0.0694444	14.366	0
14.362	0.0387177	14.375	0.00463494	14.375	0.00245791	14.375	0	14.375	0.0372606	14.375	0.0397456	14.375	0.277778	14.375	14.9485
14.371	0.0129059	14.383	0.00252815	14.383	0.00245791	14.383	0	14.383	0.0968776	14.383	0.457075	14.383	1.11111	14.383	0
14.379	0.0542047	14.391	0	14.391	0.00163861	14.391	0	14.391	0	14.391	0.13911	14.391	0.277778	14.391	3.35052
14.387	0.332972	14.4	0	14.4	0.0106509	14.4	0.173899	14.4	0.0223564	14.4	0	14.4	0.0694444	14.4	4.38144
14.395	0.0335553	14.408	0	14.408	0.00819303	14.408	0.00414044	14.408	0.0819733	14.408	0.377583	14.408	0.277778	14.408	0.257732
14.404	0.100666	14.416	0.016433	14.416	0.0311335	14.416	0	14.416	0.0521648	14.416	0	14.416	2.43056	14.416	4.12371
14.412	0.0154871	14.424	0.0168543	14.424	0.0172054	14.424	0.0786684	14.424	0.312989	14.424	0.158983	14.424	0	14.424	0
14.42	0.0206494	14.433	0.0029495	14.433	0.000819303	14.433	0.0248427	14.433	0	14.433	0.0397456	14.433	0	14.433	1.28866
14.429	0.0154871	14.441	0	14.441	0.00409651	14.441	0.0207022	14.441	0.283181	14.441	0.218601	14.441	0.347222	14.441	10.567
14.437	0.0542047	14.449	0.000421358	14.449	0.0106509	14.449	0	14.449	0.0521648	14.449	0.0993641	14.449	0	14.449	0
14.445	0.0593671	14.457	0.00884851	14.457	0	14.457	0.0124213	14.457	0.208659	14.457	0.0794913	14.457	0.0694444	14.457	0.257732
14.453	0.13164	14.466	0.00505629	14.466	0	14.466	0	14.466	0	14.466	0	14.466	0.0694444	14.466	0
14.462	0.110991	14.474	0.0143262	14.474	0.00327721	14.474	0.0124213	14.474	0.059617	14.474	0.238474	14.474	0.833333	14.474	10.3093
14.47	0.0129059	14.482	0.00884851	14.482	0.0196633	14.482	0.0579662	14.482	0.432223	14.482	0.377583	14.482	0.0694444	14.482	0
14.478	0.0825977	14.491	0.00884851	14.491	0.00163861	14.491	0	14.491	0.0149042	14.491	0.0596184	14.491	0	14.491	3.09278
14.486	0.0800165	14.499	0.0109553	14.499	0.0106509	14.499	0	14.499	0	14.499	0.0993641	14.499	0.0694444	14.499	0
14.495	0.0696918	14.507	0.0337086	14.507	0	14.507	0.00828089	14.507	0.0447127	14.507	0.0198728	14.507	0	14.507	0
14.503	0.0542047	14.515	0.00716308	14.515	0	14.515	0.074528	14.515	0	14.515	0.178855	14.515	0.277778	14.515	0
14.511	0.105828	14.524	0.00674172	14.524	0.00163861	14.524	0.103511	14.524	0	14.524	0.0198728	14.524	0.763889	14.524	0.515464
14.519	0.04388	14.532	0.0134834	14.532	0.00245791	14.532	0.244286	14.532	0.0745212	14.532	0	14.532	1.11111	14.532	0.257732
14.528	0.0516236	14.54	0.0299164	14.54	0.00163861	14.54	0.0703875	14.54	0.320441	14.54	0.0198728	14.54	0.0694444	14.54	0.257732
14.536	0.0516236	14.548	0.0353941	14.548	0.018844	14.548	0.0910898	14.548	0.0298085	14.548	0.655803	14.548	0	14.548	0
14.544	0.0412988	14.557	0.0842716	14.557	0.0229405	14.557	0.273269	14.557	0	14.557	0	14.557	2.01389	14.557	0
14.553	0.0851789	14.565	0.0539338	14.565	0.0237598	14.565	1.13034	14.565	0	14.565	0.0397456	14.565	0.138889	14.565	0.515464
14.561	0.0490424	14.573	0.146633	14.573	0	14.573	1.85906	14.573	0.0447127	14.573	0	14.573	0	14.573	1.80412
14.569	0.0412988	14.582	0.203516	14.582	0.0106509	14.582	3.10533	14.582	0.0298085	14.582	0.973768	14.582	0.972222	14.582	1.28866
14.577	0.0490424	14.59	0.413773	14.59	0.00245791	14.59	6.19824	14.59	0.00745212	14.59	0.0794913	14.59	0.138889	14.59	0.257732
14.586	0.108409	14.598	0.653947	14.598	0.0147474	14.598	11.9369	14.598	0.059617	14.598	0.377583	14.598	0.0694444	14.598	0.257732
14.594	0.0619483	14.606	0.955218	14.606	0.0376879	14.606	19.7044	14.606	0.156495	14.606	0	14.606	0.138889	14.606	1.28866
14.602	0.0464612	14.615	1.39301	14.615	0.0131088	14.615	31.7738	14.615	0.119234	14.615	0	14.615	0.416667	14.615	1.54639
14.61	0.0516236	14.623	1.89148	14.623	0.00655442	14.623	43.0068	14.623	0.312989	14.623	0.0397456	14.623	0.208333	14.623	2.31959
14.619	0.0335553	14.631	2.09878	14.631	0.0426037	14.631	62.6201	14.631	0.0447127	14.631	0.0596184	14.631	0.0694444	14.631	0.515464
14.627	0.0671106	14.639	2.82731	14.639	0.0483389	14.639	80.2087	14.639	0.10433	14.639	0.0397456	14.639	0	14.639	4.63918
14.635	0.0103247	14.648	3.24108	14.648	0.00983163	14.648	86.0301	14.648	0.0372606	14.648	0	14.648	0	14.648	0.257732
14.644	0.0542047	14.656	3.48842	14.656	0.0426037	14.656	96.5427	14.656	0.409867	14.656	0.357711	14.656	0.277778	14.656	0.773196
14.652	0.0903412	14.664	3.57311	14.664	0.00819303	14.664	100	14.664	0.305537	14.664	0	14.664	0.0694444	14.664	1.03093
14.66	0.0129059	14.673	3.48716	14.673	0.00655442	14.673	99.7888	14.673	0.0149042	14.673	0.0993641	14.673	0	14.673	3.09278
14.668	0.00516236	14.681	2.9672	14.681	0.0245791	14.681	85.8604	14.681	0.0447127	14.681	0.0397456	14.681	0.138889	14.681	6.95876
14.677	0.105828	14.689	2.74262	14.689	0.0172054	14.689	71.9858	14.689	0.00745212	14.689	0.0596184	14.689	0.347222	14.689	8.50515
14.685	0.0980848	14.697	2.20665	14.697	0.0229405	14.697	55.5192	14.697	0.409867	14.697	0.0993641	14.697	0.277778	14.697	0.773196
14.693	0.0232306	14.706	1.68164	14.706	0.027037	14.706	42.6756	14.706	0.0372606	14.706	0.298092	14.706	0.138889	14.706	0.773196
14.701	0.0309741	14.714	1.34919	14.714	0.0409651	14.714	28.3869	14.714	0.38751	14.714	0.317965	14.714	0	14.714	1.54639
14.71	0.0490424	14.722	1.02221	14.722	0.00655442	14.722	20.52	14.722	0.059617	14.722	0.0397456	14.722	0.138889	14.722	0.515464
14.718	0.0490424	14.73	0.881059	14.73	0.00573512	14.73	14.2721	14.73	0.0521648	14.73	0.794913	14.73	0.208333	14.73	0.257732
14.726	0.028393	14.739	0.711673	14.739	0.0532547	14.739	9.552	14.739	0.0894254	14.739	0.158983	14.739	1.38889	14.739	2.06186
14.734	0.0696918	14.747	0.581895	14.747	0.0172054	14.747	5.48195	14.747	0	14.747	0.0397456	14.747	1.66667	14.747	2.06186
14.743	0.0180682	14.755	0.346777	14.755	0.018844	14.755	4.62074	14.755	0.00745212	14.755	0.178855	14.755	0.277778	14.755	10.567
14.751	0.0154871	14.764	0.212786	14.764	0	14.764	3.15088	14.764	0.0745212	14.764	1.15262	14.764	0	14.764	1.28866
14.759	0.123897	14.772	0.265877	14.772	0.000819303	14.772	2.447	14.772	0.00745212	14.772	0.278219	14.772	0.625	14.772	1.28866
14.768	0	14.78	0.207729	14.78	0.00819303	14.78	1.24627	14.78	0.119234	14.78	0.178855	14.78	0.138889	14.78	2.06186
14.776	0.028393	14.788	0.158431	14.788	0	14.788	1.27526	14.788	0.00745212	14.788	0	14.788	1.45833	14.788	2.31959
14.784	0.129059	14.797	0.162223	14.797	0.0131088	14.797	1.19659	14.797	0.0298085	14.797	0.119237	14.797	0.0694444	14.797	0
14.792	0.00774353	14.805	0.0973336	14.805	0.0368686	14.805	0.794965	14.805	0.0447127	14.805	0.0993641	14.805	0.486111	14.805	0.773196
14.801	0.028393	14.813	0.0922774	14.813	0.00245791	14.813	0.604505	14.813	0	14.813	0	14.813	0.486111	14.813	0.515464
14.809	0.165195	14.821	0.0286523	14.821	0.00245791	14.821	0.724578	14.821	0.0521648	14.821	0.0794913	14.821	0	14.821	0
14.817	0	14.83	0.0408717	14.83	0	14.83	0.438887	14.83	0	14.83	0.0397456	14.83	1.31944	14.83	0
14.825	0.04388	14.838	0.097755	14.838	0.00737372	14.838	0.18632	14.838	0.178851	14.838	0.0596184	14.838	0.763889	14.838	3.86598
14.834	0.237468	14.846	0.0450853	14.846	0.00901233	14.846	0.343657	14.846	0.0670691	14.846	0.0794913	14.846	0	14.846	0
14.842	0.0567859	14.855	0.0421358	14.855	0.0163861	14.855	0.207022	14.855	0.0819733	14.855	0.0993641	14.855	0.138889	14.855	1.80412
14.85	0.0851789	14.863	0.0147475	14.863	0.0213019	14.863	0.0662471	14.863	0.0372606	14.863	0.0993641	14.863	0.208333	14.863	7.98969
14.858	0.17552	14.871	0.0109553	14.871	0.0155668	14.871	0.0952302	14.871	0.0223564	14.871	0.457075	14.871	0.486111	14.871	0
14.867	0.0593671	14.879	0.0375008	14.879	0.000819303	14.879	0	14.879	0.0894254	14.879	0.198728	14.879	0	14.879	4.63918
14.875	0	14.888	0.0139048	14.888	0.00983163	14.888	0.0207022	14.888	0.10433	14.888	0	14.888	0.486111	14.888	1.03093
14.883	0.00516236	14.896	0.029495	14.896	0	14.896	0.173899	14.896	0.193755	14.896	0	14.896	0	14.896	0.257732
14.892	0.0154871	14.904	0.00716308	14.904	0.00819303	14.904	0	14.904	0.0521648	14.904	0.0397456	14.904	1.73611	14.904	0
14.9	0	14.912	0.000842716	14.912	0	14.912	0.0455449	14.912	0.0819733	14.912	0	14.912	2.98611	14.912	3.35052
14.908	0.0335553	14.921	0.00126407	14.921	0.00573512	14.921	0.0496853	14.921	0	14.921	0.158983	14.921	0.972222	14.921	1.80412
14.916	0.15229	14.929	0.0248601	14.929	0	14.929	0.0621067	14.929	0.059617	14.929	0.13911	14.929	0	14.929	1.28866
14.925	0.167777	14.937	0.0109553	14.937	0.00901233	14.937	0.0496853	14.937	0.178851	14.937	0.0198728	14.937	1.18056	14.937	1.03093
14.933	0.0232306	14.946	0.00126407	14.946	0.0327721	14.946	0	14.946	0.10433	14.946	0	14.946	1.73611	14.946	0.257732
14.941	0.0748542	14.954	0.0029495	14.954	0.00491582	14.954	0	14.954	0.0149042	14.954	0.218601	14.954	0	14.954	0.773196
14.949	0.0825977	14.962	0.0429785	14.962	0.00245791	14.962	0.00414044	14.962	0.268276	14.962	0.516693	14.962	2.5	14.962	0
14.958	0.028393	14.97	0.000421358	14.97	0.0237598	14.97	0.0414044	14.97	0.0149042	14.97	0.457075	14.97	0.277778	14.97	0
14.966	0	14.979	0.00716308	14.979	0.00491582	14.979	0.0165618	14.979	0.0372606	14.979	0.298092	14.979	4.23611	14.979	0
14.974	0.100666	14.987	0.0126407	14.987	0	14.987	0	14.987	0.00745212	14.987	0.0198728	14.987	0.277778	14.987	0
14.982	0.0412988	14.995	0.00210679	14.995	0.00163861	14.995	0	14.995	0.283181	14.995	0	14.995	0	14.995	4.12371
14.991	0.108409	15.003	0.0134834	15.003	0.00327721	15.003	0	15.003	0.432223	15.003	0.13911	15.003	0.208333	15.003	4.89691
14.999	0.0516236	15.012	0.00252815	15.012	0.00245791	15.012	0.0579662	15.012	0.484388	15.012	0.0794913	15.012	0.277778	15.012	0.257732
15.007	0.0103247	15.02	0.00252815	15.02	0.000819303	15.02	0	15.02	0.305537	15.02	0.0596184	15.02	0.0694444	15.02	0
15.016	0.0103247	15.028	0.000421358	15.028	0.000819303	15.028	0	15.028	0.462031	15.028	0	15.028	0.208333	15.028	0.515464
15.024	0.123897	15.037	0.000421358	15.037	0	15.037	0.0248427	15.037	0.611074	15.037	0.178855	15.037	0.277778	15.037	1.54639
15.032	0.0903412	15.045	0.00632037	15.045	0.0213019	15.045	0	15.045	0.126686	15.045	0	15.045	0.416667	15.045	0
15.04	0.0567859	15.053	0.0202252	15.053	0.0286756	15.053	0.0662471	15.053	0.618526	15.053	0	15.053	0	15.053	0.257732
15.049	0.0542047	15.061	0.000842716	15.061	0	15.061	0	15.061	0.163947	15.061	0.0198728	15.061	1.73611	15.061	0
15.057	0.0232306	15.07	0.00589901	15.07	0.0729179	15.07	0.0289831	15.07	0.0223564	15.07	0.0397456	15.07	0	15.07	5.41237
15.065	0.110991	15.078	0.000421358	15.078	0.0122895	15.078	0.0414044	15.078	0.0670691	15.078	0	15.078	0	15.078	0.257732
15.073	0.129059	15.086	0.00337086	15.086	0.00491582	15.086	0	15.086	0.0819733	15.086	0.13911	15.086	0.138889	15.086	0.515464
15.082	0.113572	15.094	0	15.094	0.00245791	15.094	0	15.094	0.14159	15.094	0.298092	15.094	0.486111	15.094	5.6701
15.09	0.00516236	15.103	0.00168543	15.103	0.00819303	15.103	0.0703875	15.103	0.253372	15.103	0	15.103	0.625	15.103	0
15.098	0.157452	15.111	0	15.111	0.00409651	15.111	0.0248427	15.111	0.223564	15.111	0	15.111	0.208333	15.111	0.515464
15.107	0.0387177	15.119	0.00421358	15.119	0.00163861	15.119	0.0414044	15.119	0.149042	15.119	0.0596184	15.119	2.5	15.119	0.515464
15.115	0.0490424	15.128	0.00463494	15.128	0	15.128	0	15.128	0.499292	15.128	0.0397456	15.128	0	15.128	1.54639
15.123	0.00258118	15.136	0.000842716	15.136	0.0139281	15.136	0.107652	15.136	0.10433	15.136	0.0198728	15.136	0.138889	15.136	3.86598
15.131	0	15.144	0	15.144	0	15.144	0	15.144	0.0521648	15.144	0	15.144	0	15.144	0
15.14	0.0309741	15.152	0.00126407	15.152	0	15.152	0	15.152	0.0670691	15.152	0.298092	15.152	0.416667	15.152	0
15.148	0.0490424	15.161	0.0172757	15.161	0.0139281	15.161	0.00414044	15.161	0.00745212	15.161	0	15.161	0.625	15.161	0.515464
15.156	0.0258118	15.169	0.00421358	15.169	0.000819303	15.169	0	15.169	0.0149042	15.169	0	15.169	0	15.169	4.38144
15.164	0.0154871	15.177	0.00252815	15.177	0.00573512	15.177	0.00414044	15.177	0.0149042	15.177	0.536566	15.177	0	15.177	0
15.173	0.04388	15.185	0.00126407	15.185	0.00245791	15.185	0.173899	15.185	0.0670691	15.185	0.0198728	15.185	0.0694444	15.185	0.515464
15.181	0	15.194	0.00126407	15.194	0.00573512	15.194	0.0993707	15.194	0.00745212	15.194	0	15.194	0	15.194	0.515464
15.189	0.00258118	15.202	0.00674172	15.202	0	15.202	0	15.202	0	15.202	0	15.202	0.486111	15.202	0
15.197	0.167777	15.21	0.000421358	15.21	0.000819303	15.21	0	15.21	0.0521648	15.21	0.13911	15.21	0.138889	15.21	0.257732
15.206	0.0645295	15.219	0.011798	15.219	0	15.219	0.00414044	15.219	0	15.219	0.238474	15.219	0.208333	15.219	0
15.214	0.0645295	15.227	0.00337086	15.227	0.00573512	15.227	0	15.227	0.0298085	15.227	0.0993641	15.227	0.416667	15.227	0.515464
15.222	0.0180682	15.235	0.0126407	15.235	0.0114702	15.235	0	15.235	0.059617	15.235	0.238474	15.235	5.83333	15.235	5.92784
15.231	0.00516236	15.243	0.00252815	15.243	0.0262177	15.243	0.037264	15.243	0.0223564	15.243	0.0397456	15.243	0	15.243	0
15.239	0.15229	15.252	0.00252815	15.252	0.000819303	15.252	0	15.252	0	15.252	0.0397456	15.252	0	15.252	4.89691
15.247	0.110991	15.26	0.00674172	15.26	0.0139281	15.26	0.0165618	15.26	0.10433	15.26	0.0596184	15.26	0.277778	15.26	0
15.255	0.0180682	15.268	0.0126407	15.268	0.0245791	15.268	0.0124213	15.268	0.0968776	15.268	0.0993641	15.268	0.277778	15.268	0
15.264	0.028393	15.276	0	15.276	0.00983163	15.276	0.0124213	15.276	0.0670691	15.276	0.0198728	15.276	0	15.276	0
15.272	0.0232306	15.285	0.0101126	15.285	0.00163861	15.285	0.0414044	15.285	0.0149042	15.285	0.0794913	15.285	0.763889	15.285	0
15.28	0.144546	15.293	0.0168543	15.293	0.00491582	15.293	0	15.293	0.111782	15.293	0.0993641	15.293	0.277778	15.293	2.06186
15.288	0.129059	15.301	0.0029495	15.301	0.0155668	15.301	0.0165618	15.301	0.059617	15.301	0.0397456	15.301	0	15.301	1.03093
15.297	0.0232306	15.31	0	15.31	0.0131088	15.31	0.00828089	15.31	0	15.31	0	15.31	0	15.31	5.41237
15.305	0.0258118	15.318	0.00758444	15.318	0.0262177	15.318	0.00828089	15.318	0	15.318	0.278219	15.318	0.555556	15.318	2.06186
15.313	0.028393	15.326	0.0155902	15.326	0.0180247	15.326	0.0621067	15.326	0.126686	15.326	0	15.326	0	15.326	3.86598
15.321	0.149708	15.334	0.000421358	15.334	0.00983163	15.334	0	15.334	0.0894254	15.334	0.178855	15.334	0.0694444	15.334	0
15.33	0.0800165	15.343	0.00421358	15.343	0.00655442	15.343	0	15.343	0	15.343	0.77504	15.343	0.277778	15.343	1.80412
15.338	0.0335553	15.351	0.000421358	15.351	0.00983163	15.351	0.0124213	15.351	0	15.351	0.854531	15.351	0	15.351	0.773196
15.346	0.0206494	15.359	0	15.359	0.00327721	15.359	0.0165618	15.359	0.059617	15.359	0	15.359	0.902778	15.359	0.515464
15.355	0.242631	15.367	0.000421358	15.367	0	15.367	0.0124213	15.367	0.0745212	15.367	0.616057	15.367	0.416667	15.367	0
15.363	0.0335553	15.376	0.00547765	15.376	0.00901233	15.376	0	15.376	0.0298085	15.376	0.0596184	15.376	0.277778	15.376	0
15.371	0.0490424	15.384	0.00421358	15.384	0.00737372	15.384	0.0289831	15.384	0.312989	15.384	0.0397456	15.384	0	15.384	6.70103
15.379	0.0232306	15.392	0.00674172	15.392	0.00819303	15.392	0.0248427	15.392	0.201207	15.392	0.0397456	15.392	0.138889	15.392	1.80412
15.388	0.0129059	15.401	0	15.401	0.0122895	15.401	0.0248427	15.401	0.380058	15.401	0.0794913	15.401	2.70833	15.401	2.83505
15.396	0.103247	15.409	0	15.409	0	15.409	0.0248427	15.409	0.700499	15.409	0.0198728	15.409	0	15.409	3.86598
15.404	0.0387177	15.417	0.0029495	15.417	0.000819303	15.417	0.0786684	15.417	0.551457	15.417	0	15.417	0.694444	15.417	7.73196
15.412	0.0593671	15.425	0.0269669	15.425	0.00409651	15.425	0.0289831	15.425	1.14017	15.425	0.119237	15.425	0.0694444	15.425	1.03093
15.421	0.126478	15.434	0.00252815	15.434	0.000819303	15.434	0.153196	15.434	2.69767	15.434	0.158983	15.434	0	15.434	0
15.429	0.00516236	15.442	0.0155902	15.442	0.0450617	15.442	0	15.442	4.50853	15.442	0.0198728	15.442	0	15.442	1.03093
15.437	0.0206494	15.45	0.0109553	15.45	0.0229405	15.45	0.00414044	15.45	6.15545	15.45	0	15.45	0.208333	15.45	0.773196
15.446	0.15229	15.458	0.0353941	15.458	0.00409651	15.458	0.0621067	15.458	7.3776	15.458	0.218601	15.458	0.347222	15.458	1.80412
15.454	0.0929224	15.467	0.00168543	15.467	0.00409651	15.467	0	15.467	9.91132	15.467	0.437202	15.467	0.277778	15.467	1.28866
15.462	0.0154871	15.475	0.000421358	15.475	0.0360493	15.475	0.0579662	15.475	21.8347	15.475	0.13911	15.475	0.694444	15.475	4.63918
15.47	0.201332	15.483	0.000421358	15.483	0.0147474	15.483	0.0331236	15.483	28.0572	15.483	0.0198728	15.483	0.763889	15.483	0.773196
15.479	0.118734	15.492	0.00421358	15.492	0.0360493	15.492	0.0869493	15.492	44.9288	15.492	0.0794913	15.492	0	15.492	0
15.487	0.147127	15.5	0.00252815	15.5	0.0147474	15.5	0.0248427	15.5	61.3533	15.5	0.0397456	15.5	0.972222	15.5	2.83505
15.495	0.0232306	15.508	0.0134834	15.508	0.000819303	15.508	0.0496853	15.508	70.6983	15.508	0.178855	15.508	1.52778	15.508	1.03093
15.503	0.301998	15.516	0.0198038	15.516	0.0106509	15.516	0.0703875	15.516	86.5713	15.516	0.0397456	15.516	1.52778	15.516	1.54639
15.512	0.028393	15.525	0.0172757	15.525	0.0155668	15.525	0.0621067	15.525	90.4762	15.525	0.0794913	15.525	1.25	15.525	5.92784
15.52	0.121315	15.533	0.00210679	15.533	0.0131088	15.533	0.0248427	15.533	100	15.533	0	15.533	0.694444	15.533	4.63918
15.528	0.0671106	15.541	0.0080058	15.541	0.0213019	15.541	0.0993707	15.541	95.1487	15.541	0.0198728	15.541	1.11111	15.541	1.28866
15.536	0.0774353	15.549	0.0029495	15.549	0.00573512	15.549	0.0496853	15.549	83.3371	15.549	0.278219	15.549	0.763889	15.549	3.86598
15.545	0.0619483	15.558	0.0143262	15.558	0.00327721	15.558	0.00414044	15.558	76.8686	15.558	0	15.558	0	15.558	2.57732
15.553	0.0490424	15.566	0.00252815	15.566	0.00573512	15.566	0.0621067	15.566	72.9339	15.566	0.0596184	15.566	2.70833	15.566	0.257732
15.561	0.0516236	15.574	0.000421358	15.574	0.00737372	15.574	0.00414044	15.574	60.8317	15.574	0.0198728	15.574	0.208333	15.574	3.09278
15.57	0.209075	15.583	0.00168543	15.583	0.00819303	15.583	0	15.583	46.9856	15.583	0.596184	15.583	3.05556	15.583	3.09278
15.578	0.0361365	15.591	0.00126407	15.591	0.000819303	15.591	0.0165618	15.591	41.7021	15.591	0.0596184	15.591	0.0694444	15.591	6.70103
15.586	0.0593671	15.599	0.00463494	15.599	0.00573512	15.599	0.132494	15.599	27.9007	15.599	0.337838	15.599	0.972222	15.599	0.257732
15.594	0.0696918	15.607	0.00842716	15.607	0.00737372	15.607	0.0124213	15.607	22.9898	15.607	0.397456	15.607	0.138889	15.607	0.515464
15.603	0	15.616	0.00126407	15.616	0.0196633	15.616	0.0414044	15.616	19.2861	15.616	0.119237	15.616	0.277778	15.616	3.60825
15.611	0.108409	15.624	0.00168543	15.624	0.00655442	15.624	0.0869493	15.624	14.5093	15.624	0.198728	15.624	0.277778	15.624	2.83505
15.619	0.110991	15.632	0	15.632	0.000819303	15.632	0.00828089	15.632	7.51919	15.632	0.357711	15.632	0.763889	15.632	7.73196
15.627	0.0309741	15.64	0.00126407	15.64	0.00819303	15.64	0.0703875	15.64	8.38364	15.64	0.0198728	15.64	1.31944	15.64	3.60825
15.636	0.185845	15.649	0.0320232	15.649	0.000819303	15.649	0.00828089	15.649	5.11961	15.649	0.0794913	15.649	0.0694444	15.649	1.28866
15.644	0.0490424	15.657	0.000842716	15.657	0.00409651	15.657	0.0124213	15.657	6.14055	15.657	0.437202	15.657	0.138889	15.657	1.28866
15.652	0.00258118	15.665	0.00252815	15.665	0.000819303	15.665	0.037264	15.665	3.41307	15.665	0.576312	15.665	0.486111	15.665	2.57732
15.66	0.154871	15.674	0	15.674	0.00163861	15.674	0.0828089	15.674	2.56353	15.674	0.298092	15.674	0	15.674	0.515464
15.669	0.0671106	15.682	0	15.682	0.000819303	15.682	0.0662471	15.682	1.37864	15.682	0.377583	15.682	0.277778	15.682	1.03093
15.677	0.0335553	15.69	0.00547765	15.69	0.0335914	15.69	0	15.69	1.86303	15.69	0.0397456	15.69	0	15.69	1.03093
15.685	0.0851789	15.698	0.00463494	15.698	0.0335914	15.698	0.0952302	15.698	0.693047	15.698	1.64944	15.698	1.73611	15.698	0.515464
15.694	0.103247	15.707	0	15.707	0.00245791	15.707	0.00828089	15.707	0.618526	15.707	1.55008	15.707	0.277778	15.707	0
15.702	0.0387177	15.715	0.00337086	15.715	0.000819303	15.715	0	15.715	0.827185	15.715	1.11288	15.715	1.52778	15.715	10.3093
15.71	0.242631	15.723	0	15.723	0.0319528	15.723	0.0455449	15.723	1.34883	15.723	0.337838	15.723	0	15.723	0.257732
15.718	0.0232306	15.731	0	15.731	0.000819303	15.731	0.00828089	15.731	0.730308	15.731	1.37122	15.731	0	15.731	0
15.727	0.167777	15.74	0.00421358	15.74	0.00491582	15.74	0	15.74	0.156495	15.74	1.13275	15.74	3.05556	15.74	3.35052
15.735	0.0335553	15.748	0.0143262	15.748	0.00327721	15.748	0.00414044	15.748	0.901707	15.748	0.357711	15.748	0.208333	15.748	0
15.743	0.332972	15.756	0.00758444	15.756	0.0155668	15.756	0.00414044	15.756	0.126686	15.756	0.278219	15.756	0	15.756	4.12371
15.751	0.0129059	15.765	0.000842716	15.765	0.0229405	15.765	0.0124213	15.765	0.372606	15.765	0.298092	15.765	1.59722	15.765	0.773196
15.76	0.19617	15.773	0.0172757	15.773	0.00737372	15.773	0.00414044	15.773	0.163947	15.773	0.13911	15.773	0.0694444	15.773	0
15.768	0.108409	15.781	0	15.781	0.000819303	15.781	0	15.781	0.611074	15.781	0.0198728	15.781	0	15.781	0.773196
15.776	0.028393	15.789	0.00547765	15.789	0	15.789	0.0124213	15.789	0.208659	15.789	0.357711	15.789	0	15.789	0.773196
15.784	0.183264	15.798	0.00632037	15.798	0.000819303	15.798	0	15.798	0.14159	15.798	0.0596184	15.798	0	15.798	0
15.793	0.0877601	15.806	0	15.806	0.00245791	15.806	0	15.806	0.298085	15.806	0.63593	15.806	0.0694444	15.806	2.57732
15.801	0.178101	15.814	0.00589901	15.814	0.00573512	15.814	0	15.814	0.0745212	15.814	0	15.814	0.138889	15.814	1.54639
15.809	0.123897	15.822	0.00421358	15.822	0.0139281	15.822	0.00828089	15.822	0.0372606	15.822	0	15.822	0.277778	15.822	0
15.818	0.332972	15.831	0	15.831	0.00737372	15.831	0	15.831	0.275728	15.831	0.377583	15.831	0.277778	15.831	0
15.826	0.0103247	15.839	0.00421358	15.839	0.000819303	15.839	0.0207022	15.839	0.0745212	15.839	0.258347	15.839	0.486111	15.839	5.92784
15.834	0.0258118	15.847	0.00126407	15.847	0.0106509	15.847	0.00414044	15.847	0.0819733	15.847	0.0198728	15.847	0.694444	15.847	0.257732
15.842	0.0825977	15.856	0	15.856	0.00327721	15.856	0.0165618	15.856	0.0894254	15.856	0	15.856	2.63889	15.856	0
15.851	0.0851789	15.864	0.00210679	15.864	0.00491582	15.864	0	15.864	0.0670691	15.864	0	15.864	0	15.864	0
15.859	0.15229	15.872	0.0029495	15.872	0.00245791	15.872	0	15.872	0.0298085	15.872	0.0198728	15.872	0	15.872	0
15.867	0.0129059	15.88	0.00379222	15.88	0.0229405	15.88	0	15.88	0.10433	15.88	0.49682	15.88	0	15.88	0
15.875	0	15.889	0.000421358	15.889	0.0122895	15.889	0.0207022	15.889	0.767568	15.889	0.317965	15.889	0.277778	15.889	9.27835
15.884	0.113572	15.897	0.00421358	15.897	0.00163861	15.897	0.0165618	15.897	0.111782	15.897	0.0596184	15.897	3.19444	15.897	5.6701
15.892	0.139384	15.905	0.00126407	15.905	0.0630863	15.905	0.0289831	15.905	0.059617	15.905	0.0794913	15.905	0.833333	15.905	0
15.9	0.0671106	15.913	0.00969123	15.913	0.00737372	15.913	0.0165618	15.913	0.223564	15.913	0.258347	15.913	0.208333	15.913	1.28866
15.909	0	15.922	0.00547765	15.922	0	15.922	0.00414044	15.922	0.216111	15.922	0.0397456	15.922	0.902778	15.922	0.257732
15.917	0.0258118	15.93	0.00716308	15.93	0.00163861	15.93	0	15.93	0.111782	15.93	0.0198728	15.93	0	15.93	0.515464
15.925	0.0232306	15.938	0.00547765	15.938	0	15.938	0.00414044	15.938	0.312989	15.938	0	15.938	0.277778	15.938	0
15.933	0.0309741	15.947	0.0029495	15.947	0.000819303	15.947	0	15.947	0.238468	15.947	0.0596184	15.947	0	15.947	0
15.942	0.123897	15.955	0.000842716	15.955	0	15.955	0	15.955	0.059617	15.955	0.0993641	15.955	0.416667	15.955	0.515464
15.95	0.0309741	15.963	0.0101126	15.963	0.000819303	15.963	0.0248427	15.963	0.290633	15.963	0.13911	15.963	1.04167	15.963	1.03093
15.958	0.00774353	15.971	0	15.971	0	15.971	0	15.971	0.327893	15.971	0.894277	15.971	0	15.971	0
15.966	0.0464612	15.98	0	15.98	0	15.98	0.00828089	15.98	0.0223564	15.98	0.0794913	15.98	0.0694444	15.98	0
15.975	0.0180682	15.988	0.00421358	15.988	0.000819303	15.988	0	15.988	0.186303	15.988	0	15.988	2.29167	15.988	0
15.983	0.0335553	15.996	0.00758444	15.996	0	15.996	0	15.996	0.298085	15.996	1.03339	15.996	2.29167	15.996	0.515464
15.991	0.0774353	16.004	0.00505629	16.004	0.0172054	16.004	0.0165618	16.004	0	16.004	0.993641	16.004	0.208333	16.004	0
15.999	0.00258118	16.013	0.0080058	16.013	0.00491582	16.013	0	16.013	0.0149042	16.013	0.814785	16.013	0.208333	16.013	1.03093
16.008	0.04388	16.021	0.000842716	16.021	0.00245791	16.021	0.111792	16.021	0.0968776	16.021	1.1725	16.021	0	16.021	3.35052
16.016	0.0800165	16.029	0.0101126	16.029	0.0131088	16.029	0.0165618	16.029	0.0894254	16.029	2.68283	16.029	0	16.029	0.257732
16.024	0.00258118	16.038	0.0160116	16.038	0	16.038	0.0165618	16.038	0	16.038	3.45787	16.038	0.416667	16.038	5.6701
16.033	0.108409	16.046	0.000842716	16.046	0.0131088	16.046	0.0165618	16.046	0.119234	16.046	8.28696	16.046	1.04167	16.046	3.09278
16.041	0.15229	16.054	0.00379222	16.054	0.0311335	16.054	0	16.054	0.126686	16.054	15.2623	16.054	0.347222	16.054	1.03093
16.049	0.0748542	16.062	0.00463494	16.062	0.0139281	16.062	0.0869493	16.062	0.216111	16.062	19.2568	16.062	0.138889	16.062	0
16.057	0.0645295	16.071	0.00252815	16.071	0.00327721	16.071	0.0331236	16.071	0.0372606	16.071	30.5843	16.071	0.208333	16.071	2.57732
16.066	0.170358	16.079	0.00168543	16.079	0.0344107	16.079	0	16.079	0.0298085	16.079	34.837	16.079	0.0694444	16.079	3.09278
16.074	0.0335553	16.087	0.0278096	16.087	0.0139281	16.087	0	16.087	0	16.087	49.6224	16.087	0.416667	16.087	3.86598
16.082	0.139384	16.095	0.00252815	16.095	0.0245791	16.095	0.0414044	16.095	0.178851	16.095	59.539	16.095	0.0694444	16.095	3.86598
16.09	0.123897	16.104	0.0185397	16.104	0.00327721	16.104	0.0579662	16.104	0.0372606	16.104	79.7893	16.104	0.486111	16.104	1.03093
16.099	0.0206494	16.112	0.00716308	16.112	0.0720986	16.112	0.00414044	16.112	0.0894254	16.112	86.4467	16.112	0.208333	16.112	1.03093
16.107	0.04388	16.12	0.0168543	16.12	0.0262177	16.12	0.0331236	16.12	0.0149042	16.12	82.6709	16.12	0.208333	16.12	0.515464
16.115	0.0516236	16.129	0.00463494	16.129	0.0639056	16.129	0.037264	16.129	0.0521648	16.129	100	16.129	0.277778	16.129	2.57732
16.123	0.0387177	16.137	0.0252815	16.137	0.07046	16.137	0.0289831	16.137	0.00745212	16.137	74.3243	16.137	0.833333	16.137	5.6701
16.132	0.0696918	16.145	0.0185397	16.145	0.0393265	16.145	0.165618	16.145	0.238468	16.145	73.1121	16.145	0.277778	16.145	0.773196
16.14	0.103247	16.153	0.0160116	16.153	0.0131088	16.153	0.0124213	16.153	0.0149042	16.153	64.5866	16.153	0.0694444	16.153	1.28866
16.148	0.397501	16.162	0.0101126	16.162	0.000819303	16.162	0.0414044	16.162	0.0968776	16.162	67.2099	16.162	0.694444	16.162	0
16.157	0.0387177	16.17	0.00379222	16.17	0.00655442	16.17	0.00414044	16.17	0.186303	16.17	51.3712	16.17	2.22222	16.17	3.09278
16.165	0.0516236	16.178	0.0134834	16.178	0.0303142	16.178	0.128354	16.178	0.0521648	16.178	37.4006	16.178	0.625	16.178	0
16.173	0.0154871	16.186	0.0139048	16.186	0.0196633	16.186	0	16.186	0.0521648	16.186	23.0723	16.186	3.75	16.186	1.80412
16.181	0.144546	16.195	0.0214892	16.195	0.0139281	16.195	0.0455449	16.195	0.10433	16.195	23.0525	16.195	0.416667	16.195	2.06186
16.19	0.188426	16.203	0	16.203	0.00901233	16.203	0	16.203	0.0223564	16.203	18.2631	16.203	0.0694444	16.203	0.773196
16.198	0.00516236	16.211	0.00632037	16.211	0.0139281	16.211	0	16.211	0.0149042	16.211	8.92289	16.211	0.138889	16.211	0.257732
16.206	0.0387177	16.22	0.0181184	16.22	0.00983163	16.22	0.0455449	16.22	0	16.22	9.69793	16.22	0.486111	16.22	0
16.214	0.0335553	16.228	0.00210679	16.228	0.00163861	16.228	0.0455449	16.228	0	16.228	7.86963	16.228	1.80556	16.228	0
16.223	0.0103247	16.236	0.00716308	16.236	0.00655442	16.236	0.0124213	16.236	0	16.236	6.91574	16.236	2.08333	16.236	0
16.231	0.00774353	16.244	0	16.244	0.0237598	16.244	0.00828089	16.244	0.0521648	16.244	5.98172	16.244	0.625	16.244	0
16.239	0.0593671	16.253	0.00632037	16.253	0.0131088	16.253	0.00828089	16.253	0.0670691	16.253	3.57711	16.253	0.694444	16.253	0
16.247	0.129059	16.261	0.00926987	16.261	0	16.261	0.00828089	16.261	0	16.261	2.7027	16.261	0.416667	16.261	0.257732
16.256	0.0309741	16.269	0.0105339	16.269	0.00737372	16.269	0.0124213	16.269	0.0819733	16.269	2.02703	16.269	0	16.269	0
16.264	0.338134	16.277	0	16.277	0	16.277	0	16.277	0.0372606	16.277	4.45151	16.277	0.416667	16.277	5.92784
16.272	0.0206494	16.286	0	16.286	0.00409651	16.286	0.0124213	16.286	0.111782	16.286	1.8283	16.286	0	16.286	0.257732
16.281	0.13164	16.294	0	16.294	0	16.294	0.0289831	16.294	0.0670691	16.294	1.70906	16.294	0.277778	16.294	5.15464
16.289	0.0696918	16.302	0.00126407	16.302	0.0114702	16.302	0	16.302	0	16.302	0.298092	16.302	0.138889	16.302	2.06186
16.297	0.0542047	16.311	0.0172757	16.311	0.0114702	16.311	0.0248427	16.311	0	16.311	1.25199	16.311	0.0694444	16.311	0
16.305	0.0645295	16.319	0.000842716	16.319	0	16.319	0.0248427	16.319	0.0223564	16.319	0.357711	16.319	0.277778	16.319	0
16.314	0	16.327	0.0155902	16.327	0.0417844	16.327	0	16.327	0.111782	16.327	1.64944	16.327	0	16.327	0.257732
16.322	0.0929224	16.335	0	16.335	0.0147474	16.335	0.00414044	16.335	0.178851	16.335	0.49682	16.335	0.0694444	16.335	0.515464
16.33	0.04388	16.344	0.00252815	16.344	0.00901233	16.344	0	16.344	0	16.344	0.814785	16.344	0	16.344	3.86598
16.338	0.0800165	16.352	0.0029495	16.352	0.000819303	16.352	0.0124213	16.352	0.00745212	16.352	0.0794913	16.352	0.208333	16.352	0
16.347	0.0671106	16.36	0.00168543	16.36	0.000819303	16.36	0	16.36	0.10433	16.36	0.377583	16.36	0	16.36	1.03093
16.355	0.105828	16.368	0.00252815	16.368	0.00737372	16.368	0	16.368	0.320441	16.368	0.63593	16.368	0	16.368	0
16.363	0.0129059	16.377	0.0130621	16.377	0.0647249	16.377	0.0289831	16.377	0.134138	16.377	0.0397456	16.377	0.0694444	16.377	0.257732
16.372	0.0696918	16.385	0.023596	16.385	0	16.385	0.0124213	16.385	0	16.385	0.0794913	16.385	0.0694444	16.385	3.35052
16.38	0.0851789	16.393	0.0029495	16.393	0	16.393	0	16.393	0.0298085	16.393	1.15262	16.393	0	16.393	0.257732
16.388	0.103247	16.402	0.00210679	16.402	0.0245791	16.402	0	16.402	0.0372606	16.402	0	16.402	2.01389	16.402	0
16.396	0.0309741	16.41	0.0080058	16.41	0.0229405	16.41	0	16.41	0	16.41	0.0993641	16.41	0	16.41	0
16.405	0.123897	16.418	0	16.418	0.0155668	16.418	0.0331236	16.418	0.059617	16.418	0	16.418	0	16.418	0
16.413	0.00516236	16.426	0.00126407	16.426	0.00819303	16.426	0.0331236	16.426	0.059617	16.426	0	16.426	0.555556	16.426	0.515464
16.421	0.15229	16.435	0.0181184	16.435	0	16.435	0.00828089	16.435	0.14159	16.435	0.63593	16.435	0.763889	16.435	0
16.429	0.0361365	16.443	0.000421358	16.443	0.00901233	16.443	0	16.443	0	16.443	0	16.443	0.416667	16.443	0
16.438	0.0774353	16.451	0	16.451	0.0344107	16.451	0	16.451	0.0149042	16.451	0.278219	16.451	5.83333	16.451	1.03093
16.446	0.0593671	16.459	0.016433	16.459	0	16.459	0.0124213	16.459	0.0968776	16.459	0.317965	16.459	2.63889	16.459	1.03093
16.454	0.0567859	16.468	0	16.468	0.00655442	16.468	0	16.468	0	16.468	0	16.468	11.875	16.468	0
16.462	0.211657	16.476	0.00337086	16.476	0.00163861	16.476	0.0538258	16.476	0	16.476	1.72893	16.476	3.47222	16.476	3.60825
16.471	0.0258118	16.484	0	16.484	0.00573512	16.484	0	16.484	0.111782	16.484	0.13911	16.484	14.4444	16.484	0.257732
16.479	0.0980848	16.493	0	16.493	0.0122895	16.493	0.0124213	16.493	0.223564	16.493	0.0794913	16.493	27.7778	16.493	0
16.487	0.0387177	16.501	0.00210679	16.501	0.0196633	16.501	0	16.501	0.0447127	16.501	0.77504	16.501	52.0139	16.501	0.257732
16.496	0.0774353	16.509	0.00126407	16.509	0.0253984	16.509	0	16.509	0.178851	16.509	0.198728	16.509	34.5139	16.509	8.76289
16.504	0.0412988	16.517	0.00210679	16.517	0.0131088	16.517	0.0662471	16.517	0.171399	16.517	0.337838	16.517	71.1806	16.517	1.80412
16.512	0.0387177	16.526	0	16.526	0	16.526	0.00414044	16.526	0	16.526	0.0794913	16.526	77.4306	16.526	4.12371
16.52	0.0645295	16.534	0.000842716	16.534	0.0106509	16.534	0	16.534	0.0149042	16.534	0.63593	16.534	73.2639	16.534	8.76289
16.529	0.0696918	16.542	0	16.542	0.0106509	16.542	0.00414044	16.542	0.10433	16.542	0.0397456	16.542	100	16.542	1.80412
16.537	0.172939	16.55	0.00842716	16.55	0.00245791	16.55	0.0165618	16.55	0.290633	16.55	0	16.55	93.2639	16.55	1.80412
16.545	0.0180682	16.559	0.00337086	16.559	0	16.559	0.0662471	16.559	0.163947	16.559	0	16.559	83.8194	16.559	1.80412
16.553	0.237468	16.567	0.00210679	16.567	0.000819303	16.567	0.00414044	16.567	0.134138	16.567	1.74881	16.567	75.2083	16.567	2.83505
16.562	0.129059	16.575	0.00547765	16.575	0.0196633	16.575	0.0579662	16.575	0.0149042	16.575	0	16.575	69.0972	16.575	1.03093
16.57	0.0180682	16.584	0.00126407	16.584	0	16.584	0	16.584	0.0819733	16.584	0.178855	16.584	52.7778	16.584	1.03093
[truncated: 1,623 more rows]
