# Supplementary material for: Accelerating the discovery of alkyl halide-derived natural products using halide depletion
Source: Nat Chem. 2024 Jan 12;16(2):173–82. doi: 10.1038/s41557-023-01390-z (PMC10849952; doi:10.1038/s41557-023-01390-z)
Supplement: Supplementary file 7 — Extracted ion chromatograms. [file 41557_2023_1390_MOESM7_ESM.xlsx]

## Sheet: ExtendedDataFig1
compound 5 m/z	compound 5 intensity	compound 7 m/z	compound 7 intensity	compound 8 m/z	compound 8 intensity	compound 9 m/z	compound 9 intensity	compound 10 m/z	compound 10 intensity	compound 11 m/z	compound 11 intensity
99.9988	1	99.999	0	99.999	9	99.9989	0	99.9985	0	100.325	5
100.005	0	100.005	0	100.005	7	100.005	1	100.004	0	100.595	5
100.01	0	100.01	0	100.01	9	100.01	0	100.01	0	101.057	381.339
100.016	0	100.016	0	100.016	0	100.016	0	100.016	0	101.118	29
100.022	0	100.022	0	100.022	1	100.022	0	100.021	0	101.352	5.5
100.028	0	100.028	6	100.028	0	100.028	0	100.027	1	102.764	5.5
100.033	0	100.033	4	100.033	1	100.033	1	100.033	0	102.871	7
100.039	0	100.039	2	100.039	3	100.039	1	100.039	0	102.894	6.01786
100.045	0	100.045	0	100.045	0	100.045	2	100.044	0	103.179	16.0066
100.05	3	100.05	0	100.051	0	100.05	0	100.05	0	103.657	7.01389
100.056	1	100.056	1	100.056	1	100.056	1	100.056	1	104.02	5.33333
100.062	1	100.062	0	100.062	0	100.062	2	100.061	5	105.662	7.5625
100.068	4	100.068	0	100.068	0	100.068	1	100.067	1	105.755	8
100.073	1	100.073	0	100.073	4	100.073	0	100.073	0	106.227	6.01786
100.079	0	100.079	0	100.079	5	100.079	2	100.079	2	107.343	6.625
100.085	0	100.085	0	100.085	0	100.085	1	100.084	0	108.518	5.025
100.091	0	100.091	0	100.091	1	100.091	3	100.09	2	109.1	283.724
100.096	0	100.096	0	100.096	2	100.096	5	100.096	0	109.158	18.2
100.102	0	100.102	2	100.102	0	100.102	2	100.102	1	109.202	8.16071
100.108	0	100.108	2	100.108	0	100.108	2	100.107	3	109.241	7.16071
100.113	0	100.114	0	100.114	0	100.114	3	100.113	0	109.341	10.8
100.119	0	100.119	0	100.119	0	100.119	1	100.119	2	109.904	6.75
100.125	0	100.125	0	100.125	0	100.125	0	100.125	0	109.955	11.5714
100.131	0	100.131	0	100.131	0	100.131	4	100.13	0	110.538	5.01786
100.136	0	100.136	0	100.136	0	100.136	0	100.136	1	110.586	9.03571
100.142	1	100.142	0	100.142	2	100.142	0	100.142	2	110.647	6.01389
100.148	2	100.148	0	100.148	0	100.148	0	100.147	0	111.081	146.005
100.153	0	100.154	0	100.154	0	100.154	1	100.153	0	111.117	383.708
100.159	0	100.159	0	100.159	0	100.159	2	100.159	6	111.192	14.75
100.165	0	100.165	0	100.165	0	100.165	0	100.165	8	111.262	9.16667
100.171	2	100.171	0	100.171	5	100.171	7	100.17	0	111.497	24.1111
100.177	0	100.177	0	100.177	2	100.177	5	100.176	0	111.534	5.01786
100.182	0	100.182	0	100.182	0	100.182	0	100.182	2	113.313	6.01389
100.188	0	100.188	0	100.188	0	100.188	0	100.188	0	115.077	131.24
100.194	0	100.194	0	100.194	7	100.194	0	100.193	5	115.236	8.10227
100.199	0	100.2	1	100.2	11	100.2	0	100.199	4	116.284	8.00961
100.205	0	100.205	0	100.205	2	100.205	0	100.205	2	117.026	6.01786
100.211	0	100.211	0	100.211	0	100.211	1	100.21	0	117.876	17.0179
100.217	0	100.217	0	100.217	4	100.217	4	100.216	0	118.611	7.16071
100.222	0	100.222	0	100.222	2	100.222	1	100.222	2	120.12	6.0625
100.228	0	100.228	1	100.228	0	100.228	0	100.228	4	120.635	6
100.234	0	100.234	2	100.234	2	100.234	0	100.234	4	120.989	5.375
100.24	0	100.24	0	100.24	1	100.24	0	100.239	0	121.1	233.098
100.245	1	100.245	0	100.245	1	100.245	0	100.245	0	121.154	22.125
100.251	0	100.251	0	100.251	3	100.251	0	100.251	2	121.195	9.01389
100.257	0	100.257	1	100.257	0	100.257	0	100.256	1	121.293	6.375
100.263	0	100.263	0	100.263	0	100.263	0	100.262	1	121.366	8.44643
100.268	0	100.268	0	100.268	5	100.268	0	100.268	0	121.404	8.125
100.274	1	100.274	0	100.274	3	100.274	0	100.274	0	121.46	5.08333
100.28	4	100.28	0	100.28	8	100.28	3	100.279	0	121.694	6.01389
100.285	1	100.286	0	100.286	5	100.285	6	100.285	3	121.82	5
100.291	0	100.291	0	100.291	4	100.291	2	100.291	1	122.365	6
100.297	0	100.297	0	100.297	6	100.297	0	100.297	0	122.403	5.01786
100.303	1	100.303	0	100.303	6	100.303	0	100.302	4	122.78	5.375
100.308	0	100.308	0	100.308	5	100.308	0	100.308	5	123.117	386.79
100.314	0	100.314	0	100.314	2	100.314	0	100.314	1	123.205	11.5625
100.32	0	100.32	2	100.32	0	100.32	0	100.32	0	123.674	5.33333
100.326	0	100.326	3	100.326	4	100.326	0	100.325	4	124.535	5.01786
100.331	0	100.332	0	100.332	2	100.331	1	100.331	6	125.131	313.138
100.337	0	100.337	3	100.337	2	100.337	0	100.337	9	125.221	8.04167
100.343	0	100.343	4	100.343	5	100.343	0	100.343	3	125.258	6.01786
100.349	0	100.349	0	100.349	5	100.349	5	100.348	0	125.47	7
100.354	0	100.354	0	100.354	0	100.354	4	100.354	4	125.874	5
100.36	0	100.36	4	100.36	0	100.36	0	100.36	3	126.136	31.0592
100.366	0	100.366	5	100.366	1	100.366	1	100.365	0	126.647	12
100.371	2	100.372	0	100.372	1	100.372	0	100.371	0	127.037	29.6544
100.377	0	100.377	1	100.377	0	100.377	4	100.377	5	127.074	5.225
100.383	0	100.383	3	100.383	0	100.383	8	100.383	2	127.157	5.01786
100.389	0	100.389	0	100.389	0	100.389	7	100.388	0	127.3	5.04167
100.394	3	100.395	0	100.395	0	100.394	3	100.394	4	128.017	8.2
100.4	0	100.4	0	100.4	2	100.4	0	100.4	6	128.205	8.01389
100.406	1	100.406	0	100.406	1	100.406	2	100.406	1	129.727	5
100.412	0	100.412	0	100.412	4	100.412	0	100.411	0	130.505	5
100.417	0	100.418	0	100.418	3	100.418	0	100.417	0	130.524	9.14286
100.423	0	100.423	0	100.423	5	100.423	0	100.423	4	130.891	6.25
100.429	0	100.429	0	100.429	3	100.429	1	100.429	4	131.705	5
100.435	0	100.435	0	100.435	0	100.435	1	100.434	3	131.856	6.01136
100.44	0	100.441	0	100.441	0	100.44	0	100.44	0	133.267	6.01786
100.446	0	100.446	0	100.446	2	100.446	0	100.446	1	133.499	6.16071
100.452	0	100.452	0	100.452	2	100.452	0	100.451	3	133.638	6.01389
100.458	2	100.458	0	100.458	3	100.458	0	100.457	0	134.042	5.01786
100.463	3	100.463	3	100.463	0	100.463	1	100.463	0	134.872	6.01786
100.469	0	100.469	2	100.469	0	100.469	1	100.469	0	135.115	866.593
100.475	1	100.475	0	100.475	0	100.475	0	100.475	0	135.206	27.1
100.481	0	100.481	0	100.481	0	100.481	0	100.48	0	135.238	8.01786
100.486	0	100.486	0	100.487	3	100.486	0	100.486	1	135.307	12.3472
100.492	0	100.492	0	100.492	1	100.492	1	100.492	1	135.462	8.5
100.498	0	100.498	0	100.498	2	100.498	0	100.497	0	135.572	8.16667
100.504	0	100.504	0	100.504	0	100.504	0	100.503	0	135.612	6.01389
100.509	0	100.509	0	100.509	0	100.509	0	100.509	0	135.65	22.3333
100.515	0	100.515	0	100.515	0	100.515	2	100.515	0	135.817	9.5625
100.521	0	100.521	3	100.521	4	100.521	1	100.52	0	136.012	14.5
100.526	0	100.527	4	100.527	5	100.527	0	100.526	0	136.546	5.125
100.532	0	100.532	0	100.532	1	100.532	1	100.532	0	136.748	6.16071
100.538	0	100.538	0	100.538	0	100.538	1	100.538	0	137.129	181.787
100.544	0	100.544	0	100.544	0	100.544	0	100.543	2	137.17	40.2045
100.549	1	100.55	0	100.55	0	100.549	0	100.549	0	137.211	7.08333
100.555	0	100.555	3	100.555	0	100.555	0	100.555	0	137.251	10
100.561	0	100.561	1	100.561	0	100.561	0	100.561	3	137.452	5
100.567	0	100.567	1	100.567	1	100.567	1	100.566	7	137.555	13.225
100.572	0	100.573	0	100.573	2	100.573	2	100.572	2	137.593	8.10227
100.578	0	100.578	0	100.578	4	100.578	0	100.578	1	138.408	8.2
100.584	0	100.584	0	100.584	5	100.584	1	100.584	0	139.148	113.133
100.59	0	100.59	0	100.59	1	100.59	0	100.589	1	139.187	18.0833
100.595	0	100.596	0	100.596	0	100.596	0	100.595	2	140.153	9.25
100.601	0	100.601	2	100.601	12	100.601	1	100.601	1	140.532	10
100.607	0	100.607	1	100.607	8	100.607	3	100.607	0	141.259	8.28409
100.613	0	100.613	0	100.613	2	100.613	1	100.612	0	141.614	8.45
100.618	0	100.618	4	100.619	0	100.618	0	100.618	5	142.201	20.7961
100.624	0	100.624	3	100.624	0	100.624	0	100.624	5	142.699	5
100.63	0	100.63	0	100.63	0	100.63	1	100.63	0	143.864	8.25
100.636	0	100.636	0	100.636	1	100.636	3	100.635	0	144.009	6.0625
100.641	0	100.641	0	100.641	0	100.641	0	100.641	2	145.836	5.08333
100.647	0	100.647	0	100.647	0	100.647	0	100.647	4	146.883	6.0625
100.653	2	100.653	0	100.653	2	100.653	0	100.653	1	147.096	5.25
100.659	4	100.659	1	100.659	4	100.659	0	100.658	0	148.191	8.01389
100.664	0	100.665	0	100.665	0	100.664	0	100.664	0	149.129	294.316
100.67	0	100.67	0	100.67	1	100.67	0	100.67	0	149.229	20.7778
100.676	0	100.676	0	100.676	0	100.676	0	100.675	0	150.128	28.025
100.682	0	100.682	0	100.682	0	100.682	1	100.681	0	151.091	6.0625
100.687	0	100.688	0	100.688	0	100.687	2	100.687	0	151.141	136.091
100.693	0	100.693	2	100.693	0	100.693	3	100.693	0	151.217	6.04167
100.699	0	100.699	0	100.699	1	100.699	0	100.698	1	151.246	8
100.705	0	100.705	1	100.705	9	100.705	0	100.704	5	151.902	5.01786
100.71	0	100.71	0	100.71	8	100.71	0	100.71	2	152.348	8.34722
100.716	0	100.716	0	100.716	6	100.716	2	100.716	4	153.168	38.0417
100.722	0	100.722	0	100.722	5	100.722	2	100.722	0	153.216	11.0417
100.728	2	100.728	0	100.728	2	100.728	0	100.727	0	153.275	5
100.733	1	100.734	0	100.734	2	100.733	1	100.733	1	153.473	6.08333
100.739	0	100.739	0	100.739	3	100.739	2	100.739	0	155.472	7.44643
100.745	0	100.745	0	100.745	1	100.745	0	100.745	0	155.838	6.16071
100.751	0	100.751	0	100.751	6	100.751	4	100.75	8	156.375	5.01786
100.756	0	100.757	0	100.757	5	100.756	5	100.756	5	157.243	7.01136
100.762	0	100.762	0	100.762	0	100.762	0	100.762	0	158.844	9.33333
100.768	6	100.768	0	100.768	1	100.768	0	100.767	2	159.061	336.409
100.774	6	100.774	0	100.774	1	100.774	0	100.773	0	159.132	25.6944
100.779	2	100.779	0	100.779	0	100.779	0	100.779	0	159.21	16
100.785	2	100.785	0	100.785	0	100.785	1	100.785	4	159.499	14.2083
100.791	0	100.791	0	100.791	0	100.791	0	100.79	2	159.673	5.08333
100.797	0	100.797	0	100.797	2	100.797	0	100.796	3	160.173	10.0139
100.802	0	100.802	0	100.802	3	100.802	0	100.802	4	160.245	7.01389
100.808	3	100.808	0	100.808	0	100.808	0	100.808	0	160.749	8.875
100.814	1	100.814	0	100.814	0	100.814	1	100.814	1	163.147	199.735
100.82	3	100.82	0	100.82	4	100.82	0	100.819	1	163.267	6.225
100.825	2	100.826	0	100.826	3	100.825	3	100.825	0	164.016	6.05
100.831	0	100.831	0	100.831	0	100.831	8	100.831	2	164.133	5.025
100.837	0	100.837	0	100.837	4	100.837	4	100.837	2	165.183	8.16071
100.843	0	100.843	0	100.843	5	100.843	1	100.842	0	165.913	25.125
100.848	0	100.849	0	100.849	3	100.848	0	100.848	2	166.534	6.01389
100.854	0	100.854	0	100.854	3	100.854	2	100.854	0	167.237	6.25
100.86	0	100.86	0	100.86	0	100.86	0	100.859	1	167.563	10
100.866	0	100.866	0	100.866	0	100.866	0	100.865	0	168.428	7.75
100.871	0	100.871	2	100.871	1	100.871	1	100.871	0	170.138	8.05
100.877	0	100.877	2	100.877	1	100.877	3	100.877	0	172.282	5
100.883	0	100.883	0	100.883	4	100.883	0	100.882	2	172.938	6.33333
100.889	0	100.889	0	100.889	5	100.889	8	100.888	2	175.167	5.33333
100.894	2	100.894	0	100.894	1	100.894	3	100.894	5	176.008	6.125
100.9	1	100.9	0	100.9	1	100.9	0	100.9	0	176.082	71.8571
100.906	0	100.906	0	100.906	2	100.906	0	100.906	0	176.206	6.01786
100.912	0	100.912	0	100.912	3	100.912	0	100.911	0	176.281	5.125
100.917	0	100.918	3	100.918	6	100.918	0	100.917	0	177.073	130.682
100.923	0	100.923	4	100.923	2	100.923	1	100.923	0	177.158	168.051
100.929	0	100.929	4	100.929	2	100.929	4	100.929	0	177.22	10.1607
100.935	0	100.935	0	100.935	0	100.935	2	100.934	3	177.249	10.375
100.94	0	100.941	0	100.941	0	100.941	0	100.94	0	177.295	6.08333
100.946	0	100.946	0	100.946	2	100.946	0	100.946	0	177.451	10
100.952	6	100.952	0	100.952	6	100.952	2	100.952	0	177.487	5.225
100.958	4	100.958	2	100.958	0	100.958	4	100.957	1	177.55	8.5
100.963	0	100.964	3	100.964	0	100.963	0	100.963	0	178.119	8.10227
100.969	0	100.969	0	100.969	1	100.969	1	100.969	0	178.165	6.16071
100.975	0	100.975	0	100.975	0	100.975	0	100.975	0	179.172	82.6622
100.981	3	100.981	0	100.981	2	100.981	1	100.98	0	179.368	5.01786
100.986	1	100.987	0	100.987	5	100.987	0	100.986	0	181.181	44.7284
100.992	0	100.992	0	100.992	1	100.992	0	100.992	0	181.209	23.9205
100.998	0	100.998	0	100.998	0	100.998	1	100.998	0	182.504	5
101.004	5	101.004	0	101.004	0	101.004	1	101.003	1	182.751	5.01786
101.01	2	101.01	0	101.01	3	101.01	0	101.009	4	183.744	6.01786
101.015	0	101.015	0	101.015	0	101.015	0	101.015	0	184.584	5.125
101.021	0	101.021	0	101.021	1	101.021	3	101.021	0	185.662	5.33333
101.027	0	101.027	3	101.027	6	101.027	3	101.026	3	186.331	5
101.032	0	101.033	5	101.033	2	101.033	0	101.032	2	187.27	5.0625
101.038	4	101.038	0	101.038	2	101.038	2	101.038	4	188.329	6.16071
101.044	115	101.044	0	101.044	1	101.044	3	101.044	2	189.446	5.225
101.05	521	101.05	5	101.05	1	101.05	0	101.049	5	190.662	6.225
101.055	825	101.056	18	101.056	3	101.056	0	101.055	22	190.946	8.225
101.061	754	101.061	40	101.061	3	101.061	0	101.061	27	191.004	6.08333
101.067	517	101.067	52	101.067	4	101.067	0	101.067	14	191.18	143.101
101.073	335	101.073	43	101.073	3	101.073	0	101.073	8	191.4	10.05
101.079	200	101.079	21	101.079	3	101.079	2	101.078	2	191.519	15.6944
101.084	130	101.085	14	101.085	2	101.084	2	101.084	1	192.716	11.6667
101.09	85	101.09	20	101.09	0	101.09	2	101.09	1	193.06	5.0625
101.096	57	101.096	15	101.096	0	101.096	4	101.096	2	193.191	243.363
101.102	33	101.102	5	101.102	0	101.102	0	101.101	1	193.573	13.875
101.107	20	101.108	2	101.108	0	101.107	3	101.107	0	193.798	7.5625
101.113	26	101.113	4	101.113	4	101.113	5	101.113	2	193.896	9.00961
101.119	16	101.119	2	101.119	4	101.119	3	101.118	2	193.936	5
101.125	9	101.125	0	101.125	0	101.125	0	101.124	1	194.093	96.7794
101.13	8	101.13	0	101.131	0	101.13	0	101.13	2	194.202	5
101.136	8	101.136	0	101.136	0	101.136	0	101.136	4	194.515	6.625
101.142	17	101.142	0	101.142	7	101.142	0	101.142	4	194.679	8.05
101.148	7	101.148	1	101.148	6	101.148	0	101.147	1	195.879	9.00961
101.153	2	101.154	0	101.154	5	101.153	1	101.153	0	196.449	5
101.159	7	101.159	0	101.159	2	101.159	4	101.159	1	197.614	5.5
101.165	8	101.165	0	101.165	0	101.165	4	101.165	0	198.203	10.05
101.171	5	101.171	2	101.171	0	101.171	0	101.17	0	198.284	6.25
101.177	1	101.177	2	101.177	5	101.177	0	101.176	3	199.879	6.08333
101.182	3	101.182	1	101.182	11	101.182	4	101.182	4	200.029	8
101.188	3	101.188	0	101.188	5	101.188	1	101.188	2	202.133	8.28409
101.194	1	101.194	0	101.194	3	101.194	2	101.193	4	202.319	5.125
101.2	0	101.2	0	101.2	1	101.2	9	101.199	5	203.569	8.2
101.205	4	101.205	0	101.206	1	101.205	2	101.205	0	204.723	5
101.211	2	101.211	0	101.211	2	101.211	0	101.211	0	204.838	7.01389
101.217	0	101.217	0	101.217	0	101.217	1	101.216	1	205.592	6.025
101.223	0	101.223	0	101.223	5	101.223	1	101.222	3	206.933	5.16071
101.228	0	101.228	0	101.228	4	101.228	6	101.228	1	206.983	6
101.234	0	101.234	0	101.234	0	101.234	4	101.234	0	207.206	183.125
101.24	4	101.24	0	101.24	3	101.24	0	101.24	0	207.287	9.125
101.246	3	101.246	0	101.246	0	101.246	2	101.245	0	208.262	8.10227
101.251	2	101.251	0	101.252	6	101.251	0	101.251	0	209.189	5.0625
101.257	5	101.257	0	101.257	4	101.257	0	101.257	3	210.546	5.5
101.263	7	101.263	0	101.263	0	101.263	0	101.263	5	212.307	7.01389
101.269	4	101.269	0	101.269	15	101.269	0	101.268	7	213.133	23.0417
101.274	3	101.275	0	101.275	34	101.275	0	101.274	4	214.802	6.0625
101.28	0	101.28	0	101.28	18	101.28	0	101.28	2	216.214	7.125
101.286	4	101.286	0	101.286	4	101.286	0	101.286	2	217.184	6.01786
101.292	8	101.292	0	101.292	0	101.292	1	101.291	1	217.251	5.025
101.297	5	101.298	0	101.298	1	101.298	0	101.297	2	218.012	5.01786
101.303	4	101.303	0	101.303	3	101.303	0	101.303	1	219.18	5.01786
101.309	5	101.309	0	101.309	0	101.309	1	101.309	0	219.202	6.5
101.315	4	101.315	0	101.315	3	101.315	0	101.314	0	220.076	6.33333
101.321	5	101.321	0	101.321	5	101.321	7	101.32	0	221.221	52.125
101.326	5	101.326	0	101.326	0	101.326	5	101.326	0	221.399	5.01786
101.332	4	101.332	0	101.332	0	101.332	3	101.332	0	221.798	8.44643
101.338	3	101.338	0	101.338	1	101.338	3	101.338	2	222.919	5.08333
101.344	12	101.344	0	101.344	2	101.344	0	101.343	2	224.993	5.025
101.349	10	101.35	0	101.35	1	101.35	0	101.349	0	225.225	158.568
101.355	3	101.355	0	101.355	0	101.355	1	101.355	1	225.339	10.0417
101.361	0	101.361	2	101.361	2	101.361	7	101.361	3	225.389	8.0625
101.367	6	101.367	1	101.367	5	101.367	2	101.366	0	225.466	5.16071
101.373	2	101.373	0	101.373	0	101.373	0	101.372	0	225.785	9.05
101.378	1	101.378	1	101.378	0	101.378	2	101.378	1	225.853	6
101.384	6	101.384	2	101.384	0	101.384	3	101.384	4	227.691	8.01136
101.39	2	101.39	0	101.39	0	101.39	2	101.389	2	228.065	8.44643
101.395	3	101.396	0	101.396	1	101.396	0	101.395	3	229.031	10.45
101.401	3	101.401	0	101.401	7	101.401	0	101.401	0	230.284	5.33333
101.407	0	101.407	0	101.407	7	101.407	3	101.407	0	230.587	5.01786
101.413	0	101.413	2	101.413	0	101.413	2	101.412	0	233.225	51.6544
101.419	1	101.419	1	101.419	1	101.419	1	101.418	3	233.28	8.5625
101.424	2	101.424	0	101.424	2	101.424	0	101.424	5	233.501	8.01389
101.43	0	101.43	0	101.43	4	101.43	0	101.43	2	234.771	9.125
101.436	0	101.436	0	101.436	1	101.436	1	101.436	0	235.102	10.6806
101.442	0	101.442	0	101.442	0	101.442	3	101.441	0	235.246	7
101.447	1	101.448	0	101.448	1	101.448	2	101.447	0	235.281	8
101.453	0	101.453	0	101.453	1	101.453	0	101.453	0	235.422	8.125
101.459	0	101.459	0	101.459	0	101.459	0	101.459	0	237.418	7.225
101.465	1	101.465	0	101.465	0	101.465	1	101.464	0	238.642	6.33333
101.471	1	101.471	0	101.471	2	101.471	4	101.47	2	238.713	6.33333
101.476	0	101.476	0	101.477	0	101.476	3	101.476	2	239.228	11.6806
101.482	0	101.482	0	101.482	0	101.482	0	101.482	0	239.909	5.125
101.488	0	101.488	0	101.488	0	101.488	2	101.487	1	243.664	6.225
101.494	0	101.494	0	101.494	0	101.494	0	101.493	4	246.23	7.05
101.499	0	101.499	2	101.499	0	101.499	0	101.499	3	247.129	5.08333
101.505	3	101.505	0	101.505	0	101.505	0	101.505	0	247.238	18.025
101.511	2	101.511	0	101.511	1	101.511	0	101.511	0	248.245	5.225
101.517	0	101.517	0	101.517	5	101.517	0	101.516	1	249.251	54.3068
101.522	0	101.523	4	101.523	0	101.522	0	101.522	0	249.331	6.16071
101.528	0	101.528	2	101.528	1	101.528	0	101.528	2	249.367	7.025
101.534	0	101.534	0	101.534	0	101.534	2	101.534	2	249.426	14.5
101.54	0	101.54	0	101.54	4	101.54	2	101.539	2	249.677	10.0833
101.546	3	101.546	0	101.546	2	101.546	0	101.545	0	250.438	7.33333
101.551	0	101.552	0	101.552	2	101.551	0	101.551	0	252.525	8.01136
101.557	0	101.557	1	101.557	1	101.557	1	101.557	0	254.367	5.08333
101.563	0	101.563	1	101.563	0	101.563	2	101.562	0	255.611	9
101.569	0	101.569	0	101.569	3	101.569	0	101.568	1	256.042	8.125
101.574	1	101.575	0	101.575	1	101.575	3	101.574	0	257.243	44.0667
101.58	2	101.58	0	101.58	0	101.58	1	101.58	0	258.66	7
101.586	0	101.586	0	101.586	0	101.586	0	101.586	3	259.747	30.125
101.592	0	101.592	0	101.592	3	101.592	1	101.591	6	259.804	13.25
101.597	0	101.598	0	101.598	2	101.598	0	101.597	2	259.853	9.8
101.603	0	101.603	0	101.603	2	101.603	5	101.603	2	260.284	5.16071
101.609	0	101.609	0	101.609	2	101.609	6	101.609	3	260.597	11.7788
101.615	0	101.615	0	101.615	0	101.615	0	101.615	0	261.82	22.0833
101.621	0	101.621	0	101.621	2	101.621	0	101.62	0	262.488	9.08654
101.626	0	101.626	0	101.626	1	101.626	2	101.626	1	262.868	6.025
101.632	0	101.632	0	101.632	1	101.632	2	101.632	0	263.26	7.025
101.638	0	101.638	0	101.638	2	101.638	1	101.638	0	263.389	5.01786
101.644	3	101.644	0	101.644	1	101.644	0	101.643	0	263.519	5
101.65	2	101.65	0	101.65	7	101.65	2	101.649	0	263.852	7.125
101.655	0	101.655	0	101.655	8	101.655	0	101.655	2	265.154	5.5
101.661	0	101.661	0	101.661	1	101.661	0	101.661	0	265.419	11.2404
101.667	0	101.667	0	101.667	1	101.667	0	101.666	0	267.804	6.01786
101.673	1	101.673	0	101.673	0	101.673	0	101.672	0	269.202	19.075
101.678	3	101.678	0	101.678	1	101.678	0	101.678	2	269.259	5.08333
101.684	0	101.684	0	101.684	0	101.684	0	101.684	0	269.446	5.33333
101.69	0	101.69	0	101.69	0	101.69	0	101.69	0	271.152	6.16071
101.696	2	101.696	0	101.696	0	101.696	0	101.695	0	272.493	6.05
101.701	1	101.702	0	101.702	0	101.701	0	101.701	0	273.051	5.08333
101.707	0	101.707	0	101.707	0	101.707	0	101.707	0	273.295	5.225
101.713	0	101.713	0	101.713	1	101.713	0	101.713	0	273.7	5.375
101.719	0	101.719	0	101.719	3	101.719	0	101.718	1	273.951	8.125
101.725	0	101.725	0	101.725	3	101.725	0	101.724	1	276.345	5.08333
101.73	0	101.731	0	101.731	4	101.73	2	101.73	0	277.129	8.68056
101.736	0	101.736	3	101.736	0	101.736	0	101.736	0	277.262	38.9698
101.742	0	101.742	1	101.742	0	101.742	2	101.742	0	278.599	5
101.748	0	101.748	0	101.748	0	101.748	0	101.747	2	278.92	6.33333
101.753	0	101.754	0	101.754	2	101.754	1	101.753	0	279.231	37.5
101.759	0	101.759	0	101.759	4	101.759	0	101.759	1	280.042	5.025
101.765	0	101.765	3	101.765	5	101.765	0	101.765	0	280.157	7.01786
101.771	0	101.771	0	101.771	6	101.771	0	101.77	2	282.405	7.0625
101.776	0	101.777	3	101.777	11	101.777	0	101.776	0	282.704	6.025
101.782	1	101.782	2	101.782	3	101.782	0	101.782	2	284.092	7.25
101.788	0	101.788	0	101.788	0	101.788	0	101.788	0	284.45	6.01786
101.794	0	101.794	0	101.794	6	101.794	2	101.793	0	284.669	7.5625
101.8	0	101.8	0	101.8	7	101.8	0	101.799	0	284.971	8
101.805	0	101.806	0	101.806	0	101.805	0	101.805	0	285.397	6.01786
101.811	0	101.811	0	101.811	0	101.811	2	101.811	0	285.421	6.025
101.817	3	101.817	0	101.817	5	101.817	4	101.817	0	287.646	5
101.823	2	101.823	0	101.823	2	101.823	3	101.822	0	288.249	6.08333
101.829	0	101.829	0	101.829	0	101.829	3	101.828	0	289.286	2063.59
101.834	0	101.835	0	101.835	0	101.834	4	101.834	0	289.422	63.0321
101.84	1	101.84	0	101.84	1	101.84	0	101.84	0	289.476	18.0179
101.846	0	101.846	0	101.846	0	101.846	1	101.846	0	289.552	11.5568
101.852	0	101.852	0	101.852	0	101.852	0	101.851	1	289.632	23.1157
101.858	0	101.858	1	101.858	0	101.858	0	101.857	0	289.67	8.125
101.863	0	101.863	0	101.863	0	101.863	0	101.863	0	289.739	7.01136
101.869	0	101.869	3	101.869	0	101.869	9	101.869	1	289.836	6.025
101.875	0	101.875	2	101.875	0	101.875	10	101.874	6	290.148	18.1429
101.881	0	101.881	0	101.881	2	101.881	1	101.88	2	290.223	5.125
101.886	0	101.886	1	101.886	1	101.886	0	101.886	0	290.28	34.6875
101.892	0	101.892	0	101.892	3	101.892	0	101.892	1	290.383	29
101.898	0	101.898	0	101.898	1	101.898	2	101.898	1	290.48	12.2083
101.904	0	101.904	0	101.904	2	101.904	6	101.903	2	290.658	13.5568
101.909	0	101.91	0	101.91	1	101.91	0	101.909	0	291.283	14.2841
101.915	0	101.915	0	101.915	6	101.915	0	101.915	0	291.702	6.125
101.921	0	101.921	0	101.921	0	101.921	0	101.921	0	291.878	11.1429
101.927	3	101.927	0	101.927	3	101.927	2	101.927	0	292.916	9.01136
101.933	0	101.933	0	101.933	0	101.933	0	101.932	0	293.034	9.01136
101.938	1	101.939	0	101.939	0	101.939	0	101.938	0	296.584	6.0625
101.944	0	101.944	3	101.944	0	101.944	0	101.944	0	297.512	6.0625
101.95	0	101.95	0	101.95	1	101.95	0	101.95	0	298.451	7.04167
101.956	0	101.956	0	101.956	0	101.956	2	101.955	0	299.839	6.16071
101.962	0	101.962	0	101.962	0	101.962	0	101.961	0	300.007	5.16071
101.967	0	101.968	0	101.968	0	101.967	0	101.967	6	300.235	5
101.973	0	101.973	0	101.973	0	101.973	1	101.973	4	300.707	13.25
101.979	0	101.979	0	101.979	0	101.979	6	101.979	0	301.03	6.01389
101.985	0	101.985	0	101.985	0	101.985	0	101.984	0	302.164	5.01786
101.99	0	101.991	0	101.991	0	101.99	0	101.99	0	302.383	5.08333
101.996	0	101.996	0	101.996	0	101.996	0	101.996	0	302.578	7.375
102.002	0	102.002	0	102.002	0	102.002	1	102.002	1	302.659	16.1607
102.008	0	102.008	0	102.008	0	102.008	1	102.007	1	304.148	7.01786
102.014	1	102.014	0	102.014	3	102.014	3	102.013	3	305.759	9.28409
102.019	0	102.019	0	102.02	1	102.019	6	102.019	2	306.109	5
102.025	0	102.025	1	102.025	2	102.025	1	102.025	0	307.3	1564.01
102.031	0	102.031	1	102.031	1	102.031	3	102.031	0	307.445	28.1111
102.037	0	102.037	0	102.037	4	102.037	4	102.036	0	307.519	16.5
102.043	0	102.043	0	102.043	4	102.043	0	102.042	0	307.594	9.00961
102.048	0	102.049	0	102.049	1	102.048	1	102.048	0	307.635	26.1488
102.054	0	102.054	0	102.054	0	102.054	0	102.054	0	307.698	10.3333
102.06	1	102.06	0	102.06	4	102.06	0	102.06	3	307.755	18.0096
102.066	0	102.066	0	102.066	1	102.066	0	102.065	9	307.789	12.0833
102.072	0	102.072	6	102.072	1	102.072	0	102.071	5	307.835	9.125
102.077	0	102.077	9	102.077	0	102.077	0	102.077	2	307.89	18.8
102.083	0	102.083	1	102.083	1	102.083	0	102.083	8	307.946	9
102.089	0	102.089	0	102.089	0	102.089	1	102.088	7	308.095	29.1023
102.095	2	102.095	1	102.095	1	102.095	3	102.094	0	308.157	10.0625
102.1	1	102.1	4	102.101	0	102.1	1	102.1	0	308.238	5
102.106	0	102.106	0	102.106	2	102.106	3	102.106	0	308.29	16.125
102.112	0	102.112	0	102.112	6	102.112	2	102.112	0	308.378	7.01389
102.118	0	102.118	0	102.118	5	102.118	0	102.117	0	308.72	60.0714
102.124	1	102.124	0	102.124	1	102.124	2	102.123	0	308.759	52.25
102.129	0	102.129	0	102.129	0	102.129	3	102.129	2	309.022	6.01389
102.135	0	102.135	0	102.135	1	102.135	0	102.135	1	309.757	15.1023
102.141	0	102.141	0	102.141	3	102.141	0	102.141	0	310.171	5
102.147	0	102.147	0	102.147	1	102.147	1	102.146	0	310.918	7.01136
102.153	0	102.153	0	102.153	0	102.153	0	102.152	0	312.271	12.45
102.158	0	102.158	0	102.159	4	102.158	0	102.158	3	312.638	8.0625
102.164	0	102.164	0	102.164	8	102.164	0	102.164	3	313.468	6.25
102.17	0	102.17	0	102.17	2	102.17	0	102.169	3	313.651	5.01786
102.176	0	102.176	0	102.176	1	102.176	0	102.175	0	313.966	6.0625
102.181	0	102.182	1	102.182	7	102.181	0	102.181	0	314.057	5
102.187	0	102.187	0	102.187	5	102.187	0	102.187	0	314.118	7
102.193	0	102.193	0	102.193	0	102.193	7	102.193	0	314.413	6.01389
102.199	1	102.199	0	102.199	1	102.199	10	102.198	3	317.049	7.34722
102.205	13	102.205	1	102.205	2	102.205	0	102.204	2	317.803	6.16071
102.21	17	102.21	2	102.211	1	102.21	0	102.21	1	318	5.225
102.216	10	102.216	0	102.216	3	102.216	2	102.216	0	319.102	8.2
102.222	2	102.222	0	102.222	0	102.222	2	102.222	0	319.156	7.44643
102.228	0	102.228	0	102.228	4	102.228	0	102.227	0	320.321	5.01786
102.234	0	102.234	0	102.234	0	102.234	6	102.233	0	322.961	5.01786
102.239	1	102.24	0	102.24	1	102.239	1	102.239	0	323.371	5.225
102.245	3	102.245	0	102.245	2	102.245	0	102.245	0	323.509	7.225
102.251	0	102.251	0	102.251	1	102.251	0	102.251	0	324.28	6.025
102.257	0	102.257	0	102.257	4	102.257	2	102.256	0	324.777	14.8929
102.263	0	102.263	0	102.263	5	102.263	5	102.262	0	325.309	23185.4
102.268	0	102.269	0	102.269	0	102.268	3	102.268	2	325.452	495.571
102.274	0	102.274	0	102.274	1	102.274	0	102.274	4	325.598	39.65
102.28	0	102.28	0	102.28	1	102.28	0	102.28	6	325.733	16.3547
102.286	0	102.286	0	102.286	11	102.286	0	102.285	4	325.789	65.4746
102.291	0	102.292	0	102.292	6	102.292	0	102.291	2	325.851	22.6936
102.297	0	102.297	2	102.297	0	102.297	2	102.297	0	325.893	18.053
102.303	0	102.303	3	102.303	3	102.303	6	102.303	0	325.955	7.48611
102.309	0	102.309	4	102.309	3	102.309	5	102.308	0	326.037	94.1136
102.315	0	102.315	1	102.315	3	102.315	1	102.314	2	326.115	21.7784
102.32	0	102.321	3	102.321	2	102.32	0	102.32	1	326.187	18.1452
102.326	0	102.326	4	102.326	0	102.326	0	102.326	0	326.219	31.2418
102.332	0	102.332	0	102.332	1	102.332	0	102.332	0	326.309	578.422
102.338	0	102.338	0	102.338	1	102.338	2	102.338	2	326.502	25.6177
102.344	0	102.344	0	102.344	6	102.344	2	102.343	0	326.562	27.7273
102.349	0	102.35	0	102.35	4	102.35	0	102.349	0	326.658	23.7997
102.355	0	102.355	1	102.355	0	102.355	0	102.355	2	326.785	14.4375
102.361	0	102.361	0	102.361	2	102.361	3	102.361	1	326.839	14.375
102.367	0	102.367	2	102.367	4	102.367	3	102.367	1	326.911	25.5312
102.373	0	102.373	1	102.373	0	102.373	1	102.372	1	326.958	22.7738
102.378	0	102.379	0	102.379	0	102.379	0	102.378	0	327.059	33.503
102.384	0	102.384	0	102.384	0	102.384	0	102.384	3	327.135	17.9742
102.39	0	102.39	0	102.39	0	102.39	0	102.39	4	327.173	30.1488
102.396	0	102.396	0	102.396	0	102.396	4	102.395	0	327.27	14.3143
102.402	0	102.402	0	102.402	0	102.402	5	102.401	1	327.394	5.625
102.407	0	102.407	0	102.407	0	102.407	3	102.407	1	327.472	7.125
102.413	2	102.413	0	102.413	0	102.413	1	102.413	0	327.57	5.125
102.419	0	102.419	1	102.419	0	102.419	2	102.419	0	327.609	7.16071
102.425	0	102.425	0	102.425	0	102.425	0	102.424	0	327.74	8.25
102.431	2	102.431	0	102.431	3	102.431	0	102.43	0	327.888	6.025
102.436	0	102.436	1	102.436	0	102.436	0	102.436	0	327.931	13.2404
102.442	2	102.442	0	102.442	0	102.442	0	102.442	0	327.973	12.1607
102.448	3	102.448	0	102.448	1	102.448	1	102.448	0	328.049	15.8
102.454	0	102.454	0	102.454	1	102.454	0	102.453	1	328.201	6.025
102.46	0	102.46	0	102.46	0	102.46	0	102.459	1	328.244	6.33333
102.465	0	102.466	0	102.466	0	102.465	0	102.465	0	328.302	38.845
102.471	0	102.471	0	102.471	0	102.471	0	102.471	0	328.377	7.01389
102.477	0	102.477	0	102.477	1	102.477	0	102.477	0	328.429	8.10227
102.483	0	102.483	0	102.483	4	102.483	0	102.482	0	328.513	12.2
102.489	0	102.489	0	102.489	5	102.489	2	102.488	3	328.589	15.0179
102.494	0	102.495	0	102.495	0	102.494	3	102.494	6	328.731	8.34722
102.5	0	102.5	0	102.5	0	102.5	0	102.5	7	328.813	6.08333
102.506	3	102.506	0	102.506	0	102.506	0	102.506	0	328.896	11.1429
102.512	3	102.512	0	102.512	0	102.512	2	102.511	3	329.146	6.0625
102.517	0	102.518	0	102.518	0	102.518	3	102.517	1	329.291	15.2083
102.523	0	102.523	0	102.523	2	102.523	0	102.523	0	329.539	5.33333
102.529	0	102.529	0	102.529	2	102.529	0	102.529	0	329.883	12.0139
102.535	0	102.535	0	102.535	2	102.535	0	102.535	0	329.969	23.7961
102.541	0	102.541	0	102.541	0	102.541	0	102.54	0	330.032	8.125
102.546	1	102.547	0	102.547	0	102.547	0	102.546	0	330.278	9.45
102.552	3	102.552	0	102.552	1	102.552	0	102.552	0	330.373	6
102.558	0	102.558	0	102.558	1	102.558	0	102.558	4	330.467	6.01786
102.564	0	102.564	0	102.564	0	102.564	4	102.564	1	330.745	6.225
102.57	0	102.57	0	102.57	0	102.57	4	102.569	1	330.83	37.6429
102.576	0	102.576	0	102.576	0	102.576	1	102.575	0	330.905	6.05
102.581	0	102.582	0	102.582	1	102.581	0	102.581	0	331.216	12.0179
102.587	0	102.587	0	102.587	0	102.587	0	102.587	2	331.363	6.01136
102.593	0	102.593	0	102.593	0	102.593	4	102.593	0	331.54	10.2083
102.599	0	102.599	0	102.599	0	102.599	2	102.598	3	331.575	5.01389
102.605	0	102.605	0	102.605	0	102.605	2	102.604	2	331.751	6.125
102.61	0	102.611	0	102.611	0	102.61	0	102.61	0	331.989	6
102.616	0	102.616	0	102.616	0	102.616	2	102.616	0	332.141	13.125
102.622	0	102.622	0	102.622	3	102.622	1	102.622	1	332.678	14.0083
102.628	0	102.628	0	102.628	4	102.628	2	102.627	1	332.803	6.25
102.634	0	102.634	0	102.634	0	102.634	0	102.633	0	332.918	7.05
102.639	2	102.639	1	102.639	0	102.639	2	102.639	0	333.2	6.125
102.645	1	102.645	1	102.645	0	102.645	0	102.645	0	333.274	10.1023
102.651	0	102.651	0	102.651	0	102.651	1	102.651	1	333.487	16.0417
102.657	0	102.657	0	102.657	1	102.657	1	102.656	3	333.578	31.2663
102.663	2	102.663	0	102.663	1	102.663	3	102.662	1	333.669	7.04167
102.668	1	102.668	2	102.668	0	102.668	9	102.668	0	333.995	6
102.674	4	102.674	2	102.674	0	102.674	6	102.674	0	334.833	6.01389
102.68	5	102.68	0	102.68	0	102.68	1	102.68	0	335.053	8
102.686	0	102.686	3	102.686	2	102.686	0	102.685	0	335.2	7.01389
102.692	0	102.692	1	102.692	0	102.692	0	102.691	2	335.421	5
102.697	0	102.698	0	102.698	6	102.698	0	102.697	0	335.672	11.0066
102.703	0	102.703	1	102.703	6	102.703	0	102.703	0	335.819	7.01389
102.709	3	102.709	0	102.709	2	102.709	2	102.709	0	336.328	10.3472
102.715	2	102.715	0	102.715	0	102.715	4	102.715	0	336.87	7.025
102.721	0	102.721	2	102.721	2	102.721	1	102.72	0	338.566	10.3472
102.726	0	102.727	1	102.727	3	102.727	2	102.726	0	339.411	9.8
102.732	0	102.732	0	102.732	0	102.732	1	102.732	0	339.795	12.3333
102.738	0	102.738	1	102.738	3	102.738	1	102.738	0	340.531	9.8
102.744	1	102.744	2	102.744	5	102.744	2	102.743	0	340.792	7.01136
102.75	0	102.75	4	102.75	5	102.75	0	102.749	1	342.893	26.5312
102.755	0	102.756	1	102.756	0	102.755	0	102.755	0	342.942	10.0114
102.761	0	102.761	0	102.761	3	102.761	0	102.761	0	343.278	510.191
102.767	0	102.767	1	102.767	0	102.767	0	102.767	1	343.547	8.2
102.773	0	102.773	0	102.773	5	102.773	0	102.772	0	343.764	5.625
102.779	4	102.779	0	102.779	6	102.779	0	102.778	5	343.929	5.01786
102.784	5	102.785	0	102.785	0	102.785	0	102.784	4	344.195	10.0625
102.79	1	102.79	0	102.79	2	102.79	0	102.79	0	344.272	39.35
102.796	2	102.796	0	102.796	0	102.796	1	102.796	0	344.588	6.25
102.802	2	102.802	0	102.802	0	102.802	4	102.802	0	344.875	5
102.808	0	102.808	0	102.808	1	102.808	4	102.807	0	345.012	29.845
102.814	0	102.814	1	102.814	1	102.814	0	102.813	1	345.663	6.01389
102.819	0	102.82	1	102.82	0	102.819	0	102.819	0	345.865	7
102.825	0	102.825	2	102.825	0	102.825	1	102.825	0	347.39	6.025
102.831	0	102.831	0	102.831	0	102.831	4	102.831	0	347.433	9.03571
102.837	0	102.837	0	102.837	2	102.837	1	102.836	0	347.57	5.225
102.843	0	102.843	0	102.843	3	102.843	1	102.842	4	350.021	5.08333
102.848	0	102.849	0	102.849	0	102.848	0	102.848	0	350.257	5
102.854	0	102.854	0	102.854	0	102.854	0	102.854	0	351.147	11
102.86	0	102.86	0	102.86	0	102.86	0	102.86	0	351.469	5
102.866	0	102.866	0	102.866	0	102.866	4	102.865	0	351.808	5.625
102.872	0	102.872	0	102.872	4	102.872	2	102.871	0	353.254	6
102.877	0	102.878	0	102.878	1	102.877	6	102.877	0	353.308	8.01389
102.883	0	102.883	2	102.883	0	102.883	8	102.883	0	353.846	5.0625
102.889	0	102.889	2	102.889	0	102.889	0	102.889	1	354.806	7.05
102.895	0	102.895	1	102.895	4	102.895	0	102.894	0	355.4	5.025
102.901	0	102.901	0	102.901	2	102.901	1	102.9	0	355.789	5
102.906	0	102.907	0	102.907	6	102.906	5	102.906	0	356.112	22.1838
102.912	0	102.912	0	102.912	5	102.912	8	102.912	0	357.426	13.8
102.918	2	102.918	0	102.918	1	102.918	7	102.918	0	358.486	20.2
102.924	0	102.924	0	102.924	0	102.924	1	102.924	0	358.538	6.0625
102.93	0	102.93	0	102.93	4	102.93	0	102.929	0	359.276	32
102.936	0	102.936	0	102.936	5	102.936	2	102.935	1	359.379	8.5
102.941	0	102.942	0	102.942	5	102.941	0	102.941	4	360.468	17.45
102.947	0	102.947	0	102.947	3	102.947	1	102.947	5	360.514	6.08333
102.953	0	102.953	0	102.953	5	102.953	0	102.953	0	360.634	5.0625
102.959	0	102.959	0	102.959	4	102.959	3	102.958	0	360.787	20.0066
102.965	0	102.965	0	102.965	2	102.965	3	102.964	0	361.113	14.2083
102.97	0	102.971	0	102.971	0	102.971	5	102.97	0	361.286	41104.4
102.976	1	102.976	0	102.976	0	102.976	8	102.976	0	361.778	120.037
102.982	0	102.982	0	102.982	2	102.982	2	102.982	0	361.821	41.8595
102.988	1	102.988	0	102.988	2	102.988	6	102.987	0	361.936	39.3837
102.994	0	102.994	0	102.994	0	102.994	1	102.993	0	362.061	14.1533
102.999	0	103	0	103	0	102.999	0	102.999	0	362.178	38.8
103.005	0	103.005	0	103.005	0	103.005	1	103.005	2	362.288	1105.01
103.011	0	103.011	0	103.011	0	103.011	1	103.011	2	362.419	57.5455
103.017	0	103.017	0	103.017	0	103.017	0	103.017	3	362.483	18.798
103.023	0	103.023	0	103.023	0	103.023	1	103.022	0	362.55	31.2908
103.028	0	103.029	0	103.029	1	103.029	0	103.028	0	362.665	72.5156
103.034	0	103.034	0	103.034	6	103.034	0	103.034	0	362.754	42.9881
103.04	1	103.04	0	103.04	1	103.04	2	103.04	0	362.824	26.0666
103.046	1	103.046	0	103.046	1	103.046	3	103.046	0	362.861	18.2147
103.052	0	103.052	0	103.052	0	103.052	0	103.051	0	362.913	18.7994
103.058	0	103.058	0	103.058	0	103.058	2	103.057	0	362.958	31.2611
103.063	0	103.064	0	103.064	0	103.064	0	103.063	0	363.033	7.36218
103.069	0	103.069	0	103.069	0	103.069	1	103.069	1	363.123	31.9487
103.075	0	103.075	0	103.075	4	103.075	5	103.075	0	363.195	8.4797
103.081	0	103.081	0	103.081	2	103.081	2	103.081	1	363.26	36.0654
103.087	0	103.087	0	103.087	0	103.087	0	103.086	2	363.316	30.375
103.093	1	103.093	0	103.093	0	103.093	1	103.092	0	363.41	5.30769
103.098	3	103.098	0	103.099	5	103.098	2	103.098	0	363.522	8.25
103.104	0	103.104	0	103.104	8	103.104	2	103.104	3	363.584	19.1635
103.11	0	103.11	0	103.11	0	103.11	0	103.11	4	363.654	13.0417
103.116	1	103.116	1	103.116	0	103.116	1	103.115	0	363.72	11.3041
103.122	0	103.122	0	103.122	1	103.122	2	103.121	0	363.817	11.0625
103.127	3	103.127	0	103.128	0	103.127	3	103.127	0	363.883	13.1429
103.133	6	103.133	0	103.133	7	103.133	1	103.133	1	363.971	5.34475
103.139	2	103.139	1	103.139	2	103.139	4	103.139	2	364.094	11.7788
103.145	0	103.145	3	103.145	0	103.145	1	103.144	0	364.178	13
103.151	0	103.151	0	103.151	3	103.151	1	103.15	0	364.32	15.3214
103.156	0	103.157	0	103.157	13	103.156	4	103.156	3	364.375	13.0083
103.162	0	103.162	0	103.162	2	103.162	0	103.162	8	364.413	8.33333
103.168	0	103.168	0	103.168	0	103.168	4	103.168	4	364.505	9.25
103.174	0	103.174	0	103.174	4	103.174	3	103.174	0	364.559	8.08333
103.18	0	103.18	0	103.18	2	103.18	0	103.179	3	364.688	15.0417
103.186	0	103.186	0	103.186	0	103.186	0	103.185	2	364.736	10.0083
103.191	0	103.192	0	103.192	0	103.191	0	103.191	0	364.845	5.83253
103.197	0	103.197	0	103.197	3	103.197	3	103.197	0	364.911	9.05068
103.203	0	103.203	0	103.203	0	103.203	2	103.203	0	365.074	15.6299
103.209	1	103.209	0	103.209	0	103.209	0	103.209	0	365.128	9.25
103.215	2	103.215	0	103.215	0	103.215	0	103.214	1	365.25	7
103.221	1	103.221	0	103.221	0	103.221	3	103.22	3	365.294	9.05
103.226	2	103.226	0	103.227	0	103.226	1	103.226	6	365.43	9.625
103.232	1	103.232	0	103.232	0	103.232	0	103.232	5	365.488	7.225
103.238	0	103.238	0	103.238	0	103.238	0	103.238	0	365.582	8.16071
103.244	0	103.244	3	103.244	1	103.244	0	103.243	0	365.643	12.375
103.25	0	103.25	3	103.25	0	103.25	0	103.249	0	365.721	7.125
103.255	0	103.255	0	103.256	1	103.255	5	103.255	1	365.787	6
103.261	0	103.261	0	103.261	0	103.261	8	103.261	0	365.956	48.0833
103.267	0	103.267	0	103.267	0	103.267	0	103.267	0	366.148	6.01389
103.273	0	103.273	0	103.273	0	103.273	0	103.272	0	366.249	15.4712
103.279	0	103.279	0	103.279	0	103.279	3	103.278	0	366.302	6.025
103.284	1	103.285	0	103.285	2	103.285	0	103.284	1	366.473	22.375
103.29	1	103.29	0	103.29	2	103.29	0	103.29	0	366.642	6.01389
103.296	2	103.296	0	103.296	0	103.296	0	103.296	0	366.829	10.4712
103.302	1	103.302	0	103.302	0	103.302	6	103.302	2	366.897	6.5
103.308	0	103.308	0	103.308	5	103.308	5	103.307	0	367	21.6667
103.314	0	103.314	0	103.314	8	103.314	0	103.313	2	367.069	14.5
103.319	0	103.32	0	103.32	4	103.32	3	103.319	0	367.19	11.0417
103.325	0	103.325	0	103.325	5	103.325	6	103.325	3	367.244	7.08333
103.331	0	103.331	0	103.331	0	103.331	3	103.331	3	367.312	7.025
103.337	0	103.337	0	103.337	0	103.337	1	103.337	1	367.391	6.125
103.343	0	103.343	0	103.343	1	103.343	1	103.342	0	367.52	8.01389
103.349	0	103.349	0	103.349	2	103.349	0	103.348	0	367.564	9.10227
103.354	0	103.355	0	103.355	0	103.354	0	103.354	1	367.701	17.125
103.36	0	103.36	0	103.36	0	103.36	0	103.36	0	368.019	7
103.366	0	103.366	1	103.366	0	103.366	0	103.366	0	368.36	12.375
103.372	1	103.372	0	103.372	1	103.372	0	103.371	0	368.695	8.04167
103.378	0	103.378	0	103.378	2	103.378	0	103.377	0	368.73	10.025
103.383	0	103.384	0	103.384	4	103.383	0	103.383	3	368.846	10.4464
103.389	0	103.389	0	103.389	5	103.389	0	103.389	1	368.949	5.025
103.395	0	103.395	0	103.395	4	103.395	2	103.395	0	369.389	5.125
103.401	0	103.401	0	103.401	2	103.401	1	103.401	0	370.004	5.225
103.407	0	103.407	0	103.407	2	103.407	0	103.406	4	370.143	7.75
103.413	0	103.413	0	103.413	0	103.413	0	103.412	1	370.193	7
103.418	0	103.419	1	103.419	1	103.418	0	103.418	0	370.438	7.375
103.424	0	103.424	0	103.424	6	103.424	1	103.424	0	370.493	7.025
103.43	0	103.43	0	103.43	2	103.43	0	103.43	0	370.678	5.01786
103.436	0	103.436	0	103.436	5	103.436	0	103.436	5	371.031	7.375
103.442	3	103.442	0	103.442	3	103.442	0	103.441	2	371.114	5.625
103.448	0	103.448	0	103.448	1	103.448	3	103.447	2	371.291	25.4083
103.453	0	103.454	1	103.454	4	103.453	2	103.453	2	371.417	6.08333
103.459	0	103.459	0	103.459	2	103.459	0	103.459	0	371.616	8.16667
103.465	1	103.465	0	103.465	3	103.465	0	103.465	0	371.759	6
103.471	0	103.471	0	103.471	3	103.471	1	103.471	1	371.848	7.01136
103.477	0	103.477	0	103.477	0	103.477	0	103.476	0	371.903	6.0625
103.483	0	103.483	0	103.483	0	103.483	0	103.482	3	372.179	5.025
103.488	0	103.489	0	103.489	0	103.488	0	103.488	0	372.82	6.01389
103.494	0	103.494	2	103.494	0	103.494	0	103.494	0	372.986	10.2841
103.5	4	103.5	0	103.5	0	103.5	0	103.5	0	373.207	5
103.506	0	103.506	0	103.506	0	103.506	0	103.505	0	373.45	9.45
103.512	0	103.512	0	103.512	6	103.512	0	103.511	0	373.805	9.04167
103.517	0	103.518	0	103.518	7	103.517	0	103.517	0	374.104	12.0278
103.523	0	103.523	0	103.523	3	103.523	0	103.523	0	374.381	5.16071
103.529	0	103.529	0	103.529	0	103.529	0	103.529	0	374.901	5.225
103.535	0	103.535	0	103.535	0	103.535	0	103.535	3	375.047	8.04167
103.541	0	103.541	0	103.541	0	103.541	0	103.54	6	375.124	5.01786
103.547	0	103.547	0	103.547	2	103.547	0	103.546	0	375.327	9.125
103.552	0	103.553	0	103.553	0	103.552	4	103.552	0	375.367	8.16071
103.558	0	103.558	0	103.558	0	103.558	1	103.558	0	375.468	5.08333
103.564	0	103.564	0	103.564	0	103.564	0	103.564	0	375.624	10
103.57	0	103.57	0	103.57	0	103.57	2	103.57	0	375.757	7.01786
103.576	3	103.576	0	103.576	1	103.576	1	103.575	0	376.113	8.45
103.582	0	103.582	0	103.582	1	103.582	0	103.581	0	376.202	7.08333
103.587	1	103.588	0	103.588	4	103.588	1	103.587	0	377.181	26.05
103.593	0	103.593	0	103.593	5	103.593	0	103.593	1	377.246	6
103.599	0	103.599	1	103.599	1	103.599	0	103.599	0	377.402	9.24039
103.605	0	103.605	0	103.605	1	103.605	0	103.605	0	377.583	9.5625
103.611	0	103.611	0	103.611	0	103.611	0	103.61	0	377.923	5.225
103.617	1	103.617	0	103.617	0	103.617	3	103.616	5	378.215	6.01136
103.622	3	103.623	0	103.623	0	103.623	6	103.622	4	379.284	7.25
103.628	0	103.628	0	103.628	0	103.628	0	103.628	0	379.363	5
103.634	0	103.634	0	103.634	3	103.634	0	103.634	0	379.829	6.225
103.64	0	103.64	0	103.64	4	103.64	1	103.639	0	380.089	6.0625
103.646	0	103.646	0	103.646	0	103.646	2	103.645	0	381.139	5
103.651	0	103.652	0	103.652	0	103.652	2	103.651	6	382.071	8.68056
103.657	0	103.657	1	103.657	0	103.657	2	103.657	6	382.281	6.16071
103.663	0	103.663	2	103.663	2	103.663	0	103.663	5	382.505	35.2667
103.669	0	103.669	0	103.669	3	103.669	1	103.669	1	382.796	6
103.675	0	103.675	0	103.675	0	103.675	0	103.674	0	383.009	6
103.681	0	103.681	0	103.681	8	103.681	0	103.68	0	383.263	22.4712
103.686	0	103.687	3	103.687	13	103.687	0	103.686	1	383.317	11.125
103.692	4	103.692	3	103.692	4	103.692	0	103.692	5	383.446	7.05
103.698	0	103.698	1	103.698	3	103.698	0	103.698	5	383.592	6.01786
103.704	0	103.704	2	103.704	3	103.704	5	103.704	1	383.839	5.0625
103.71	0	103.71	0	103.71	1	103.71	1	103.71	2	384.299	10.0357
103.716	0	103.716	0	103.716	5	103.716	0	103.715	2	384.411	6
103.722	0	103.722	0	103.722	10	103.722	0	103.721	0	385.299	5.08333
103.727	0	103.728	0	103.728	4	103.727	0	103.727	1	385.355	5.08333
103.733	1	103.733	0	103.733	1	103.733	0	103.733	1	385.468	7.08333
103.739	0	103.739	0	103.739	0	103.739	0	103.739	0	385.541	7.75
103.745	0	103.745	0	103.745	2	103.745	1	103.745	0	385.591	6
103.751	0	103.751	0	103.751	0	103.751	0	103.75	0	385.653	5.625
103.757	0	103.757	0	103.757	2	103.757	1	103.756	0	385.705	5.225
103.762	0	103.763	0	103.763	5	103.762	4	103.762	0	386.017	5.125
103.768	0	103.768	0	103.768	0	103.768	2	103.768	0	386.39	11.0096
103.774	0	103.774	0	103.774	0	103.774	0	103.774	0	387.712	14
103.78	0	103.78	0	103.78	0	103.78	1	103.779	2	387.833	6.01389
103.786	0	103.786	0	103.786	1	103.786	8	103.785	0	387.934	8.125
103.791	0	103.792	4	103.792	1	103.792	7	103.791	0	388.803	9.00961
103.797	0	103.797	0	103.798	7	103.797	0	103.797	0	389.226	29.4083
103.803	0	103.803	0	103.803	2	103.803	4	103.803	0	389.775	6
103.809	0	103.809	0	103.809	0	103.809	1	103.809	1	391.292	5
103.815	0	103.815	0	103.815	1	103.815	1	103.814	0	391.509	5.33333
103.821	0	103.821	0	103.821	0	103.821	1	103.82	1	391.7	9.01136
103.827	0	103.827	0	103.827	1	103.827	1	103.826	1	391.802	6.05
103.832	1	103.832	0	103.833	3	103.832	5	103.832	0	392.188	7.25
103.838	0	103.838	0	103.838	4	103.838	1	103.838	3	392.539	5
103.844	0	103.844	1	103.844	0	103.844	4	103.844	0	392.798	5.04167
103.85	0	103.85	2	103.85	0	103.85	2	103.85	0	394.59	5.375
103.856	2	103.856	0	103.856	0	103.856	2	103.855	4	395.017	7.01389
103.862	0	103.862	0	103.862	3	103.862	0	103.861	0	395.086	9.00833
103.867	0	103.868	0	103.868	3	103.868	2	103.867	3	396.067	9.08333
103.873	0	103.873	0	103.873	1	103.873	3	103.873	7	396.156	8
103.879	0	103.879	0	103.879	6	103.879	4	103.879	2	396.191	6.125
103.885	0	103.885	0	103.885	4	103.885	3	103.885	6	396.476	5
103.891	3	103.891	0	103.891	2	103.891	0	103.89	6	398.36	6.01786
103.897	4	103.897	0	103.897	5	103.897	0	103.896	0	399.946	17.4464
103.902	3	103.903	0	103.903	6	103.903	4	103.902	2	399.995	10.025
103.908	5	103.908	0	103.909	3	103.908	2	103.908	7	400.455	5.01786
103.914	7	103.914	0	103.914	0	103.914	0	103.914	6	400.661	7
103.92	5	103.92	0	103.92	0	103.92	1	103.92	0	400.753	6
103.926	0	103.926	0	103.926	9	103.926	7	103.925	0	401.495	7.125
103.932	0	103.932	0	103.932	7	103.932	4	103.931	0	403.199	7.34722
103.938	4	103.938	0	103.938	3	103.938	0	103.937	3	403.843	6.0625
103.943	2	103.944	0	103.944	4	103.943	0	103.943	0	405.969	6.75
103.949	0	103.949	0	103.949	0	103.949	0	103.949	2	406.311	8.16071
103.955	2	103.955	0	103.955	0	103.955	0	103.955	1	406.518	7
103.961	0	103.961	0	103.961	1	103.961	0	103.96	0	406.61	6.01389
103.967	0	103.967	2	103.967	4	103.967	1	103.966	2	407.159	5.25
103.972	0	103.973	3	103.973	6	103.973	3	103.972	2	407.2	6.05
103.978	0	103.978	0	103.978	2	103.978	1	103.978	4	407.535	7.01136
103.984	0	103.984	0	103.984	6	103.984	0	103.984	4	407.812	6.05
103.99	0	103.99	0	103.99	6	103.99	0	103.99	3	407.905	8.2
103.996	0	103.996	0	103.996	1	103.996	0	103.996	2	408.391	6.0625
104.002	0	104.002	0	104.002	0	104.002	0	104.001	1	408.483	6.125
104.008	0	104.008	0	104.008	1	104.008	1	104.007	0	408.947	6.0625
104.013	0	104.014	0	104.014	0	104.013	1	104.013	0	410.048	5.08333
104.019	0	104.019	0	104.019	0	104.019	4	104.019	2	410.187	6.01786
104.025	0	104.025	2	104.025	0	104.025	3	104.025	0	411.766	6.125
104.031	2	104.031	1	104.031	2	104.031	0	104.031	1	412.894	7
104.037	1	104.037	0	104.037	7	104.037	2	104.036	8	413.989	11.1429
104.043	0	104.043	0	104.043	1	104.043	0	104.042	6	414.781	7.16071
104.049	0	104.049	0	104.049	0	104.049	2	104.048	2	415.691	5.225
104.054	0	104.055	0	104.055	0	104.054	3	104.054	0	416.251	5.04167
104.06	0	104.06	0	104.06	8	104.06	1	104.06	0	416.873	9.01136
104.066	3	104.066	0	104.066	3	104.066	6	104.066	2	417.795	5.225
104.072	0	104.072	0	104.072	0	104.072	6	104.072	1	418.969	5.01786
104.078	0	104.078	0	104.078	0	104.078	1	104.077	1	421.575	5.025
104.084	0	104.084	0	104.084	2	104.084	0	104.083	0	422.284	5.125
104.089	0	104.09	1	104.09	5	104.089	0	104.089	2	422.858	5.0625
104.095	0	104.095	0	104.095	4	104.095	1	104.095	0	423.091	7.44643
104.101	0	104.101	0	104.101	5	104.101	6	104.101	0	423.636	5.025
104.107	0	104.107	0	104.107	3	104.107	2	104.107	1	424.58	7.05
104.113	0	104.113	0	104.113	0	104.113	5	104.112	0	425.288	5.16071
104.119	0	104.119	3	104.119	0	104.119	3	104.118	1	426.932	8.10227
104.124	0	104.125	2	104.125	2	104.124	2	104.124	0	427.296	40.25
104.13	0	104.13	0	104.13	0	104.13	1	104.13	0	427.986	10.075
104.136	0	104.136	0	104.136	0	104.136	0	104.136	0	428.294	8.03571
104.142	0	104.142	0	104.142	2	104.142	0	104.142	1	428.436	6.16071
104.148	0	104.148	0	104.148	1	104.148	0	104.147	1	429.801	6
104.154	0	104.154	0	104.154	0	104.154	0	104.153	0	430.074	5.025
104.159	0	104.16	0	104.16	0	104.16	0	104.159	0	430.502	6
104.165	1	104.165	0	104.165	0	104.165	0	104.165	0	431.738	6.01786
104.171	3	104.171	1	104.171	0	104.171	0	104.171	0	432.199	6.08333
104.177	1	104.177	0	104.177	2	104.177	0	104.177	0	432.465	8.2
104.183	0	104.183	0	104.183	11	104.183	0	104.183	0	433.41	6.625
104.189	0	104.189	0	104.189	8	104.189	0	104.188	0	433.512	8.025
104.195	0	104.195	1	104.195	2	104.195	0	104.194	0	434.038	7.25
104.2	0	104.201	1	104.201	0	104.201	0	104.2	4	435.507	9.14286
104.206	0	104.206	1	104.206	0	104.206	0	104.206	0	435.723	7
104.212	0	104.212	6	104.212	2	104.212	0	104.212	0	436.069	6.01786
104.218	0	104.218	1	104.218	3	104.218	0	104.218	0	436.303	5.625
104.224	0	104.224	0	104.224	0	104.224	0	104.224	0	437.829	6.01389
104.23	0	104.23	0	104.23	0	104.23	0	104.229	1	438.981	7.01136
104.236	5	104.236	0	104.236	0	104.236	3	104.235	0	439.065	7.05
104.241	3	104.242	0	104.242	0	104.241	3	104.241	4	439.125	6.0625
104.247	5	104.247	0	104.247	0	104.247	1	104.247	4	440.576	5.04167
104.253	0	104.253	0	104.253	0	104.253	4	104.253	3	440.867	6.01389
104.259	0	104.259	0	104.259	0	104.259	3	104.259	2	441.168	7.01786
104.265	0	104.265	0	104.265	0	104.265	1	104.264	0	441.386	5.33333
104.271	0	104.271	0	104.271	0	104.271	0	104.27	3	441.95	6.01389
104.276	0	104.277	0	104.277	1	104.276	0	104.276	1	442.613	7.125
104.282	0	104.282	1	104.282	0	104.282	0	104.282	0	443.625	5.08333
104.288	0	104.288	0	104.288	0	104.288	0	104.288	0	445.304	5
104.294	0	104.294	0	104.294	0	104.294	1	104.294	1	446.041	5
104.3	0	104.3	0	104.3	0	104.3	0	104.299	0	446.198	6.16071
104.306	0	104.306	0	104.306	0	104.306	0	104.305	0	446.441	5.08333
104.311	0	104.312	0	104.312	0	104.312	0	104.311	0	447.434	6.0625
104.317	0	104.317	0	104.318	0	104.317	0	104.317	0	448.986	5.01786
104.323	0	104.323	2	104.323	0	104.323	1	104.323	0	450.565	8.08654
104.329	0	104.329	4	104.329	1	104.329	5	104.329	0	451.297	162.617
104.335	0	104.335	2	104.335	3	104.335	0	104.335	0	451.478	7.25
104.341	1	104.341	0	104.341	2	104.341	5	104.341	0	451.587	5.16071
104.347	5	104.347	0	104.347	5	104.347	6	104.346	0	451.842	6.01389
104.353	0	104.353	1	104.353	2	104.353	1	104.352	0	452.257	7.25
104.358	0	104.359	1	104.359	1	104.358	0	104.358	0	452.744	6.16071
104.364	0	104.364	0	104.364	0	104.364	0	104.364	0	453.405	6.33333
104.37	0	104.37	0	104.37	0	104.37	0	104.37	0	453.61	7.125
104.376	3	104.376	0	104.376	0	104.376	6	104.376	2	454.586	6.0625
104.382	2	104.382	0	104.382	1	104.382	2	104.381	0	455.195	5.125
104.388	2	104.388	0	104.388	5	104.388	0	104.387	7	455.407	5.33333
104.394	5	104.394	0	104.394	4	104.394	0	104.393	4	456.493	10.1667
104.399	5	104.4	0	104.4	6	104.399	0	104.399	1	457.887	5.225
104.405	0	104.405	0	104.405	2	104.405	3	104.405	3	457.963	6.05
104.411	0	104.411	0	104.411	0	104.411	1	104.411	0	460.737	6
104.417	0	104.417	0	104.417	6	104.417	0	104.416	2	461.401	5.0625
104.423	7	104.423	1	104.423	7	104.423	0	104.422	6	461.854	8
104.429	1	104.429	0	104.429	6	104.429	0	104.428	2	462.953	6.0625
104.434	0	104.435	0	104.435	2	104.434	1	104.434	0	463.261	6.0625
104.44	0	104.44	0	104.441	0	104.44	2	104.44	0	464.693	6.25
104.446	0	104.446	0	104.446	5	104.446	0	104.446	0	465.263	5.225
104.452	0	104.452	0	104.452	3	104.452	0	104.452	0	465.336	54.0417
104.458	0	104.458	0	104.458	1	104.458	1	104.457	0	465.393	21.4712
104.464	0	104.464	0	104.464	2	104.464	4	104.463	2	465.978	5.08333
104.47	0	104.47	0	104.47	3	104.47	5	104.469	3	466.373	6
104.475	0	104.476	1	104.476	5	104.475	3	104.475	8	469.294	8.125
104.481	0	104.481	0	104.481	2	104.481	2	104.481	5	470.104	8.0625
104.487	0	104.487	0	104.487	1	104.487	11	104.487	0	472.827	6.0625
104.493	0	104.493	0	104.493	1	104.493	8	104.493	0	473.98	8.875
104.499	1	104.499	0	104.499	1	104.499	5	104.499	0	475.359	5.01786
104.505	2	104.505	0	104.505	0	104.505	1	104.504	0	476.474	7.225
104.51	1	104.511	0	104.511	0	104.511	0	104.51	0	476.682	9.34722
104.516	0	104.516	0	104.517	2	104.516	0	104.516	0	477.097	6.01389
104.522	0	104.522	0	104.522	1	104.522	0	104.522	2	478.211	5.01786
104.528	0	104.528	0	104.528	0	104.528	6	104.528	0	480.958	6
104.534	0	104.534	0	104.534	0	104.534	5	104.534	3	481.055	9.68056
104.54	0	104.54	0	104.54	0	104.54	5	104.54	0	482.076	10.0083
104.546	0	104.546	0	104.546	1	104.546	2	104.545	0	483.348	14.0114
104.552	0	104.552	0	104.552	0	104.552	0	104.551	1	486.804	5.08333
104.557	0	104.558	0	104.558	0	104.558	0	104.557	1	489.829	5
104.563	0	104.563	0	104.563	0	104.563	0	104.563	0	492.178	8.28409
104.569	0	104.569	0	104.569	0	104.569	0	104.569	0	492.52	5.01786
104.575	0	104.575	0	104.575	1	104.575	0	104.575	0	492.951	8.08333
104.581	0	104.581	0	104.581	3	104.581	0	104.581	3	493.638	25.075
104.587	0	104.587	0	104.587	0	104.587	1	104.586	0	493.828	5.33333
104.593	0	104.593	0	104.593	2	104.593	0	104.592	0	496.162	6.16071
104.598	0	104.599	0	104.599	6	104.599	0	104.598	0	496.456	7
104.604	0	104.604	0	104.604	0	104.604	0	104.604	4	497.107	6.125
104.61	0	104.61	0	104.61	0	104.61	6	104.61	1	497.569	5.33333
104.616	0	104.616	0	104.616	0	104.616	4	104.616	3	498.992	77.9176
104.622	0	104.622	0	104.622	0	104.622	0	104.621	2	499.126	9.01786
104.628	1	104.628	0	104.628	2	104.628	5	104.627	2	500.004	5.5
104.633	1	104.634	0	104.634	2	104.634	2	104.633	2	500.33	5.08333
104.639	0	104.639	0	104.64	3	104.639	0	104.639	0	501.361	70.75
104.645	0	104.645	0	104.645	9	104.645	0	104.645	1	501.555	8.75
104.651	0	104.651	0	104.651	6	104.651	0	104.651	2	501.615	6.33333
104.657	0	104.657	0	104.657	3	104.657	6	104.657	0	501.711	10.225
104.663	0	104.663	0	104.663	6	104.663	3	104.662	0	503.202	6.225
104.669	1	104.669	0	104.669	3	104.669	1	104.668	0	503.462	7
104.675	1	104.675	0	104.675	0	104.675	0	104.674	0	503.641	10.1023
104.68	0	104.681	0	104.681	0	104.68	3	104.68	0	505.301	6.01389
104.686	0	104.686	0	104.686	3	104.686	2	104.686	0	505.584	5.01786
104.692	0	104.692	1	104.692	6	104.692	0	104.692	2	506.112	5.08333
104.698	0	104.698	4	104.698	0	104.698	0	104.698	0	506.742	9.16071
104.704	0	104.704	0	104.704	3	104.704	2	104.704	1	507.994	8.45
104.71	0	104.71	0	104.71	1	104.71	0	104.709	0	508.819	6.33333
104.716	0	104.716	0	104.716	0	104.716	0	104.715	0	509.695	5.5
104.721	0	104.722	0	104.722	0	104.722	0	104.721	0	510.477	7
104.727	0	104.728	0	104.728	0	104.727	0	104.727	2	511.393	39.0139
104.733	0	104.733	0	104.733	1	104.733	0	104.733	0	512.744	10.0096
104.739	0	104.739	0	104.739	7	104.739	0	104.739	1	513.407	6.08333
104.745	0	104.745	0	104.745	10	104.745	1	104.745	0	514.146	5
104.751	0	104.751	0	104.751	2	104.751	0	104.75	0	514.912	12.3214
104.757	1	104.757	0	104.757	0	104.757	1	104.756	1	517.229	5.08333
104.763	1	104.763	0	104.763	0	104.763	2	104.762	2	517.385	6.01786
104.768	0	104.769	0	104.769	0	104.768	3	104.768	0	518.454	7
104.774	0	104.774	0	104.774	2	104.774	0	104.774	2	518.872	5.025
104.78	0	104.78	0	104.78	0	104.78	1	104.78	2	519.356	15.2404
104.786	0	104.786	0	104.786	0	104.786	3	104.786	1	519.518	10
104.792	0	104.792	0	104.792	3	104.792	0	104.791	0	520.543	7.04167
104.798	0	104.798	0	104.798	4	104.798	0	104.797	1	520.719	7.625
104.803	0	104.804	0	104.804	9	104.804	0	104.803	7	524.915	5.33333
104.809	0	104.809	1	104.81	5	104.809	1	104.809	4	530.548	6.16071
104.815	3	104.815	0	104.815	0	104.815	0	104.815	0	531.221	8
104.821	2	104.821	0	104.821	0	104.821	0	104.821	0	531.552	10.375
104.827	1	104.827	0	104.827	2	104.827	0	104.827	2	532.701	6.0625
104.833	3	104.833	0	104.833	2	104.833	0	104.832	0	533.307	5.125
104.839	0	104.839	0	104.839	0	104.839	0	104.838	0	537.331	50.8824
104.845	0	104.845	0	104.845	0	104.845	0	104.844	1	537.471	6.25
104.85	0	104.851	0	104.851	1	104.85	3	104.85	0	538.348	9
104.856	0	104.856	1	104.856	0	104.856	10	104.856	0	538.414	5.16071
104.862	0	104.862	1	104.862	0	104.862	8	104.862	0	538.6	5
104.868	0	104.868	0	104.868	1	104.868	1	104.868	0	538.693	7
104.874	0	104.874	0	104.874	3	104.874	4	104.874	0	539.862	5.225
104.88	1	104.88	0	104.88	0	104.88	1	104.879	0	539.95	9.625
104.886	3	104.886	0	104.886	0	104.886	4	104.885	0	541.131	5.125
104.891	1	104.892	0	104.892	0	104.892	4	104.891	0	541.995	8
104.897	2	104.897	0	104.897	0	104.897	4	104.897	0	543.139	7.33333
104.903	6	104.903	0	104.903	0	104.903	1	104.903	0	544.425	8.01136
104.909	2	104.909	0	104.909	0	104.909	1	104.909	0	549.053	8.44643
104.915	7	104.915	0	104.915	0	104.915	4	104.915	1	549.569	5
104.921	3	104.921	0	104.921	1	104.921	0	104.921	1	549.636	6
104.927	0	104.927	0	104.927	0	104.927	0	104.926	2	549.8	6.44643
104.933	0	104.933	0	104.933	7	104.933	0	104.932	1	551.214	5.625
104.938	0	104.939	0	104.939	8	104.939	0	104.938	3	554.103	8.00961
104.944	0	104.944	0	104.945	7	104.944	4	104.944	2	555.048	5.01786
104.95	0	104.95	0	104.95	5	104.95	5	104.95	2	557.06	10.0417
104.956	0	104.956	3	104.956	0	104.956	0	104.956	0	560.662	5.01786
104.962	0	104.962	0	104.962	6	104.962	0	104.962	0	561.578	5.625
104.968	0	104.968	0	104.968	5	104.968	2	104.967	0	562.344	6.16071
104.974	0	104.974	0	104.974	0	104.974	5	104.973	1	562.481	6
104.98	0	104.98	0	104.98	0	104.98	2	104.979	2	563.391	5.16071
104.985	0	104.986	0	104.986	0	104.985	0	104.985	0	568.567	5.33333
104.991	0	104.991	0	104.991	2	104.991	0	104.991	0	570.537	6.08333
104.997	1	104.997	0	104.997	0	104.997	0	104.997	0	572.16	6.375
105.003	0	105.003	0	105.003	1	105.003	2	105.003	0	572.756	5
105.009	0	105.009	0	105.009	0	105.009	0	105.008	1	573.113	5
105.015	1	105.015	0	105.015	0	105.015	3	105.014	1	574.953	9.34722
105.021	4	105.021	0	105.021	0	105.021	1	105.02	1	576.546	6.05
105.026	0	105.027	0	105.027	0	105.026	1	105.026	0	577.358	11.0357
105.032	0	105.032	0	105.032	1	105.032	0	105.032	0	577.564	7.01136
105.038	18	105.038	0	105.038	5	105.038	0	105.038	4	578.997	7.34722
105.044	100	105.044	0	105.044	3	105.044	1	105.044	0	579.507	7.05
105.05	165	105.05	0	105.05	0	105.05	2	105.05	0	581.505	50.3333
105.056	165	105.056	0	105.056	0	105.056	0	105.055	0	581.615	7.225
105.062	115	105.062	0	105.062	1	105.062	0	105.061	1	582.544	8.125
105.068	67	105.068	0	105.068	2	105.068	2	105.067	0	582.724	5.08333
105.073	45	105.074	0	105.074	7	105.073	5	105.073	0	583.111	5.08333
105.079	28	105.079	0	105.079	8	105.079	0	105.079	1	583.249	8.01136
105.085	14	105.085	0	105.085	3	105.085	0	105.085	0	583.54	6.0625
105.091	10	105.091	0	105.091	1	105.091	0	105.091	0	584.038	9.00961
105.097	25	105.097	0	105.097	1	105.097	0	105.097	5	587.312	10.5568
105.103	25	105.103	0	105.103	3	105.103	0	105.102	6	590.938	5
105.109	14	105.109	0	105.109	6	105.109	0	105.108	0	591.328	6.01786
105.115	9	105.115	0	105.115	4	105.115	0	105.114	0	592.728	5.625
105.12	9	105.121	0	105.121	1	105.121	1	105.12	0	593.069	8.34722
105.126	1	105.126	0	105.126	0	105.126	0	105.126	0	595.039	7.125
105.132	0	105.132	0	105.132	0	105.132	4	105.132	0	595.08	6.16071
105.138	7	105.138	0	105.138	1	105.138	4	105.138	2	599.516	174.225
105.144	6	105.144	0	105.144	8	105.144	5	105.144	3	599.672	8.08333
105.15	0	105.15	0	105.15	13	105.15	4	105.149	0	600.52	33.0833
105.156	2	105.156	0	105.156	8	105.156	0	105.155	0	600.683	9.16667
105.162	2	105.162	2	105.162	3	105.162	0	105.161	1	600.802	5.25
105.167	3	105.168	1	105.168	1	105.168	0	105.167	1	601.441	7.04167
105.173	0	105.173	0	105.173	1	105.173	4	105.173	2	601.639	7.16071
105.179	6	105.179	0	105.179	0	105.179	4	105.179	0	601.793	8.25
105.185	4	105.185	0	105.185	0	105.185	2	105.185	0	603.086	6
105.191	0	105.191	0	105.191	0	105.191	0	105.191	0	607.892	5.01786
105.197	0	105.197	0	105.197	0	105.197	0	105.196	0	608.216	6.0625
105.203	0	105.203	0	105.203	0	105.203	0	105.202	0	613.525	5
105.209	0	105.209	0	105.209	1	105.209	6	105.208	0	613.717	10
105.214	0	105.215	0	105.215	0	105.215	2	105.214	0	614.521	5.125
105.22	0	105.22	0	105.22	0	105.22	0	105.22	0	614.971	5.125
105.226	0	105.226	0	105.226	0	105.226	0	105.226	0	615.101	26
105.232	0	105.232	3	105.232	2	105.232	0	105.232	0	615.198	11.3472
105.238	0	105.238	0	105.238	0	105.238	0	105.237	0	615.285	5
105.244	0	105.244	0	105.244	0	105.244	0	105.243	1	616.252	5
105.25	0	105.25	0	105.25	1	105.25	0	105.249	0	617.101	39.7812
105.255	4	105.256	0	105.256	3	105.256	1	105.255	1	617.525	7709.73
105.261	3	105.261	1	105.262	1	105.261	0	105.261	0	617.936	53.125
105.267	0	105.267	0	105.267	3	105.267	0	105.267	3	618.026	39.0312
105.273	0	105.273	0	105.273	1	105.273	0	105.273	6	618.108	53
105.279	0	105.279	0	105.279	0	105.279	0	105.279	3	618.162	32.1607
105.285	0	105.285	0	105.285	0	105.285	1	105.285	2	618.217	17.0417
105.291	0	105.291	0	105.291	1	105.291	8	105.29	1	618.35	19.7778
105.297	0	105.297	0	105.297	0	105.297	2	105.296	2	618.426	52.6
105.302	0	105.303	0	105.303	3	105.303	1	105.302	0	618.528	367.486
105.308	0	105.309	0	105.309	10	105.308	1	105.308	0	618.694	42.625
105.314	0	105.314	0	105.314	8	105.314	5	105.314	0	618.775	24.4712
105.32	0	105.32	0	105.32	5	105.32	7	105.32	0	618.836	40.3611
105.326	0	105.326	0	105.326	1	105.326	5	105.326	0	619.011	10.025
105.332	2	105.332	2	105.332	1	105.332	0	105.332	0	619.117	10.1667
105.338	4	105.338	1	105.338	2	105.338	0	105.338	1	619.31	16.375
105.344	1	105.344	0	105.344	2	105.344	0	105.343	3	619.397	13.0179
105.35	0	105.35	0	105.35	0	105.35	4	105.349	0	619.555	16.2812
105.355	0	105.356	0	105.356	0	105.356	2	105.355	0	619.648	12.5
105.361	0	105.362	0	105.362	8	105.361	1	105.361	0	620.138	5.04167
105.367	0	105.367	2	105.367	6	105.367	2	105.367	0	620.425	7.125
105.373	3	105.373	0	105.373	4	105.373	4	105.373	0	620.526	9.375
105.379	3	105.379	0	105.379	0	105.379	3	105.379	3	620.611	5.16071
105.385	1	105.385	0	105.385	2	105.385	1	105.385	0	620.881	9.2
105.391	1	105.391	0	105.391	3	105.391	1	105.39	0	620.939	10.0865
105.397	1	105.397	0	105.397	2	105.397	0	105.396	0	621.139	6.16071
105.403	0	105.403	0	105.403	0	105.403	0	105.402	0	621.981	5.0625
105.408	0	105.409	0	105.409	0	105.408	1	105.408	0	622.267	5.025
105.414	0	105.414	0	105.414	0	105.414	0	105.414	0	622.507	6.33333
105.42	0	105.42	0	105.42	0	105.42	0	105.42	2	622.839	6
105.426	0	105.426	0	105.426	0	105.426	0	105.426	3	623.225	7.01389
105.432	0	105.432	0	105.432	1	105.432	0	105.431	0	623.373	26.4803
105.438	1	105.438	0	105.438	8	105.438	5	105.437	1	623.89	15.125
105.444	0	105.444	0	105.444	3	105.444	4	105.443	0	624.146	27.2426
105.45	0	105.45	0	105.45	0	105.45	5	105.449	0	624.211	6.16071
105.455	0	105.456	0	105.456	2	105.456	2	105.455	0	624.741	17
105.461	3	105.461	0	105.462	1	105.461	0	105.461	0	625.186	8.2
105.467	0	105.467	0	105.467	4	105.467	0	105.467	0	625.461	6.125
105.473	0	105.473	1	105.473	4	105.473	3	105.473	0	626.059	9.16667
105.479	0	105.479	0	105.479	0	105.479	3	105.479	0	626.344	9.25
105.485	0	105.485	1	105.485	2	105.485	0	105.484	0	626.575	6.16071
105.491	0	105.491	5	105.491	4	105.491	0	105.49	0	628.354	5
105.497	0	105.497	1	105.497	0	105.497	1	105.496	0	629.878	6.01389
105.502	0	105.503	0	105.503	0	105.502	0	105.502	0	630.079	6.25
105.508	0	105.508	0	105.508	2	105.508	0	105.508	0	630.21	5.125
105.514	0	105.514	0	105.514	0	105.514	4	105.514	0	630.424	7.01389
105.52	0	105.52	0	105.52	0	105.52	1	105.52	0	631.431	9.00833
105.526	1	105.526	0	105.526	0	105.526	0	105.526	2	632.405	9.5625
105.532	0	105.532	0	105.532	0	105.532	3	105.531	2	633.306	6.33333
105.538	0	105.538	0	105.538	3	105.538	0	105.537	1	633.433	5
105.544	1	105.544	0	105.544	1	105.544	1	105.543	0	636.681	5.01786
105.549	0	105.55	0	105.55	0	105.55	2	105.549	0	637.375	6.0625
105.555	0	105.556	0	105.556	2	105.555	4	105.555	0	638.865	5.08333
105.561	0	105.561	0	105.561	2	105.561	1	105.561	4	639.051	5.125
105.567	0	105.567	0	105.567	2	105.567	0	105.567	2	639.43	5.08333
105.573	5	105.573	0	105.573	1	105.573	0	105.573	0	639.794	5.33333
105.579	5	105.579	1	105.579	0	105.579	1	105.579	0	640.97	7.125
105.585	0	105.585	0	105.585	2	105.585	0	105.585	0	641.618	8.01389
105.591	0	105.591	0	105.591	1	105.591	2	105.59	1	642.634	5.01786
105.597	0	105.597	3	105.597	5	105.597	3	105.596	2	643.448	9
105.603	0	105.603	1	105.603	0	105.603	1	105.602	0	643.666	6.0625
105.608	0	105.609	0	105.609	2	105.609	3	105.608	0	643.782	10.075
105.614	0	105.614	0	105.615	3	105.614	0	105.614	0	644.145	7.125
105.62	0	105.62	0	105.62	4	105.62	0	105.62	3	644.378	5.08333
105.626	0	105.626	0	105.626	11	105.626	0	105.626	5	644.851	5.375
105.632	0	105.632	0	105.632	10	105.632	0	105.632	1	645.018	6.125
105.638	0	105.638	2	105.638	5	105.638	0	105.638	2	646.896	6.01389
105.644	0	105.644	2	105.644	2	105.644	0	105.643	4	648.266	9.01136
105.65	0	105.65	1	105.65	6	105.65	2	105.649	0	648.558	5
105.656	0	105.656	0	105.656	2	105.656	2	105.655	0	650.822	7.16071
105.661	0	105.662	0	105.662	5	105.661	0	105.661	0	653.542	6.025
105.667	0	105.667	0	105.667	4	105.667	0	105.667	0	655.153	5.025
105.673	0	105.673	0	105.673	1	105.673	0	105.673	2	658.426	7.125
105.679	0	105.679	0	105.679	4	105.679	0	105.679	4	658.782	10.5568
105.685	0	105.685	0	105.685	8	105.685	0	105.685	6	660.059	12.075
105.691	0	105.691	0	105.691	4	105.691	0	105.691	2	660.559	6
105.697	0	105.697	0	105.697	0	105.697	1	105.696	0	662.592	7.0625
105.703	0	105.703	0	105.703	1	105.703	0	105.702	1	662.917	5.025
105.709	0	105.709	0	105.709	1	105.709	0	105.708	2	662.99	7.01786
105.714	0	105.715	0	105.715	0	105.714	0	105.714	0	664.599	5.08333
105.72	0	105.72	0	105.72	4	105.72	0	105.72	1	664.784	5.5
105.726	0	105.726	0	105.726	2	105.726	0	105.726	1	665.899	5.16071
105.732	0	105.732	0	105.732	2	105.732	0	105.732	4	666.093	5.33333
105.738	0	105.738	0	105.738	3	105.738	2	105.738	3	666.165	7.01389
105.744	0	105.744	0	105.744	5	105.744	1	105.743	0	668.696	6.01786
105.75	0	105.75	0	105.75	5	105.75	0	105.749	0	669.229	5
105.756	0	105.756	0	105.756	0	105.756	4	105.755	1	670.964	7.0625
105.761	0	105.762	0	105.762	1	105.762	4	105.761	8	671.558	41.0625
105.767	1	105.767	0	105.768	3	105.767	8	105.767	4	671.824	5.16071
105.773	3	105.773	0	105.773	6	105.773	4	105.773	0	672.639	5.04167
105.779	2	105.779	0	105.779	1	105.779	0	105.779	0	673.202	6.125
105.785	0	105.785	0	105.785	0	105.785	2	105.785	0	674.232	5
105.791	0	105.791	0	105.791	0	105.791	0	105.791	0	676.122	5.01786
105.797	2	105.797	0	105.797	0	105.797	1	105.796	0	679.561	35.7812
105.803	1	105.803	0	105.803	2	105.803	4	105.802	0	679.656	8
105.809	2	105.809	0	105.809	2	105.809	0	105.808	2	680.652	9.44643
105.814	2	105.815	1	105.815	9	105.815	0	105.814	5	681.058	5.125
105.82	0	105.82	0	105.821	6	105.82	2	105.82	0	681.12	5.16071
105.826	0	105.826	0	105.826	4	105.826	0	105.826	0	683.589	7
105.832	0	105.832	0	105.832	0	105.832	0	105.832	0	686.535	5.5
105.838	0	105.838	0	105.838	0	105.838	0	105.838	0	686.903	5
105.844	0	105.844	4	105.844	0	105.844	0	105.844	0	687.729	5
105.85	0	105.85	0	105.85	0	105.85	2	105.85	0	688.067	6.375
105.856	0	105.856	0	105.856	0	105.856	0	105.855	2	689.367	5.01786
105.862	0	105.862	0	105.862	1	105.862	2	105.861	1	689.833	5
105.868	0	105.868	0	105.868	2	105.868	1	105.867	3	700.025	5.01786
105.873	0	105.874	2	105.874	0	105.874	1	105.873	2	703.472	5.125
105.879	0	105.879	5	105.879	1	105.879	7	105.879	1	707.527	81.4556
105.885	0	105.885	2	105.885	1	105.885	1	105.885	0	709.132	9.05
105.891	0	105.891	0	105.891	2	105.891	0	105.891	2	709.788	7.01136
105.897	0	105.897	0	105.897	1	105.897	0	105.897	2	710.353	11
105.903	0	105.903	2	105.903	0	105.903	1	105.903	0	713.226	6.05
105.909	0	105.909	0	105.909	0	105.909	1	105.909	0	714.526	5.08333
105.915	0	105.915	0	105.915	0	105.915	1	105.914	0	715.131	6.625
105.921	0	105.921	0	105.921	0	105.921	0	105.92	0	716.504	7.16071
105.927	0	105.927	0	105.927	5	105.927	0	105.926	0	717.837	7.01136
105.932	0	105.933	0	105.933	7	105.932	0	105.932	0	719.881	7.08333
105.938	0	105.938	0	105.939	3	105.938	0	105.938	0	721.186	6.16071
105.944	1	105.944	0	105.944	10	105.944	0	105.944	0	721.537	7.04167
105.95	2	105.95	0	105.95	8	105.95	0	105.95	0	722.63	6.33333
105.956	0	105.956	0	105.956	0	105.956	1	105.956	0	722.933	6.125
105.962	0	105.962	0	105.962	0	105.962	0	105.962	1	726.163	6.01389
105.968	0	105.968	0	105.968	1	105.968	0	105.967	0	735.532	5
105.974	0	105.974	0	105.974	1	105.974	0	105.973	0	737.476	6.01786
105.98	0	105.98	0	105.98	7	105.98	0	105.979	1	738.596	10.125
105.986	0	105.986	0	105.986	1	105.986	1	105.985	0	739.553	456.604
105.991	3	105.992	1	105.992	4	105.991	3	105.991	0	739.78	22.5329
105.997	1	105.997	3	105.997	0	105.997	6	105.997	0	739.841	12.1111
106.003	0	106.003	0	106.003	1	106.003	1	106.003	2	739.933	10.125
106.009	0	106.009	0	106.009	2	106.009	0	106.009	1	740.659	5.25
106.015	0	106.015	0	106.015	0	106.015	0	106.015	0	740.809	5.225
106.021	0	106.021	1	106.021	1	106.021	6	106.02	0	741.727	10
106.027	0	106.027	3	106.027	0	106.027	13	106.026	0	741.836	7.01786
106.033	5	106.033	0	106.033	0	106.033	2	106.032	0	742.523	45.025
106.038	4	106.039	0	106.039	0	106.039	0	106.038	0	743.093	6.5
106.044	0	106.045	5	106.045	0	106.044	0	106.044	0	743.303	6
106.05	0	106.05	5	106.05	3	106.05	0	106.05	2	743.509	5.33333
106.056	0	106.056	0	106.056	6	106.056	0	106.056	1	746.133	6.16071
106.062	0	106.062	0	106.062	7	106.062	1	106.062	1	746.962	6.01389
106.068	0	106.068	0	106.068	2	106.068	4	106.068	2	753.19	5
106.074	0	106.074	0	106.074	0	106.074	0	106.074	6	755.833	8.01786
106.08	0	106.08	0	106.08	0	106.08	0	106.079	3	756.844	5.125
106.086	0	106.086	0	106.086	0	106.086	0	106.085	0	757.597	6.025
106.092	0	106.092	0	106.092	5	106.092	3	106.091	0	758.055	7.10227
106.097	0	106.098	2	106.098	5	106.098	3	106.097	0	759.27	6
106.103	0	106.104	4	106.104	2	106.103	0	106.103	0	764.075	5.08333
106.109	0	106.109	1	106.109	0	106.109	1	106.109	1	765.738	5.08333
106.115	0	106.115	0	106.115	2	106.115	0	106.115	5	767.943	5.01389
106.121	0	106.121	0	106.121	4	106.121	1	106.121	2	769.451	6.25
106.127	0	106.127	3	106.127	4	106.127	0	106.127	1	770.102	7.08333
106.133	0	106.133	2	106.133	7	106.133	2	106.133	0	774.082	6
106.139	0	106.139	0	106.139	4	106.139	0	106.138	0	774.226	6.01389
106.145	0	106.145	1	106.145	1	106.145	0	106.144	4	774.433	7
106.151	0	106.151	1	106.151	1	106.151	3	106.15	1	775.617	19.675
106.156	0	106.157	0	106.157	0	106.157	1	106.156	1	776.411	6.05
106.162	0	106.163	0	106.163	1	106.162	0	106.162	0	777.672	6.16071
106.168	0	106.168	0	106.168	2	106.168	1	106.168	0	778.742	6.16071
106.174	0	106.174	0	106.174	1	106.174	1	106.174	0	782.712	6.01389
106.18	0	106.18	0	106.18	2	106.18	1	106.18	2	782.888	5.01786
106.186	0	106.186	0	106.186	2	106.186	4	106.186	4	785.438	5
106.192	1	106.192	0	106.192	7	106.192	3	106.192	1	786.45	9.01389
106.198	0	106.198	0	106.198	7	106.198	8	106.198	0	789.73	7.125
106.204	0	106.204	0	106.204	2	106.204	2	106.203	1	790.548	6.225
106.21	0	106.21	3	106.21	0	106.21	1	106.209	7	792.001	6.08333
106.216	0	106.216	2	106.216	1	106.216	1	106.215	2	792.969	6.08333
106.222	0	106.222	0	106.222	2	106.222	0	106.221	0	793.593	426.729
106.227	0	106.228	6	106.228	1	106.227	0	106.227	0	793.806	12.0179
106.233	1	106.233	4	106.233	0	106.233	0	106.233	0	794.017	5.01389
106.239	0	106.239	0	106.239	0	106.239	0	106.239	0	794.114	6.125
106.245	1	106.245	1	106.245	3	106.245	1	106.245	0	794.243	9
106.251	0	106.251	0	106.251	0	106.251	4	106.251	2	794.354	5.225
106.257	0	106.257	4	106.257	3	106.257	2	106.257	1	794.437	5.025
106.263	0	106.263	4	106.263	3	106.263	0	106.262	0	795.064	5.225
106.269	0	106.269	0	106.269	0	106.269	0	106.268	0	795.293	11.2812
106.275	0	106.275	0	106.275	1	106.275	0	106.274	0	795.653	28.225
106.281	0	106.281	0	106.281	5	106.281	0	106.28	0	796.993	11.3472
106.286	0	106.287	0	106.287	1	106.287	0	106.286	0	797.054	6.16071
106.292	0	106.292	4	106.293	1	106.292	2	106.292	0	801.913	5.01786
106.298	0	106.298	2	106.298	1	106.298	0	106.298	1	802.917	27.0417
106.304	0	106.304	0	106.304	0	106.304	0	106.304	4	804.754	6.16071
106.31	0	106.31	0	106.31	0	106.31	0	106.31	1	805.551	7.125
106.316	0	106.316	0	106.316	0	106.316	3	106.316	1	809.571	6.01136
106.322	0	106.322	0	106.322	0	106.322	1	106.322	6	810.06	5.0625
106.328	0	106.328	0	106.328	4	106.328	0	106.327	0	810.621	3815.38
106.334	0	106.334	0	106.334	6	106.334	0	106.333	1	810.864	57.7202
106.34	0	106.34	0	106.34	2	106.34	0	106.339	2	810.942	47.1078
106.346	0	106.346	0	106.346	2	106.346	6	106.345	1	811.057	24.5208
106.351	0	106.352	0	106.352	2	106.351	4	106.351	2	811.207	27.7788
106.357	3	106.357	0	106.357	0	106.357	1	106.357	0	811.355	31.4083
106.363	1	106.363	0	106.363	0	106.363	2	106.363	0	811.415	26.25
106.369	0	106.369	0	106.369	4	106.369	1	106.369	2	811.616	122
106.375	1	106.375	3	106.375	4	106.375	0	106.375	4	811.708	26.0114
106.381	0	106.381	1	106.381	5	106.381	0	106.38	2	811.827	29.2426
106.387	0	106.387	0	106.387	5	106.387	0	106.386	0	811.886	24.0312
106.393	0	106.393	0	106.393	0	106.393	0	106.392	0	811.984	20.1429
106.399	2	106.399	0	106.399	0	106.399	0	106.398	2	812.043	19.6806
106.404	0	106.405	0	106.405	0	106.405	1	106.404	1	812.143	8.33333
106.41	0	106.411	1	106.411	0	106.41	0	106.41	0	812.311	20
106.416	0	106.416	0	106.416	0	106.416	0	106.416	0	812.361	19.1838
106.422	0	106.422	0	106.422	4	106.422	0	106.422	0	812.496	34.4712
106.428	0	106.428	0	106.428	1	106.428	0	106.428	0	812.602	6.225
106.434	0	106.434	0	106.434	0	106.434	1	106.434	0	812.68	32.4803
106.44	0	106.44	0	106.44	3	106.44	0	106.44	0	812.866	12
106.446	0	106.446	0	106.446	0	106.446	0	106.445	4	813.043	5.225
106.452	0	106.452	0	106.452	0	106.452	0	106.451	7	813.128	6.05
106.458	0	106.458	0	106.458	0	106.458	0	106.457	0	813.261	5.225
106.464	0	106.464	4	106.464	0	106.464	0	106.463	4	813.389	5
106.469	0	106.47	2	106.47	0	106.47	0	106.469	2	813.56	9.75
106.475	0	106.476	0	106.476	0	106.475	4	106.475	11	813.73	8.025
106.481	3	106.481	1	106.481	0	106.481	2	106.481	8	813.995	7.025
106.487	2	106.487	0	106.487	0	106.487	0	106.487	2	814.091	13.1111
106.493	0	106.493	0	106.493	0	106.493	1	106.493	1	814.472	8.33333
106.499	0	106.499	0	106.499	2	106.499	1	106.499	0	814.634	9.16071
106.505	0	106.505	0	106.505	1	106.505	1	106.505	2	814.729	8.05
106.511	0	106.511	0	106.511	0	106.511	1	106.511	0	816.02	27.1875
106.517	0	106.517	0	106.517	1	106.517	0	106.516	1	816.103	5.01786
106.523	0	106.523	0	106.523	0	106.523	0	106.522	1	816.97	6.05
106.529	2	106.529	0	106.529	0	106.529	0	106.528	0	818.707	8.0625
106.535	0	106.535	0	106.535	0	106.535	1	106.534	0	820.868	6.44643
106.54	0	106.541	0	106.541	0	106.54	0	106.54	0	825.717	5.125
106.546	0	106.546	0	106.547	1	106.546	2	106.546	1	827.086	6.01389
106.552	0	106.552	0	106.552	0	106.552	0	106.552	0	827.185	8.10227
106.558	0	106.558	0	106.558	6	106.558	2	106.558	0	827.432	6.01389
106.564	1	106.564	0	106.564	5	106.564	3	106.564	0	829.361	5.025
106.57	1	106.57	1	106.57	1	106.57	1	106.57	0	830.387	5.125
106.576	1	106.576	1	106.576	2	106.576	2	106.576	0	831.573	6.01786
106.582	0	106.582	0	106.582	6	106.582	0	106.582	7	831.755	5.08333
106.588	0	106.588	0	106.588	3	106.588	2	106.587	3	836.105	6.0625
106.594	5	106.594	0	106.594	0	106.594	4	106.593	1	836.718	9.04167
106.6	4	106.6	0	106.6	1	106.6	2	106.599	0	837.662	6
106.606	0	106.606	0	106.606	0	106.606	0	106.605	0	838.01	9.04167
106.611	0	106.612	0	106.612	0	106.612	1	106.611	0	840.732	8.28409
106.617	0	106.618	0	106.618	0	106.617	11	106.617	2	842.443	8.08654
106.623	4	106.623	0	106.623	0	106.623	10	106.623	0	842.509	7.16071
106.629	3	106.629	0	106.629	0	106.629	5	106.629	0	845.572	7.05
106.635	2	106.635	0	106.635	0	106.635	1	106.635	0	846.388	6
106.641	0	106.641	0	106.641	3	106.641	0	106.641	0	848.155	5
106.647	0	106.647	0	106.647	7	106.647	0	106.647	0	848.77	5.225
106.653	0	106.653	0	106.653	1	106.653	0	106.653	2	849.607	5
106.659	0	106.659	0	106.659	3	106.659	1	106.658	1	849.891	6.0625
106.665	0	106.665	0	106.665	4	106.665	0	106.664	0	850.81	8.2
106.671	0	106.671	0	106.671	1	106.671	2	106.67	0	853.568	8.10227
106.677	0	106.677	0	106.677	0	106.677	9	106.676	0	853.769	5.08333
106.682	0	106.683	0	106.683	2	106.683	3	106.682	0	854.001	10.45
106.688	0	106.689	0	106.689	3	106.688	1	106.688	0	856.449	22.0227
106.694	0	106.694	0	106.694	4	106.694	0	106.694	0	857.237	5
106.7	0	106.7	0	106.7	8	106.7	2	106.7	0	857.489	8.01136
106.706	1	106.706	0	106.706	4	106.706	2	106.706	1	863.538	8.04167
106.712	0	106.712	0	106.712	8	106.712	3	106.712	3	864.889	7.125
106.718	0	106.718	0	106.718	0	106.718	3	106.718	1	871.906	7
106.724	0	106.724	1	106.724	5	106.724	2	106.724	0	872.16	6.01389
106.73	0	106.73	0	106.73	2	106.73	0	106.729	0	872.921	6.01389
106.736	0	106.736	0	106.736	1	106.736	2	106.735	1	874.885	5.025
106.742	0	106.742	6	106.742	11	106.742	5	106.741	3	876.495	8.2
106.748	0	106.748	1	106.748	9	106.748	2	106.747	0	877.513	5.08333
106.753	2	106.754	0	106.754	5	106.754	3	106.753	0	880.553	7.01136
106.759	0	106.76	0	106.76	1	106.759	1	106.759	0	881.018	5.01786
106.765	1	106.765	0	106.765	0	106.765	0	106.765	3	882.934	5.08333
106.771	4	106.771	0	106.771	0	106.771	5	106.771	3	885.31	7.375
106.777	2	106.777	0	106.777	0	106.777	2	106.777	4	886.495	6.0625
106.783	0	106.783	0	106.783	0	106.783	0	106.783	1	886.76	7.08333
106.789	0	106.789	0	106.789	0	106.789	0	106.789	4	889.26	7.01136
106.795	0	106.795	2	106.795	2	106.795	0	106.794	5	891.43	5.025
106.801	0	106.801	1	106.801	1	106.801	0	106.8	0	894.203	6.0625
106.807	0	106.807	0	106.807	1	106.807	0	106.806	0	896.705	8.05
106.813	0	106.813	0	106.813	0	106.813	0	106.812	0	897.374	6.01389
106.819	0	106.819	5	106.819	0	106.819	1	106.818	0	897.735	8.05
106.824	0	106.825	6	106.825	0	106.825	1	106.824	1	898.593	5.08333
106.83	0	106.831	0	106.831	2	106.83	0	106.83	0	909.475	8.25
106.836	0	106.836	0	106.837	3	106.836	0	106.836	1	912.745	7.0625
106.842	0	106.842	1	106.842	3	106.842	0	106.842	0	913.333	6.01786
106.848	0	106.848	0	106.848	0	106.848	4	106.848	0	914.06	7.0625
106.854	0	106.854	0	106.854	0	106.854	7	106.854	0	915.602	54.005
106.86	0	106.86	0	106.86	0	106.86	5	106.86	1	916.824	5.625
106.866	0	106.866	0	106.866	0	106.866	3	106.865	0	919.679	5
106.872	1	106.872	0	106.872	0	106.872	0	106.871	1	922.565	6.08333
106.878	1	106.878	0	106.878	1	106.878	0	106.877	1	923.154	5.225
106.884	2	106.884	0	106.884	8	106.884	0	106.883	3	923.818	11.0417
106.89	0	106.89	0	106.89	9	106.89	0	106.889	5	924.028	6.08333
106.895	0	106.896	0	106.896	4	106.896	2	106.895	2	924.192	6.75
106.901	0	106.902	0	106.902	0	106.901	3	106.901	0	925.295	6.125
106.907	0	106.907	1	106.907	0	106.907	5	106.907	0	925.874	7.0625
106.913	0	106.913	0	106.913	0	106.913	0	106.913	2	926.135	5.025
106.919	0	106.919	0	106.919	0	106.919	2	106.919	0	928.289	5.625
106.925	0	106.925	0	106.925	1	106.925	0	106.925	0	931.403	6.33333
106.931	0	106.931	0	106.931	0	106.931	2	106.931	0	934.398	5.01786
106.937	0	106.937	0	106.937	3	106.937	3	106.937	0	935.449	6.125
106.943	3	106.943	0	106.943	2	106.943	1	106.942	0	935.992	7.0625
106.949	3	106.949	0	106.949	0	106.949	0	106.948	1	939.85	7.25
106.955	0	106.955	0	106.955	5	106.955	1	106.954	4	941.784	12.0083
106.961	0	106.961	0	106.961	4	106.961	1	106.96	10	948.334	10.1429
106.967	2	106.967	0	106.967	0	106.967	0	106.966	8	948.546	7
106.972	1	106.973	0	106.973	1	106.973	0	106.972	1	951.565	5.08333
106.978	0	106.979	0	106.979	3	106.978	0	106.978	0	951.865	5.01786
106.984	0	106.984	0	106.984	5	106.984	0	106.984	0	953.297	5.08333
106.99	0	106.99	1	106.99	6	106.99	3	106.99	0	957.085	7
106.996	0	106.996	5	106.996	0	106.996	2	106.996	0	958.364	5.33333
107.002	2	107.002	0	107.002	2	107.002	9	107.002	0	961.076	5
107.008	1	107.008	0	107.008	1	107.008	8	107.008	0	962.782	5
107.014	0	107.014	2	107.014	3	107.014	2	107.014	0	963.937	8.16667
107.02	0	107.02	0	107.02	0	107.02	0	107.019	0	964.471	5.08333
107.026	0	107.026	0	107.026	0	107.026	0	107.025	0	965.891	5.225
107.032	0	107.032	4	107.032	0	107.032	2	107.031	1	967.773	5.375
107.038	2	107.038	1	107.038	0	107.038	3	107.037	0	971.956	6.0625
107.044	0	107.044	1	107.044	1	107.044	0	107.043	0	972.296	6.25
107.049	0	107.05	0	107.05	1	107.05	0	107.049	0	974.369	5.5
107.055	0	107.056	3	107.056	1	107.055	2	107.055	0	974.583	8.10227
107.061	0	107.061	1	107.062	0	107.061	0	107.061	0	975.279	6.01786
107.067	0	107.067	0	107.067	0	107.067	0	107.067	0	977.357	5.0625
107.073	0	107.073	0	107.073	0	107.073	7	107.073	1	978.324	7.01786
107.079	0	107.079	0	107.079	4	107.079	3	107.079	0	979.471	8.0625
107.085	0	107.085	0	107.085	5	107.085	0	107.085	0	979.686	7.10227
107.091	0	107.091	0	107.091	0	107.091	0	107.091	0	980.78	7.2
107.097	0	107.097	3	107.097	3	107.097	0	107.097	0	985.072	5.01786
107.103	0	107.103	1	107.103	5	107.103	2	107.103	0	989.319	7.01136
107.109	0	107.109	0	107.109	4	107.109	0	107.108	0	990.004	5.08333
107.115	0	107.115	0	107.115	1	107.115	0	107.114	1	996.629	6
107.121	0	107.121	0	107.121	1	107.121	4	107.12	0	997.714	5
107.127	3	107.127	0	107.127	3	107.127	0	107.126	0	998.673	10.2404
107.132	3	107.133	0	107.133	4	107.133	0	107.132	0	1004.56	7.05
107.138	2	107.139	1	107.139	0	107.138	2	107.138	0	1010.47	8.04167
107.144	2	107.144	3	107.144	8	107.144	0	107.144	0	1012.44	5
107.15	0	107.15	1	107.15	7	107.15	2	107.15	0	1013.01	5.01786
107.156	4	107.156	0	107.156	1	107.156	1	107.156	0	1014.3	6.225
107.162	4	107.162	0	107.162	0	107.162	3	107.162	2	1015.54	5.125
107.168	0	107.168	0	107.168	1	107.168	1	107.168	2	1017.28	8.00961
107.174	0	107.174	0	107.174	1	107.174	0	107.174	0	1019.34	9
107.18	0	107.18	4	107.18	1	107.18	3	107.18	0	1021.7	7.05
107.186	0	107.186	1	107.186	1	107.186	7	107.186	0	1022.71	7.2
107.192	0	107.192	0	107.192	2	107.192	3	107.191	0	1023.16	5.125
107.198	0	107.198	0	107.198	0	107.198	1	107.197	0	1023.33	6.0625
107.204	0	107.204	0	107.204	1	107.204	0	107.203	0	1025	6.16071
107.21	0	107.21	0	107.21	0	107.21	1	107.209	0	1027.15	6.08333
107.216	1	107.216	0	107.216	0	107.216	4	107.215	0	1028.27	5.025
107.221	0	107.222	0	107.222	2	107.222	0	107.221	0	1031.89	12.05
107.227	0	107.228	0	107.228	1	107.227	0	107.227	4	1034.47	5.01786
107.233	0	107.234	0	107.234	3	107.233	2	107.233	2	1034.83	8.04167
107.239	0	107.239	3	107.239	0	107.239	3	107.239	0	1035.54	7.01136
107.245	0	107.245	1	107.245	5	107.245	6	107.245	0	1036.75	6.25
107.251	2	107.251	0	107.251	4	107.251	2	107.251	1	1037.47	10.0114
107.257	3	107.257	0	107.257	13	107.257	0	107.257	0	1038.91	10.3214
107.263	2	107.263	0	107.263	8	107.263	0	107.263	0	1039.93	7.2
107.269	0	107.269	0	107.269	11	107.269	0	107.269	0	1040.07	12.4712
107.275	0	107.275	0	107.275	3	107.275	1	107.275	0	1040.27	6.375
107.281	0	107.281	0	107.281	2	107.281	3	107.28	0	1040.87	5.01786
107.287	0	107.287	0	107.287	6	107.287	0	107.286	0	1041.96	5.33333
107.293	0	107.293	0	107.293	0	107.293	0	107.292	2	1043.69	7.04167
107.299	0	107.299	0	107.299	0	107.299	0	107.298	0	1044.42	5.33333
107.305	4	107.305	0	107.305	1	107.305	1	107.304	1	1048.11	7.34722
107.31	3	107.311	0	107.311	1	107.311	1	107.31	0	1049.14	6
107.316	0	107.317	0	107.317	0	107.316	0	107.316	0	1049.55	6.0625
107.322	0	107.322	0	107.323	2	107.322	0	107.322	1	1049.81	6.25
107.328	0	107.328	0	107.328	0	107.328	0	107.328	0	1051.35	6.0625
107.334	0	107.334	0	107.334	0	107.334	3	107.334	2	1051.86	6.16071
107.34	0	107.34	0	107.34	3	107.34	5	107.34	0	1054.75	5.08333
107.346	1	107.346	0	107.346	1	107.346	3	107.346	0	1055.09	7.01389
107.352	0	107.352	0	107.352	1	107.352	0	107.352	0	1056.11	5
107.358	3	107.358	0	107.358	0	107.358	2	107.358	5	1062.08	5.01786
107.364	3	107.364	0	107.364	0	107.364	6	107.364	3	1063.99	8.25
107.37	1	107.37	0	107.37	0	107.37	1	107.369	0	1067.37	8.01136
107.376	1	107.376	3	107.376	0	107.376	0	107.375	0	1071.62	8.68056
107.382	0	107.382	5	107.382	1	107.382	0	107.381	2	1071.84	5.01786
107.388	0	107.388	2	107.388	2	107.388	1	107.387	0	1073.8	7
107.394	3	107.394	0	107.394	0	107.394	2	107.393	0	1074.68	6.01389
107.4	1	107.4	0	107.4	1	107.4	0	107.399	0	1074.79	5
107.405	0	107.406	0	107.406	8	107.405	0	107.405	2	1076.78	5.225
107.411	0	107.412	0	107.412	5	107.411	0	107.411	0	1078.65	7.0625
107.417	0	107.417	0	107.417	4	107.417	4	107.417	0	1080.86	6.08333
107.423	0	107.423	0	107.423	2	107.423	1	107.423	0	1082.99	6.01389
107.429	0	107.429	0	107.429	0	107.429	2	107.429	0	1083.07	6.16071
107.435	0	107.435	1	107.435	2	107.435	2	107.435	0	1092.68	12.075
107.441	4	107.441	6	107.441	1	107.441	0	107.441	0	1093.37	6.025
107.447	6	107.447	0	107.447	0	107.447	0	107.447	0	1094.73	8.10227
107.453	0	107.453	0	107.453	0	107.453	0	107.453	2	1095.94	5.01786
107.459	2	107.459	0	107.459	8	107.459	0	107.459	1	1097.75	5.225
107.465	0	107.465	7	107.465	4	107.465	2	107.464	0	1099.62	7.01389
107.471	0	107.471	9	107.471	0	107.471	6	107.47	0	1100.18	5.08333
107.477	0	107.477	3	107.477	0	107.477	1	107.476	0	1101.96	5.0625
107.483	0	107.483	1	107.483	0	107.483	0	107.482	1	1102.23	7.01136
107.489	0	107.489	0	107.489	0	107.489	6	107.488	4	1103.46	5.025
107.494	0	107.495	2	107.495	0	107.495	6	107.494	6	1103.67	5.01786
107.5	0	107.501	4	107.501	1	107.5	0	107.5	0	1104	5
107.506	0	107.507	0	107.507	1	107.506	1	107.506	5	1104.07	5.125
107.512	0	107.512	0	107.512	0	107.512	0	107.512	4	1107.54	5.01786
107.518	1	107.518	0	107.518	0	107.518	0	107.518	0	1107.75	6.0625
107.524	4	107.524	3	107.524	0	107.524	3	107.524	0	1108.44	5
107.53	3	107.53	6	107.53	0	107.53	2	107.53	0	1110.3	5.625
107.536	0	107.536	1	107.536	0	107.536	1	107.536	0	1114.26	5
107.542	0	107.542	0	107.542	1	107.542	1	107.542	0	1115.05	6.25
107.548	0	107.548	0	107.548	0	107.548	0	107.547	0	1115.33	7.01786
107.554	0	107.554	0	107.554	9	107.554	0	107.553	2	1115.58	6.125
107.56	0	107.56	2	107.56	6	107.56	6	107.559	4	1117.19	5.01786
107.566	0	107.566	2	107.566	1	107.566	10	107.565	0	1119.39	6
107.572	0	107.572	0	107.572	4	107.572	0	107.571	0	1121.17	5.33333
107.578	0	107.578	0	107.578	1	107.578	1	107.577	0	1128.74	10.4712
107.584	0	107.584	0	107.584	0	107.584	3	107.583	0	1129.72	5.025
107.59	0	107.59	0	107.59	6	107.59	1	107.589	0	1132.34	5.0625
107.595	0	107.596	0	107.596	7	107.596	0	107.595	0	1134.33	7.05
107.601	0	107.602	0	107.602	0	107.601	1	107.601	0	1135.99	5.0625
107.607	5	107.607	0	107.608	4	107.607	0	107.607	0	1137.8	6.16071
107.613	2	107.613	0	107.613	6	107.613	0	107.613	0	1139.67	9.8
107.619	0	107.619	0	107.619	1	107.619	0	107.619	0	1143.09	7
107.625	1	107.625	0	107.625	0	107.625	2	107.625	2	1148.09	5.08333
107.631	0	107.631	0	107.631	0	107.631	0	107.631	1	1154.56	9.28409
107.637	0	107.637	0	107.637	0	107.637	1	107.637	0	1155.17	5.33333
107.643	0	107.643	0	107.643	0	107.643	6	107.643	4	1156.89	5.04167
107.649	0	107.649	1	107.649	2	107.649	2	107.648	3	1157.56	5.01786
107.655	0	107.655	0	107.655	1	107.655	0	107.654	0	1158.57	7.025
107.661	0	107.661	0	107.661	0	107.661	1	107.66	1	1161.67	7
107.667	0	107.667	0	107.667	2	107.667	0	107.666	0	1163.41	7
107.673	0	107.673	5	107.673	2	107.673	0	107.672	0	1163.59	5.225
107.679	0	107.679	1	107.679	4	107.679	1	107.678	0	1164.29	8.5625
107.685	0	107.685	0	107.685	0	107.685	4	107.684	0	1165.28	5.33333
107.691	0	107.691	1	107.691	0	107.691	1	107.69	7	1165.41	21
107.697	0	107.697	1	107.697	2	107.697	1	107.696	4	1165.76	8.44643
107.702	0	107.703	0	107.703	6	107.703	1	107.702	0	1167.32	6.01389
107.708	0	107.709	0	107.709	0	107.708	0	107.708	0	1167.67	8.01786
107.714	0	107.714	0	107.715	0	107.714	0	107.714	0	1170.91	7.44643
107.72	0	107.72	0	107.72	2	107.72	0	107.72	0	1171.77	6
107.726	1	107.726	0	107.726	5	107.726	0	107.726	0	1173.38	9.25
107.732	3	107.732	0	107.732	2	107.732	0	107.732	0	1174.38	6.025
107.738	0	107.738	0	107.738	0	107.738	1	107.738	0	1175.75	5.01786
107.744	0	107.744	0	107.744	4	107.744	0	107.744	0	1178.35	5.08333
107.75	0	107.75	0	107.75	2	107.75	0	107.75	5	1179	6.125
107.756	0	107.756	1	107.756	0	107.756	2	107.755	0	1185.45	6.0625
107.762	0	107.762	2	107.762	0	107.762	2	107.761	1	1189.32	5.01786
107.768	0	107.768	0	107.768	0	107.768	0	107.767	1	1189.9	9.03571
107.774	0	107.774	0	107.774	0	107.774	2	107.773	9	1190.67	6.01389
107.78	0	107.78	0	107.78	0	107.78	1	107.779	7	1191.04	7.01136
107.786	0	107.786	0	107.786	2	107.786	0	107.785	0	1192.03	5.08333
107.792	0	107.792	0	107.792	0	107.792	4	107.791	1	1192.7	5
107.797	0	107.798	0	107.798	2	107.798	1	107.797	0	1197.64	12.4712
107.803	0	107.804	0	107.804	9	107.803	3	107.803	0	1201.4	5.225
107.809	0	107.81	0	107.81	3	107.809	5	107.809	0	1205.16	5.08333
107.815	0	107.816	0	107.816	2	107.815	1	107.815	1	1205.6	5.16071
107.821	0	107.822	0	107.822	2	107.821	1	107.821	1	1210.39	8.01136
107.827	0	107.827	0	107.827	0	107.827	1	107.827	0	1210.49	6
107.833	0	107.833	0	107.833	1	107.833	1	107.833	0	1211.21	7.125
107.839	0	107.839	0	107.839	1	107.839	1	107.839	0	1211.51	6.125
107.845	0	107.845	0	107.845	1	107.845	0	107.845	2	1212.05	5.01786
107.851	0	107.851	0	107.851	0	107.851	0	107.851	0	1217.28	6.01389
107.857	0	107.857	0	107.857	0	107.857	0	107.857	1	1224.02	7.125
107.863	0	107.863	0	107.863	0	107.863	0	107.863	0	1226.19	5.01786
107.869	0	107.869	0	107.869	2	107.869	0	107.868	0	1227.09	7.0625
107.875	2	107.875	0	107.875	4	107.875	0	107.874	0	1229.16	6.01389
107.881	1	107.881	0	107.881	3	107.881	0	107.88	0	1229.89	5.625
107.887	6	107.887	1	107.887	1	107.887	0	107.886	0	1231.93	6.0625
107.893	3	107.893	5	107.893	0	107.893	0	107.892	0	1235.03	5.16071
107.899	0	107.899	1	107.899	0	107.899	2	107.898	0	1236.78	5.0625
107.905	0	107.905	0	107.905	1	107.905	1	107.904	0	1239.58	6.08333
107.91	0	107.911	0	107.911	1	107.911	3	107.91	0	1240.53	5.01786
107.916	0	107.917	1	107.917	1	107.917	0	107.916	0	1243.44	16.225
107.922	0	107.923	0	107.923	3	107.922	0	107.922	0	1246.38	5.225
107.928	1	107.928	0	107.929	1	107.928	0	107.928	0	1248.91	6.025
107.934	0	107.934	0	107.934	2	107.934	0	107.934	0	1250.01	7.34722
107.94	0	107.94	2	107.941	0	107.94	0	107.94	0	1253.7	7.33333
107.946	0	107.946	2	107.946	0	107.946	0	107.946	0	1259.08	7.01389
107.952	0	107.952	0	107.952	1	107.952	0	107.952	0	1260.28	5
107.958	0	107.958	0	107.958	0	107.958	0	107.958	3	1262.92	8.10227
107.964	0	107.964	0	107.964	2	107.964	2	107.964	0	1263.67	6.01389
107.97	0	107.97	0	107.97	0	107.97	3	107.97	3	1263.92	10
107.976	0	107.976	0	107.976	4	107.976	1	107.976	1	1264.63	5.16071
107.982	0	107.982	0	107.982	5	107.982	0	107.982	4	1264.76	7.34722
107.988	0	107.988	0	107.988	2	107.988	0	107.988	2	1266.1	6.08333
107.994	3	107.994	0	107.994	0	107.994	0	107.993	3	1270.36	7.44643
108	3	108	0	108	0	108	0	107.999	4	1272.06	5.0625
108.006	0	108.006	0	108.006	0	108.006	4	108.005	0	1273.72	6.75
108.012	1	108.012	0	108.012	0	108.012	2	108.011	3	1274.67	5.08333
108.018	0	108.018	0	108.018	3	108.018	1	108.017	1	1279.22	5.0625
108.024	0	108.024	0	108.024	3	108.024	1	108.023	0	1279.31	5.125
108.03	0	108.03	0	108.03	0	108.03	1	108.029	3	1279.98	5.01786
108.035	0	108.036	0	108.036	0	108.036	0	108.035	0	1280.45	6.01136
108.041	2	108.042	0	108.042	0	108.041	0	108.041	0	1282.51	6.225
108.047	2	108.048	0	108.048	0	108.047	0	108.047	0	1283.42	5.16071
108.053	0	108.053	0	108.054	0	108.053	0	108.053	0	1284.02	6.33333
108.059	1	108.059	0	108.059	0	108.059	1	108.059	2	1287.42	5.08333
108.065	0	108.065	0	108.066	0	108.065	1	108.065	0	1290.49	9.00833
108.071	2	108.071	1	108.071	1	108.071	0	108.071	0	1292.09	6.25
108.077	0	108.077	2	108.077	0	108.077	0	108.077	0	1292.77	9.625
108.083	0	108.083	0	108.083	0	108.083	1	108.083	0	1293.91	18.4712
108.089	0	108.089	0	108.089	0	108.089	0	108.089	0	1296.34	6.01389
108.095	0	108.095	0	108.095	4	108.095	0	108.095	0	1297.21	7.00962
108.101	0	108.101	0	108.101	9	108.101	0	108.101	0	1299.49	8.625
108.107	0	108.107	0	108.107	5	108.107	1	108.107	0	1302.41	8.2
108.113	0	108.113	1	108.113	2	108.113	2	108.113	0	1306.22	5.08333
108.119	0	108.119	0	108.119	0	108.119	0	108.118	0	1306.96	5.01786
108.125	0	108.125	0	108.125	6	108.125	2	108.124	0	1308.24	5.01786
108.131	0	108.131	0	108.131	5	108.131	4	108.13	0	1312.08	5
108.137	0	108.137	0	108.137	5	108.137	0	108.136	0	1312.68	6.01389
108.143	0	108.143	0	108.143	8	108.143	0	108.142	1	1313.03	8
108.149	0	108.149	0	108.149	1	108.149	0	108.148	3	1313.18	11
108.155	0	108.155	0	108.155	0	108.155	0	108.154	2	1314.1	6.625
108.161	3	108.161	0	108.161	0	108.161	1	108.16	0	1315.11	5.01786
108.167	0	108.167	0	108.167	0	108.167	5	108.166	2	1318.12	5.01786
108.172	0	108.173	0	108.173	0	108.173	4	108.172	1	1319.85	7.01786
108.178	0	108.179	0	108.179	0	108.178	5	108.178	0	1323.62	5.0625
108.184	3	108.185	0	108.185	0	108.184	0	108.184	1	1326.27	6.0625
108.19	1	108.191	0	108.191	3	108.19	0	108.19	1	1330.55	5.225
108.196	0	108.197	0	108.197	7	108.196	0	108.196	2	1332.14	5
108.202	0	108.202	0	108.203	2	108.202	3	108.202	1	1335.96	6
108.208	0	108.208	1	108.208	9	108.208	9	108.208	0	1336.09	7.10227
108.214	3	108.214	1	108.214	0	108.214	8	108.214	0	1342.21	8.125
108.22	4	108.22	0	108.22	3	108.22	3	108.22	9	1343.76	9.16667
108.226	0	108.226	1	108.226	1	108.226	0	108.226	2	1343.83	6.0625
108.232	0	108.232	0	108.232	0	108.232	0	108.232	0	1347	5.01786
108.238	0	108.238	0	108.238	1	108.238	1	108.238	0	1347.27	6
108.244	0	108.244	0	108.244	5	108.244	1	108.244	0	1347.49	5.625
108.25	0	108.25	0	108.25	7	108.25	0	108.25	0	1351.34	6.44643
108.256	3	108.256	0	108.256	3	108.256	0	108.256	1	1352.68	6.01389
108.262	3	108.262	0	108.262	0	108.262	0	108.261	3	1353.5	11.2
108.268	1	108.268	0	108.268	0	108.268	0	108.267	2	1355.19	5.01786
108.274	0	108.274	0	108.274	2	108.274	0	108.273	2	1355.48	6.0625
108.28	3	108.28	0	108.28	2	108.28	3	108.279	0	1356.24	5.125
108.286	0	108.286	0	108.286	1	108.286	0	108.285	5	1356.65	6.16071
108.292	0	108.292	0	108.292	1	108.292	0	108.291	2	1357.95	7.05
108.298	0	108.298	0	108.298	3	108.298	0	108.297	1	1360.38	7
108.304	0	108.304	0	108.304	2	108.304	4	108.303	0	1360.68	7.05
108.31	0	108.31	0	108.31	6	108.31	0	108.309	0	1361.51	6.44643
108.316	0	108.316	0	108.316	4	108.316	0	108.315	0	1361.84	5.01786
108.322	0	108.322	0	108.322	0	108.322	0	108.321	1	1367.47	9.16667
108.328	0	108.328	0	108.328	0	108.328	0	108.327	0	1369.57	7.125
108.333	0	108.334	0	108.334	0	108.334	3	108.333	0	1378.78	7.05
108.339	0	108.34	0	108.34	0	108.339	2	108.339	1	1379.29	7.0625
108.345	0	108.346	0	108.346	1	108.345	4	108.345	3	1379.8	5.01786
108.351	0	108.351	0	108.352	0	108.351	1	108.351	0	1380.5	6.0625
108.357	1	108.357	0	108.357	0	108.357	0	108.357	0	1381.91	6.08333
108.363	0	108.363	3	108.363	0	108.363	1	108.363	0	1382.14	9.34722
108.369	0	108.369	0	108.369	3	108.369	5	108.369	1	1385.89	6.01389
108.375	2	108.375	0	108.375	6	108.375	6	108.375	0	1398.1	6.01786
108.381	1	108.381	0	108.381	0	108.381	2	108.381	4	1402.34	5.225
108.387	0	108.387	0	108.387	0	108.387	0	108.387	1	1402.49	10.075
108.393	0	108.393	0	108.393	0	108.393	0	108.393	0	1407.62	5.01786
108.399	0	108.399	0	108.399	1	108.399	0	108.399	4	1408.22	6.01786
108.405	0	108.405	0	108.405	1	108.405	0	108.405	0	1409.9	5.125
108.411	1	108.411	0	108.411	5	108.411	2	108.411	0	1411.28	5.08333
108.417	1	108.417	3	108.417	1	108.417	1	108.416	0	1417.65	6
108.423	0	108.423	6	108.423	2	108.423	0	108.422	0	1418.58	5.225
108.429	0	108.429	3	108.429	3	108.429	0	108.428	0	1419.09	5.08333
108.435	0	108.435	0	108.435	6	108.435	1	108.434	0	1424.84	5
108.441	0	108.441	0	108.441	4	108.441	6	108.44	2	1425.25	5.16071
108.447	2	108.447	3	108.447	4	108.447	0	108.446	0	1427	6.625
108.453	2	108.453	3	108.453	10	108.453	0	108.452	0	1427.78	5.04167
108.459	0	108.459	0	108.459	5	108.459	2	108.458	0	1428.45	8.08333
108.465	0	108.465	3	108.465	1	108.465	1	108.464	0	1430.25	6
108.471	4	108.471	4	108.471	1	108.471	0	108.47	0	1430.56	6.0625
108.477	3	108.477	0	108.477	1	108.477	1	108.476	0	1431.73	6
108.483	0	108.483	0	108.483	5	108.483	0	108.482	4	1434.11	10.0357
108.489	0	108.489	0	108.489	0	108.489	0	108.488	5	1437.73	7.125
108.494	0	108.495	0	108.495	1	108.495	0	108.494	0	1439.39	6.0625
108.5	0	108.501	0	108.501	1	108.501	1	108.5	0	1439.52	11.0662
108.506	0	108.507	0	108.507	4	108.506	2	108.506	2	1439.95	5
108.512	0	108.513	0	108.513	0	108.512	1	108.512	1	1440.38	9.16071
108.518	0	108.518	0	108.519	0	108.518	1	108.518	2	1442.15	9.10227
108.524	2	108.524	0	108.525	4	108.524	3	108.524	5	1444.76	5
108.53	0	108.53	0	108.53	1	108.53	2	108.53	0	1444.93	10.0865
108.536	0	108.536	0	108.536	0	108.536	3	108.536	2	1447.31	7.125
108.542	0	108.542	5	108.542	1	108.542	2	108.542	0	1450.51	5
108.548	1	108.548	6	108.548	3	108.548	1	108.548	0	1452.74	10.125
108.554	0	108.554	2	108.554	0	108.554	0	108.554	0	1459.36	6
108.56	1	108.56	2	108.56	2	108.56	0	108.56	2	1459.43	7.225
108.566	0	108.566	0	108.566	3	108.566	0	108.566	1	1460.54	9.10227
108.572	2	108.572	0	108.572	1	108.572	1	108.572	0	1461.27	7.01389
108.578	1	108.578	0	108.578	0	108.578	0	108.578	1	1462.16	5
108.584	0	108.584	0	108.584	0	108.584	0	108.584	0	1463.5	5.0625
108.59	0	108.59	2	108.59	3	108.59	5	108.59	5	1466.99	10.0417
108.596	0	108.596	5	108.596	5	108.596	1	108.596	6	1467.95	6.25
108.602	0	108.602	1	108.602	6	108.602	1	108.602	0	1468.63	5.16071
108.608	0	108.608	0	108.608	2	108.608	1	108.608	0	1470.59	7
108.614	0	108.614	0	108.614	0	108.614	2	108.613	2	1481.38	23.7812
108.62	0	108.62	0	108.62	0	108.62	0	108.619	0	1482.87	5.33333
108.626	1	108.626	0	108.626	0	108.626	0	108.625	1	1485.45	7.01136
108.632	0	108.632	0	108.632	2	108.632	0	108.631	2	1485.87	7.0625
108.638	0	108.638	0	108.638	3	108.638	0	108.637	0	1487.48	5.16071
108.644	0	108.644	0	108.644	1	108.644	0	108.643	0	1487.88	6.33333
108.65	0	108.65	0	108.65	0	108.65	0	108.649	1	1490.95	5
108.656	0	108.656	1	108.656	0	108.656	4	108.655	2	1494.67	6.05
108.662	0	108.662	3	108.662	3	108.662	3	108.661	0	1497.08	5.01389
108.668	0	108.668	2	108.668	5	108.668	0	108.667	0	1497.93	5
108.674	0	108.674	0	108.674	2	108.674	0	108.673	0	1503.96	6
108.68	0	108.68	0	108.68	2	108.68	4	108.679	0	1506.52	9.04167
108.685	0	108.686	4	108.686	0	108.686	3	108.685	1	1507.5	6.01389
108.691	0	108.692	1	108.692	0	108.692	0	108.691	0	1509.37	6.01389
108.697	0	108.698	0	108.698	0	108.697	0	108.697	0	1512.97	7.01389
108.703	0	108.704	0	108.704	0	108.703	0	108.703	0	1515.29	9.55682
108.709	4	108.71	2	108.71	0	108.709	3	108.709	0	1517.81	8.0625
108.715	1	108.715	1	108.716	1	108.715	1	108.715	0	1518.17	6.125
108.721	0	108.721	0	108.722	0	108.721	1	108.721	0	1519.17	5.025
108.727	1	108.727	0	108.727	0	108.727	2	108.727	0	1525.59	7.16071
108.733	3	108.733	3	108.733	1	108.733	2	108.733	1	1526.35	5.01389
108.739	1	108.739	1	108.739	2	108.739	2	108.739	0	1529.64	6
108.745	0	108.745	0	108.745	5	108.745	0	108.745	0	1530.2	9.075
108.751	0	108.751	0	108.751	1	108.751	1	108.751	0	1530.69	6.125
108.757	0	108.757	0	108.757	0	108.757	3	108.757	1	1534.21	5
108.763	0	108.763	0	108.763	4	108.763	1	108.763	0	1538.57	11.0278
108.769	1	108.769	0	108.769	4	108.769	0	108.769	6	1542.11	6.225
108.775	0	108.775	0	108.775	0	108.775	0	108.775	6	1552.24	6.0625
108.781	0	108.781	0	108.781	2	108.781	0	108.781	0	1555.03	5
108.787	0	108.787	0	108.787	4	108.787	0	108.787	0	1561.04	6.625
108.793	0	108.793	0	108.793	1	108.793	2	108.793	0	1561.93	8
108.799	0	108.799	0	108.799	0	108.799	5	108.799	0	1563.27	5.16071
108.805	0	108.805	1	108.805	0	108.805	0	108.805	0	1564.26	5
108.811	0	108.811	2	108.811	2	108.811	0	108.811	0	1564.47	6.125
108.817	0	108.817	0	108.817	1	108.817	0	108.817	0	1565.78	8
108.823	0	108.823	2	108.823	2	108.823	6	108.823	0	1566.89	6.0625
108.829	0	108.829	0	108.829	0	108.829	3	108.828	0	1570.5	6.44643
108.835	1	108.835	1	108.835	0	108.835	1	108.834	0	1571.75	5.0625
108.841	1	108.841	0	108.841	0	108.841	0	108.84	0	1571.93	5.01389
108.847	0	108.847	0	108.847	1	108.847	0	108.846	0	1572.36	11.0083
108.853	3	108.853	0	108.853	4	108.853	0	108.852	0	1573.91	5.08333
108.859	5	108.859	0	108.859	3	108.859	0	108.858	4	1574.16	7
108.865	2	108.865	2	108.865	0	108.865	2	108.864	5	1577.77	5.01786
108.871	3	108.871	0	108.871	3	108.871	5	108.87	4	1577.95	6.0625
108.877	0	108.877	4	108.877	0	108.877	0	108.876	0	1578.05	6
108.883	0	108.883	1	108.883	0	108.883	0	108.882	1	1580.14	7
108.889	0	108.889	0	108.889	0	108.889	1	108.888	2	1580.57	6
108.894	5	108.895	0	108.895	0	108.895	0	108.894	0	1581.73	6.16071
108.9	0	108.901	0	108.901	0	108.901	0	108.9	0	1589.81	7.01389
108.906	0	108.907	0	108.907	1	108.906	0	108.906	5	1591.59	5
108.912	0	108.913	0	108.913	0	108.912	1	108.912	3	1591.98	6.0625
108.918	1	108.919	0	108.919	3	108.918	1	108.918	0	1592.4	5.16071
108.924	4	108.925	1	108.925	1	108.924	0	108.924	0	1599.22	5.5
108.93	1	108.93	3	108.931	0	108.93	1	108.93	0	1600.97	5
108.936	0	108.936	3	108.937	0	108.936	0	108.936	0	1604.66	7.05
108.942	0	108.942	0	108.942	3	108.942	2	108.942	0	1605.08	7.125
108.948	0	108.948	2	108.948	7	108.948	2	108.948	2	1605.35	5
108.954	0	108.954	0	108.954	0	108.954	1	108.954	1	1609.64	5.375
108.96	1	108.96	0	108.96	0	108.96	4	108.96	2	1609.95	7.01136
108.966	1	108.966	0	108.966	1	108.966	4	108.966	0	1615.44	8.10227
108.972	0	108.972	4	108.972	5	108.972	4	108.972	0	1615.72	6.08333
108.978	0	108.978	1	108.978	6	108.978	4	108.978	0	1625.96	6.125
108.984	3	108.984	0	108.984	0	108.984	3	108.984	4	1629.36	7.01136
108.99	5	108.99	0	108.99	0	108.99	1	108.99	1	1630.03	10.2841
108.996	0	108.996	0	108.996	0	108.996	1	108.996	0	1631.55	5.025
109.002	0	109.002	0	109.002	2	109.002	1	109.002	0	1633.24	7.25
109.008	0	109.008	0	109.008	3	109.008	0	109.008	0	1641.96	8.34722
109.014	2	109.014	1	109.014	5	109.014	0	109.014	0	1643.7	5.01786
109.02	22	109.02	7	109.02	18	109.02	1	109.02	1	1647.9	6.16071
109.026	25	109.026	5	109.026	8	109.026	3	109.026	2	1649.07	11.0417
109.032	10	109.032	0	109.032	2	109.032	3	109.032	2	1651.52	6.44643
109.038	4	109.038	0	109.038	0	109.038	3	109.038	0	1654.62	5.04167
109.044	6	109.044	0	109.044	0	109.044	0	109.044	0	1657.31	6.16071
109.05	3	109.05	2	109.05	3	109.05	3	109.05	0	1658.71	7.34722
109.056	1	109.056	0	109.056	6	109.056	5	109.056	0	1659.74	5.01786
109.062	0	109.062	0	109.062	1	109.062	4	109.062	0	1663	18.1667
109.068	0	109.068	0	109.068	3	109.068	3	109.068	0	1663.66	10.075
109.074	4	109.074	1	109.074	4	109.074	4	109.074	0	1670.16	6.01389
109.08	7	109.08	1	109.08	0	109.08	0	109.079	0	1671.33	5.08333
109.086	119	109.086	0	109.086	0	109.086	0	109.085	9	1672.03	5.08333
109.092	379	109.092	2	109.092	15	109.092	0	109.091	31	1672.85	6.01786
109.098	507	109.098	6	109.098	24	109.098	0	109.097	42	1676.72	8.28409
109.104	430	109.104	11	109.104	24	109.104	0	109.103	32	1678.95	6.44643
109.11	297	109.11	4	109.11	27	109.11	0	109.109	20	1679.51	5
109.116	213	109.116	1	109.116	25	109.116	0	109.115	15	1683.26	49.1331
109.122	136	109.122	0	109.122	13	109.122	4	109.121	12	1683.41	10.05
109.128	94	109.128	0	109.128	3	109.128	11	109.127	9	1684.28	7.05
109.134	48	109.134	0	109.134	2	109.134	1	109.133	8	1686.66	5.025
109.14	15	109.14	0	109.14	2	109.14	0	109.139	0	1690.44	5.125
109.146	4	109.146	0	109.146	0	109.146	2	109.145	0	1694.99	5.01786
109.152	0	109.152	2	109.152	0	109.152	3	109.151	0	1697.71	5
109.158	9	109.158	3	109.158	4	109.158	0	109.157	1	1700.02	5
109.164	21	109.164	0	109.164	5	109.164	3	109.163	3	1700.18	7.25
109.17	23	109.17	0	109.17	6	109.17	0	109.169	3	1703.14	8.04167
109.176	13	109.176	0	109.176	0	109.176	5	109.175	0	1704.25	6.0625
109.182	13	109.182	0	109.182	0	109.182	5	109.181	0	1704.35	6
109.188	11	109.188	0	109.188	1	109.188	1	109.187	1	1705.58	7.08333
109.194	1	109.194	0	109.194	0	109.194	4	109.193	6	1705.69	7.01786
109.2	2	109.2	0	109.2	1	109.2	6	109.199	3	1714.65	9.16667
109.206	0	109.206	0	109.206	0	109.206	3	109.205	0	1722.01	10.0114
109.212	1	109.212	0	109.212	0	109.212	0	109.211	0	1734.39	5
109.218	0	109.218	0	109.218	1	109.218	0	109.217	0	1737.13	5
109.224	4	109.224	0	109.224	3	109.224	0	109.223	0	1737.38	5.225
109.23	11	109.23	0	109.23	2	109.23	0	109.229	3	1743.9	6.0625
109.236	9	109.236	0	109.236	3	109.236	0	109.235	3	1747.15	7.25
109.242	0	109.242	3	109.242	9	109.242	0	109.241	0	1749.42	7.33333
109.248	1	109.248	0	109.248	5	109.248	0	109.247	1	1749.73	5.225
109.254	2	109.254	1	109.254	1	109.254	0	109.253	0	1750.1	5
109.259	4	109.26	1	109.26	7	109.26	0	109.259	2	1752.85	5.125
109.265	3	109.266	0	109.266	5	109.266	0	109.265	1	1753.87	5.5
109.271	0	109.272	0	109.272	4	109.272	6	109.271	0	1754.49	5.01786
109.277	1	109.278	0	109.278	2	109.278	4	109.277	0	1762.8	8.28409
109.283	5	109.284	1	109.284	0	109.284	1	109.283	1	1764.51	5.33333
109.289	6	109.29	0	109.29	1	109.289	2	109.289	0	1766.14	6.01389
109.295	2	109.296	1	109.296	0	109.295	0	109.295	0	1769.96	12.0417
109.301	1	109.302	0	109.302	2	109.301	0	109.301	0	1770.54	5.125
109.307	2	109.308	0	109.308	3	109.307	0	109.307	0	1770.69	5.025
109.313	0	109.314	2	109.314	8	109.313	0	109.313	0	1771.46	5.225
109.319	0	109.32	3	109.32	0	109.319	2	109.319	0	1776.07	8.28409
109.325	2	109.326	3	109.326	2	109.325	0	109.325	1	1779.63	10.8
109.331	0	109.331	0	109.332	1	109.331	0	109.331	1	1785.84	6.025
109.337	0	109.337	0	109.338	0	109.337	0	109.337	0	1787.1	5.16071
109.343	0	109.343	0	109.344	0	109.343	0	109.343	0	1788.31	6.125
109.349	4	109.349	0	109.35	2	109.349	0	109.349	0	1790.41	5.225
109.355	3	109.355	0	109.355	1	109.355	0	109.355	0	1794.39	9.16071
109.361	0	109.361	0	109.361	2	109.361	0	109.361	0	1794.54	8.34722
109.367	2	109.367	0	109.367	0	109.367	0	109.367	2	1795.8	11.1838
109.373	3	109.373	0	109.373	3	109.373	0	109.373	2	1798.98	6.0625
109.379	0	109.379	0	109.379	0	109.379	2	109.379	0	1799.22	6
109.385	7	109.385	0	109.385	1	109.385	0	109.385	1	1800.66	7.0625
109.391	7	109.391	0	109.391	0	109.391	0	109.391	0	1802.43	5
109.397	1	109.397	0	109.397	1	109.397	0	109.397	0	1807.71	9.16667
109.403	0	109.403	0	109.403	0	109.403	0	109.403	0	1813.12	8.0625
109.409	1	109.409	0	109.409	0	109.409	0	109.409	1	1815.56	6.025
109.415	1	109.415	1	109.415	0	109.415	2	109.415	0	1815.93	6.0625
109.421	2	109.421	1	109.421	0	109.421	2	109.421	0	1817.53	5.625
109.427	3	109.427	0	109.427	5	109.427	2	109.427	1	1818.86	7.05
109.433	1	109.433	0	109.433	3	109.433	0	109.433	0	1820.11	7.10227
109.439	0	109.439	0	109.439	0	109.439	4	109.439	2	1820.55	6.33333
109.445	0	109.445	0	109.445	0	109.445	5	109.445	0	1821.3	6.08333
109.451	0	109.451	1	109.451	0	109.451	1	109.451	0	1822.92	6.44643
109.457	4	109.457	0	109.457	1	109.457	0	109.457	0	1823.55	7.05
109.463	1	109.463	0	109.463	3	109.463	0	109.463	0	1824.02	5.08333
109.469	0	109.469	0	109.469	0	109.469	1	109.469	0	1824.68	5.16071
109.475	0	109.475	0	109.475	2	109.475	4	109.475	4	1831.84	6.625
109.481	0	109.481	0	109.481	2	109.481	4	109.481	1	1835.75	8.34722
109.487	0	109.487	0	109.487	2	109.487	1	109.487	0	1836.98	8.00961
109.493	0	109.493	4	109.493	3	109.493	0	109.493	0	1839.85	6.25
109.499	0	109.499	2	109.499	4	109.499	0	109.499	3	1842.48	5.04167
109.505	0	109.505	0	109.505	4	109.505	0	109.505	0	1845.71	7.0625
109.511	0	109.511	0	109.511	4	109.511	2	109.511	0	1846.37	16.0083
109.517	0	109.517	0	109.517	7	109.517	5	109.517	0	1855.86	7.125
109.523	0	109.523	0	109.523	2	109.523	1	109.523	2	1857.46	5
109.529	0	109.529	0	109.529	2	109.529	3	109.529	0	1861.02	6.16071
109.535	0	109.535	0	109.535	3	109.535	1	109.535	0	1864.58	11.0417
109.541	0	109.541	0	109.541	0	109.541	0	109.541	0	1866.97	8.68056
109.547	0	109.547	0	109.547	1	109.547	0	109.547	0	1867.85	6.0625
109.553	0	109.553	0	109.553	0	109.553	2	109.553	0	1868.81	8.00961
109.559	0	109.559	0	109.559	1	109.559	10	109.559	0	1873.87	15
109.565	2	109.565	0	109.565	5	109.565	0	109.565	0	1878.48	8.25
109.571	2	109.571	0	109.571	6	109.571	2	109.571	2	1878.7	5.01786
109.577	0	109.577	0	109.577	5	109.577	0	109.577	2	1880.36	8.34722
109.583	0	109.583	0	109.583	4	109.583	1	109.583	0	1880.61	6.08333
109.589	1	109.589	3	109.589	4	109.589	1	109.589	0	1881.06	5.01786
109.595	0	109.595	1	109.595	2	109.595	1	109.595	1	1882.13	6.25
109.601	0	109.601	2	109.601	8	109.601	0	109.601	5	1882.71	7.33333
109.607	0	109.607	6	109.607	13	109.607	0	109.607	6	1884.67	5
109.613	3	109.613	1	109.613	2	109.613	0	109.613	0	1887.5	10.05
109.619	1	109.619	0	109.619	3	109.619	6	109.619	3	1889.1	5.01786
109.625	0	109.625	0	109.625	0	109.625	5	109.625	2	1898.07	11
109.631	0	109.631	0	109.631	0	109.631	1	109.631	3	1900.31	5.125
109.637	1	109.637	2	109.637	0	109.637	0	109.637	3	1902.86	29.3491
109.643	0	109.643	0	109.643	3	109.643	0	109.643	0	1903.61	6.08333
109.649	0	109.649	0	109.649	3	109.649	2	109.649	0	1906.54	7.01389
109.655	0	109.655	0	109.655	1	109.655	4	109.655	1	1909.64	5.01786
109.661	0	109.661	0	109.661	2	109.661	1	109.661	0	1910.34	8.16667
109.667	3	109.667	0	109.667	0	109.667	1	109.667	1	1917.78	5.01786
109.673	3	109.673	0	109.673	0	109.673	0	109.673	0	1919.16	8.01786
109.679	0	109.679	1	109.679	2	109.679	3	109.679	0	1920.41	11.6667
109.685	0	109.685	3	109.685	5	109.685	0	109.685	0	1923.33	5
109.691	0	109.691	0	109.691	3	109.691	0	109.691	1	1924.25	6.5
109.697	0	109.697	1	109.697	0	109.697	1	109.697	0	1927.05	7.08333
109.703	0	109.703	4	109.703	1	109.703	1	109.703	0	1927.5	6.0625
109.709	4	109.709	1	109.709	1	109.709	1	109.709	1	1928.33	6
109.715	3	109.715	0	109.715	0	109.715	3	109.715	1	1934.8	5.01786
109.721	4	109.721	0	109.721	1	109.721	0	109.721	0	1942.67	6.025
109.727	0	109.727	4	109.727	0	109.727	1	109.727	0	1946.88	6.125
109.733	0	109.733	3	109.733	0	109.733	0	109.733	5	1948.96	9.03571
109.739	0	109.739	1	109.739	5	109.739	2	109.739	6	1952.3	7.04167
109.745	0	109.745	4	109.745	4	109.745	0	109.745	1	1954.1	8.05
109.751	0	109.751	2	109.751	3	109.751	4	109.751	0	1954.3	8
109.757	1	109.757	0	109.757	0	109.757	6	109.757	0	1956.61	5
109.763	3	109.763	0	109.763	2	109.763	0	109.763	0	1962.18	6.05
109.769	6	109.769	0	109.769	2	109.769	2	109.769	0	1964.14	5.01786
109.775	2	109.775	1	109.775	3	109.775	3	109.775	1	1965.15	5.225
109.781	2	109.781	0	109.781	1	109.781	1	109.781	0	1968.96	6.0625
109.787	0	109.787	0	109.787	8	109.787	0	109.787	0	1970.09	5.625
109.793	2	109.793	0	109.793	2	109.793	1	109.793	0	1975.51	6.625
109.799	11	109.799	0	109.799	6	109.799	3	109.799	0	1977.08	7.16071
109.805	7	109.805	0	109.805	6	109.805	4	109.805	0	1978.9	6.625
109.811	0	109.811	0	109.811	4	109.811	3	109.811	0	1980.72	5.025
109.817	0	109.817	1	109.817	0	109.817	0	109.817	0	1981.18	5.01786
109.823	0	109.823	0	109.823	0	109.823	1	109.823	0	1985.82	8.25
109.829	0	109.829	0	109.829	0	109.829	7	109.829	0	1986.64	5.01786
109.835	0	109.835	0	109.835	0	109.835	4	109.835	0	2006.07	5.01786
109.841	3	109.841	0	109.841	0	109.841	10	109.841	0	2010.94	5.0625
109.847	2	109.847	0	109.847	0	109.847	7	109.847	0	2014.26	5.01786
109.853	0	109.853	1	109.853	6	109.853	2	109.853	2	2019.43	6.01389
109.859	0	109.859	6	109.859	4	109.859	0	109.859	0	2024.25	9.14286
109.865	0	109.865	1	109.865	0	109.865	0	109.865	0	2026.72	6.01786
109.871	0	109.871	0	109.871	0	109.871	0	109.871	0	2027.08	5
109.877	0	109.877	0	109.877	1	109.877	0	109.877	0	2030.28	6.01389
109.883	0	109.883	1	109.883	3	109.883	1	109.883	2	2030.75	5.225
109.889	1	109.889	0	109.889	1	109.889	2	109.889	1	2031.01	5.125
109.895	2	109.895	0	109.895	0	109.895	0	109.895	0	2034.81	5.5
109.901	4	109.901	0	109.901	3	109.901	0	109.901	0	2041.01	5.225
109.907	1	109.907	0	109.907	2	109.907	2	109.907	0	2042.77	7.01786
109.913	0	109.913	0	109.913	0	109.913	2	109.913	0	2048.02	5
109.919	0	109.919	0	109.919	5	109.919	0	109.919	0	2054.2	8.2
109.925	0	109.925	0	109.925	4	109.925	2	109.925	0	2055.5	5.025
109.931	0	109.931	0	109.931	0	109.931	1	109.931	0	2056.2	5.01786
109.937	0	109.937	3	109.937	0	109.937	1	109.937	0	2057.55	10.1023
109.943	0	109.943	3	109.943	0	109.943	0	109.943	0	2059.08	6.33333
109.949	0	109.949	0	109.949	0	109.949	2	109.949	2	2060.04	5.08333
109.955	4	109.955	0	109.955	0	109.955	0	109.955	6	2065.01	5.01786
109.961	3	109.961	1	109.961	0	109.961	0	109.961	0	2072.1	5.01786
109.967	0	109.967	0	109.967	1	109.967	0	109.967	1	2074.21	7.25
109.973	0	109.973	0	109.973	4	109.973	0	109.973	3	2076.11	6.0625
109.979	0	109.979	0	109.979	2	109.979	0	109.979	0	2076.92	7.125
109.985	0	109.985	0	109.985	6	109.985	2	109.985	0	2079.27	7.34722
109.991	2	109.991	0	109.991	2	109.991	1	109.991	1	2079.74	5.08333
109.997	0	109.997	0	109.997	0	109.997	2	109.997	2	2080.95	6.225
110.003	0	110.003	0	110.003	0	110.003	0	110.003	0	2086.78	5
110.009	0	110.009	3	110.009	0	110.009	0	110.009	0	2088.92	8.05
110.015	0	110.015	0	110.015	0	110.015	0	110.015	4	2091.96	5.16071
110.021	0	110.021	0	110.021	0	110.021	0	110.021	4	2094.29	6.225
110.027	8	110.027	0	110.027	3	110.027	0	110.027	0	2097.28	8.2
110.033	9	110.033	0	110.033	2	110.033	0	110.033	0	2098.09	8.01136
110.039	0	110.039	1	110.039	2	110.039	0	110.039	3	2100.02	8.5625
110.045	0	110.045	0	110.045	0	110.045	0	110.045	3	2100.33	7.05
110.051	1	110.051	0	110.051	5	110.051	3	110.051	0	2102.03	5.01786
110.057	0	110.057	0	110.057	6	110.057	3	110.057	0	2103.32	7
110.063	0	110.063	1	110.063	1	110.063	5	110.063	0	2104.1	5.225
110.069	0	110.069	2	110.069	0	110.069	0	110.069	0	2104.97	5.0625
110.075	0	110.075	0	110.075	0	110.075	0	110.075	0	2111.79	7.05
110.081	0	110.081	0	110.081	0	110.081	9	110.081	0	2112.89	6.125
110.087	2	110.087	5	110.087	1	110.087	9	110.087	0	2115.68	6.16071
110.093	0	110.093	3	110.093	2	110.093	1	110.093	0	2117.42	6.08333
110.099	0	110.099	3	110.099	0	110.099	0	110.099	0	2124.1	6
110.105	0	110.105	3	110.105	3	110.105	0	110.105	1	2127.9	7.34722
110.111	0	110.111	0	110.112	1	110.111	0	110.111	2	2129.38	6.01389
110.117	0	110.117	0	110.118	0	110.117	0	110.117	4	2129.62	5.08333
110.123	0	110.123	0	110.124	1	110.123	3	110.123	1	2133.74	7.0625
110.129	0	110.129	0	110.129	6	110.129	2	110.129	0	2136.41	7.33333
110.135	0	110.135	0	110.135	2	110.135	0	110.135	0	2137.18	6.0625
110.141	1	110.141	0	110.141	0	110.141	0	110.141	0	2139.36	11.6667
110.147	0	110.147	1	110.147	1	110.147	3	110.147	3	2140.57	6.16071
110.153	0	110.153	2	110.153	0	110.153	4	110.153	4	2142.11	6.0625
110.159	0	110.159	1	110.159	2	110.159	0	110.159	0	2142.89	6.44643
110.165	0	110.165	0	110.166	3	110.165	0	110.165	0	2144.39	7.25
110.171	0	110.171	0	110.172	0	110.171	0	110.171	0	2147.04	9.44643
110.177	1	110.177	0	110.178	0	110.177	0	110.177	1	2147.27	6.5
110.183	0	110.183	0	110.184	0	110.183	0	110.183	2	2148.19	6.16071
110.189	0	110.19	0	110.19	0	110.189	2	110.189	4	2149.51	5
110.195	2	110.196	0	110.196	0	110.195	0	110.195	0	2150.23	12.0662
110.201	2	110.202	0	110.202	6	110.201	1	110.201	0	2151.4	11.125
110.207	0	110.208	0	110.208	3	110.207	0	110.207	0	2153.42	9.10227
110.213	0	110.214	1	110.214	0	110.213	1	110.213	0	2154.6	7.33333
110.219	0	110.22	1	110.22	2	110.219	0	110.219	4	2160.55	7.01389
110.225	0	110.226	0	110.226	1	110.225	1	110.225	3	2163.55	7.44643
110.231	0	110.232	0	110.232	2	110.232	4	110.231	0	2168.94	5.0625
110.237	0	110.238	0	110.238	3	110.238	4	110.237	4	2169.48	11.0096
110.243	0	110.244	0	110.244	2	110.244	0	110.243	4	2171.02	5.01786
110.25	0	110.25	0	110.25	0	110.25	0	110.249	4	2174.04	5.01389
110.256	0	110.256	0	110.256	2	110.256	0	110.255	14	2175.08	6.01389
110.262	0	110.262	2	110.262	4	110.262	0	110.261	5	2175.22	5.01786
110.268	0	110.268	3	110.268	2	110.268	2	110.267	0	2176.34	13.0083
110.274	0	110.274	2	110.274	5	110.274	1	110.273	6	2181.23	6.0625
110.28	0	110.28	0	110.28	4	110.28	1	110.279	2	2182.73	5
110.286	1	110.286	0	110.286	1	110.286	4	110.285	0	2185.38	5
110.292	0	110.292	0	110.292	3	110.292	1	110.291	0	2188.33	7.125
110.298	0	110.298	0	110.298	0	110.298	2	110.297	0	2189.08	5.01786
110.304	0	110.304	0	110.304	3	110.304	3	110.303	0	2189.56	5.01786
110.31	0	110.31	0	110.31	1	110.31	0	110.309	0	2198.41	7.0625
110.316	0	110.316	0	110.316	4	110.316	0	110.315	1	2204.91	7.25
110.322	0	110.322	0	110.322	6	110.322	0	110.321	0	2206.56	14.2917
110.328	0	110.328	0	110.328	2	110.328	0	110.327	0	2208.24	5.625
110.334	0	110.334	1	110.334	1	110.334	0	110.333	0	2208.74	5.08333
110.34	0	110.34	2	110.34	2	110.34	2	110.339	0	2221.14	5.0625
110.346	1	110.346	0	110.346	0	110.346	2	110.345	0	2223.03	8.10227
110.352	0	110.352	0	110.352	0	110.352	3	110.351	0	2223.95	6
110.358	0	110.358	0	110.358	0	110.358	2	110.358	0	2227.24	6.0625
110.364	0	110.364	0	110.364	5	110.364	4	110.364	0	2229.32	7.125
110.37	2	110.37	0	110.37	4	110.37	0	110.37	4	2232.9	10.0417
110.376	6	110.376	0	110.376	1	110.376	1	110.376	3	2234.9	7.2
110.382	4	110.382	0	110.382	0	110.382	0	110.382	0	2237.07	11.0312
110.388	0	110.388	0	110.388	2	110.388	2	110.388	0	2244.01	7.01786
110.394	0	110.394	2	110.394	1	110.394	0	110.394	0	2245.17	7
110.4	0	110.4	6	110.4	6	110.4	0	110.4	0	2249.88	5.225
110.406	0	110.406	2	110.406	2	110.406	0	110.406	3	2253.13	8.2
110.412	0	110.412	0	110.412	2	110.412	0	110.412	1	2257.27	5
110.418	0	110.418	0	110.418	3	110.418	1	110.418	1	2258.48	7.33333
110.424	0	110.424	0	110.424	7	110.424	3	110.424	3	2260.42	8.125
110.43	0	110.43	0	110.43	2	110.43	3	110.43	2	2260.53	7.25
110.436	0	110.436	0	110.436	3	110.436	0	110.436	0	2261.62	5.01786
110.442	0	110.442	0	110.442	6	110.442	0	110.442	0	2265.82	5.08333
110.448	0	110.448	0	110.448	4	110.448	0	110.448	0	2273.84	13.075
110.454	1	110.454	0	110.454	1	110.454	2	110.454	0	2279.88	5.025
110.46	1	110.46	0	110.46	0	110.46	4	110.46	0	2280.87	5.025
110.466	0	110.466	0	110.466	0	110.466	0	110.466	0	2281.44	6.25
110.472	0	110.472	0	110.472	0	110.472	0	110.472	0	2289.85	5.01786
110.478	0	110.478	0	110.478	0	110.478	0	110.478	0	2291.69	5.16071
110.484	0	110.484	0	110.484	0	110.484	0	110.484	0	2292.87	6.125
110.49	1	110.49	0	110.49	0	110.49	2	110.49	0	2293.91	5.16071
110.496	0	110.496	0	110.496	0	110.496	0	110.496	3	2294.84	10.1429
110.502	0	110.502	0	110.502	1	110.502	4	110.502	2	2297.7	6.16071
110.508	0	110.508	0	110.508	3	110.508	2	110.508	1	2299.07	8.34722
110.514	1	110.514	0	110.514	10	110.514	3	110.514	0	2300.66	7.25
110.52	1	110.52	0	110.52	7	110.52	5	110.52	0	2310.84	6.125
110.526	0	110.526	0	110.527	1	110.526	8	110.526	0	2316.72	6.5
110.532	0	110.532	0	110.533	0	110.532	1	110.532	0	2320.46	5
110.538	0	110.539	1	110.539	0	110.538	0	110.538	0	2321.78	7.01786
110.544	0	110.545	0	110.545	0	110.544	0	110.544	0	2329.07	5.08333
110.55	0	110.551	0	110.551	3	110.55	1	110.55	0	2334.11	5.025
110.556	0	110.557	0	110.557	0	110.556	2	110.556	1	2336.07	9
110.562	0	110.563	0	110.563	1	110.563	0	110.562	3	2337.32	9.10227
110.569	0	110.569	1	110.569	2	110.569	0	110.568	2	2338.73	7.125
110.575	0	110.575	0	110.575	3	110.575	1	110.574	0	2341.33	6.125
110.581	0	110.581	1	110.581	6	110.581	1	110.58	2	2341.81	5.16071
110.587	0	110.587	0	110.587	1	110.587	0	110.586	0	2343.19	6.44643
110.593	0	110.593	0	110.593	0	110.593	0	110.592	0	2343.72	6.0625
110.599	0	110.599	0	110.599	3	110.599	3	110.598	0	2345.85	7.0625
110.605	0	110.605	0	110.605	1	110.605	5	110.604	0	2345.99	6.16071
110.611	0	110.611	0	110.611	0	110.611	4	110.61	3	2346.22	5.0625
110.617	0	110.617	0	110.617	4	110.617	5	110.616	8	2349.1	6.01786
110.623	0	110.623	0	110.623	9	110.623	3	110.622	2	2349.62	6.75
110.629	1	110.629	0	110.629	2	110.629	0	110.628	2	2355.69	5.225
110.635	1	110.635	0	110.635	0	110.635	0	110.634	6	2356.38	5.08333
110.641	0	110.641	0	110.641	0	110.641	0	110.64	0	2360.34	6.04167
110.647	0	110.647	0	110.647	3	110.647	1	110.647	0	2364.12	7.04167
110.653	0	110.653	0	110.653	5	110.653	0	110.653	0	2368.99	7.25
110.659	0	110.659	2	110.659	0	110.659	0	110.659	0	2370.19	5.225
110.665	0	110.665	0	110.665	0	110.665	0	110.665	1	2372.26	6
110.671	0	110.671	0	110.671	1	110.671	0	110.671	4	2373.99	9.24039
110.677	0	110.677	0	110.677	0	110.677	3	110.677	3	2377.73	5.01786
110.683	0	110.683	0	110.683	0	110.683	0	110.683	0	2379.26	10.0357
110.689	0	110.689	0	110.689	0	110.689	0	110.689	0	2380.3	5.08333
110.695	0	110.695	0	110.695	3	110.695	0	110.695	6	2382.34	9.10227
110.701	0	110.701	0	110.701	0	110.701	0	110.701	9	2385.36	7.25
110.707	0	110.707	1	110.707	2	110.707	0	110.707	8	2387.6	5.16071
110.713	0	110.713	0	110.713	1	110.713	0	110.713	2	2388.77	6.33333
110.719	0	110.719	0	110.719	4	110.719	2	110.719	0	2392.38	5
110.725	0	110.725	0	110.725	2	110.725	0	110.725	0	2398.66	10.1023
110.731	0	110.731	0	110.731	4	110.731	0	110.731	0	2398.78	5
110.737	0	110.737	0	110.737	0	110.737	2	110.737	1	2401.25	5.01786
110.743	0	110.743	0	110.743	4	110.743	3	110.743	0	2406.81	5.08333
110.749	0	110.749	0	110.749	1	110.749	0	110.749	6	2411.34	5.225
110.755	0	110.755	0	110.755	0	110.755	3	110.755	4	2421.19	12.1607
110.761	0	110.761	0	110.761	1	110.761	8	110.761	0	2437.96	5
110.767	0	110.767	0	110.768	7	110.767	3	110.767	0	2442.63	5.08333
110.773	3	110.773	0	110.774	1	110.773	1	110.773	2	2445.51	6.0625
110.779	4	110.78	0	110.78	0	110.779	2	110.779	0	2446.42	20.0536
110.785	0	110.786	0	110.786	1	110.785	2	110.785	0	2454.44	5
110.791	0	110.792	0	110.792	3	110.791	0	110.791	1	2456.46	7
110.797	0	110.798	0	110.798	1	110.798	0	110.797	4	2458.82	8.05
110.804	0	110.804	0	110.804	0	110.804	0	110.803	11	2468.45	8.5625
110.81	0	110.81	0	110.81	0	110.81	1	110.809	5	2471.78	6.01389
110.816	0	110.816	0	110.816	0	110.816	1	110.815	0	2473.01	7.16071
110.822	0	110.822	0	110.822	0	110.822	0	110.821	0	2474.12	5.01786
110.828	3	110.828	3	110.828	0	110.828	0	110.827	0	2491.47	9.08654
110.834	4	110.834	0	110.834	3	110.834	0	110.833	2	2494.2	6.125
110.84	3	110.84	1	110.84	0	110.84	2	110.839	0	2495.55	6.5
110.846	1	110.846	2	110.846	0	110.846	5	110.845	0	2497.65	8.10227
110.852	0	110.852	1	110.852	1	110.852	1	110.851	0	2500.66	5.0625
110.858	0	110.858	0	110.858	2	110.858	0	110.857	0	2506.51	5.01786
110.864	0	110.864	0	110.864	0	110.864	0	110.864	1	2508.31	7.05
110.87	0	110.87	0	110.87	4	110.87	0	110.87	0	2509.17	6
110.876	0	110.876	0	110.876	2	110.876	3	110.876	1	2510.27	5.225
110.882	0	110.882	3	110.882	0	110.882	5	110.882	0	2515.37	5.01786
110.888	0	110.888	4	110.888	2	110.888	6	110.888	0	2517.16	6.025
110.894	0	110.894	0	110.894	2	110.894	3	110.894	0	2517.59	7.01389
110.9	0	110.9	0	110.9	0	110.9	2	110.9	0	2523.79	5.125
110.906	0	110.906	0	110.906	0	110.906	6	110.906	0	2528.84	6.16071
110.912	0	110.912	0	110.912	0	110.912	3	110.912	0	2534.23	6.05
110.918	0	110.918	0	110.918	0	110.918	0	110.918	0	2541.73	5.01389
110.924	3	110.924	0	110.924	4	110.924	0	110.924	0	2544.87	6.33333
110.93	3	110.93	1	110.93	6	110.93	4	110.93	0	2547.71	7.34722
110.936	0	110.936	0	110.936	5	110.936	6	110.936	0	2560.83	5.625
110.942	2	110.942	0	110.942	0	110.942	6	110.942	1	2561.63	5.08333
110.948	2	110.948	1	110.948	7	110.948	5	110.948	4	2567.96	5.08333
110.954	0	110.954	1	110.954	6	110.954	0	110.954	1	2569.93	5.01389
110.96	0	110.96	0	110.961	0	110.96	4	110.96	0	2570.77	5.08333
110.966	0	110.966	0	110.967	0	110.966	1	110.966	0	2573.12	5.125
110.972	0	110.973	0	110.973	0	110.972	0	110.972	0	2573.65	9.25
110.978	0	110.979	0	110.979	1	110.978	1	110.978	0	2574.38	8.16667
110.984	0	110.985	0	110.985	0	110.985	1	110.984	3	2574.81	9.0625
110.99	0	110.991	0	110.991	0	110.991	0	110.99	2	2576.99	7.01389
110.997	0	110.997	0	110.997	0	110.997	0	110.996	0	2577.43	9.00833
111.003	0	111.003	0	111.003	0	111.003	0	111.002	2	2578.83	6.08333
111.009	0	111.009	0	111.009	0	111.009	0	111.008	3	2583.66	5
111.015	2	111.015	0	111.015	1	111.015	0	111.014	0	2584.73	7
111.021	0	111.021	0	111.021	0	111.021	0	111.02	0	2587.18	5.0625
111.027	2	111.027	0	111.027	0	111.027	0	111.026	0	2588.26	6.16071
111.033	0	111.033	0	111.033	1	111.033	1	111.032	0	2590.63	6.375
111.039	0	111.039	0	111.039	1	111.039	0	111.038	0	2591.36	6.625
111.045	0	111.045	2	111.045	0	111.045	0	111.044	0	2593.16	6
111.051	0	111.051	0	111.051	0	111.051	0	111.05	0	2596.98	6.025
111.057	0	111.057	0	111.057	0	111.057	0	111.056	0	2601.36	9.14286
111.063	4	111.063	0	111.063	0	111.063	1	111.063	0	2604.16	7.01136
111.069	35	111.069	0	111.069	0	111.069	0	111.069	0	2605.73	7.44643
111.075	53	111.075	0	111.075	0	111.075	0	111.075	0	2609.05	7
111.081	43	111.081	0	111.081	0	111.081	0	111.081	0	2609.87	6.01389
111.087	28	111.087	0	111.087	1	111.087	0	111.087	0	2613.56	9.0625
111.093	18	111.093	0	111.093	0	111.093	0	111.093	0	2614.67	7.05
111.099	33	111.099	7	111.099	1	111.099	1	111.099	1	2616.54	6
111.105	161	111.105	45	111.105	29	111.105	5	111.105	36	2616.67	7.5625
111.111	321	111.111	90	111.111	78	111.111	3	111.111	84	2625.07	5
111.117	327	111.117	89	111.118	89	111.117	0	111.117	84	2634.09	5.125
111.123	209	111.124	57	111.124	57	111.123	1	111.123	44	2635.42	6.01786
111.129	124	111.129	27	111.13	36	111.129	0	111.129	18	2638.09	8.00961
111.135	93	111.135	9	111.136	28	111.135	0	111.135	20	2640.3	8.05
111.141	66	111.142	6	111.142	19	111.141	2	111.141	15	2642.04	7.125
111.147	45	111.148	11	111.148	18	111.147	0	111.147	14	2643.37	5.125
111.153	25	111.154	8	111.154	17	111.154	0	111.153	24	2666.82	5.0625
111.16	16	111.16	0	111.16	13	111.16	4	111.159	18	2667.21	5.01786
111.166	12	111.166	1	111.166	7	111.166	1	111.165	3	2667.97	5
111.172	6	111.172	5	111.172	4	111.172	0	111.171	0	2669.58	6.08333
111.178	3	111.178	1	111.178	1	111.178	0	111.177	0	2671.97	5.01786
111.184	13	111.184	0	111.184	1	111.184	0	111.183	0	2682.46	6
111.19	8	111.19	0	111.19	0	111.19	0	111.189	1	2689.71	5
111.196	0	111.196	4	111.196	4	111.196	4	111.195	2	2692.51	5.33333
111.202	0	111.202	7	111.202	7	111.202	0	111.201	0	2693.36	6.01389
111.208	5	111.208	7	111.208	5	111.208	0	111.207	8	2706.25	6.01389
111.214	1	111.214	1	111.214	1	111.214	3	111.213	2	2709.07	6.33333
111.22	0	111.22	0	111.22	0	111.22	5	111.22	0	2709.47	8.34722
111.226	0	111.226	0	111.226	7	111.226	4	111.226	1	2709.74	8
111.232	1	111.232	0	111.232	6	111.232	2	111.232	2	2712.61	5.5
111.238	1	111.238	2	111.238	2	111.238	5	111.238	1	2715.43	5.16071
111.244	10	111.244	2	111.244	1	111.244	2	111.244	2	2717.97	5
111.25	17	111.25	0	111.25	2	111.25	5	111.25	0	2719.14	6.01389
111.256	15	111.256	0	111.256	0	111.256	8	111.256	0	2719.91	5.08333
111.262	5	111.262	0	111.262	0	111.262	0	111.262	0	2722.01	9.01389
111.268	3	111.268	0	111.269	0	111.268	3	111.268	0	2723.86	7.125
111.274	2	111.275	0	111.275	0	111.274	4	111.274	0	2725.38	8.04167
111.28	3	111.281	2	111.281	3	111.28	0	111.28	2	2726.13	5
111.286	3	111.287	0	111.287	6	111.287	0	111.286	1	2730.53	5.16071
111.293	1	111.293	0	111.293	2	111.293	0	111.292	2	2730.63	7.5
111.299	3	111.299	0	111.299	0	111.299	3	111.298	0	2732.03	6
111.305	1	111.305	0	111.305	0	111.305	3	111.304	0	2734.35	10
111.311	5	111.311	0	111.311	2	111.311	1	111.31	1	2741.58	5.01389
111.317	1	111.317	1	111.317	3	111.317	0	111.316	0	2744.1	7.33333
111.323	0	111.323	4	111.323	0	111.323	1	111.322	0	2747.86	8.10227
111.329	0	111.329	0	111.329	0	111.329	0	111.328	6	2752.78	7.125
111.335	0	111.335	0	111.335	1	111.335	2	111.334	2	2754.96	5.625
111.341	1	111.341	0	111.341	5	111.341	1	111.34	3	2759.61	7.125
111.347	0	111.347	0	111.347	5	111.347	0	111.347	3	2771.68	5.08333
111.353	0	111.353	0	111.353	0	111.353	1	111.353	0	2775.6	6.225
111.359	0	111.359	0	111.359	7	111.359	0	111.359	0	2782.25	5.01786
111.365	0	111.365	0	111.365	0	111.365	0	111.365	0	2783.26	17.5568
111.371	0	111.371	0	111.371	0	111.371	0	111.371	0	2786.83	5.625
111.377	0	111.377	1	111.377	0	111.377	0	111.377	1	2787.21	5.08333
111.383	0	111.383	2	111.383	0	111.383	0	111.383	0	2788.45	6.16071
111.389	0	111.389	0	111.389	0	111.389	2	111.389	3	2792.44	7.01389
111.395	0	111.395	0	111.395	1	111.395	5	111.395	0	2793.56	5.0625
111.401	2	111.401	3	111.401	0	111.401	2	111.401	0	2795.35	6.16071
111.407	1	111.407	0	111.407	7	111.407	1	111.407	0	2796.65	5.025
111.413	0	111.413	5	111.413	3	111.413	0	111.413	0	2808.02	6.0625
111.419	1	111.419	4	111.42	2	111.419	6	111.419	2	2809.48	6.0625
111.425	2	111.426	0	111.426	1	111.425	6	111.425	1	2813.18	5
111.431	0	111.432	0	111.432	0	111.431	1	111.431	1	2814.28	11.4083
111.438	3	111.438	0	111.438	0	111.438	3	111.437	1	2818.04	8.33333
111.444	3	111.444	0	111.444	2	111.444	1	111.443	0	2819.99	7.34722
111.45	0	111.45	0	111.45	0	111.45	6	111.449	0	2820.8	5.5
111.456	3	111.456	0	111.456	0	111.456	2	111.455	0	2822.36	5.125
111.462	4	111.462	5	111.462	4	111.462	0	111.461	0	2824.28	7.05
111.468	2	111.468	5	111.468	2	111.468	0	111.467	1	2825.2	5.025
111.474	0	111.474	0	111.474	1	111.474	1	111.473	0	2839.24	9.25
111.48	5	111.48	0	111.48	0	111.48	0	111.48	0	2846.73	5.125
111.486	6	111.486	0	111.486	0	111.486	0	111.486	0	2849.94	5.01786
111.492	0	111.492	0	111.492	0	111.492	0	111.492	1	2851.68	5.33333
111.498	0	111.498	3	111.498	1	111.498	0	111.498	5	2855.97	9.28409
111.504	0	111.504	1	111.504	0	111.504	0	111.504	8	2858.33	6.01389
111.51	0	111.51	0	111.51	0	111.51	0	111.51	2	2860.65	8.05
111.516	0	111.516	0	111.516	2	111.516	0	111.516	0	2861.39	7
111.522	0	111.522	0	111.522	4	111.522	0	111.522	0	2865.16	8.125
111.528	0	111.528	0	111.528	10	111.528	0	111.528	0	2873.81	5.01786
111.534	0	111.534	0	111.534	5	111.534	2	111.534	0	2874.33	11
111.54	3	111.54	0	111.54	0	111.54	3	111.54	0	2876.02	8.01136
111.546	2	111.546	0	111.547	0	111.546	6	111.546	0	2883.89	7.01786
111.552	1	111.553	0	111.553	3	111.552	3	111.552	0	2887.89	5.01786
111.558	0	111.559	0	111.559	3	111.558	0	111.558	3	2895.28	5.01786
111.564	3	111.565	0	111.565	1	111.565	2	111.564	3	2897	7.0625
111.571	1	111.571	0	111.571	3	111.571	5	111.57	2	2897.16	6
111.577	0	111.577	0	111.577	0	111.577	5	111.576	3	2897.83	6.25
111.583	0	111.583	0	111.583	1	111.583	1	111.582	0	2904.44	5
111.589	1	111.589	0	111.589	2	111.589	1	111.588	0	2905.37	6.01136
111.595	0	111.595	1	111.595	0	111.595	0	111.594	0	2905.65	5
111.601	0	111.601	1	111.601	0	111.601	2	111.6	0	2908	8
111.607	0	111.607	3	111.607	0	111.607	6	111.606	1	2909.11	6
111.613	0	111.613	1	111.613	0	111.613	3	111.613	4	2912.57	6
111.619	0	111.619	0	111.619	0	111.619	4	111.619	1	2913.06	5.08333
111.625	1	111.625	0	111.625	0	111.625	2	111.625	0	2917.69	8.33333
111.631	0	111.631	0	111.631	0	111.631	6	111.631	2	2922.1	6.08333
111.637	0	111.637	0	111.637	0	111.637	1	111.637	0	2925.41	6.05
111.643	0	111.643	1	111.643	1	111.643	3	111.643	0	2926.99	8.125
111.649	0	111.649	3	111.649	3	111.649	4	111.649	0	2930.18	5.08333
111.655	0	111.655	1	111.656	4	111.655	3	111.655	0	2937.2	6.0625
111.661	1	111.662	1	111.662	0	111.661	1	111.661	0	2939.71	7.0625
111.667	0	111.668	0	111.668	0	111.668	1	111.667	2	2941.74	5.25
111.674	0	111.674	0	111.674	0	111.674	0	111.673	1	2942.75	5.08333
111.68	0	111.68	2	111.68	2	111.68	0	111.679	1	2953.05	5.16071
111.686	1	111.686	3	111.686	1	111.686	2	111.685	0	2955.32	8
111.692	0	111.692	1	111.692	2	111.692	4	111.691	2	2960.04	8.75
111.698	0	111.698	0	111.698	0	111.698	4	111.697	9	2965.23	8
111.704	0	111.704	0	111.704	1	111.704	6	111.703	4	2965.61	8
111.71	0	111.71	0	111.71	0	111.71	5	111.709	0	2975.56	5.01786
111.716	0	111.716	1	111.716	0	111.716	5	111.716	0	2975.85	7
111.722	0	111.722	3	111.722	0	111.722	0	111.722	1	2977.35	6
111.728	0	111.728	0	111.728	0	111.728	1	111.728	1	2988.44	6.33333
111.734	0	111.734	0	111.734	4	111.734	1	111.734	5	2989.74	6.16071
111.74	0	111.74	0	111.74	2	111.74	0	111.74	0	2990.45	7.01136
111.746	0	111.746	0	111.746	1	111.746	0	111.746	0	2995.53	5.0625
111.752	0	111.752	1	111.752	3	111.752	1	111.752	0	2996.56	6.33333
111.758	2	111.758	0	111.758	2	111.758	0	111.758	1	2997.51	8.04167
111.764	0	111.764	0	111.764	0	111.764	0	111.764	0
111.77	0	111.77	1	111.77	0	111.77	0	111.77	1
[truncated: 154,290 more rows]
