# Supplementary material for: Accelerating the discovery of alkyl halide-derived natural products using halide depletion
Source: Nat Chem. 2024 Jan 12;16(2):173–82. doi: 10.1038/s41557-023-01390-z (PMC10849952; doi:10.1038/s41557-023-01390-z)
Supplement: Supplementary file 8 — Extracted ion chromatograms. [file 41557_2023_1390_MOESM8_ESM.xlsx]

## Sheet: ExtendedDataFig2
WT 1 time	WT 1 intensity	WT 2 time	WT 2 intensity	WT 3 time	WT 3 intensity	∆ngl 1 time	∆ngl 1 intensity	∆ngl 2 time	∆ngl 2 intensity	∆ngl 3 time	∆ngl3 intensity	∆nglO 1 time	∆nglO 1 intensity	∆nglO 2 time	∆nglO 2 intensity	∆nglO 3 time	∆nglO3 intensity
0.046	0	0.049	0	0.046	0	0.045	0	0.049	0	0.048	0	0.046	0	0.042	0	0.049	0
0.054	0	0.058	0	0.054	0	0.053	0	0.057	0	0.056	0	0.055	0	0.05	0	0.057	0
0.063	0	0.066	0	0.062	0	0.062	0	0.066	0	0.065	0	0.063	0	0.059	0	0.065	0
0.071	0	0.074	0	0.071	0	0.07	0	0.074	0	0.073	0	0.071	0	0.067	0	0.074	0
0.079	0	0.083	0	0.079	0	0.078	0	0.082	0	0.081	0	0.079	0	0.075	0	0.082	0
0.087	0	0.091	0	0.087	0	0.086	0	0.09	0	0.089	0	0.088	0	0.083	0	0.09	0
0.096	0	0.099	0	0.095	0	0.095	0	0.099	0	0.098	0	0.096	0	0.092	0	0.099	0
0.104	0	0.107	0	0.104	0	0.103	0	0.107	0	0.106	0	0.104	0	0.1	0	0.107	0
0.112	0	0.116	0	0.112	0	0.111	0	0.115	0	0.114	0	0.112	0	0.108	0	0.115	0
0.121	0	0.124	0	0.12	0	0.119	0	0.123	0	0.123	0	0.121	0	0.117	0	0.123	0
0.129	0	0.132	0	0.128	0	0.128	0	0.132	0	0.131	0	0.129	0	0.125	0	0.132	0
0.137	0	0.14	0	0.137	0	0.136	0	0.14	0	0.139	0	0.137	0	0.133	0	0.14	0
0.145	0	0.149	0	0.145	0	0.144	0	0.148	0	0.147	0	0.146	0	0.141	0	0.148	0
0.154	0	0.157	0	0.153	0	0.153	0	0.157	0	0.156	0	0.154	0	0.15	0	0.156	0
0.162	0	0.165	0	0.162	0	0.161	0	0.165	0	0.164	0	0.162	0	0.158	0	0.165	0
0.17	0	0.173	0	0.17	0	0.169	0	0.173	0	0.172	0	0.17	0	0.166	0	0.173	0
0.178	0	0.182	0	0.178	0	0.177	0	0.181	0	0.18	0	0.179	0	0.174	0	0.181	0
0.187	0	0.19	0	0.186	0	0.186	0	0.19	0	0.189	0	0.187	0	0.183	0	0.189	0
0.195	0	0.198	0	0.195	0	0.194	0	0.198	0	0.197	0	0.195	0	0.191	0	0.198	0
0.203	0	0.207	0	0.203	0	0.202	0	0.206	0	0.205	0	0.203	0	0.199	0	0.206	0
0.212	0	0.215	0	0.211	0	0.21	0	0.214	0	0.214	0	0.212	0	0.207	0	0.214	0
0.22	0	0.223	0	0.219	0	0.219	0	0.223	0	0.222	0	0.22	0	0.216	0	0.223	0
0.228	0	0.231	0	0.228	0	0.227	0	0.231	0	0.23	0	0.228	0	0.224	0	0.231	0
0.236	0	0.24	0	0.236	0	0.235	0	0.239	0	0.238	0	0.237	0	0.232	0	0.239	0
0.245	0	0.248	0	0.244	0	0.244	0	0.248	0	0.247	0	0.245	0	0.241	0	0.247	0
0.253	0	0.256	0	0.253	0	0.252	0	0.256	0	0.255	0	0.253	0	0.249	0	0.256	0
0.261	0	0.264	0	0.261	0	0.26	0	0.264	0	0.263	0	0.261	0	0.257	0	0.264	0
0.269	0	0.273	0	0.269	0	0.268	0	0.272	0	0.271	0	0.27	0	0.265	0	0.272	0
0.278	0	0.281	0	0.277	0	0.277	0	0.281	0	0.28	0	0.278	0	0.274	0	0.28	0
0.286	0	0.289	0	0.286	0	0.285	0	0.289	0	0.288	0	0.286	0	0.282	0	0.289	0
0.294	0	0.298	0	0.294	0	0.293	0	0.297	0	0.296	0	0.294	0	0.29	0	0.297	0
0.302	0	0.306	0	0.302	0	0.301	0	0.305	0	0.305	0	0.303	0	0.298	0	0.305	0
0.311	0	0.314	0	0.31	0	0.31	0	0.314	0	0.313	0	0.311	0	0.307	0	0.313	0
0.319	0	0.322	0	0.319	0	0.318	0	0.322	0	0.321	0	0.319	0	0.315	0	0.322	0
0.327	0	0.331	0	0.327	0	0.326	0	0.33	0	0.329	0	0.327	0	0.323	0	0.33	0
0.336	0	0.339	0	0.335	0	0.335	0	0.338	0	0.338	0	0.336	0	0.332	0	0.338	0
0.344	0	0.347	0	0.343	0	0.343	0	0.347	0	0.346	0	0.344	0	0.34	0	0.347	0
0.352	0	0.355	0	0.352	0	0.351	0	0.355	0	0.354	0	0.352	0	0.348	0	0.355	0
0.36	0	0.364	0	0.36	0	0.359	0	0.363	0	0.362	0	0.361	0	0.356	0	0.363	0
0.369	0	0.372	0	0.368	0	0.368	0	0.372	0	0.371	0	0.369	0	0.365	0	0.371	0
0.377	0	0.38	0	0.377	0	0.376	0	0.38	0	0.379	0	0.377	0	0.373	0	0.38	0
0.385	0	0.388	0	0.385	0	0.384	0	0.388	0	0.387	0	0.385	0	0.381	0	0.388	0
0.393	0	0.397	0	0.393	0	0.392	0	0.396	0	0.395	0	0.394	0	0.389	0	0.396	0
0.402	0	0.405	0	0.401	0	0.401	0	0.405	0	0.404	0	0.402	0	0.398	0	0.404	0
0.41	0	0.413	0	0.41	0	0.409	0	0.413	0	0.412	0	0.41	0	0.406	0	0.413	0
0.418	0	0.422	0	0.418	0	0.417	0	0.421	0	0.42	0	0.418	0	0.414	0	0.421	0
0.427	0	0.43	0	0.426	0	0.425	0	0.429	0	0.429	0	0.427	0	0.423	0	0.429	0
0.435	0	0.438	0	0.434	0	0.434	0	0.438	0	0.437	0	0.435	0	0.431	0	0.438	0
0.443	0	0.446	0	0.443	0	0.442	0	0.446	0	0.445	0	0.443	0	0.439	0	0.446	0
0.451	0	0.455	0	0.451	0	0.45	0	0.454	0	0.453	0	0.452	0	0.447	0	0.454	0
0.46	0	0.463	0	0.459	0	0.459	0	0.463	0	0.462	0	0.46	0	0.456	0	0.462	0
0.468	0	0.471	0	0.468	0	0.467	0	0.471	0	0.47	0	0.468	0	0.464	0	0.471	0
0.476	0	0.479	0	0.476	0	0.475	0	0.479	0	0.478	0	0.476	0	0.472	0	0.479	0
0.484	0	0.488	0	0.484	0	0.483	0	0.487	0	0.486	0	0.485	0	0.48	0	0.487	0
0.493	0	0.496	0	0.492	0	0.492	0	0.496	0	0.495	0	0.493	0	0.489	0	0.495	0
0.501	0	0.504	0	0.501	0	0.5	0	0.504	0	0.503	0	0.501	0	0.497	0	0.504	0
0.509	0	0.513	0	0.509	0	0.508	0	0.512	0	0.511	0	0.509	0	0.505	0	0.512	0
0.518	0	0.521	0	0.517	0	0.516	0	0.52	0	0.52	0	0.518	0	0.513	0	0.52	0
0.526	0	0.529	0	0.525	0	0.525	0	0.529	0	0.528	0	0.526	0	0.522	0	0.528	0
0.534	0	0.537	0	0.534	0	0.533	0	0.537	0	0.536	0	0.534	0	0.53	0	0.537	0
0.542	0	0.546	0	0.542	0	0.541	0	0.545	0	0.544	0	0.543	0	0.538	0	0.545	0
0.551	0	0.554	0	0.55	0	0.55	0	0.554	0	0.553	0	0.551	0	0.547	0	0.553	0
0.559	0	0.562	0	0.559	0	0.558	0	0.562	0	0.561	0	0.559	0	0.555	0	0.562	0
0.567	0	0.57	0	0.567	0	0.566	0	0.57	0	0.569	0	0.567	0	0.563	0	0.57	0
0.575	0	0.579	0	0.575	0	0.574	0	0.578	0	0.577	0	0.576	0	0.571	0	0.578	0
0.584	0	0.587	0	0.583	0	0.583	0	0.587	0	0.586	0	0.584	0	0.58	0	0.586	0
0.592	0	0.595	0	0.592	0	0.591	0	0.595	0	0.594	0	0.592	0	0.588	0	0.595	0
0.6	0	0.604	0	0.6	0	0.599	0	0.603	0	0.602	0	0.6	0	0.596	0	0.603	0
0.608	0	0.612	0	0.608	0	0.607	0	0.611	0	0.611	0	0.609	0	0.604	0	0.611	0
0.617	0	0.62	0	0.616	0	0.616	0	0.62	0	0.619	0	0.617	0	0.613	0	0.619	0
0.625	0	0.628	0	0.625	0	0.624	0	0.628	0	0.627	0	0.625	0	0.621	0	0.628	0
0.633	0	0.637	0	0.633	0	0.632	0	0.636	0	0.635	0	0.633	0	0.629	0	0.636	0
0.642	0	0.645	0	0.641	0	0.641	0	0.644	0	0.644	0	0.642	0	0.638	0	0.644	0
0.65	0	0.653	0	0.649	0	0.649	0	0.653	0	0.652	0	0.65	0	0.646	0	0.653	0
0.658	0	0.661	0	0.658	0	0.657	0	0.661	0	0.66	0	0.658	0	0.654	0	0.661	0
0.666	0	0.67	0	0.666	0	0.665	0	0.669	0	0.668	0	0.667	0	0.662	0	0.669	0
0.675	0	0.678	0	0.674	0	0.674	0	0.678	0	0.677	0	0.675	0	0.671	0	0.677	0
0.683	0	0.686	0	0.683	0	0.682	0	0.686	0	0.685	0	0.683	0	0.679	0	0.686	0
0.691	0	0.694	0	0.691	0	0.69	0	0.694	0	0.693	0	0.691	0	0.687	0	0.694	0
0.699	0	0.703	0	0.699	0	0.698	0	0.702	0	0.701	0	0.7	0	0.695	0	0.702	0
0.708	0	0.711	0	0.707	0	0.707	0	0.711	0	0.71	0	0.708	0	0.704	0	0.71	0
0.716	0	0.719	0	0.716	0	0.715	0	0.719	0	0.718	0	0.716	0	0.712	0	0.719	0
0.724	0	0.728	0	0.724	0	0.723	0	0.727	0	0.726	0	0.724	0	0.72	0	0.727	0
0.733	0	0.736	0	0.732	0	0.731	0	0.735	0	0.735	0	0.733	0	0.729	0	0.735	0
0.741	0	0.744	0	0.74	0	0.74	0	0.744	0	0.743	0	0.741	0	0.737	0	0.743	0
0.749	0	0.752	0	0.749	0	0.748	0	0.752	0	0.751	0	0.749	0	0.745	0	0.752	0
0.757	0	0.761	0	0.757	0	0.756	0	0.76	0	0.759	0	0.758	0	0.753	0	0.76	0
0.766	0	0.769	0	0.765	0	0.765	0	0.769	0	0.768	0	0.766	0	0.762	0	0.768	0
0.774	0	0.777	0	0.774	0	0.773	0	0.777	0	0.776	0	0.774	0	0.77	0	0.777	0
0.782	0	0.785	0	0.782	0	0.781	0	0.785	0	0.784	0	0.782	0	0.778	0	0.785	0
0.79	0	0.794	0	0.79	0	0.789	0	0.793	0	0.792	0	0.791	0	0.786	0	0.793	0
0.799	0	0.802	0	0.798	0	0.798	0	0.802	0	0.801	0	0.799	0	0.795	0	0.801	0
0.807	0	0.81	0	0.807	0	0.806	0	0.81	0	0.809	0	0.807	0	0.803	0	0.81	0
0.815	0	0.819	0	0.815	0	0.814	0	0.818	0	0.817	0	0.815	0	0.811	0	0.818	0
0.824	0	0.827	0	0.823	0	0.822	0	0.826	0	0.826	0	0.824	0	0.819	0	0.826	0
0.832	0	0.835	0	0.831	0	0.831	0	0.835	0	0.834	0	0.832	0	0.828	0	0.834	0
0.84	0	0.843	0	0.84	0	0.839	0	0.843	0	0.842	0	0.84	0	0.836	0	0.843	0
0.848	0	0.852	0	0.848	0	0.847	0	0.851	0	0.85	0	0.849	0	0.844	0	0.851	0
0.857	0	0.86	0	0.856	0	0.856	0	0.86	0	0.859	0	0.857	0	0.853	0	0.859	0
0.865	0	0.868	0	0.865	0	0.864	0	0.868	0	0.867	0	0.865	0	0.861	0	0.867	0
0.873	0	0.876	0	0.873	0	0.872	0	0.876	0	0.875	0	0.873	0	0.869	0	0.876	0
0.881	0	0.885	0	0.881	0	0.88	0	0.884	0	0.883	0	0.882	0	0.877	0	0.884	0
0.89	0	0.893	0	0.889	0	0.889	0	0.893	0	0.892	0	0.89	0	0.886	0	0.892	0
0.898	0	0.901	0	0.898	0	0.897	0	0.901	0	0.9	0	0.898	0	0.894	0	0.901	0
0.906	0	0.91	0	0.906	0	0.905	0	0.909	0	0.908	0	0.906	0	0.902	0	0.909	0
0.915	0	0.918	0	0.914	0	0.913	0	0.917	0	0.917	0	0.915	0	0.91	0	0.917	0
0.923	0	0.926	0	0.922	0	0.922	0	0.926	0	0.925	0	0.923	0	0.919	0	0.925	0
0.931	0	0.934	0	0.931	0	0.93	0	0.934	0	0.933	0	0.931	0	0.927	0	0.934	0
0.939	0	0.943	0	0.939	0	0.938	0	0.942	0	0.941	0	0.939	0	0.935	0	0.942	0
0.948	0	0.951	0	0.947	0	0.947	0	0.95	0	0.95	0	0.948	0	0.944	0	0.95	0
0.956	0	0.959	0	0.955	0	0.955	0	0.959	0	0.958	0	0.956	0	0.952	0	0.958	0
0.964	0	0.967	0	0.964	0	0.963	0	0.967	0	0.966	0	0.964	0	0.96	0	0.967	0
0.972	0	0.976	0	0.972	0	0.971	0	0.975	0	0.974	0	0.973	0	0.968	0	0.975	0
0.981	0	0.984	0	0.98	0	0.98	0	0.984	0	0.983	0	0.981	0	0.977	0	0.983	0
0.989	0	0.992	0	0.989	0	0.988	0	0.992	0	0.991	0	0.989	0	0.985	0	0.992	0
0.997	0	1	0	0.997	0	0.996	0	1	0	0.999	0	0.997	0	0.993	0	1	0
1.005	0	1.009	0	1.005	0	1.004	0	1.008	0	1.007	0	1.006	0	1.001	0	1.008	0
1.014	0	1.017	0	1.013	0	1.013	0	1.017	0	1.016	0	1.014	0	1.01	0	1.016	0
1.022	0	1.025	0	1.022	0	1.021	0	1.025	0	1.024	0	1.022	0	1.018	0	1.025	0
1.03	0	1.034	0	1.03	0	1.029	0	1.033	0	1.032	0	1.03	0	1.026	0	1.033	0
1.039	0	1.042	0	1.038	0	1.037	0	1.041	0	1.041	0	1.039	0	1.035	0	1.041	0
1.047	0	1.05	0	1.046	0	1.046	0	1.05	0	1.049	0	1.047	0	1.043	0	1.049	0
1.055	0	1.058	0	1.055	0	1.054	0	1.058	0	1.057	0	1.055	0	1.051	0	1.058	0
1.063	0	1.067	0	1.063	0	1.062	0	1.066	0	1.065	0	1.064	0	1.059	0	1.066	0
1.072	0	1.075	0	1.071	0	1.071	0	1.075	0	1.074	0	1.072	0	1.068	0	1.074	0
1.08	0	1.083	0	1.08	0	1.079	0	1.083	0	1.082	0	1.08	0	1.076	0	1.082	0
1.088	0	1.091	0	1.088	0	1.087	0	1.091	0	1.09	0	1.088	0	1.084	0	1.091	0
1.096	0	1.1	0	1.096	0	1.095	0	1.099	0	1.098	0	1.097	0	1.092	0	1.099	0
1.105	0	1.108	0	1.104	0	1.104	0	1.108	0	1.107	0	1.105	0	1.101	0	1.107	0
1.113	0	1.116	0	1.113	0	1.112	0	1.116	0	1.115	0	1.113	0	1.109	0	1.116	0
1.121	0	1.125	0	1.121	0	1.12	0	1.124	0	1.123	0	1.121	0	1.117	0	1.124	0
1.13	0	1.133	0	1.129	0	1.128	0	1.132	0	1.132	0	1.13	0	1.125	0	1.132	0
1.138	0	1.141	0	1.137	0	1.137	0	1.141	0	1.14	0	1.138	0	1.134	0	1.14	0
1.146	0	1.149	0	1.146	0	1.145	0	1.149	0	1.148	0	1.146	0	1.142	0	1.149	0
1.154	0	1.158	0	1.154	0	1.153	0	1.157	0	1.156	0	1.155	0	1.15	0	1.157	0
1.163	0	1.166	0	1.162	0	1.162	0	1.166	0	1.165	0	1.163	0	1.159	0	1.165	0
1.171	0	1.174	0	1.171	0	1.17	0	1.174	0	1.173	0	1.171	0	1.167	0	1.173	0
1.179	0	1.182	0	1.179	0	1.178	0	1.182	0	1.181	0	1.179	0	1.175	0	1.182	0
1.187	0	1.191	0	1.187	0	1.186	0	1.19	0	1.189	0	1.188	0	1.183	0	1.19	0
1.196	0	1.199	0	1.195	0	1.195	0	1.199	0	1.198	0	1.196	0	1.192	0	1.198	0
1.204	0	1.207	0	1.204	0	1.203	0	1.207	0	1.206	0	1.204	0	1.2	0	1.206	0
1.212	0	1.216	0	1.212	0	1.211	0	1.215	0	1.214	0	1.212	0	1.208	0	1.215	0
1.221	0	1.224	0	1.22	0	1.219	0	1.223	0	1.223	0	1.221	0	1.216	0	1.223	0
1.229	0	1.232	0	1.228	0	1.228	0	1.232	0	1.231	0	1.229	0	1.225	0	1.231	0
1.237	0	1.24	0	1.237	0	1.236	0	1.24	0	1.239	0	1.237	0	1.233	0	1.24	0
1.245	0	1.249	0	1.245	0	1.244	0	1.248	0	1.247	0	1.245	0	1.241	0	1.248	0
1.254	0	1.257	0	1.253	0	1.253	0	1.256	0	1.256	0	1.254	0	1.25	0	1.256	0
1.262	0	1.265	0	1.261	0	1.261	0	1.265	0	1.264	0	1.262	0	1.258	0	1.264	0
1.27	0	1.273	0	1.27	0	1.269	0	1.273	0	1.272	0	1.27	0	1.266	0	1.273	0
1.278	0	1.282	0	1.278	0	1.277	0	1.281	0	1.28	0	1.279	0	1.274	0	1.281	0
1.287	0	1.29	0	1.286	0	1.286	0	1.29	0	1.289	0	1.287	0	1.283	0	1.289	0
1.295	0	1.298	0	1.295	0	1.294	0	1.298	0	1.297	0	1.295	0	1.291	0	1.297	0
1.303	0	1.306	0	1.303	0	1.302	0	1.306	0	1.305	0	1.303	0	1.299	0	1.306	0
1.311	0	1.315	0	1.311	0	1.31	0	1.314	0	1.313	0	1.312	0	1.307	0	1.314	0
1.32	0	1.323	0	1.319	0	1.319	0	1.323	0	1.322	0	1.32	0	1.316	0	1.322	0
1.328	0	1.331	0	1.328	0	1.327	0	1.331	0	1.33	0	1.328	0	1.324	0	1.331	0
1.336	0	1.34	0	1.336	0	1.335	0	1.339	0	1.338	0	1.336	0	1.332	0	1.339	0
1.345	0	1.348	0	1.344	0	1.343	0	1.347	0	1.347	0	1.345	0	1.341	0	1.347	0
1.353	0	1.356	0	1.352	0	1.352	0	1.356	0	1.355	0	1.353	0	1.349	0	1.355	0
1.361	0	1.364	0	1.361	0	1.36	0	1.364	0	1.363	0	1.361	0	1.357	0	1.364	0
1.369	0	1.373	0	1.369	0	1.368	0	1.372	0	1.371	0	1.37	0	1.365	0	1.372	0
1.378	0	1.381	0	1.377	0	1.377	0	1.381	0	1.38	0	1.378	0	1.374	0	1.38	0
1.386	0	1.389	0	1.386	0	1.385	0	1.389	0	1.388	0	1.386	0	1.382	0	1.388	0
1.394	0	1.397	0	1.394	0	1.393	0	1.397	0	1.396	0	1.394	0	1.39	0	1.397	0
1.402	0	1.406	0	1.402	0	1.401	0	1.405	0	1.404	0	1.403	0	1.398	0	1.405	0
1.411	0	1.414	0	1.41	0	1.41	0	1.414	0	1.413	0	1.411	0	1.407	0	1.413	0
1.419	0	1.422	0	1.419	0	1.418	0	1.422	0	1.421	0	1.419	0	1.415	0	1.421	0
1.427	0	1.431	0	1.427	0	1.426	0	1.43	0	1.429	0	1.427	0	1.423	0	1.43	0
1.436	0	1.439	0	1.435	0	1.434	0	1.438	0	1.438	0	1.436	0	1.431	0	1.438	0
1.444	0	1.447	0	1.443	0	1.443	0	1.447	0	1.446	0	1.444	0	1.44	0	1.446	0
1.452	0	1.455	0	1.452	0	1.451	0	1.455	0	1.454	0	1.452	0	1.448	0	1.455	0
1.46	0	1.464	0	1.46	0	1.459	0	1.463	0	1.462	0	1.461	0	1.456	0	1.463	0
1.469	0	1.472	0	1.468	0	1.468	0	1.472	0	1.471	0	1.469	0	1.465	0	1.471	0
1.477	0	1.48	0	1.477	0	1.476	0	1.48	0	1.479	0	1.477	0	1.473	0	1.479	0
1.485	0	1.488	0	1.485	0	1.484	0	1.488	0	1.487	0	1.485	0	1.481	0	1.488	0
1.493	0	1.497	0	1.493	0	1.492	0	1.496	0	1.495	0	1.494	0	1.489	0	1.496	0
1.502	0	1.505	0	1.501	0	1.501	0	1.505	0	1.504	0	1.502	0	1.498	0	1.504	0
1.51	0	1.513	0	1.51	0	1.509	0	1.513	0	1.512	0	1.51	0	1.506	0	1.512	0
1.518	0	1.522	0	1.518	0	1.517	0	1.521	0	1.52	0	1.518	0	1.514	0	1.521	0
1.527	0	1.53	0	1.526	0	1.525	0	1.529	0	1.528	0	1.527	0	1.522	0	1.529	0
1.535	0	1.538	0	1.534	0	1.534	0	1.538	0	1.537	0	1.535	0	1.531	0	1.537	0
1.543	0	1.546	0	1.543	0	1.542	0	1.546	0	1.545	0	1.543	0	1.539	0	1.546	0
1.551	0	1.555	0	1.551	0	1.55	0	1.554	0	1.553	0	1.551	0	1.547	0	1.554	0
1.56	0	1.563	0	1.559	0	1.559	0	1.562	0	1.562	0	1.56	0	1.556	0	1.562	0
1.568	0	1.571	0	1.567	0	1.567	0	1.571	0	1.57	0	1.568	0	1.564	0	1.57	0
1.576	0	1.579	0	1.576	0	1.575	0	1.579	0	1.578	0	1.576	0	1.572	0	1.579	0
1.584	0	1.588	0	1.584	0	1.583	0	1.587	0	1.586	0	1.585	0	1.58	0	1.587	0
1.593	0	1.596	0	1.592	0	1.592	0	1.596	0	1.595	0	1.593	0	1.589	0	1.595	0
1.601	0	1.604	0	1.601	0	1.6	0	1.604	0	1.603	0	1.601	0	1.597	0	1.603	0
1.609	0	1.612	0	1.609	0	1.608	0	1.612	0	1.611	0	1.609	0	1.605	0	1.612	0
1.617	0	1.621	0	1.617	0	1.616	0	1.62	0	1.619	0	1.618	0	1.613	0	1.62	0
1.626	0	1.629	0	1.625	0	1.625	0	1.629	0	1.628	0	1.626	0	1.622	0	1.628	0
1.634	0	1.637	0	1.634	0	1.633	0	1.637	0	1.636	0	1.634	0	1.63	0	1.636	0
1.642	0	1.646	0	1.642	0	1.641	0	1.645	0	1.644	0	1.642	0	1.638	0	1.645	0
1.651	0	1.654	0	1.65	0	1.649	0	1.653	0	1.653	0	1.651	0	1.647	0	1.653	0
1.659	0	1.662	0	1.658	0	1.658	0	1.662	0	1.661	0	1.659	0	1.655	0	1.661	0
1.667	0	1.67	0	1.667	0	1.666	0	1.67	0	1.669	0	1.667	0	1.663	0	1.67	0
1.675	0	1.679	0	1.675	0	1.674	0	1.678	0	1.677	0	1.676	0	1.671	0	1.678	0
1.684	0	1.687	0	1.683	0	1.683	0	1.687	0	1.686	0	1.684	0	1.68	0	1.686	0
1.692	0	1.695	0	1.692	0	1.691	0	1.695	0	1.694	0	1.692	0	1.688	0	1.694	0
1.7	0	1.703	0	1.7	0	1.699	0	1.703	0	1.702	0	1.7	0	1.696	0	1.703	0
1.708	0	1.712	0	1.708	0	1.707	0	1.711	0	1.71	0	1.709	0	1.704	0	1.711	0
1.717	0	1.72	0	1.716	0	1.716	0	1.72	0	1.719	0	1.717	0	1.713	0	1.719	0
1.725	0	1.728	0	1.725	0	1.724	0	1.728	0	1.727	0	1.725	0	1.721	0	1.727	0
1.733	0	1.737	0	1.733	0	1.732	0	1.736	0	1.735	0	1.733	0	1.729	0	1.736	0
1.742	0	1.745	0	1.741	0	1.74	0	1.744	0	1.744	0	1.742	0	1.737	0	1.744	0
1.75	0	1.753	0	1.749	0	1.749	0	1.753	0	1.752	0	1.75	0	1.746	0	1.752	0
1.758	0	1.761	0	1.758	0	1.757	0	1.761	0	1.76	0	1.758	0	1.754	0	1.76	0
1.766	0	1.77	0	1.766	0	1.765	0	1.769	0	1.768	0	1.767	0	1.762	0	1.769	0
1.775	0	1.778	0	1.774	0	1.774	0	1.778	0	1.777	0	1.775	0	1.771	0	1.777	0
1.783	0	1.786	0	1.783	0	1.782	0	1.786	0	1.785	0	1.783	0	1.779	0	1.785	0
1.791	0	1.794	0	1.791	0	1.79	0	1.794	0	1.793	0	1.791	0	1.787	0	1.794	0
1.799	0	1.803	0	1.799	0	1.798	0	1.802	0	1.801	0	1.8	0	1.795	0	1.802	0
1.808	0	1.811	0	1.807	0	1.807	0	1.811	0	1.81	0	1.808	0	1.804	0	1.81	0
1.816	0	1.819	0	1.816	0	1.815	0	1.819	0	1.818	0	1.816	0	1.812	0	1.818	0
1.824	0	1.828	0	1.824	0	1.823	0	1.827	0	1.826	0	1.824	0	1.82	0	1.827	0
1.833	0	1.836	0	1.832	0	1.831	0	1.835	0	1.834	0	1.833	0	1.828	0	1.835	0
1.841	0	1.844	0	1.84	0	1.84	0	1.844	0	1.843	0	1.841	0	1.837	0	1.843	0
1.849	0	1.852	0	1.849	0	1.848	0	1.852	0	1.851	0	1.849	0	1.845	0	1.851	0
1.857	0	1.861	0	1.857	0	1.856	0	1.86	0	1.859	0	1.858	0	1.853	0	1.86	0
1.866	0	1.869	0	1.865	0	1.865	0	1.868	0	1.868	0	1.866	0	1.862	0	1.868	0
1.874	0	1.877	0	1.873	0	1.873	0	1.877	0	1.876	0	1.874	0	1.87	0	1.876	0
1.882	0	1.885	0	1.882	0	1.881	0	1.885	0	1.884	0	1.882	0	1.878	0	1.885	0
1.89	0	1.894	0	1.89	0	1.889	0	1.893	0	1.892	0	1.891	0	1.886	0	1.893	0
1.899	0	1.902	0	1.898	0	1.898	0	1.902	0	1.901	0	1.899	0	1.895	0	1.901	0
1.907	0	1.91	0	1.907	0	1.906	0	1.91	0	1.909	0	1.907	0	1.903	0	1.909	0
1.915	0	1.918	0	1.915	0	1.914	0	1.918	0	1.917	0	1.915	0	1.911	0	1.918	0
1.923	0	1.927	0	1.923	0	1.922	0	1.926	0	1.925	0	1.924	0	1.919	0	1.926	0
1.932	0	1.935	0	1.931	0	1.931	0	1.935	0	1.934	0	1.932	0	1.928	0	1.934	0
1.94	0	1.943	0	1.94	0	1.939	0	1.943	0	1.942	0	1.94	0	1.936	0	1.942	0
1.948	0	1.952	0	1.948	0	1.947	0	1.951	0	1.95	0	1.948	0	1.944	0	1.951	0
1.957	0	1.96	0	1.956	0	1.955	0	1.959	0	1.959	0	1.957	0	1.953	0	1.959	0
1.965	0	1.968	0	1.964	0	1.964	0	1.968	0	1.967	0	1.965	0	1.961	0	1.967	0
1.973	0	1.976	0	1.973	0	1.972	0	1.976	0	1.975	0	1.973	0	1.969	0	1.975	0
1.981	0	1.985	0	1.981	0	1.98	0	1.984	0	1.983	0	1.982	0	1.977	0	1.984	0
1.99	0	1.993	0	1.989	0	1.989	0	1.993	0	1.992	0	1.99	0	1.986	0	1.992	0
1.998	0	2.001	0	1.998	0	1.997	0	2.001	0	2	0	1.998	0	1.994	0	2	0
2.006	0	2.009	0	2.006	0	2.005	0	2.009	0	2.008	0	2.006	0	2.002	0	2.009	0
2.014	0	2.018	0	2.014	0	2.013	0	2.017	0	2.016	0	2.015	0	2.01	0	2.017	0
2.023	0	2.026	0	2.022	0	2.022	0	2.026	0	2.025	0	2.023	0	2.019	0	2.025	0
2.031	0	2.034	0	2.031	0	2.03	0	2.034	0	2.033	0	2.031	0	2.027	0	2.033	0
2.039	0	2.043	0	2.039	0	2.038	0	2.042	0	2.041	0	2.039	0	2.035	0	2.042	0
2.048	0	2.051	0	2.047	0	2.046	0	2.05	0	2.05	0	2.048	0	2.043	0	2.05	0
2.056	0	2.059	0	2.055	0	2.055	0	2.059	0	2.058	0	2.056	0	2.052	0	2.058	0
2.064	0	2.067	0	2.064	0	2.063	0	2.067	0	2.066	0	2.064	0	2.06	0	2.066	0
2.072	0	2.076	0	2.072	0	2.071	0	2.075	0	2.074	0	2.073	0	2.068	0	2.075	0
2.081	0	2.084	0	2.08	0	2.08	0	2.084	0	2.083	0	2.081	0	2.077	0	2.083	0
2.089	0	2.092	0	2.089	0	2.088	0	2.092	0	2.091	0	2.089	0	2.085	0	2.091	0
2.097	0	2.1	0	2.097	0	2.096	0	2.1	0	2.099	0	2.097	0	2.093	0	2.1	0
2.105	0	2.109	0	2.105	0	2.104	0	2.108	0	2.107	0	2.106	0	2.101	0	2.108	0
2.114	0	2.117	0	2.113	0	2.113	0	2.117	0	2.116	0	2.114	0	2.11	0	2.116	0
2.122	0	2.125	0	2.122	0	2.121	0	2.125	0	2.124	0	2.122	0	2.118	0	2.124	0
2.13	0	2.134	0	2.13	0	2.129	0	2.133	0	2.132	0	2.13	0	2.126	0	2.133	0
2.139	0	2.142	0	2.138	0	2.137	0	2.141	0	2.14	0	2.139	0	2.134	0	2.141	0
2.147	0	2.15	0	2.146	0	2.146	0	2.15	0	2.149	0	2.147	0	2.143	0	2.149	0
2.155	0	2.158	0	2.155	0	2.154	0	2.158	0	2.157	0	2.155	0	2.151	0	2.157	0
2.163	0	2.167	0	2.163	0	2.162	0	2.166	0	2.165	0	2.164	0	2.159	0	2.166	0
2.172	0	2.175	0	2.171	0	2.17	0	2.174	0	2.174	0	2.172	0	2.168	0	2.174	0
2.18	0	2.183	0	2.179	0	2.179	0	2.183	0	2.182	0	2.18	0	2.176	0	2.182	0
2.188	0	2.191	0	2.188	0	2.187	0	2.191	0	2.19	0	2.188	0	2.184	0	2.19	0
2.196	0	2.2	0	2.196	0	2.195	0	2.199	0	2.198	0	2.197	0	2.192	0	2.199	0
2.205	0	2.208	0	2.204	0	2.204	0	2.208	0	2.207	0	2.205	0	2.201	0	2.207	0
2.213	0	2.216	0	2.213	0	2.212	0	2.216	0	2.215	0	2.213	0	2.209	0	2.215	0
2.221	0	2.224	0	2.221	0	2.22	0	2.224	0	2.223	0	2.221	0	2.217	0	2.224	0
2.229	0	2.233	0	2.229	0	2.228	0	2.232	0	2.231	0	2.23	0	2.225	0	2.232	0
2.238	0	2.241	0	2.237	0	2.237	0	2.241	0	2.24	0	2.238	0	2.234	0	2.24	0
2.246	0	2.249	0	2.246	0	2.245	0	2.249	0	2.248	0	2.246	0	2.242	0	2.248	0
2.254	0	2.258	0	2.254	0	2.253	0	2.257	0	2.256	0	2.254	0	2.25	0	2.257	0
2.263	0	2.266	0	2.262	0	2.261	0	2.265	0	2.265	0	2.263	0	2.259	0	2.265	0
2.271	0	2.274	0	2.27	0	2.27	0	2.274	0	2.273	0	2.271	0	2.267	0	2.273	0
2.279	0	2.282	0	2.279	0	2.278	0	2.282	0	2.281	0	2.279	0	2.275	0	2.281	0
2.287	0	2.291	0	2.287	0	2.286	0	2.29	0	2.289	0	2.288	0	2.283	0	2.29	0
2.296	0	2.299	0	2.295	0	2.295	0	2.299	0	2.298	0	2.296	0	2.292	0	2.298	0
2.304	0	2.307	0	2.304	0	2.303	0	2.307	0	2.306	0	2.304	0	2.3	0	2.306	0
2.312	0	2.315	0	2.312	0	2.311	0	2.315	0	2.314	0	2.312	0	2.308	0	2.314	0
2.32	0	2.324	0	2.32	0	2.319	0	2.323	0	2.322	0	2.321	0	2.316	0	2.323	0
2.329	0	2.332	0	2.328	0	2.328	0	2.332	0	2.331	0	2.329	0	2.325	0	2.331	0
2.337	0	2.34	0	2.337	0	2.336	0	2.34	0	2.339	0	2.337	0	2.333	0	2.339	0
2.345	0	2.349	0	2.345	0	2.344	0	2.348	0	2.347	0	2.345	0	2.341	0	2.348	0
2.354	0	2.357	0	2.353	0	2.352	0	2.356	0	2.356	0	2.354	0	2.349	0	2.356	0
2.362	0	2.365	0	2.361	0	2.361	0	2.365	0	2.364	0	2.362	0	2.358	0	2.364	0
2.37	0	2.373	0	2.37	0	2.369	0	2.373	0	2.372	0	2.37	0	2.366	0	2.372	0
2.378	0	2.382	0	2.378	0	2.377	0	2.381	0	2.38	0	2.379	0	2.374	0	2.381	0
2.387	0	2.39	0	2.386	0	2.386	0	2.39	0	2.389	0	2.387	0	2.383	0	2.389	0
2.395	0	2.398	0	2.395	0	2.394	0	2.398	0	2.397	0	2.395	0	2.391	0	2.397	0
2.403	0	2.406	0	2.403	0	2.402	0	2.406	0	2.405	0	2.403	0	2.399	0	2.405	0
2.411	0	2.415	0	2.411	0	2.41	0	2.414	0	2.413	0	2.412	0	2.407	0	2.414	0
2.42	0	2.423	0	2.419	0	2.419	0	2.423	0	2.422	0	2.42	0	2.416	0	2.422	0
2.428	0	2.431	0	2.428	0	2.427	0	2.431	0	2.43	0	2.428	0	2.424	0	2.43	0
2.436	0	2.44	0	2.436	0	2.435	0	2.439	0	2.438	0	2.436	0	2.432	0	2.439	0
2.445	0	2.448	0	2.444	0	2.443	0	2.447	0	2.446	0	2.445	0	2.44	0	2.447	0
2.453	0	2.456	0	2.452	0	2.452	0	2.456	0	2.455	0	2.453	0	2.449	0	2.455	0
2.461	0	2.464	0	2.461	0	2.46	0	2.464	0	2.463	0	2.461	0	2.457	0	2.463	0
2.469	0	2.473	0	2.469	0	2.468	0	2.472	0	2.471	0	2.47	0	2.465	0	2.472	0
2.478	0	2.481	0	2.477	0	2.477	0	2.48	0	2.48	0	2.478	0	2.474	0	2.48	0
2.486	0	2.489	0	2.485	0	2.485	0	2.489	0	2.488	0	2.486	0	2.482	0	2.488	0
2.494	0	2.497	0	2.494	0	2.493	0	2.497	0	2.496	0	2.494	0	2.49	0	2.496	0
2.502	0	2.506	0	2.502	0	2.501	0	2.505	0	2.504	0	2.503	0	2.498	0	2.505	0
2.511	0	2.514	0	2.51	0	2.51	0	2.514	0	2.513	0	2.511	0	2.507	0	2.513	0
2.519	0	2.522	0	2.519	0	2.518	0	2.522	0	2.521	0	2.519	0	2.515	0	2.521	0
2.527	0	2.53	0	2.527	0	2.526	0	2.53	0	2.529	0	2.527	0	2.523	0	2.529	0
2.535	0	2.539	0	2.535	0	2.534	0	2.538	0	2.537	0	2.536	0	2.531	0	2.538	0
2.544	0	2.547	0	2.543	0	2.543	0	2.547	0	2.546	0	2.544	0	2.54	0	2.546	0
2.552	0	2.555	0	2.552	0	2.551	0	2.555	0	2.554	0	2.552	0	2.548	0	2.554	0
2.56	0	2.564	0	2.56	0	2.559	0	2.563	0	2.562	0	2.56	0	2.556	0	2.563	0
2.569	0	2.572	0	2.568	0	2.567	0	2.571	0	2.571	0	2.569	0	2.565	0	2.571	0
2.577	0	2.58	0	2.576	0	2.576	0	2.58	0	2.579	0	2.577	0	2.573	0	2.579	0
2.585	0	2.588	0	2.585	0	2.584	0	2.588	0	2.587	0	2.585	0	2.581	0	2.587	0
2.593	0	2.597	0	2.593	0	2.592	0	2.596	0	2.595	0	2.594	0	2.589	0	2.596	0
2.602	0	2.605	0	2.601	0	2.601	0	2.605	0	2.604	0	2.602	0	2.598	0	2.604	0
2.61	0	2.613	0	2.61	0	2.609	0	2.613	0	2.612	0	2.61	0	2.606	0	2.612	0
2.618	0	2.621	0	2.618	0	2.617	0	2.621	0	2.62	0	2.618	0	2.614	0	2.62	0
2.626	0	2.63	0	2.626	0	2.625	0	2.629	0	2.628	0	2.627	0	2.622	0	2.629	0
2.635	0	2.638	0	2.634	0	2.634	0	2.638	0	2.637	0	2.635	0	2.631	0	2.637	0
2.643	0	2.646	0	2.643	0	2.642	0	2.646	0	2.645	0	2.643	0	2.639	0	2.645	0
2.651	0	2.655	0	2.651	0	2.65	0	2.654	0	2.653	0	2.651	0	2.647	0	2.653	0
2.66	0	2.663	0	2.659	0	2.658	0	2.662	0	2.662	0	2.66	0	2.655	0	2.662	0
2.668	0	2.671	0	2.667	0	2.667	0	2.671	0	2.67	0	2.668	0	2.664	0	2.67	0
2.676	0	2.679	0	2.676	0	2.675	0	2.679	0	2.678	0	2.676	0	2.672	0	2.678	0
2.684	0	2.688	0	2.684	0	2.683	0	2.687	0	2.686	0	2.685	0	2.68	0	2.687	0
2.693	0	2.696	0	2.692	0	2.692	0	2.696	0	2.695	0	2.693	0	2.689	0	2.695	0
2.701	0	2.704	0	2.701	0	2.7	0	2.704	0	2.703	0	2.701	0	2.697	0	2.703	0
2.709	0	2.712	0	2.709	0	2.708	0	2.712	0	2.711	0	2.709	0	2.705	0	2.711	0
2.717	0	2.721	0	2.717	0	2.716	0	2.72	0	2.719	0	2.718	0	2.713	0	2.72	0
2.726	0	2.729	0	2.725	0	2.725	0	2.729	0	2.728	0	2.726	0	2.722	0	2.728	0
2.734	0	2.737	0	2.734	0	2.733	0	2.737	0	2.736	0	2.734	0	2.73	0	2.736	0
2.742	0	2.746	0	2.742	0	2.741	0	2.745	0	2.744	0	2.742	0	2.738	0	2.744	0
2.751	0	2.754	0	2.75	0	2.749	0	2.753	0	2.752	0	2.751	0	2.746	0	2.753	0
2.759	0	2.762	0	2.758	0	2.758	0	2.762	0	2.761	0	2.759	0	2.755	0	2.761	0
2.767	0	2.77	0	2.767	0	2.766	0	2.77	0	2.769	0	2.767	0	2.763	0	2.769	0
2.775	0	2.779	0	2.775	0	2.774	0	2.778	0	2.777	0	2.776	0	2.771	0	2.778	0
2.784	0	2.787	0	2.783	0	2.783	0	2.786	0	2.786	0	2.784	0	2.78	0	2.786	0
2.792	0	2.795	0	2.791	0	2.791	0	2.795	0	2.794	0	2.792	0	2.788	0	2.794	0
2.8	0	2.803	0	2.8	0	2.799	0	2.803	0	2.802	0	2.8	0	2.796	0	2.802	0
2.808	0	2.812	0	2.808	0	2.807	0	2.811	0	2.81	0	2.809	0	2.804	0	2.811	0
2.817	0	2.82	0	2.816	0	2.816	0	2.82	0	2.819	0	2.817	0	2.813	0	2.819	0
2.825	0	2.828	0	2.825	0	2.824	0	2.828	0	2.827	0	2.825	0	2.821	0	2.827	0
2.833	0	2.836	0	2.833	0	2.832	0	2.836	0	2.835	0	2.833	0	2.829	0	2.835	0
2.841	0	2.845	0	2.841	0	2.84	0	2.844	0	2.843	0	2.842	0	2.837	0	2.844	0
2.85	0	2.853	0	2.849	0	2.849	0	2.853	0	2.852	0	2.85	0	2.846	0	2.852	0
2.858	0	2.861	0	2.858	0	2.857	0	2.861	0	2.86	0	2.858	0	2.854	0	2.86	0
2.866	0	2.87	0	2.866	0	2.865	0	2.869	0	2.868	0	2.866	0	2.862	0	2.868	0
2.875	0	2.878	0	2.874	0	2.873	0	2.877	0	2.877	0	2.875	0	2.871	0	2.877	0
2.883	0	2.886	0	2.882	0	2.882	0	2.886	0	2.885	0	2.883	0	2.879	0	2.885	0
2.891	0	2.894	0	2.891	0	2.89	0	2.894	0	2.893	0	2.891	0	2.887	0	2.893	0
2.899	0	2.903	0	2.899	0	2.898	0	2.902	0	2.901	0	2.9	0	2.895	0	2.902	0
2.908	0	2.911	0	2.907	0	2.907	0	2.911	0	2.91	0	2.908	0	2.904	0	2.91	0
2.916	0	2.919	0	2.916	0	2.915	0	2.919	0	2.918	0	2.916	0	2.912	0	2.918	0
2.924	0	2.927	0	2.924	0	2.923	0	2.927	0	2.926	0	2.924	0	2.92	0	2.926	0
2.932	0	2.936	0	2.932	0	2.931	0	2.935	0	2.934	0	2.933	0	2.928	0	2.935	0
2.941	0	2.944	0	2.94	0	2.94	0	2.944	0	2.943	0	2.941	0	2.937	0	2.943	0
2.949	0	2.952	0	2.949	0	2.948	0	2.952	0	2.951	0	2.949	0	2.945	0	2.951	0
2.957	0	2.961	0	2.957	0	2.956	0	2.96	0	2.959	0	2.957	0	2.953	0	2.959	0
2.966	0	2.969	0	2.965	0	2.964	0	2.968	0	2.968	0	2.966	0	2.961	0	2.968	0
2.974	0	2.977	0	2.973	0	2.973	0	2.977	0	2.976	0	2.974	0	2.97	0	2.976	0
2.982	0	2.985	0	2.982	0	2.981	0	2.985	0	2.984	0	2.982	0	2.978	0	2.984	0
2.99	0	2.994	0	2.99	0	2.989	0	2.993	0	2.992	0	2.991	0	2.986	0	2.993	0
2.999	0	3.002	0	2.998	0	2.998	0	3.002	0	3.001	0	2.999	0	2.995	0	3.001	0
3.007	0	3.01	0	3.007	0	3.006	0	3.01	0	3.009	0	3.007	0	3.003	0	3.009	0
3.015	0	3.018	0	3.015	0	3.014	0	3.018	0	3.017	0	3.015	0	3.011	0	3.017	0
3.023	0	3.027	0	3.023	0	3.022	0	3.026	0	3.025	0	3.024	0	3.019	0	3.026	0
3.032	0	3.035	0	3.031	0	3.031	0	3.035	0	3.034	0	3.032	0	3.028	0	3.034	0
3.048	9	3.052	7	3.048	8	3.047	1	3.051	1	3.05	0	3.048	20	3.052	16	3.05	13
3.057	2	3.06	2	3.056	6	3.055	8	3.059	1	3.058	8	3.057	19	3.061	0	3.059	0
3.065	10	3.068	1	3.064	5	3.064	22	3.068	3	3.067	26	3.065	16	3.069	37	3.067	114
3.073	29	3.076	30	3.073	49	3.072	81	3.076	6	3.075	38	3.073	85	3.077	50	3.075	29
3.081	94	3.085	93	3.081	18	3.08	2	3.084	1	3.083	8	3.082	12	3.086	21	3.083	8
3.09	35	3.093	9	3.089	35	3.088	7	3.092	10	3.092	0	3.09	1	3.094	64	3.092	36
3.098	13	3.101	15	3.097	4	3.097	8	3.101	31	3.1	33	3.098	8	3.102	14	3.1	10
3.106	57	3.109	31	3.106	12	3.105	16	3.109	3	3.108	29	3.106	5	3.11	30	3.108	38
3.114	78	3.118	8	3.114	2	3.113	38	3.117	7	3.116	18	3.115	22	3.119	40	3.117	0
3.123	7	3.126	17	3.122	12	3.122	21	3.126	1	3.125	12	3.123	16	3.127	4	3.125	3
3.131	5	3.134	17	3.131	47	3.13	27	3.134	18	3.133	35	3.131	24	3.135	0	3.133	12
3.139	77	3.142	22	3.139	25	3.138	18	3.142	41	3.141	68	3.139	11	3.143	19	3.141	7
3.147	5	3.151	15	3.147	1	3.146	6	3.15	8	3.149	10	3.148	22	3.152	32	3.15	2
3.156	1	3.159	0	3.155	38	3.155	3	3.159	1	3.158	12	3.156	7	3.16	0	3.158	16
3.164	12	3.167	100	3.164	0	3.163	8	3.167	19	3.166	9	3.164	4	3.168	18	3.166	3
3.172	21	3.176	7	3.172	3	3.171	20	3.175	12	3.174	19	3.172	11	3.176	37	3.174	0
3.181	10	3.184	24	3.18	11	3.179	34	3.183	4	3.183	0	3.181	1	3.185	0	3.183	18
3.189	53	3.192	6	3.188	14	3.188	14	3.192	32	3.191	1	3.189	26	3.193	3	3.191	32
3.197	10	3.2	28	3.197	27	3.196	8	3.2	39	3.199	11	3.197	2	3.201	2	3.199	64
3.205	7	3.209	25	3.205	27	3.204	20	3.208	6	3.207	8	3.206	31	3.21	0	3.207	8
3.214	31	3.217	2	3.213	0	3.213	17	3.216	6	3.216	26	3.214	3	3.218	5	3.216	28
3.222	23	3.225	12	3.221	18	3.221	41	3.225	0	3.224	4	3.222	4	3.226	23	3.224	1
3.23	54	3.233	1	3.23	0	3.229	2	3.233	18	3.232	47	3.23	45	3.234	13	3.232	27
3.238	15	3.242	7	3.238	6	3.237	0	3.241	21	3.24	14	3.239	12	3.243	2	3.241	8
3.247	50	3.25	9	3.246	5	3.246	10	3.25	17	3.249	10	3.247	7	3.251	30	3.249	116
3.255	0	3.258	33	3.255	3	3.254	1	3.258	2	3.257	5	3.255	9	3.259	17	3.257	23
3.263	61	3.266	8	3.263	0	3.262	3	3.266	1	3.265	54	3.263	8	3.267	48	3.265	3
3.271	2	3.275	18	3.271	4	3.27	10	3.274	6	3.273	6	3.272	8	3.276	1	3.274	7
3.28	0	3.283	33	3.279	58	3.279	11	3.283	8	3.282	1	3.28	19	3.284	103	3.282	0
3.288	1	3.291	6	3.288	8	3.287	19	3.291	13	3.29	18	3.288	6	3.292	26	3.29	41
3.296	16	3.3	9	3.296	36	3.295	22	3.299	20	3.298	6	3.296	91	3.301	1	3.298	5
3.305	9	3.308	5	3.304	0	3.303	4	3.307	51	3.307	14	3.305	5	3.309	0	3.307	12
3.313	26	3.316	4	3.312	13	3.312	0	3.316	12	3.315	32	3.313	87	3.317	39	3.315	0
3.321	12	3.324	15	3.321	32	3.32	15	3.324	3	3.323	19	3.321	38	3.325	55	3.323	27
3.329	64	3.333	13	3.329	26	3.328	14	3.332	3	3.331	4	3.33	11	3.334	58	3.332	30
3.338	9	3.341	29	3.337	15	3.337	8	3.341	2	3.34	8	3.338	5	3.342	24	3.34	3
3.346	43	3.349	0	3.346	40	3.345	6	3.349	14	3.348	16	3.346	2	3.35	7	3.348	5
3.354	43	3.357	24	3.354	9	3.353	15	3.357	30	3.356	5	3.354	7	3.358	1	3.356	5
3.362	53	3.366	51	3.362	38	3.361	12	3.365	7	3.364	69	3.363	40	3.367	54	3.365	5
3.371	3	3.374	7	3.37	14	3.37	2	3.374	39	3.373	10	3.371	11	3.375	11	3.373	40
3.379	66	3.382	13	3.379	23	3.378	27	3.382	3	3.381	6	3.379	45	3.383	38	3.381	1
3.387	18	3.391	30	3.387	3	3.386	9	3.39	4	3.389	30	3.387	33	3.391	11	3.389	6
3.396	7	3.399	7	3.395	0	3.394	9	3.398	4	3.398	6	3.396	12	3.4	67	3.398	0
3.404	4	3.407	12	3.403	30	3.403	0	3.407	3	3.406	2	3.404	26	3.408	37	3.406	0
3.412	4	3.415	16	3.412	5	3.411	5	3.415	5	3.414	35	3.412	6	3.416	3	3.414	0
3.42	8	3.424	16	3.42	21	3.419	12	3.423	29	3.422	4	3.421	16	3.425	0	3.422	14
3.429	11	3.432	7	3.428	10	3.428	29	3.431	74	3.431	35	3.429	0	3.433	11	3.431	2
3.437	36	3.44	28	3.436	39	3.436	20	3.44	22	3.439	8	3.437	4	3.441	24	3.439	17
3.445	12	3.448	12	3.445	81	3.444	29	3.448	11	3.447	24	3.445	21	3.449	41	3.447	24
3.453	2	3.457	14	3.453	2	3.452	23	3.456	30	3.455	0	3.454	14	3.458	13	3.456	6
3.462	60	3.465	40	3.461	12	3.461	2	3.465	1	3.464	2	3.462	7	3.466	0	3.464	15
3.47	38	3.473	4	3.47	4	3.469	22	3.473	8	3.472	39	3.47	31	3.474	40	3.472	43
3.478	18	3.481	3	3.478	26	3.477	2	3.481	9	3.48	5	3.478	10	3.482	13	3.48	6
3.486	10	3.49	0	3.486	56	3.485	12	3.489	6	3.488	36	3.487	11	3.491	10	3.489	7
3.495	69	3.498	27	3.494	16	3.494	14	3.498	8	3.497	4	3.495	4	3.499	28	3.497	43
3.503	12	3.506	23	3.503	7	3.502	21	3.506	2	3.505	47	3.503	0	3.507	31	3.505	47
3.511	27	3.515	49	3.511	2	3.51	7	3.514	29	3.513	8	3.511	0	3.515	1	3.513	37
3.52	42	3.523	25	3.519	3	3.518	3	3.523	7	3.522	9	3.52	0	3.524	39	3.522	43
3.528	11	3.531	20	3.527	1	3.527	12	3.531	4	3.53	2	3.528	7	3.532	41	3.53	2
3.536	6	3.539	39	3.536	11	3.535	5	3.539	9	3.538	30	3.536	4	3.54	7	3.538	0
3.544	5	3.548	14	3.544	9	3.543	41	3.547	16	3.546	1	3.545	0	3.549	0	3.547	27
3.553	15	3.556	14	3.552	12	3.552	34	3.556	10	3.555	56	3.553	2	3.557	32	3.555	36
3.561	10	3.564	56	3.561	50	3.56	14	3.564	2	3.563	17	3.561	39	3.565	36	3.563	6
3.569	6	3.572	23	3.569	11	3.568	30	3.572	79	3.571	6	3.569	38	3.573	18	3.571	16
3.577	31	3.581	44	3.577	4	3.576	0	3.58	20	3.579	11	3.578	11	3.582	11	3.58	0
3.586	36	3.589	0	3.585	5	3.585	10	3.589	6	3.588	8	3.586	15	3.59	104	3.588	8
3.594	15	3.597	13	3.594	0	3.593	9	3.597	1	3.596	24	3.594	30	3.598	14	3.596	13
3.602	1	3.606	7	3.602	0	3.601	1	3.605	15	3.604	4	3.602	13	3.606	28	3.604	2
3.611	16	3.614	22	3.61	21	3.609	7	3.613	9	3.613	84	3.611	17	3.615	0	3.613	5
3.619	14	3.622	31	3.618	4	3.618	12	3.622	21	3.621	5	3.619	0	3.623	6	3.621	17
3.627	14	3.63	6	3.627	26	3.626	4	3.63	1	3.629	1	3.627	7	3.631	0	3.629	8
3.635	7	3.639	7	3.635	0	3.634	0	3.638	76	3.637	58	3.636	80	3.64	38	3.637	9
3.644	1	3.647	0	3.643	36	3.642	23	3.647	9	3.646	9	3.644	35	3.648	12	3.646	11
3.652	23	3.655	12	3.651	3	3.651	9	3.655	8	3.654	2	3.652	15	3.656	14	3.654	8
3.66	34	3.663	2	3.66	14	3.659	16	3.663	11	3.662	51	3.66	29	3.664	77	3.662	51
3.668	69	3.672	36	3.668	0	3.667	54	3.671	5	3.67	62	3.669	9	3.673	48	3.671	30
3.677	6	3.68	4	3.676	14	3.676	52	3.68	4	3.679	13	3.677	113	3.681	6	3.679	11
3.685	2	3.688	18	3.685	30	3.684	45	3.688	7	3.687	13	3.685	0	3.689	17	3.687	28
3.693	1	3.696	4	3.693	17	3.692	20	3.696	49	3.695	6	3.693	32	3.697	7	3.695	1
3.701	0	3.705	35	3.701	32	3.7	0	3.704	6	3.703	65	3.702	49	3.706	3	3.704	35
3.71	3	3.713	10	3.709	0	3.709	12	3.713	3	3.712	6	3.71	27	3.714	71	3.712	31
3.718	0	3.721	55	3.718	40	3.717	10	3.721	2	3.72	42	3.718	54	3.722	20	3.72	2
3.726	11	3.73	2	3.726	6	3.725	50	3.729	8	3.728	22	3.726	8	3.73	12	3.728	11
3.735	47	3.738	4	3.734	9	3.733	50	3.737	3	3.737	70	3.735	9	3.739	26	3.737	14
3.743	2	3.746	23	3.742	9	3.742	3	3.746	4	3.745	38	3.743	24	3.747	46	3.745	28
3.751	35	3.754	13	3.751	20	3.75	0	3.754	11	3.753	65	3.751	77	3.755	30	3.753	18
3.759	2	3.763	12	3.759	22	3.758	1	3.762	22	3.761	18	3.76	80	3.764	18	3.762	48
3.768	41	3.771	7	3.767	6	3.767	0	3.771	13	3.77	6	3.768	19	3.772	26	3.77	58
3.776	2	3.779	36	3.775	10	3.775	29	3.779	0	3.778	15	3.776	3	3.78	18	3.778	20
3.784	50	3.787	4	3.784	0	3.783	17	3.787	16	3.786	14	3.784	4	3.788	8	3.786	13
3.792	12	3.796	7	3.792	10	3.791	24	3.795	6	3.794	18	3.793	1	3.797	38	3.795	25
3.801	2	3.804	7	3.8	13	3.8	8	3.804	19	3.803	32	3.801	10	3.805	18	3.803	7
3.809	26	3.812	35	3.809	28	3.808	27	3.812	29	3.811	55	3.809	20	3.813	12	3.811	0
3.817	34	3.82	49	3.817	5	3.816	39	3.82	33	3.819	32	3.817	3	3.821	9	3.819	47
3.825	39	3.829	50	3.825	21	3.824	5	3.828	26	3.827	60	3.826	11	3.83	15	3.828	8
3.834	4	3.837	55	3.833	15	3.833	6	3.837	13	3.836	25	3.834	0	3.838	3	3.836	46
3.842	80	3.845	17	3.842	8	3.841	36	3.845	3	3.844	59	3.842	0	3.846	6	3.844	45
3.85	93	3.854	15	3.85	74	3.849	6	3.853	29	3.852	15	3.85	7	3.855	12	3.853	13
3.859	12	3.862	6	3.858	7	3.857	4	3.862	3	3.861	62	3.859	12	3.863	33	3.861	37
3.867	16	3.87	45	3.866	55	3.866	25	3.87	30	3.869	20	3.867	1	3.871	14	3.869	1
3.875	71	3.878	66	3.875	45	3.874	15	3.878	50	3.877	22	3.875	11	3.879	16	3.877	5
3.883	51	3.887	23	3.883	22	3.882	32	3.886	47	3.885	13	3.884	20	3.888	48	3.886	10
3.892	45	3.895	78	3.891	20	3.891	50	3.895	10	3.894	3	3.892	4	3.896	61	3.894	24
3.9	11	3.903	21	3.9	51	3.899	21	3.903	15	3.902	9	3.9	20	3.904	12	3.902	9
3.908	38	3.911	41	3.908	15	3.907	43	3.911	12	3.91	74	3.908	11	3.912	11	3.91	1
3.916	39	3.92	15	3.916	33	3.915	80	3.919	14	3.918	1	3.917	34	3.921	32	3.919	33
3.925	37	3.928	17	3.924	21	3.924	62	3.928	14	3.927	28	3.925	60	3.929	38	3.927	2
3.933	20	3.936	4	3.933	19	3.932	32	3.936	15	3.935	17	3.933	20	3.937	17	3.935	5
3.941	43	3.945	23	3.941	8	3.94	105	3.944	8	3.943	17	3.941	36	3.945	81	3.943	20
3.95	2	3.953	12	3.949	65	3.948	7	3.952	34	3.952	12	3.95	6	3.954	12	3.952	10
3.958	6	3.961	32	3.957	18	3.957	11	3.961	3	3.96	6	3.958	6	3.962	3	3.96	4
3.966	21	3.969	6	3.966	0	3.965	41	3.969	7	3.968	11	3.966	13	3.97	36	3.968	16
3.974	5	3.978	40	3.974	6	3.973	15	3.977	29	3.976	20	3.975	5	3.979	9	3.977	0
3.983	25	3.986	4	3.982	63	3.981	21	3.986	7	3.985	29	3.983	16	3.987	13	3.985	9
3.991	14	3.994	55	3.99	32	3.99	46	3.994	53	3.993	11	3.991	23	3.995	56	3.993	1
3.999	20	4.002	12	3.999	0	3.998	4	4.002	19	4.001	4	3.999	68	4.003	5	4.001	3
4.007	5	4.011	18	4.007	32	4.006	2	4.01	45	4.009	25	4.008	65	4.012	20	4.01	17
4.016	1	4.019	2	4.015	2	4.015	63	4.019	3	4.018	7	4.016	27	4.02	24	4.018	16
4.024	3	4.027	33	4.024	1	4.023	32	4.027	24	4.026	36	4.024	26	4.028	25	4.026	2
4.032	1	4.035	5	4.032	6	4.031	11	4.035	12	4.034	1	4.032	45	4.036	11	4.034	22
4.04	1	4.044	10	4.04	7	4.039	31	4.043	1	4.042	6	4.041	15	4.045	9	4.043	0
4.049	7	4.052	4	4.048	62	4.048	3	4.052	2	4.051	20	4.049	61	4.053	3	4.051	17
4.057	34	4.06	8	4.057	72	4.056	1	4.06	70	4.059	24	4.057	22	4.061	4	4.059	69
4.065	22	4.069	4	4.065	32	4.064	14	4.068	12	4.067	1	4.065	11	4.069	1	4.068	45
4.074	39	4.077	52	4.073	3	4.072	14	4.077	22	4.076	47	4.074	0	4.078	13	4.076	0
4.082	4	4.085	12	4.081	6	4.081	11	4.085	6	4.084	22	4.082	29	4.086	22	4.084	41
4.09	8	4.093	6	4.09	29	4.089	19	4.093	31	4.092	0	4.09	19	4.094	35	4.092	9
4.098	3	4.102	21	4.098	3	4.097	28	4.101	9	4.1	0	4.099	18	4.103	64	4.101	4
4.107	4	4.11	5	4.106	18	4.106	11	4.11	5	4.109	3	4.107	6	4.111	6	4.109	11
4.115	6	4.118	16	4.115	3	4.114	26	4.118	34	4.117	29	4.115	26	4.119	9	4.117	14
4.123	2	4.126	25	4.123	0	4.122	26	4.126	12	4.125	56	4.123	9	4.127	22	4.125	4
4.131	18	4.135	36	4.131	4	4.13	47	4.134	31	4.133	2	4.132	15	4.136	23	4.134	6
4.14	9	4.143	16	4.139	11	4.139	10	4.143	17	4.142	24	4.14	18	4.144	35	4.142	3
4.148	6	4.151	16	4.148	14	4.147	59	4.151	1	4.15	11	4.148	25	4.152	2	4.15	4
4.156	13	4.16	5	4.156	6	4.155	7	4.159	5	4.158	4	4.156	6	4.16	30	4.158	29
4.165	8	4.168	12	4.164	0	4.163	8	4.167	14	4.167	15	4.165	28	4.169	5	4.167	21
4.173	50	4.176	0	4.172	82	4.172	15	4.176	68	4.175	13	4.173	30	4.177	24	4.175	37
4.181	1	4.184	16	4.181	0	4.18	0	4.184	0	4.183	16	4.181	8	4.185	18	4.183	5
4.189	12	4.193	82	4.189	20	4.188	7	4.192	10	4.191	5	4.189	25	4.194	4	4.192	34
4.198	43	4.201	5	4.197	1	4.196	1	4.201	41	4.2	38	4.198	29	4.202	8	4.2	1
4.206	29	4.209	56	4.205	11	4.205	24	4.209	50	4.208	8	4.206	17	4.21	40	4.208	2
4.214	4	4.217	7	4.214	10	4.213	41	4.217	2	4.216	10	4.214	20	4.218	13	4.216	7
4.222	9	4.226	85	4.222	16	4.221	8	4.225	0	4.224	58	4.223	44	4.227	17	4.225	60
4.231	7	4.234	1	4.23	70	4.23	40	4.234	10	4.233	24	4.231	21	4.235	15	4.233	9
4.239	33	4.242	0	4.239	21	4.238	9	4.242	1	4.241	9	4.239	33	4.243	31	4.241	8
4.247	1	4.25	5	4.247	0	4.246	4	4.25	37	4.249	12	4.247	36	4.251	16	4.249	0
4.255	9	4.259	7	4.255	8	4.254	7	4.258	33	4.257	10	4.256	38	4.26	63	4.258	18
4.264	31	4.267	4	4.263	25	4.263	6	4.267	20	4.266	0	4.264	9	4.268	43	4.266	30
4.272	12	4.275	9	4.272	81	4.271	17	4.275	9	4.274	5	4.272	13	4.276	20	4.274	20
4.28	10	4.284	52	4.28	16	4.279	8	4.283	5	4.282	10	4.28	17	4.284	0	4.282	19
4.289	9	4.292	18	4.288	2	4.287	0	4.291	17	4.291	42	4.289	12	4.293	9	4.291	0
4.297	3	4.3	21	4.296	1	4.296	17	4.3	74	4.299	21	4.297	13	4.301	35	4.299	4
4.305	12	4.308	11	4.305	5	4.304	9	4.308	28	4.307	6	4.305	5	4.309	29	4.307	21
4.313	6	4.317	0	4.313	10	4.312	48	4.316	17	4.315	30	4.314	8	4.318	20	4.316	19
4.322	10	4.325	18	4.321	6	4.321	3	4.325	25	4.324	4	4.322	7	4.326	31	4.324	5
4.33	27	4.333	7	4.329	15	4.329	1	4.333	42	4.332	2	4.33	17	4.334	41	4.332	46
4.338	0	4.341	2	4.338	1	4.337	0	4.341	34	4.34	22	4.338	5	4.342	17	4.34	6
4.346	3	4.35	36	4.346	10	4.345	21	4.349	0	4.348	38	4.347	0	4.351	4	4.349	8
4.355	6	4.358	4	4.354	4	4.354	37	4.358	16	4.357	49	4.355	20	4.359	40	4.357	56
4.363	3	4.366	12	4.363	17	4.362	5	4.366	4	4.365	16	4.363	4	4.367	0	4.365	14
4.371	20	4.374	1	4.371	4	4.37	17	4.374	3	4.373	20	4.371	16	4.375	2	4.373	17
4.38	38	4.383	4	4.379	56	4.378	7	4.382	1	4.381	13	4.38	6	4.384	2	4.382	27
4.388	15	4.391	25	4.387	10	4.387	46	4.391	15	4.39	5	4.388	6	4.392	4	4.39	22
4.396	30	4.399	11	4.396	45	4.395	15	4.399	13	4.398	3	4.396	1	4.4	38	4.398	6
4.404	11	4.408	28	4.404	25	4.403	19	4.407	16	4.406	35	4.404	2	4.408	2	4.407	11
4.413	10	4.416	16	4.412	1	4.411	2	4.416	4	4.415	2	4.413	4	4.417	43	4.415	24
4.421	46	4.424	26	4.42	58	4.42	42	4.424	15	4.423	9	4.421	62	4.425	1	4.423	16
4.429	11	4.432	16	4.429	2	4.428	24	4.432	4	4.431	29	4.429	1	4.433	114	4.431	8
4.437	0	4.441	21	4.437	17	4.436	9	4.44	15	4.439	7	4.438	32	4.442	10	4.44	5
4.446	0	4.449	8	4.445	27	4.445	3	4.449	7	4.448	11	4.446	1	4.45	2	4.448	1
4.454	0	4.457	18	4.454	1	4.453	46	4.457	1	4.456	1	4.454	1	4.458	14	4.456	5
4.462	0	4.465	19	4.462	4	4.461	3	4.465	9	4.464	1	4.462	6	4.466	7	4.464	15
4.47	0	4.474	18	4.47	20	4.469	57	4.473	15	4.472	9	4.471	0	4.475	5	4.473	43
4.479	5	4.482	12	4.478	10	4.478	6	4.482	16	4.481	9	4.479	1	4.483	8	4.481	1
4.487	12	4.49	3	4.487	67	4.486	42	4.49	6	4.489	1	4.487	27	4.491	1	4.489	12
4.495	3	4.499	5	4.495	4	4.494	23	4.498	1	4.497	17	4.495	2	4.499	34	4.497	17
4.504	1	4.507	2	4.503	0	4.502	2	4.506	7	4.506	0	4.504	34	4.508	6	4.506	17
4.512	12	4.515	20	4.511	10	4.511	60	4.515	34	4.514	2	4.512	15	4.516	0	4.514	36
4.52	3	4.523	31	4.52	25	4.519	14	4.523	1	4.522	7	4.52	15	4.524	6	4.522	41
4.528	24	4.532	10	4.528	1	4.527	0	4.531	3	4.53	0	4.529	25	4.533	15	4.531	1
4.537	33	4.54	0	4.536	14	4.535	2	4.54	1	4.539	12	4.537	49	4.541	40	4.539	7
4.545	9	4.548	9	4.544	6	4.544	9	4.548	28	4.547	34	4.545	6	4.549	11	4.547	10
4.553	23	4.556	9	4.553	8	4.552	6	4.556	13	4.555	15	4.553	7	4.557	24	4.555	0
4.561	7	4.565	7	4.561	18	4.56	22	4.564	12	4.563	20	4.562	14	4.566	14	4.564	55
4.57	31	4.573	48	4.569	3	4.569	18	4.573	10	4.572	5	4.57	14	4.574	21	4.572	3
4.578	53	4.581	14	4.578	2	4.577	19	4.581	3	4.58	7	4.578	3	4.582	8	4.58	3
4.586	5	4.589	2	4.586	74	4.585	18	4.589	0	4.588	7	4.586	11	4.59	36	4.588	10
4.595	10	4.598	0	4.594	28	4.593	25	4.597	0	4.596	0	4.595	29	4.599	2	4.597	15
4.603	1	4.606	27	4.602	5	4.602	3	4.606	7	4.605	30	4.603	21	4.607	9	4.605	6
4.611	56	4.614	4	4.611	18	4.61	13	4.614	31	4.613	22	4.611	0	4.615	10	4.613	33
4.619	3	4.623	0	4.619	2	4.618	29	4.622	29	4.621	11	4.619	20	4.623	9	4.622	3
4.628	1	4.631	10	4.627	24	4.626	12	4.63	10	4.63	1	4.628	1	4.632	2	4.63	3
4.636	4	4.639	32	4.635	16	4.635	10	4.639	11	4.638	8	4.636	3	4.64	53	4.638	7
4.644	18	4.647	1	4.644	8	4.643	6	4.647	0	4.646	11	4.644	11	4.648	27	4.646	28
4.652	6	4.656	8	4.652	35	4.651	24	4.655	18	4.654	39	4.653	45	4.657	152	4.655	3
4.661	12	4.664	8	4.66	4	4.66	0	4.664	62	4.663	8	4.661	29	4.665	5	4.663	7
4.669	5	4.672	22	4.668	7	4.668	47	4.672	39	4.671	0	4.669	41	4.673	35	4.671	3
4.677	7	4.68	2	4.677	22	4.676	17	4.68	3	4.679	24	4.677	5	4.681	38	4.679	22
4.685	9	4.689	7	4.685	9	4.684	24	4.688	12	4.687	4	4.686	1	4.69	1	4.688	0
4.694	0	4.697	16	4.693	0	4.693	38	4.697	38	4.696	26	4.694	14	4.698	28	4.696	7
4.702	18	4.705	1	4.702	2	4.701	39	4.705	1	4.704	21	4.702	10	4.706	15	4.704	11
4.71	3	4.713	60	4.71	75	4.709	46	4.713	8	4.712	13	4.71	28	4.714	10	4.712	29
4.719	25	4.722	2	4.718	1	4.717	15	4.721	37	4.721	0	4.719	29	4.723	14	4.721	32
4.727	2	4.73	10	4.726	13	4.726	1	4.73	4	4.729	16	4.727	9	4.731	17	4.729	12
4.735	1	4.738	15	4.735	15	4.734	0	4.738	2	4.737	79	4.735	7	4.739	1	4.737	5
4.743	20	4.747	27	4.743	2	4.742	4	4.746	16	4.745	9	4.743	7	4.748	19	4.746	26
4.752	16	4.755	24	4.751	11	4.75	36	4.755	59	4.754	4	4.752	20	4.756	1	4.754	35
4.76	1	4.763	29	4.759	11	4.759	41	4.763	4	4.762	15	4.76	2	4.764	24	4.762	10
4.768	3	4.771	11	4.768	7	4.767	10	4.771	2	4.77	39	4.768	31	4.772	21	4.77	20
4.776	3	4.78	3	4.776	7	4.775	6	4.779	30	4.778	8	4.777	11	4.781	5	4.779	4
4.785	11	4.788	10	4.784	13	4.784	11	4.788	39	4.787	11	4.785	30	4.789	2	4.787	12
4.793	8	4.796	5	4.793	11	4.792	2	4.796	16	4.795	1	4.793	3	4.797	8	4.795	0
4.801	11	4.804	2	4.801	4	4.8	13	4.804	4	4.803	5	4.801	37	4.805	21	4.803	2
4.809	17	4.813	5	4.809	0	4.808	6	4.812	15	4.811	0	4.81	92	4.814	3	4.812	29
4.818	34	4.821	11	4.817	7	4.817	34	4.821	14	4.82	4	4.818	82	4.822	4	4.82	4
4.826	12	4.829	2	4.826	5	4.825	26	4.829	3	4.828	62	4.826	10	4.83	11	4.828	54
4.834	6	4.838	25	4.834	0	4.833	30	4.837	1	4.836	4	4.834	63	4.838	0	4.836	29
4.843	12	4.846	11	4.842	2	4.841	58	4.845	70	4.845	4	4.843	3	4.847	30	4.845	48
4.851	18	4.854	12	4.85	38	4.85	8	4.854	0	4.853	0	4.851	0	4.855	3	4.853	7
4.859	34	4.862	29	4.859	2	4.858	34	4.862	1	4.861	18	4.859	7	4.863	15	4.861	2
4.867	11	4.871	53	4.867	18	4.866	8	4.87	4	4.869	6	4.868	26	4.872	41	4.87	37
4.876	0	4.879	7	4.875	2	4.875	30	4.879	9	4.878	19	4.876	30	4.88	56	4.878	22
4.884	20	4.887	22	4.883	9	4.883	8	4.887	12	4.886	72	4.884	0	4.888	0	4.886	4
4.892	3	4.895	11	4.892	1	4.891	20	4.895	12	4.894	0	4.892	2	4.896	6	4.894	12
4.9	3	4.904	5	4.9	7	4.899	16	4.903	19	4.902	13	4.901	2	4.905	83	4.903	7
4.909	44	4.912	39	4.908	5	4.908	3	4.912	2	4.911	14	4.909	5	4.913	2	4.911	2
4.917	9	4.92	21	4.917	20	4.916	27	4.92	44	4.919	100	4.917	11	4.921	27	4.919	7
4.925	28	4.928	2	4.925	28	4.924	17	4.928	20	4.927	32	4.925	12	4.929	1	4.927	9
4.934	44	4.937	9	4.933	33	4.932	3	4.936	1	4.935	41	4.934	5	4.938	6	4.936	6
4.942	1	4.945	27	4.941	29	4.941	22	4.945	1	4.944	13	4.942	0	4.946	67	4.944	0
4.95	4	4.953	0	4.95	50	4.949	3	4.953	11	4.952	17	4.95	20	4.954	0	4.952	11
4.958	23	4.962	7	4.958	10	4.957	10	4.961	12	4.96	9	4.958	31	4.962	2	4.961	13
4.967	40	4.97	26	4.966	31	4.965	14	4.97	20	4.969	0	4.967	57	4.971	10	4.969	0
4.975	4	4.978	28	4.974	1	4.974	51	4.978	25	4.977	32	4.975	1	4.979	17	4.977	17
4.983	0	4.986	1	4.983	24	4.982	0	4.986	0	4.985	6	4.983	5	4.987	2	4.985	14
4.991	4	4.995	8	4.991	6	4.99	7	4.994	4	4.993	4	4.992	6	4.996	59	4.994	35
5	5	5.003	9	4.999	0	4.999	4	5.003	2	5.002	0	5	15	5.004	13	5.002	23
5.008	0	5.011	26	5.008	30	5.007	42	5.011	23	5.01	8	5.008	27	5.012	0	5.01	12
5.016	37	5.019	42	5.016	16	5.015	3	5.019	3	5.018	4	5.016	26	5.02	12	5.018	32
5.024	22	5.028	16	5.024	16	5.023	51	5.027	1	5.026	12	5.025	3	5.029	40	5.027	3
5.033	29	5.036	4	5.032	0	5.032	35	5.036	43	5.035	11	5.033	15	5.037	24	5.035	2
5.041	38	5.044	6	5.041	39	5.04	6	5.044	3	5.043	5	5.041	1	5.045	4	5.043	42
5.049	3	5.053	1	5.049	13	5.048	10	5.052	10	5.051	2	5.049	13	5.053	63	5.051	50
5.058	22	5.061	75	5.057	11	5.056	10	5.06	29	5.06	49	5.058	1	5.062	12	5.06	0
5.066	23	5.069	10	5.065	0	5.065	1	5.069	7	5.068	4	5.066	11	5.07	12	5.068	10
5.074	8	5.077	10	5.074	24	5.073	17	5.077	28	5.076	10	5.074	1	5.078	59	5.076	54
5.082	2	5.086	8	5.082	9	5.081	27	5.085	1	5.084	3	5.083	59	5.087	6	5.085	26
5.091	5	5.094	5	5.09	17	5.089	1	5.094	26	5.093	11	5.091	9	5.095	8	5.093	19
5.099	2	5.102	6	5.098	12	5.098	7	5.102	24	5.101	23	5.099	3	5.103	31	5.101	1
5.107	2	5.11	5	5.107	7	5.106	18	5.11	14	5.109	49	5.107	0	5.111	2	5.109	1
5.115	28	5.119	24	5.115	17	5.114	38	5.118	22	5.117	42	5.116	40	5.12	8	5.118	2
5.124	38	5.127	50	5.123	24	5.123	2	5.127	0	5.126	8	5.124	14	5.128	3	5.126	0
5.132	28	5.135	25	5.132	6	5.131	20	5.135	2	5.134	10	5.132	10	5.136	20	5.134	51
5.14	2	5.143	19	5.14	0	5.139	54	5.143	7	5.142	0	5.14	7	5.144	5	5.142	3
5.149	0	5.152	1	5.148	4	5.147	31	5.151	24	5.15	0	5.149	30	5.153	21	5.151	2
5.157	7	5.16	13	5.156	30	5.156	4	5.16	10	5.159	22	5.157	0	5.161	19	5.159	11
5.165	2	5.168	9	5.165	16	5.164	8	5.168	2	5.167	5	5.165	3	5.169	2	5.167	0
5.173	42	5.177	2	5.173	29	5.172	8	5.176	4	5.175	7	5.173	5	5.177	27	5.175	13
5.182	5	5.185	2	5.181	1	5.18	23	5.184	0	5.184	9	5.182	41	5.186	2	5.184	0
5.19	5	5.193	19	5.189	3	5.189	36	5.193	10	5.192	31	5.19	19	5.194	7	5.192	19
5.198	5	5.201	11	5.198	0	5.197	10	5.201	4	5.2	4	5.198	4	5.202	4	5.2	0
5.206	3	5.21	15	5.206	0	5.205	18	5.209	11	5.208	54	5.207	43	5.211	0	5.209	12
5.215	41	5.218	34	5.214	12	5.214	6	5.218	17	5.217	20	5.215	0	5.219	12	5.217	10
5.223	2	5.226	5	5.222	55	5.222	0	5.226	35	5.225	7	5.223	2	5.227	1	5.225	2
5.231	13	5.234	16	5.231	30	5.23	17	5.234	0	5.233	24	5.231	0	5.235	1	5.233	6
5.239	13	5.243	4	5.239	6	5.238	11	5.242	20	5.241	9	5.24	77	5.244	11	5.242	2
5.248	19	5.251	14	5.247	27	5.247	8	5.251	9	5.25	1	5.248	16	5.252	1	5.25	5
5.256	2	5.259	4	5.256	3	5.255	7	5.259	2	5.258	4	5.256	10	5.26	27	5.258	14
5.264	34	5.267	11	5.264	0	5.263	1	5.267	25	5.266	11	5.264	6	5.268	51	5.266	18
5.273	15	5.276	4	5.272	15	5.271	24	5.275	0	5.274	7	5.273	17	5.277	39	5.275	39
5.281	5	5.284	4	5.28	1	5.28	25	5.284	2	5.283	54	5.281	5	5.285	12	5.283	17
5.289	2	5.292	5	5.289	2	5.288	5	5.292	11	5.291	11	5.289	7	5.293	11	5.291	0
5.297	2	5.301	4	5.297	6	5.296	31	5.3	20	5.299	15	5.297	19	5.302	31	5.3	5
5.306	8	5.309	26	5.305	3	5.304	1	5.309	5	5.308	6	5.306	25	5.31	23	5.308	4
5.314	19	5.317	1	5.313	2	5.313	19	5.317	3	5.316	61	5.314	0	5.318	62	5.316	4
5.322	2	5.325	11	5.322	4	5.321	67	5.325	5	5.324	11	5.322	62	5.326	5	5.324	62
5.33	1	5.334	6	5.33	21	5.329	25	5.333	5	5.332	25	5.331	11	5.335	1	5.333	18
5.339	12	5.342	10	5.338	0	5.338	3	5.342	0	5.341	8	5.339	40	5.343	60	5.341	1
5.347	4	5.35	19	5.347	22	5.346	23	5.35	11	5.349	3	5.347	20	5.351	46	5.349	7
5.355	23	5.358	8	5.355	2	5.354	14	5.358	38	5.357	6	5.355	4	5.359	15	5.357	2
5.363	17	5.367	6	5.363	0	5.362	10	5.366	30	5.365	20	5.364	14	5.368	4	5.366	0
5.372	11	5.375	18	5.371	18	5.371	3	5.375	19	5.374	11	5.372	1	5.376	11	5.374	34
5.38	20	5.383	18	5.38	28	5.379	36	5.383	1	5.382	66	5.38	32	5.384	1	5.382	4
5.388	37	5.392	13	5.388	14	5.387	12	5.391	9	5.39	21	5.388	1	5.392	38	5.39	27
5.397	35	5.4	35	5.396	34	5.395	3	5.399	1	5.399	5	5.397	17	5.401	17	5.399	9
5.405	16	5.408	4	5.404	15	5.404	0	5.408	2	5.407	30	5.405	27	5.409	11	5.407	4
5.413	14	5.416	50	5.413	8	5.412	26	5.416	11	5.415	11	5.413	6	5.417	5	5.415	7
5.421	85	5.425	14	5.421	5	5.42	32	5.424	60	5.423	7	5.422	4	5.426	14	5.424	17
5.43	1	5.433	83	5.429	3	5.428	13	5.433	0	5.432	11	5.43	71	5.434	2	5.432	7
5.438	38	5.441	30	5.437	102	5.437	35	5.441	1	5.44	17	5.438	3	5.442	7	5.44	13
5.446	44	5.449	21	5.446	18	5.445	26	5.449	17	5.448	27	5.446	5	5.45	21	5.448	0
5.454	23	5.458	16	5.454	6	5.453	57	5.457	19	5.456	30	5.455	18	5.459	30	5.457	0
5.463	3	5.466	4	5.462	20	5.462	42	5.466	19	5.465	37	5.463	2	5.467	18	5.465	42
5.471	52	5.474	32	5.471	15	5.47	2	5.474	8	5.473	4	5.471	10	5.475	18	5.473	3
5.479	5	5.482	18	5.479	16	5.478	32	5.482	58	5.481	0	5.479	13	5.483	18	5.481	6
5.488	21	5.491	1	5.487	2	5.486	67	5.49	25	5.489	27	5.488	21	5.492	18	5.49	60
5.496	17	5.499	8	5.495	11	5.495	7	5.499	13	5.498	61	5.496	1	5.5	0	5.498	4
5.504	7	5.507	8	5.504	1	5.503	7	5.507	10	5.506	0	5.504	17	5.508	1	5.506	8
5.512	32	5.516	9	5.512	0	5.511	1	5.515	9	5.514	1	5.512	3	5.516	5	5.515	4
5.521	10	5.524	16	5.52	1	5.519	8	5.524	39	5.523	10	5.521	10	5.525	35	5.523	32
5.529	2	5.532	5	5.528	0	5.528	32	5.532	17	5.531	19	5.529	38	5.533	5	5.531	3
5.537	1	5.54	4	5.537	21	5.536	11	5.54	1	5.539	34	5.537	29	5.541	4	5.539	19
5.545	5	5.549	1	5.545	4	5.544	33	5.548	1	5.547	7	5.546	10	5.55	0	5.548	5
5.554	7	5.557	8	5.553	3	5.553	4	5.557	0	5.556	10	5.554	1	5.558	3	5.556	12
5.562	5	5.565	46	5.562	0	5.561	0	5.565	18	5.564	4	5.562	3	5.566	26	5.564	3
5.57	16	5.573	40	5.57	28	5.569	4	5.573	25	5.572	3	5.57	15	5.574	8	5.572	45
5.578	3	5.582	21	5.578	4	5.577	1	5.581	10	5.58	17	5.579	33	5.583	37	5.581	10
5.587	67	5.59	5	5.586	4	5.586	30	5.59	6	5.589	6	5.587	10	5.591	1	5.589	14
5.595	6	5.598	28	5.595	2	5.594	15	5.598	3	5.597	24	5.595	8	5.599	11	5.597	11
5.603	60	5.607	11	5.603	24	5.602	15	5.606	4	5.605	7	5.603	97	5.607	23	5.605	24
5.612	22	5.615	10	5.611	9	5.61	19	5.614	6	5.614	13	5.612	30	5.616	8	5.614	15
5.62	6	5.623	10	5.619	12	5.619	25	5.623	0	5.622	15	5.62	56	5.624	18	5.622	28
5.628	58	5.631	16	5.628	5	5.627	3	5.631	4	5.63	2	5.628	1	5.632	0	5.63	12
5.636	112	5.64	19	5.636	6	5.635	3	5.639	20	5.638	19	5.636	6	5.641	6	5.639	0
5.645	16	5.648	11	5.644	27	5.643	3	5.648	6	5.647	2	5.645	37	5.649	0	5.647	3
5.653	29	5.656	0	5.652	1	5.652	4	5.656	39	5.655	12	5.653	22	5.657	1	5.655	12
5.661	2	5.664	10	5.661	2	5.66	8	5.664	0	5.663	18	5.661	12	5.665	21	5.663	3
5.669	3	5.673	13	5.669	10	5.668	17	5.672	3	5.671	8	5.67	5	5.674	9	5.672	23
5.678	0	5.681	30	5.677	27	5.677	7	5.681	14	5.68	8	5.678	17	5.682	67	5.68	8
5.686	18	5.689	11	5.686	7	5.685	23	5.689	3	5.688	0	5.686	35	5.69	17	5.688	24
5.694	26	5.697	22	5.694	54	5.693	16	5.697	11	5.696	18	5.694	1	5.698	44	5.696	3
5.702	73	5.706	12	5.702	9	5.701	12	5.705	10	5.704	4	5.703	21	5.707	5	5.705	18
5.711	0	5.714	0	5.71	28	5.71	0	5.714	21	5.713	70	5.711	33	5.715	2	5.713	28
5.719	11	5.722	37	5.719	7	5.718	3	5.722	9	5.721	37	5.719	41	5.723	20	5.721	2
5.727	38	5.731	4	5.727	15	5.726	29	5.73	8	5.729	7	5.727	7	5.731	30	5.729	18
5.736	28	5.739	0	5.735	0	5.734	5	5.738	104	5.738	3	5.736	78	5.74	2	5.738	0
5.744	26	5.747	41	5.743	4	5.743	2	5.747	33	5.746	43	5.744	6	5.748	34	5.746	9
5.752	22	5.755	6	5.752	19	5.751	21	5.755	4	5.754	12	5.752	20	5.756	31	5.754	33
5.76	14	5.764	12	5.76	14	5.759	60	5.763	0	5.762	9	5.761	7	5.765	39	5.763	64
5.769	17	5.772	9	5.768	3	5.768	10	5.772	1	5.771	8	5.769	5	5.773	12	5.771	20
5.777	0	5.78	16	5.776	1	5.776	3	5.78	8	5.779	26	5.777	14	5.781	2	5.779	6
5.785	15	5.788	2	5.785	14	5.784	14	5.788	30	5.787	50	5.785	4	5.789	5	5.787	0
5.793	12	5.797	11	5.793	14	5.792	7	5.796	4	5.795	57	5.794	6	5.798	60	5.796	1
5.802	2	5.805	11	5.801	15	5.801	5	5.805	0	5.804	1	5.802	6	5.806	15	5.804	7
5.81	8	5.813	5	5.81	8	5.809	23	5.813	15	5.812	9	5.81	23	5.814	4	5.812	14
5.818	15	5.821	39	5.818	12	5.817	17	5.821	34	5.82	5	5.818	9	5.822	2	5.82	8
5.827	16	5.83	17	5.826	14	5.825	3	5.829	44	5.828	11	5.827	17	5.831	0	5.829	14
5.835	0	5.838	35	5.834	20	5.834	50	5.838	25	5.837	3	5.835	9	5.839	64	5.837	8
5.843	21	5.846	2	5.843	6	5.842	23	5.846	19	5.845	1	5.843	0	5.847	3	5.845	41
5.851	4	5.855	4	5.851	4	5.85	7	5.854	4	5.853	4	5.851	17	5.855	2	5.854	1
5.86	40	5.863	1	5.859	42	5.858	15	5.863	56	5.862	2	5.86	5	5.864	53	5.862	3
5.868	35	5.871	22	5.867	31	5.867	58	5.871	1	5.87	6	5.868	9	5.872	5	5.87	6
5.876	1	5.879	10	5.876	86	5.875	11	5.879	41	5.878	1	5.876	6	5.88	12	5.878	45
5.884	46	5.888	17	5.884	2	5.883	29	5.887	3	5.886	0	5.885	5	5.889	24	5.887	2
5.893	11	5.896	5	5.892	5	5.892	45	5.896	1	5.895	7	5.893	2	5.897	1	5.895	3
5.901	15	5.904	41	5.901	4	5.9	0	5.904	1	5.903	43	5.901	48	5.905	5	5.903	9
5.909	16	5.912	22	5.909	7	5.908	11	5.912	65	5.911	0	5.909	4	5.913	4	5.911	9
5.917	3	5.921	13	5.917	13	5.916	28	5.92	2	5.919	0	5.918	14	5.922	3	5.92	16
5.926	9	5.929	9	5.925	45	5.925	19	5.929	37	5.928	27	5.926	0	5.93	34	5.928	21
5.934	20	5.937	41	5.934	19	5.933	11	5.937	9	5.936	3	5.934	1	5.938	2	5.936	10
5.942	5	5.946	0	5.942	5	5.941	16	5.945	15	5.944	35	5.942	42	5.946	2	5.944	43
5.951	4	5.954	33	5.95	25	5.949	7	5.953	18	5.953	3	5.951	50	5.955	1	5.953	0
5.959	3	5.962	6	5.958	0	5.958	27	5.962	1	5.961	42	5.959	1	5.963	31	5.961	26
5.967	12	5.97	15	5.967	1	5.966	23	5.97	7	5.969	5	5.967	5	5.971	0	5.969	3
5.975	10	5.979	9	5.975	8	5.974	0	5.978	5	5.977	6	5.976	31	5.98	56	5.978	7
5.984	4	5.987	1	5.983	24	5.982	2	5.987	29	5.986	2	5.984	7	5.988	0	5.986	17
5.992	12	5.995	7	5.991	15	5.991	16	5.995	0	5.994	0	5.992	82	5.996	5	5.994	2
6	0	6.003	5	6	9	5.999	7	6.003	0	6.002	13	6	5	6.004	2	6.002	10
6.008	4	6.012	9	6.008	65	6.007	24	6.011	6	6.01	1	6.009	1	6.013	7	6.011	8
6.017	5	6.02	4	6.016	28	6.016	25	6.02	14	6.019	7	6.017	18	6.021	19	6.019	2
6.025	20	6.028	7	6.025	12	6.024	12	6.028	4	6.027	3	6.025	17	6.029	117	6.027	5
6.033	0	6.036	8	6.033	27	6.032	33	6.036	6	6.035	38	6.033	3	6.037	1	6.035	56
6.042	6	6.045	8	6.041	2	6.04	51	6.044	0	6.043	1	6.042	18	6.046	4	6.044	25
6.05	43	6.053	9	6.049	15	6.049	10	6.053	1	6.052	33	6.05	17	6.054	10	6.052	54
6.058	11	6.061	13	6.058	38	6.057	35	6.061	23	6.06	40	6.058	4	6.062	19	6.06	0
6.066	0	6.07	1	6.066	17	6.065	14	6.069	19	6.068	2	6.067	3	6.07	9	6.069	28
6.075	16	6.078	0	6.074	42	6.073	14	6.078	51	6.077	0	6.075	19	6.079	0	6.077	1
6.083	45	6.086	6	6.082	3	6.082	13	6.086	0	6.085	2	6.083	13	6.087	9	6.085	3
6.091	14	6.094	0	6.091	6	6.09	94	6.094	2	6.093	20	6.091	29	6.095	7	6.093	48
6.099	12	6.103	19	6.099	0	6.098	8	6.102	1	6.101	54	6.1	1	6.104	13	6.102	2
6.108	0	6.111	17	6.107	16	6.107	11	6.111	2	6.11	7	6.108	23	6.112	23	6.11	6
6.116	31	6.119	25	6.115	16	6.115	8	6.119	0	6.118	17	6.116	5	6.12	7	6.118	0
6.124	20	6.127	2	6.124	9	6.123	6	6.127	5	6.126	5	6.124	4	6.128	49	6.126	12
6.132	10	6.136	0	6.132	25	6.131	26	6.135	53	6.134	0	6.133	2	6.137	33	6.135	3
6.141	24	6.144	13	6.14	0	6.14	2	6.144	25	6.143	7	6.141	6	6.145	33	6.143	3
6.149	17	6.152	1	6.149	125	6.148	20	6.152	2	6.151	7	6.149	21	6.153	7	6.151	9
6.157	5	6.16	18	6.157	2	6.156	2	6.16	15	6.159	31	6.157	17	6.161	5	6.159	12
6.166	14	6.169	4	6.165	23	6.164	11	6.168	5	6.168	18	6.166	8	6.17	8	6.168	3
6.174	66	6.177	13	6.173	52	6.173	17	6.177	15	6.176	48	6.174	35	6.178	10	6.176	6
6.182	37	6.185	39	6.182	6	6.181	11	6.185	5	6.184	57	6.182	14	6.186	38	6.184	9
6.19	34	6.194	17	6.19	5	6.189	32	6.193	14	6.192	0	6.191	35	6.195	29	6.193	12
6.199	10	6.202	14	6.198	4	6.197	14	6.202	31	6.201	23	6.199	1	6.203	11	6.201	5
6.207	26	6.21	10	6.206	10	6.206	1	6.21	47	6.209	1	6.207	18	6.211	8	6.209	1
6.215	12	6.218	6	6.215	6	6.214	14	6.218	5	6.217	0	6.215	28	6.219	14	6.217	26
6.223	3	6.227	84	6.223	23	6.222	15	6.226	2	6.225	40	6.224	7	6.228	7	6.226	12
6.232	30	6.235	9	6.231	23	6.231	1	6.235	4	6.234	15	6.232	2	6.236	1	6.234	2
6.24	16	6.243	28	6.24	16	6.239	7	6.243	2	6.242	18	6.24	10	6.244	19	6.242	23
6.248	3	6.251	13	6.248	1	6.247	41	6.251	25	6.25	2	6.248	3	6.252	38	6.25	6
6.256	13	6.26	30	6.256	7	6.255	16	6.259	7	6.258	29	6.257	0	6.261	7	6.259	1
6.265	5	6.268	15	6.264	8	6.264	7	6.268	8	6.267	4	6.265	10	6.269	4	6.267	16
6.273	3	6.276	5	6.273	9	6.272	29	6.276	7	6.275	16	6.273	12	6.277	44	6.275	5
6.281	4	6.285	33	6.281	26	6.28	21	6.284	24	6.283	3	6.282	20	6.285	9	6.283	65
6.29	21	6.293	6	6.289	7	6.288	4	6.292	4	6.292	21	6.29	11	6.294	1	6.292	9
6.298	52	6.301	20	6.297	0	6.297	11	6.301	31	6.3	3	6.298	93	6.302	12	6.3	16
6.306	14	6.309	32	6.306	19	6.305	14	6.309	3	6.308	12	6.306	2	6.31	19	6.308	13
6.314	2	6.318	34	6.314	1	6.313	16	6.317	5	6.316	12	6.315	1	6.319	10	6.317	10
6.323	56	6.326	34	6.322	3	6.322	5	6.326	17	6.325	20	6.323	6	6.327	11	6.325	20
6.331	80	6.334	5	6.33	0	6.33	16	6.334	4	6.333	19	6.331	92	6.335	78	6.333	22
6.339	3	6.342	4	6.339	77	6.338	15	6.342	12	6.341	40	6.339	11	6.343	19	6.341	7
6.347	28	6.351	2	6.347	32	6.346	62	6.35	18	6.349	6	6.348	102	6.352	4	6.35	14
6.356	0	6.359	30	6.355	29	6.355	2	6.359	33	6.358	3	6.356	12	6.36	7	6.358	21
6.364	29	6.367	0	6.364	27	6.363	12	6.367	6	6.366	12	6.364	1	6.368	0	6.366	15
6.372	17	6.375	21	6.372	2	6.371	1	6.375	10	6.374	2	6.372	57	6.376	10	6.374	3
6.381	20	6.384	23	6.38	3	6.379	25	6.383	6	6.382	25	6.381	50	6.385	6	6.383	13
6.389	10	6.392	23	6.388	30	6.388	1	6.392	4	6.391	10	6.389	7	6.393	48	6.391	3
6.397	32	6.4	4	6.397	4	6.396	3	6.4	13	6.399	11	6.397	15	6.401	46	6.399	45
6.405	41	6.409	38	6.405	31	6.404	14	6.408	7	6.407	3	6.406	10	6.409	17	6.408	2
6.414	5	6.417	7	6.413	5	6.412	54	6.417	7	6.416	13	6.414	19	6.418	22	6.416	6
6.422	15	6.425	16	6.421	33	6.421	13	6.425	2	6.424	15	6.422	66	6.426	3	6.424	1
6.43	1	6.433	13	6.43	20	6.429	51	6.433	11	6.432	56	6.43	23	6.434	49	6.432	20
6.438	4	6.442	3	6.438	18	6.437	13	6.441	0	6.44	11	6.439	3	6.443	9	6.441	36
6.447	36	6.45	23	6.446	1	6.446	5	6.45	0	6.449	17	6.447	1	6.451	4	6.449	8
6.455	39	6.458	1	6.455	39	6.454	2	6.458	26	6.457	1	6.455	61	6.459	28	6.457	11
6.463	11	6.466	11	6.463	27	6.462	0	6.466	8	6.465	42	6.463	24	6.467	3	6.465	0
6.471	8	6.475	56	6.471	0	6.47	46	6.474	25	6.473	45	6.472	15	6.476	13	6.474	4
6.48	1	6.483	54	6.479	0	6.479	27	6.483	9	6.482	23	6.48	41	6.484	3	6.482	41
6.488	20	6.491	34	6.488	19	6.487	55	6.491	9	6.49	44	6.488	15	6.492	40	6.49	41
6.496	14	6.5	15	6.496	28	6.495	22	6.499	11	6.498	1	6.496	30	6.5	65	6.498	33
6.505	5	6.508	62	6.504	51	6.503	1	6.507	2	6.507	5	6.505	12	6.509	17	6.507	0
6.513	20	6.516	2	6.512	44	6.512	131	6.516	8	6.515	26	6.513	1	6.517	0	6.515	19
6.521	48	6.524	17	6.521	24	6.52	24	6.524	10	6.523	33	6.521	0	6.525	56	6.523	18
6.529	22	6.533	5	6.529	0	6.528	16	6.532	10	6.531	22	6.53	60	6.534	33	6.532	16
6.538	0	6.541	27	6.537	4	6.536	54	6.541	11	6.54	8	6.538	20	6.542	50	6.54	1
6.546	25	6.549	11	6.545	1	6.545	28	6.549	8	6.548	32	6.546	8	6.55	20	6.548	18
6.554	19	6.557	36	6.554	3	6.553	47	6.557	2	6.556	3	6.554	26	6.558	26	6.556	14
6.562	31	6.566	1	6.562	46	6.561	1	6.565	44	6.564	20	6.563	28	6.567	13	6.565	15
6.571	63	6.574	11	6.57	18	6.57	15	6.574	16	6.573	116	6.571	36	6.575	11	6.573	3
6.579	29	6.582	12	6.579	61	6.578	4	6.582	14	6.581	19	6.579	39	6.583	57	6.581	28
6.587	29	6.59	20	6.587	8	6.586	34	6.59	0	6.589	5	6.587	76	6.591	25	6.589	10
6.596	4	6.599	41	6.595	0	6.594	5	6.598	1	6.597	18	6.596	36	6.6	57	6.598	12
6.604	33	6.607	2	6.603	20	6.603	51	6.607	4	6.606	0	6.604	29	6.608	58	6.606	14
6.612	27	6.615	19	6.612	23	6.611	47	6.615	8	6.614	35	6.612	18	6.616	50	6.614	11
6.62	5	6.624	8	6.62	72	6.619	3	6.623	55	6.622	28	6.621	13	6.624	12	6.622	5
6.629	51	6.632	4	6.628	1	6.627	64	6.631	11	6.631	11	6.629	76	6.633	19	6.631	18
6.637	31	6.64	36	6.636	8	6.636	10	6.64	9	6.639	3	6.637	1	6.641	30	6.639	18
6.645	15	6.648	8	6.645	15	6.644	16	6.648	33	6.647	3	6.645	4	6.649	18	6.647	19
6.653	85	6.657	14	6.653	16	6.652	28	6.656	38	6.655	55	6.654	10	6.658	7	6.656	19
6.662	45	6.665	4	6.661	1	6.661	19	6.665	31	6.664	19	6.662	5	6.666	4	6.664	7
6.67	60	6.673	10	6.669	12	6.669	13	6.673	47	6.672	7	6.67	13	6.674	17	6.672	70
6.678	1	6.681	15	6.678	26	6.677	3	6.681	25	6.68	6	6.678	29	6.682	28	6.68	26
6.686	38	6.69	23	6.686	14	6.685	32	6.689	6	6.688	7	6.687	14	6.691	61	6.689	44
6.695	109	6.698	15	6.694	20	6.694	30	6.698	58	6.697	17	6.695	35	6.699	6	6.697	1
6.703	35	6.706	40	6.703	0	6.702	6	6.706	47	6.705	9	6.703	30	6.707	23	6.705	33
6.711	37	6.714	75	6.711	69	6.71	1	6.714	14	6.713	17	6.711	47	6.715	53	6.713	7
6.72	24	6.723	2	6.719	6	6.718	45	6.722	21	6.721	4	6.72	10	6.724	30	6.722	20
6.728	18	6.731	10	6.727	2	6.727	27	6.731	7	6.73	24	6.728	9	6.732	6	6.73	8
6.736	3	6.739	11	6.736	66	6.735	37	6.739	21	6.738	11	6.736	44	6.74	35	6.738	23
6.744	19	6.748	44	6.744	62	6.743	19	6.747	21	6.746	25	6.745	58	6.749	3	6.747	17
6.753	17	6.756	3	6.752	18	6.751	31	6.756	1	6.755	3	6.753	36	6.757	23	6.755	35
6.761	5	6.764	66	6.76	12	6.76	8	6.764	6	6.763	5	6.761	12	6.765	7	6.763	12
6.769	12	6.772	28	6.769	28	6.768	9	6.772	38	6.771	0	6.769	37	6.773	32	6.771	30
6.777	2	6.781	83	6.777	36	6.776	6	6.78	0	6.779	1	6.778	35	6.782	33	6.78	2
6.786	13	6.789	28	6.785	6	6.785	3	6.789	61	6.788	30	6.786	0	6.79	16	6.788	11
6.794	22	6.797	15	6.794	3	6.793	4	6.797	51	6.796	39	6.794	25	6.798	32	6.796	8
6.802	53	6.805	18	6.802	23	6.801	0	6.805	24	6.804	11	6.802	18	6.806	24	6.804	5
6.81	16	6.814	44	6.81	9	6.809	22	6.813	1	6.812	7	6.811	9	6.815	4	6.813	21
6.819	3	6.822	11	6.818	12	6.818	3	6.822	48	6.821	10	6.819	5	6.823	20	6.821	9
6.827	0	6.83	20	6.827	61	6.826	25	6.83	49	6.829	21	6.827	0	6.831	3	6.829	32
6.835	15	6.839	12	6.835	39	6.834	5	6.838	9	6.837	5	6.836	5	6.839	15	6.837	90
6.844	4	6.847	22	6.843	32	6.842	12	6.846	2	6.846	13	6.844	21	6.848	4	6.846	26
6.852	46	6.855	13	6.851	0	6.851	18	6.855	9	6.854	6	6.852	9	6.856	34	6.854	0
6.86	12	6.863	15	6.86	60	6.859	5	6.863	7	6.862	4	6.86	3	6.864	37	6.862	53
6.868	19	6.872	2	6.868	21	6.867	26	6.871	5	6.87	25	6.869	8	6.873	51	6.871	16
6.877	27	6.88	0	6.876	30	6.875	49	6.88	3	6.879	38	6.877	14	6.881	44	6.879	54
6.885	52	6.888	0	6.884	23	6.884	2	6.888	5	6.887	21	6.885	23	6.889	34	6.887	22
6.893	16	6.896	46	6.893	24	6.892	6	6.896	19	6.895	54	6.893	28	6.897	0	6.895	46
6.901	58	6.905	70	6.901	57	6.9	5	6.904	8	6.903	14	6.902	33	6.906	10	6.904	36
6.91	7	6.913	17	6.909	18	6.909	5	6.913	12	6.912	15	6.91	14	6.914	17	6.912	33
6.918	0	6.921	15	6.918	43	6.917	26	6.921	23	6.92	3	6.918	21	6.922	84	6.92	30
6.926	35	6.929	25	6.926	7	6.925	5	6.929	25	6.928	20	6.926	12	6.93	9	6.928	1
6.935	8	6.938	19	6.934	3	6.933	1	6.937	12	6.936	9	6.935	2	6.939	29	6.937	21
6.943	23	6.946	23	6.942	8	6.942	0	6.946	2	6.945	29	6.943	23	6.947	2	6.945	1
6.951	15	6.954	22	6.951	71	6.95	9	6.954	79	6.953	33	6.951	12	6.955	12	6.953	4
6.959	25	6.963	37	6.959	6	6.958	30	6.962	1	6.961	62	6.96	20	6.963	20	6.962	5
6.968	0	6.971	22	6.967	14	6.966	24	6.971	10	6.97	18	6.968	18	6.972	26	6.97	7
6.976	38	6.979	45	6.975	6	6.975	6	6.979	5	6.978	38	6.976	39	6.98	17	6.978	11
6.984	3	6.987	55	6.984	32	6.983	23	6.987	31	6.986	33	6.984	44	6.988	31	6.986	12
6.992	31	6.996	12	6.992	38	6.991	3	6.995	4	6.994	16	6.993	82	6.997	10	6.995	49
7.001	20	7.004	25	7	6	7	7	7.004	7	7.003	40	7.001	13	7.005	11	7.003	41
7.009	2	7.012	15	7.009	18	7.008	56	7.012	0	7.011	18	7.009	86	7.013	68	7.011	22
7.017	28	7.02	118	7.017	17	7.016	14	7.02	19	7.019	34	7.017	4	7.021	16	7.019	12
7.025	56	7.029	41	7.025	35	7.024	45	7.028	68	7.027	88	7.026	41	7.03	23	7.028	47
7.034	50	7.037	63	7.033	97	7.033	105	7.037	77	7.036	195	7.034	21	7.038	49	7.036	32
7.042	28	7.045	32	7.042	32	7.041	54	7.045	18	7.044	10	7.042	33	7.046	127	7.044	3
7.05	57	7.054	110	7.05	82	7.049	52	7.053	70	7.052	32	7.051	55	7.054	95	7.052	177
7.059	41	7.062	49	7.058	78	7.057	15	7.061	30	7.061	54	7.059	21	7.063	16	7.061	41
7.067	93	7.07	134	7.066	102	7.066	80	7.07	27	7.069	46	7.067	33	7.071	13	7.069	45
7.075	26	7.078	7	7.075	34	7.074	174	7.078	121	7.077	74	7.075	62	7.079	48	7.077	78
7.083	67	7.087	128	7.083	58	7.082	219	7.086	37	7.085	55	7.084	98	7.088	8	7.086	42
7.092	109	7.095	94	7.091	97	7.09	118	7.095	9	7.094	49	7.092	12	7.096	31	7.094	25
7.1	10	7.103	67	7.099	59	7.099	66	7.103	71	7.102	123	7.1	54	7.104	48	7.102	85
7.108	101	7.111	22	7.108	28	7.107	127	7.111	44	7.11	51	7.108	19	7.112	51	7.11	11
7.116	95	7.12	60	7.116	69	7.115	80	7.119	1	7.118	65	7.117	31	7.121	8	7.119	27
7.125	123	7.128	81	7.124	87	7.124	21	7.128	33	7.127	9	7.125	70	7.129	22	7.127	9
7.133	19	7.136	10	7.133	59	7.132	103	7.136	8	7.135	3	7.133	70	7.137	35	7.135	13
7.141	94	7.144	17	7.141	21	7.14	98	7.144	22	7.143	10	7.141	23	7.145	4	7.143	16
7.149	20	7.153	57	7.149	63	7.148	48	7.152	15	7.151	50	7.15	25	7.154	24	7.152	8
7.158	35	7.161	58	7.157	114	7.157	97	7.161	78	7.16	43	7.158	23	7.162	7	7.16	2
7.166	29	7.169	9	7.166	27	7.165	43	7.169	26	7.168	54	7.166	79	7.17	36	7.168	16
7.174	51	7.178	0	7.174	29	7.173	82	7.177	37	7.176	47	7.175	33	7.178	32	7.176	0
7.183	38	7.186	29	7.182	33	7.181	8	7.185	43	7.185	61	7.183	78	7.187	29	7.185	15
7.191	146	7.194	31	7.19	83	7.19	97	7.194	0	7.193	72	7.191	5	7.195	62	7.193	1
7.199	39	7.202	45	7.199	24	7.198	5	7.202	68	7.201	18	7.199	27	7.203	18	7.201	51
7.207	45	7.211	10	7.207	14	7.206	27	7.21	14	7.209	11	7.208	49	7.212	11	7.21	19
7.216	57	7.219	118	7.215	8	7.215	61	7.219	4	7.218	34	7.216	14	7.22	62	7.218	13
7.224	43	7.227	10	7.223	26	7.223	1	7.227	22	7.226	64	7.224	14	7.228	1	7.226	111
7.232	17	7.235	33	7.232	30	7.231	49	7.235	2	7.234	12	7.232	2	7.236	51	7.234	52
7.24	34	7.244	6	7.24	30	7.239	37	7.243	57	7.242	4	7.241	3	7.245	26	7.243	31
7.249	11	7.252	28	7.248	32	7.248	24	7.252	19	7.251	21	7.249	53	7.253	2	7.251	1
7.257	1	7.26	31	7.257	18	7.256	3	7.26	6	7.259	9	7.257	3	7.261	41	7.259	11
7.265	54	7.268	100	7.265	23	7.264	18	7.268	4	7.267	32	7.265	70	7.269	57	7.267	2
7.274	24	7.277	13	7.273	43	7.272	47	7.276	31	7.275	12	7.274	3	7.278	44	7.276	40
7.282	0	7.285	65	7.281	21	7.281	4	7.285	39	7.284	47	7.282	3	7.286	11	7.284	21
7.29	22	7.293	11	7.29	73	7.289	48	7.293	47	7.292	44	7.29	34	7.294	46	7.292	3
7.298	12	7.302	48	7.298	7	7.297	36	7.301	32	7.3	91	7.299	48	7.303	13	7.301	31
7.307	25	7.31	28	7.306	22	7.305	64	7.31	11	7.309	3	7.307	86	7.311	9	7.309	41
7.315	25	7.318	15	7.314	55	7.314	7	7.318	3	7.317	5	7.315	37	7.319	31	7.317	0
7.323	34	7.326	8	7.323	1	7.322	11	7.326	7	7.325	16	7.323	4	7.327	7	7.325	33
7.331	30	7.335	14	7.331	9	7.33	53	7.334	9	7.333	3	7.332	24	7.336	7	7.334	32
7.34	27	7.343	0	7.339	6	7.339	13	7.343	32	7.342	14	7.34	40	7.344	2	7.342	0
7.348	79	7.351	14	7.348	4	7.347	11	7.351	12	7.35	32	7.348	11	7.352	45	7.35	18
7.356	35	7.359	18	7.356	2	7.355	0	7.359	45	7.358	19	7.356	22	7.36	2	7.358	32
7.364	7	7.368	1	7.364	54	7.363	25	7.367	1	7.366	80	7.365	77	7.369	0	7.367	2
7.373	10	7.376	9	7.372	7	7.372	1	7.376	9	7.375	17	7.373	40	7.377	46	7.375	7
7.381	77	7.384	1	7.381	31	7.38	26	7.384	1	7.383	2	7.381	11	7.385	4	7.383	19
7.389	9	7.393	0	7.389	4	7.388	20	7.392	6	7.391	2	7.39	63	7.393	10	7.391	58
7.398	24	7.401	30	7.397	20	7.396	1	7.4	21	7.4	33	7.398	46	7.402	52	7.4	3
7.406	8	7.409	6	7.405	1	7.405	25	7.409	22	7.408	26	7.406	42	7.41	4	7.408	10
7.414	35	7.417	5	7.414	6	7.413	28	7.417	52	7.416	21	7.414	16	7.418	6	7.416	62
7.422	10	7.426	7	7.422	32	7.421	6	7.425	31	7.424	34	7.423	21	7.427	29	7.425	26
7.431	48	7.434	8	7.43	39	7.429	35	7.434	12	7.433	63	7.431	0	7.435	13	7.433	30
7.439	55	7.442	9	7.438	40	7.438	12	7.442	7	7.441	15	7.439	30	7.443	0	7.441	26
7.447	5	7.45	67	7.447	25	7.446	37	7.45	83	7.449	39	7.447	10	7.451	64	7.449	27
7.455	52	7.459	106	7.455	19	7.454	19	7.458	42	7.457	46	7.456	15	7.46	44	7.458	77
7.464	1	7.467	8	7.463	8	7.463	2	7.467	25	7.466	42	7.464	32	7.468	7	7.466	82
7.472	17	7.475	32	7.472	53	7.471	5	7.475	22	7.474	25	7.472	3	7.476	4	7.474	55
7.48	1	7.483	39	7.48	13	7.479	19	7.483	16	7.482	22	7.48	3	7.484	2	7.482	67
7.489	42	7.492	26	7.488	11	7.487	1	7.491	95	7.49	20	7.489	10	7.493	12	7.491	29
7.497	6	7.5	4	7.496	5	7.496	19	7.5	5	7.499	47	7.497	21	7.501	3	7.499	2
7.505	39	7.508	26	7.505	5	7.504	13	7.508	40	7.507	10	7.505	39	7.509	5	7.507	47
7.513	25	7.517	46	7.513	0	7.512	9	7.516	0	7.515	18	7.514	8	7.517	29	7.516	1
7.522	4	7.525	23	7.521	84	7.52	17	7.525	3	7.524	6	7.522	1	7.526	2	7.524	15
7.53	6	7.533	5	7.529	8	7.529	99	7.533	78	7.532	21	7.53	30	7.534	6	7.532	0
7.538	21	7.541	24	7.538	17	7.537	7	7.541	6	7.54	22	7.538	19	7.542	4	7.54	8
7.546	1	7.55	40	7.546	19	7.545	8	7.549	19	7.548	11	7.547	5	7.551	20	7.549	2
7.555	40	7.558	35	7.554	2	7.554	3	7.558	12	7.557	15	7.555	15	7.559	28	7.557	11
7.563	14	7.566	2	7.562	18	7.562	5	7.566	0	7.565	8	7.563	42	7.567	12	7.565	6
7.571	15	7.574	51	7.571	14	7.57	8	7.574	22	7.573	25	7.571	9	7.575	8	7.573	1
7.579	18	7.583	0	7.579	4	7.578	14	7.582	4	7.581	13	7.58	0	7.584	13	7.582	52
7.588	60	7.591	2	7.587	1	7.587	14	7.591	8	7.59	16	7.588	121	7.592	3	7.59	18
7.596	0	7.599	8	7.596	2	7.595	1	7.599	36	7.598	7	7.596	19	7.6	34	7.598	29
7.604	7	7.607	3	7.604	14	7.603	24	7.607	34	7.606	1	7.605	32	7.608	0	7.606	9
7.613	7	7.616	6	7.612	36	7.611	0	7.615	47	7.615	52	7.613	23	7.617	12	7.615	36
7.621	32	7.624	3	7.62	4	7.62	28	7.624	19	7.623	3	7.621	21	7.625	17	7.623	2
7.629	47	7.632	23	7.629	15	7.628	6	7.632	27	7.631	10	7.629	36	7.633	4	7.631	7
7.637	0	7.641	80	7.637	13	7.636	41	7.64	3	7.639	43	7.638	12	7.642	31	7.64	1
7.646	2	7.649	41	7.645	17	7.644	20	7.649	12	7.648	14	7.646	12	7.65	46	7.648	19
7.654	8	7.657	33	7.653	20	7.653	13	7.657	16	7.656	85	7.654	45	7.658	3	7.656	17
7.662	13	7.665	29	7.662	35	7.661	3	7.665	45	7.664	33	7.662	31	7.666	15	7.664	4
7.67	50	7.674	3	7.67	2	7.669	24	7.673	6	7.672	7	7.671	24	7.675	9	7.673	21
7.679	5	7.682	16	7.678	45	7.678	2	7.682	35	7.681	14	7.679	40	7.683	6	7.681	9
7.687	58	7.69	4	7.687	4	7.686	8	7.69	34	7.689	27	7.687	13	7.691	3	7.689	18
7.695	28	7.698	43	7.695	9	7.694	48	7.698	28	7.697	1	7.695	6	7.699	4	7.697	31
7.703	12	7.707	25	7.703	27	7.702	30	7.706	16	7.705	55	7.704	23	7.708	13	7.706	70
7.712	17	7.715	5	7.711	14	7.711	26	7.715	31	7.714	35	7.712	5	7.716	48	7.714	18
7.72	13	7.723	8	7.72	11	7.719	18	7.723	5	7.722	7	7.72	42	7.724	12	7.722	4
7.728	14	7.732	4	7.728	18	7.727	2	7.731	35	7.73	31	7.729	27	7.732	64	7.73	31
7.737	28	7.74	10	7.736	26	7.735	20	7.739	31	7.739	35	7.737	14	7.741	10	7.739	19
7.745	12	7.748	21	7.744	12	7.744	37	7.748	106	7.747	27	7.745	9	7.749	12	7.747	0
7.753	8	7.756	11	7.753	3	7.752	27	7.756	6	7.755	1	7.753	7	7.757	13	7.755	3
7.761	41	7.765	4	7.761	25	7.76	48	7.764	10	7.763	3	7.762	22	7.766	30	7.764	3
7.77	7	7.773	14	7.769	27	7.769	22	7.773	4	7.772	13	7.77	5	7.774	3	7.772	5
7.778	12	7.781	6	7.777	7	7.777	1	7.781	16	7.78	19	7.778	3	7.782	6	7.78	7
7.786	37	7.789	10	7.786	31	7.785	19	7.789	12	7.788	33	7.786	36	7.79	11	7.788	43
7.794	7	7.798	14	7.794	30	7.793	6	7.797	9	7.796	5	7.795	8	7.799	7	7.797	9
7.803	17	7.806	5	7.802	0	7.802	24	7.806	5	7.805	6	7.803	2	7.807	14	7.805	2
7.811	5	7.814	34	7.811	2	7.81	4	7.814	19	7.813	12	7.811	2	7.815	16	7.813	15
7.819	16	7.822	9	7.819	17	7.818	41	7.822	50	7.821	7	7.819	30	7.823	4	7.821	17
7.828	26	7.831	14	7.827	4	7.826	18	7.83	0	7.829	4	7.828	6	7.832	17	7.83	3
7.836	11	7.839	11	7.835	7	7.835	10	7.839	21	7.838	8	7.836	5	7.84	1	7.838	24
7.844	5	7.847	18	7.844	14	7.843	11	7.847	4	7.846	17	7.844	8	7.848	13	7.846	28
7.852	3	7.856	14	7.852	16	7.851	50	7.855	1	7.854	32	7.853	2	7.856	8	7.855	11
7.861	2	7.864	14	7.86	14	7.859	13	7.864	1	7.863	5	7.861	10	7.865	10	7.863	18
7.869	15	7.872	4	7.868	11	7.868	16	7.872	27	7.871	16	7.869	0	7.873	4	7.871	13
7.877	6	7.88	52	7.877	13	7.876	1	7.88	3	7.879	3	7.877	43	7.881	25	7.879	6
7.885	5	7.889	5	7.885	73	7.884	21	7.888	15	7.887	52	7.886	4	7.89	4	7.888	11
7.894	12	7.897	16	7.893	16	7.893	20	7.897	60	7.896	9	7.894	14	7.898	5	7.896	12
7.902	11	7.905	10	7.902	13	7.901	13	7.905	24	7.904	16	7.902	31	7.906	19	7.904	13
7.91	17	7.913	0	7.91	26	7.909	21	7.913	69	7.912	4	7.91	8	7.914	9	7.912	58
7.918	14	7.922	33	7.918	9	7.917	0	7.921	4	7.92	12	7.919	1	7.923	44	7.921	52
7.927	35	7.93	10	7.926	20	7.926	12	7.93	78	7.929	9	7.927	32	7.931	7	7.929	45
7.935	30	7.938	5	7.935	54	7.934	27	7.938	33	7.937	10	7.935	38	7.939	32	7.937	10
7.943	6	7.947	7	7.943	9	7.942	7	7.946	15	7.945	10	7.944	25	7.947	15	7.945	29
7.952	5	7.955	6	7.951	42	7.95	14	7.954	24	7.954	14	7.952	1	7.956	80	7.954	10
7.96	10	7.963	7	7.959	2	7.959	1	7.963	23	7.962	3	7.96	6	7.964	76	7.962	9
7.968	11	7.971	16	7.968	5	7.967	38	7.971	0	7.97	5	7.968	7	7.972	19	7.97	2
7.976	27	7.98	17	7.976	12	7.975	20	7.979	7	7.978	71	7.977	25	7.981	10	7.979	24
7.985	18	7.988	19	7.984	15	7.984	8	7.988	22	7.987	3	7.985	9	7.989	6	7.987	38
7.993	11	7.996	75	7.992	6	7.992	9	7.996	48	7.995	21	7.993	8	7.997	6	7.995	6
8.001	22	8.004	26	8.001	27	8	10	8.004	0	8.003	11	8.001	8	8.005	34	8.003	82
8.009	11	8.013	9	8.009	6	8.008	5	8.012	74	8.011	9	8.01	6	8.014	22	8.012	9
8.018	34	8.021	52	8.017	4	8.017	17	8.021	72	8.02	9	8.018	14	8.022	5	8.02	61
8.026	10	8.029	10	8.026	9	8.025	9	8.029	40	8.028	7	8.026	17	8.03	25	8.028	38
8.034	7	8.037	11	8.034	14	8.033	22	8.037	12	8.036	12	8.034	21	8.038	7	8.036	50
8.043	0	8.046	19	8.042	12	8.041	9	8.045	24	8.044	0	8.043	24	8.047	26	8.045	5
8.051	8	8.054	2	8.05	61	8.05	60	8.054	7	8.053	16	8.051	11	8.055	9	8.053	34
8.059	24	8.062	22	8.059	25	8.058	9	8.062	35	8.061	17	8.059	51	8.063	42	8.061	14
8.067	17	8.071	29	8.067	17	8.066	11	8.07	13	8.069	26	8.068	57	8.071	17	8.069	12
8.076	10	8.079	59	8.075	0	8.074	3	8.078	1	8.078	72	8.076	29	8.08	28	8.078	10
8.084	23	8.087	55	8.083	16	8.083	72	8.087	21	8.086	1	8.084	36	8.088	6	8.086	15
8.092	47	8.095	3	8.092	15	8.091	25	8.095	6	8.094	9	8.092	9	8.096	14	8.094	26
8.1	67	8.104	4	8.1	2	8.099	13	8.103	3	8.102	34	8.101	5	8.105	85	8.103	5
8.109	29	8.112	37	8.108	16	8.108	48	8.112	24	8.111	3	8.109	0	8.113	7	8.111	11
8.117	3	8.12	3	8.116	1	8.116	27	8.12	31	8.119	20	8.117	6	8.121	6	8.119	7
8.125	8	8.128	14	8.125	93	8.124	10	8.128	21	8.127	36	8.125	25	8.129	7	8.127	76
8.133	4	8.137	47	8.133	19	8.132	0	8.136	19	8.135	13	8.134	10	8.138	11	8.136	3
8.142	24	8.145	11	8.141	17	8.141	0	8.145	22	8.144	89	8.142	58	8.146	39	8.144	21
8.15	58	8.153	58	8.15	25	8.149	35	8.153	17	8.152	2	8.15	46	8.154	22	8.152	59
8.158	37	8.161	52	8.158	15	8.157	45	8.161	29	8.16	0	8.158	20	8.162	47	8.16	42
8.167	49	8.17	13	8.166	15	8.165	71	8.169	3	8.168	15	8.167	19	8.171	53	8.169	0
8.175	35	8.178	16	8.174	66	8.174	67	8.178	31	8.177	11	8.175	61	8.179	10	8.177	27
8.183	33	8.186	15	8.183	4	8.182	19	8.186	16	8.185	23	8.183	56	8.187	117	8.185	70
8.191	64	8.195	30	8.191	16	8.19	9	8.194	15	8.193	11	8.192	3	8.196	17	8.194	11
8.2	28	8.203	23	8.199	4	8.198	33	8.203	97	8.202	42	8.2	4	8.204	6	8.202	24
8.208	5	8.211	34	8.207	14	8.207	17	8.211	12	8.21	18	8.208	65	8.212	21	8.21	71
8.216	91	8.219	24	8.216	36	8.215	29	8.219	15	8.218	8	8.216	20	8.22	35	8.218	37
8.224	51	8.228	0	8.224	56	8.223	12	8.227	24	8.226	34	8.225	28	8.229	38	8.227	38
8.233	10	8.236	7	8.232	45	8.232	40	8.236	1	8.235	66	8.233	12	8.237	39	8.235	24
8.241	22	8.244	21	8.241	17	8.24	43	8.244	48	8.243	48	8.241	30	8.245	62	8.243	31
8.249	25	8.252	10	8.249	21	8.248	18	8.252	33	8.251	102	8.249	12	8.253	15	8.251	51
8.257	19	8.261	74	8.257	67	8.256	45	8.26	23	8.259	1	8.258	7	8.262	11	8.26	19
8.266	12	8.269	30	8.265	54	8.265	73	8.269	4	8.268	24	8.266	38	8.27	38	8.268	32
8.274	17	8.277	16	8.274	95	8.273	31	8.277	48	8.276	49	8.274	18	8.278	57	8.276	7
8.282	66	8.286	8	8.282	79	8.281	14	8.285	38	8.284	80	8.283	48	8.286	37	8.284	26
8.291	4	8.294	14	8.29	72	8.289	43	8.293	34	8.293	20	8.291	103	8.295	31	8.293	31
8.299	54	8.302	12	8.298	14	8.298	31	8.302	21	8.301	39	8.299	62	8.303	1	8.301	32
8.307	11	8.31	74	8.307	24	8.306	39	8.31	42	8.309	68	8.307	16	8.311	15	8.309	17
8.315	44	8.319	83	8.315	94	8.314	24	8.318	27	8.317	24	8.316	66	8.32	73	8.318	35
8.324	101	8.327	65	8.323	57	8.323	17	8.327	75	8.326	23	8.324	37	8.328	57	8.326	9
8.332	51	8.335	26	8.331	35	8.331	88	8.335	14	8.334	1	8.332	77	8.336	55	8.334	56
8.34	14	8.343	41	8.34	102	8.339	87	8.343	56	8.342	54	8.34	45	8.344	77	8.342	128
8.348	122	8.352	90	8.348	5	8.347	93	8.351	54	8.35	52	8.349	93	8.353	42	8.351	58
8.357	202	8.36	21	8.356	38	8.356	45	8.36	31	8.359	7	8.357	16	8.361	75	8.359	50
8.365	19	8.368	31	8.365	91	8.364	32	8.368	60	8.367	62	8.365	34	8.369	172	8.367	9
8.373	125	8.376	114	8.373	65	8.372	69	8.376	45	8.375	64	8.373	63	8.377	52	8.375	24
8.382	29	8.385	76	8.381	23	8.38	59	8.384	32	8.383	30	8.382	29	8.386	24	8.384	62
8.39	52	8.393	85	8.389	36	8.389	38	8.393	8	8.392	6	8.39	12	8.394	81	8.392	26
8.398	25	8.401	17	8.398	62	8.397	16	8.401	17	8.4	43	8.398	52	8.402	32	8.4	33
8.406	83	8.41	20	8.406	29	8.405	30	8.409	39	8.408	20	8.407	37	8.41	3	8.409	15
8.415	23	8.418	52	8.414	17	8.413	80	8.418	41	8.417	69	8.415	47	8.419	31	8.417	26
8.423	42	8.426	89	8.422	64	8.422	49	8.426	13	8.425	51	8.423	15	8.427	20	8.425	43
8.431	61	8.434	41	8.431	39	8.43	21	8.434	25	8.433	5	8.431	15	8.435	7	8.433	24
8.439	56	8.443	23	8.439	10	8.438	4	8.442	57	8.441	101	8.44	32	8.444	5	8.442	32
8.448	73	8.451	109	8.447	89	8.447	42	8.451	26	8.45	35	8.448	28	8.452	147	8.45	11
8.456	34	8.459	23	8.456	8	8.455	70	8.459	66	8.458	5	8.456	33	8.46	36	8.458	6
8.464	21	8.467	6	8.464	60	8.463	29	8.467	90	8.466	41	8.464	5	8.468	9	8.466	0
8.472	103	8.476	32	8.472	4	8.471	31	8.475	31	8.474	18	8.473	17	8.477	73	8.475	18
8.481	11	8.484	42	8.48	23	8.48	6	8.484	27	8.483	26	8.481	31	8.485	26	8.483	27
8.489	48	8.492	5	8.489	40	8.488	30	8.492	35	8.491	25	8.489	50	8.493	54	8.491	18
8.497	34	8.501	33	8.497	60	8.496	52	8.5	15	8.499	19	8.498	36	8.501	23	8.499	6
8.506	11	8.509	3	8.505	20	8.504	51	8.508	12	8.508	11	8.506	35	8.51	34	8.508	5
8.514	18	8.517	39	8.513	25	8.513	12	8.517	40	8.516	33	8.514	95	8.518	24	8.516	58
8.522	7	8.525	30	8.522	41	8.521	2	8.525	21	8.524	11	8.522	28	8.526	26	8.524	63
8.53	71	8.534	4	8.53	46	8.529	4	8.533	59	8.532	11	8.531	2	8.535	36	8.533	15
8.539	19	8.542	19	8.538	1	8.537	55	8.542	27	8.541	3	8.539	8	8.543	9	8.541	27
8.547	4	8.55	48	8.546	20	8.546	7	8.55	2	8.549	13	8.547	21	8.551	30	8.549	6
8.555	7	8.558	7	8.555	26	8.554	10	8.558	20	8.557	63	8.555	51	8.559	9	8.557	1
8.563	47	8.567	13	8.563	4	8.562	29	8.566	42	8.565	43	8.564	49	8.568	30	8.566	70
8.572	38	8.575	21	8.571	33	8.571	32	8.575	9	8.574	26	8.572	10	8.576	20	8.574	42
8.58	32	8.583	1	8.58	14	8.579	20	8.583	25	8.582	20	8.58	28	8.584	51	8.582	69
8.588	22	8.591	27	8.588	24	8.587	54	8.591	2	8.59	30	8.588	6	8.592	24	8.59	63
8.596	27	8.6	9	8.596	4	8.595	4	8.599	0	8.598	28	8.597	16	8.601	18	8.599	29
8.605	50	8.608	6	8.604	33	8.604	62	8.608	30	8.607	47	8.605	15	8.609	19	8.607	13
8.613	14	8.616	17	8.613	40	8.612	37	8.616	8	8.615	1	8.613	61	8.617	53	8.615	32
8.621	5	8.625	11	8.621	13	8.62	46	8.624	15	8.623	41	8.622	37	8.625	46	8.623	5
8.63	35	8.633	11	8.629	46	8.628	5	8.632	2	8.632	5	8.63	12	8.634	25	8.632	20
8.638	62	8.641	14	8.637	43	8.637	11	8.641	4	8.64	13	8.638	48	8.642	12	8.64	14
8.646	15	8.649	0	8.646	22	8.645	13	8.649	18	8.648	12	8.646	38	8.65	14	8.648	4
8.654	18	8.658	27	8.654	12	8.653	10	8.657	2	8.656	22	8.655	16	8.659	26	8.657	8
8.663	25	8.666	23	8.662	15	8.662	17	8.666	44	8.665	47	8.663	5	8.667	2	8.665	26
8.671	92	8.674	3	8.67	33	8.67	3	8.674	40	8.673	9	8.671	11	8.675	44	8.673	5
8.679	6	8.682	8	8.679	19	8.678	2	8.682	1	8.681	36	8.679	39	8.683	13	8.681	55
8.687	50	8.691	46	8.687	33	8.686	4	8.69	69	8.689	22	8.688	14	8.692	45	8.69	47
8.696	6	8.699	9	8.695	98	8.695	76	8.699	0	8.698	31	8.696	88	8.7	18	8.698	45
8.704	67	8.707	32	8.704	24	8.703	29	8.707	23	8.706	21	8.704	15	8.708	2	8.706	17
8.712	29	8.715	12	8.712	3	8.711	16	8.715	17	8.714	12	8.712	7	8.716	1	8.714	4
8.721	34	8.724	97	8.72	14	8.719	6	8.723	13	8.722	16	8.721	3	8.725	36	8.723	14
8.729	5	8.732	18	8.728	51	8.728	17	8.732	17	8.731	17	8.729	6	8.733	39	8.731	26
8.737	23	8.74	7	8.737	39	8.736	20	8.74	11	8.739	8	8.737	87	8.741	12	8.739	17
8.745	5	8.749	18	8.745	38	8.744	27	8.748	16	8.747	20	8.746	10	8.75	3	8.748	11
8.754	16	8.757	31	8.753	9	8.752	14	8.757	35	8.756	36	8.754	25	8.758	19	8.756	56
8.762	42	8.765	95	8.761	5	8.761	38	8.765	35	8.764	15	8.762	9	8.766	36	8.764	31
8.77	11	8.773	21	8.77	3	8.769	21	8.773	8	8.772	25	8.77	24	8.774	62	8.772	25
8.778	16	8.782	12	8.778	10	8.777	32	8.781	4	8.78	2	8.779	24	8.783	57	8.781	30
8.787	8	8.79	0	8.786	10	8.786	22	8.79	7	8.789	26	8.787	10	8.791	26	8.789	40
8.795	2	8.798	18	8.795	20	8.794	1	8.798	38	8.797	8	8.795	39	8.799	73	8.797	53
8.803	106	8.806	3	8.803	4	8.802	11	8.806	15	8.805	11	8.803	51	8.807	35	8.805	26
8.811	53	8.815	8	8.811	7	8.81	36	8.814	11	8.813	11	8.812	5	8.816	25	8.814	50
8.82	15	8.823	8	8.819	32	8.819	11	8.823	1	8.822	15	8.82	25	8.824	23	8.822	54
8.828	17	8.831	26	8.828	27	8.827	33	8.831	13	8.83	66	8.828	1	8.832	52	8.83	27
8.836	16	8.84	15	8.836	41	8.835	2	8.839	1	8.838	13	8.837	18	8.84	64	8.838	11
8.845	28	8.848	46	8.844	11	8.843	36	8.847	3	8.847	2	8.845	31	8.849	68	8.847	8
8.853	30	8.856	0	8.852	32	8.852	5	8.856	2	8.855	26	8.853	0	8.857	43	8.855	12
8.861	39	8.864	39	8.861	7	8.86	29	8.864	1	8.863	22	8.861	18	8.865	12	8.863	18
8.869	36	8.873	14	8.869	0	8.868	12	8.872	48	8.871	8	8.87	36	8.874	1	8.872	29
8.878	47	8.881	13	8.877	25	8.877	36	8.881	63	8.88	37	8.878	38	8.882	16	8.88	27
8.886	22	8.889	32	8.885	16	8.885	30	8.889	103	8.888	18	8.886	38	8.89	67	8.888	29
8.894	21	8.897	3	8.894	21	8.893	40	8.897	31	8.896	12	8.894	3	8.898	53	8.896	8
8.902	17	8.906	4	8.902	19	8.901	6	8.905	46	8.904	26	8.903	15	8.907	28	8.905	6
8.911	12	8.914	2	8.91	57	8.91	23	8.914	0	8.913	26	8.911	47	8.915	14	8.913	5
8.919	7	8.922	14	8.919	16	8.918	17	8.922	15	8.921	5	8.919	41	8.923	32	8.921	15
8.927	6	8.93	19	8.927	51	8.926	7	8.93	26	8.929	5	8.927	28	8.931	50	8.929	63
8.936	16	8.939	51	8.935	27	8.934	26	8.938	15	8.937	45	8.936	23	8.94	14	8.938	11
8.944	27	8.947	31	8.943	0	8.943	87	8.947	6	8.946	37	8.944	10	8.948	13	8.946	33
8.952	54	8.955	29	8.952	24	8.951	52	8.955	25	8.954	3	8.952	43	8.956	44	8.954	4
8.96	15	8.964	4	8.96	15	8.959	28	8.963	7	8.962	50	8.961	60	8.964	29	8.963	0
8.969	28	8.972	2	8.968	24	8.967	22	8.972	28	8.971	33	8.969	40	8.973	28	8.971	47
8.977	9	8.98	12	8.976	39	8.976	19	8.98	8	8.979	37	8.977	37	8.981	18	8.979	44
8.985	6	8.988	15	8.985	39	8.984	29	8.988	64	8.987	6	8.985	8	8.989	24	8.987	8
8.993	117	8.997	0	8.993	1	8.992	9	8.996	61	8.995	18	8.994	7	8.998	2	8.996	38
9.002	67	9.005	44	9.001	20	9.001	65	9.005	25	9.004	11	9.002	13	9.006	39	9.004	35
9.01	14	9.013	34	9.009	24	9.009	26	9.013	2	9.012	25	9.01	99	9.014	10	9.012	40
9.018	7	9.021	24	9.018	12	9.017	40	9.021	38	9.02	26	9.018	40	9.022	26	9.02	84
9.026	45	9.03	33	9.026	14	9.025	54	9.029	4	9.028	40	9.027	54	9.031	22	9.029	9
9.035	73	9.038	28	9.034	65	9.034	30	9.038	24	9.037	29	9.035	18	9.039	32	9.037	67
9.043	52	9.046	9	9.043	33	9.042	57	9.046	28	9.045	51	9.043	17	9.047	67	9.045	16
9.051	91	9.054	8	9.051	35	9.05	118	9.054	35	9.053	12	9.052	1	9.055	44	9.053	42
9.06	28	9.063	48	9.059	9	9.058	63	9.062	85	9.062	58	9.06	22	9.064	18	9.062	59
9.068	57	9.071	21	9.067	3	9.067	63	9.071	3	9.07	89	9.068	22	9.072	25	9.07	7
9.076	36	9.079	78	9.076	27	9.075	10	9.079	64	9.078	34	9.076	66	9.08	29	9.078	46
9.084	71	9.088	54	9.084	38	9.083	51	9.087	35	9.086	12	9.085	59	9.089	46	9.087	68
9.093	18	9.096	4	9.092	9	9.091	12	9.096	68	9.095	51	9.093	67	9.097	46	9.095	148
9.101	31	9.104	48	9.1	29	9.1	51	9.104	71	9.103	28	9.101	31	9.105	4	9.103	17
9.109	5	9.112	42	9.109	24	9.108	12	9.112	11	9.111	19	9.109	19	9.113	7	9.111	10
9.117	77	9.121	45	9.117	45	9.116	19	9.12	61	9.119	4	9.118	13	9.122	18	9.12	43
9.126	0	9.129	33	9.125	21	9.125	47	9.129	61	9.128	91	9.126	4	9.13	4	9.128	1
9.134	13	9.137	23	9.134	41	9.133	21	9.137	20	9.136	6	9.134	13	9.138	57	9.136	18
9.142	22	9.145	9	9.142	94	9.141	10	9.145	31	9.144	35	9.142	22	9.146	80	9.144	3
9.15	52	9.154	23	9.15	21	9.149	14	9.153	0	9.152	60	9.151	8	9.155	48	9.153	29
9.159	36	9.162	65	9.158	57	9.158	6	9.162	2	9.161	39	9.159	9	9.163	36	9.161	48
9.167	42	9.17	61	9.167	28	9.166	8	9.17	36	9.169	29	9.167	44	9.171	15	9.169	5
9.175	10	9.179	26	9.175	38	9.174	21	9.178	7	9.177	54	9.176	9	9.179	10	9.177	30
9.184	23	9.187	38	9.183	12	9.182	9	9.186	27	9.186	60	9.184	33	9.188	18	9.186	46
9.192	62	9.195	54	9.191	2	9.191	33	9.195	8	9.194	24	9.192	77	9.196	6	9.194	49
9.2	25	9.203	20	9.2	8	9.199	36	9.203	25	9.202	10	9.2	50	9.204	24	9.202	30
9.208	30	9.212	22	9.208	56	9.207	41	9.211	29	9.21	22	9.209	87	9.213	49	9.211	16
9.217	32	9.22	6	9.216	63	9.216	64	9.22	12	9.219	33	9.217	17	9.221	15	9.219	0
9.225	129	9.228	12	9.224	65	9.224	58	9.228	9	9.227	19	9.225	42	9.229	35	9.227	25
9.233	48	9.236	26	9.233	89	9.232	23	9.236	15	9.235	27	9.233	16	9.237	10	9.235	0
9.241	111	9.245	124	9.241	107	9.24	56	9.244	32	9.243	86	9.242	25	9.246	46	9.244	5
9.25	69	9.253	9	9.249	49	9.249	67	9.253	15	9.252	17	9.25	2	9.254	43	9.252	15
9.258	60	9.261	43	9.258	28	9.257	165	9.261	57	9.26	29	9.258	25	9.262	45	9.26	109
9.266	70	9.269	1	9.266	75	9.265	119	9.269	53	9.268	19	9.266	45	9.27	51	9.268	30
9.275	10	9.278	64	9.274	11	9.273	22	9.277	19	9.276	13	9.275	14	9.279	79	9.277	47
9.283	65	9.286	13	9.282	19	9.282	2	9.286	29	9.285	27	9.283	36	9.287	54	9.285	15
9.291	16	9.294	14	9.291	21	9.29	22	9.294	55	9.293	47	9.291	22	9.295	4	9.293	3
9.299	64	9.303	32	9.299	88	9.298	7	9.302	23	9.301	14	9.3	84	9.303	26	9.302	12
9.308	140	9.311	68	9.307	16	9.306	13	9.311	20	9.31	71	9.308	4	9.312	69	9.31	7
9.316	89	9.319	19	9.315	20	9.315	47	9.319	42	9.318	12	9.316	85	9.32	107	9.318	45
9.324	18	9.327	12	9.324	75	9.323	56	9.327	5	9.326	16	9.324	45	9.328	12	9.326	43
9.332	48	9.336	12	9.332	44	9.331	148	9.335	14	9.334	78	9.333	45	9.337	27	9.335	56
9.341	47	9.344	15	9.34	38	9.34	10	9.344	27	9.343	47	9.341	82	9.345	37	9.343	4
9.349	94	9.352	33	9.349	24	9.348	10	9.352	44	9.351	87	9.349	27	9.353	48	9.351	61
9.357	84	9.36	63	9.357	18	9.356	76	9.36	28	9.359	1	9.357	34	9.361	7	9.359	23
9.365	1	9.369	61	9.365	47	9.364	48	9.368	17	9.367	25	9.366	19	9.37	53	9.368	56
9.374	43	9.377	30	9.373	30	9.373	9	9.377	78	9.376	25	9.374	28	9.378	104	9.376	42
9.382	60	9.385	19	9.382	23	9.381	26	9.385	14	9.384	24	9.382	23	9.386	68	9.384	27
9.39	40	9.394	37	9.39	26	9.389	73	9.393	49	9.392	39	9.391	3	9.394	43	9.392	21
9.399	0	9.402	11	9.398	51	9.397	16	9.401	9	9.401	11	9.399	53	9.403	34	9.401	47
9.407	65	9.41	31	9.406	52	9.406	96	9.41	14	9.409	13	9.407	27	9.411	42	9.409	38
9.415	12	9.418	64	9.415	109	9.414	5	9.418	43	9.417	0	9.415	67	9.419	50	9.417	19
9.423	27	9.427	22	9.423	14	9.422	22	9.426	36	9.425	39	9.424	32	9.428	72	9.426	34
9.432	97	9.435	35	9.431	38	9.431	39	9.435	84	9.434	30	9.432	11	9.436	5	9.434	66
9.44	8	9.443	14	9.439	85	9.439	46	9.443	38	9.442	20	9.44	38	9.444	23	9.442	58
9.448	71	9.451	19	9.448	83	9.447	66	9.451	3	9.45	33	9.448	5	9.452	32	9.45	9
9.456	31	9.46	15	9.456	198	9.455	46	9.459	10	9.458	10	9.457	13	9.461	0	9.459	19
9.465	39	9.468	21	9.464	12	9.464	5	9.468	30	9.467	31	9.465	29	9.469	104	9.467	21
9.473	3	9.476	72	9.473	29	9.472	18	9.476	4	9.475	17	9.473	29	9.477	33	9.475	16
9.481	78	9.484	66	9.481	24	9.48	54	9.484	53	9.483	123	9.481	14	9.485	5	9.483	119
9.49	143	9.493	14	9.489	34	9.488	67	9.492	31	9.491	30	9.49	11	9.494	71	9.492	91
9.498	30	9.501	12	9.497	44	9.497	15	9.501	5	9.5	1	9.498	78	9.502	49	9.5	22
9.506	86	9.509	5	9.506	7	9.505	58	9.509	53	9.508	48	9.506	14	9.51	26	9.508	13
9.514	20	9.518	29	9.514	38	9.513	29	9.517	79	9.516	37	9.515	37	9.518	23	9.516	5
9.523	24	9.526	89	9.522	87	9.521	17	9.525	30	9.525	57	9.523	7	9.527	97	9.525	10
9.531	38	9.534	49	9.53	62	9.53	29	9.534	27	9.533	27	9.531	21	9.535	40	9.533	23
9.539	44	9.542	25	9.539	96	9.538	27	9.542	51	9.541	29	9.539	7	9.543	30	9.541	22
9.547	62	9.551	24	9.547	68	9.546	57	9.55	21	9.549	22	9.548	39	9.552	67	9.55	12
9.556	103	9.559	9	9.555	45	9.555	67	9.559	4	9.558	28	9.556	65	9.56	20	9.558	13
9.564	27	9.567	54	9.563	17	9.563	71	9.567	38	9.566	75	9.564	10	9.568	43	9.566	20
9.572	24	9.575	19	9.572	46	9.571	1	9.575	17	9.574	24	9.572	43	9.576	24	9.574	21
9.58	19	9.584	19	9.58	25	9.579	14	9.583	9	9.582	33	9.581	45	9.585	34	9.583	3
9.589	12	9.592	28	9.588	39	9.588	21	9.592	9	9.591	51	9.589	83	9.593	59	9.591	35
9.597	45	9.6	23	9.597	78	9.596	31	9.6	14	9.599	25	9.597	5	9.601	65	9.599	26
9.605	16	9.608	34	9.605	100	9.604	41	9.608	44	9.607	19	9.605	28	9.609	34	9.607	54
9.614	29	9.617	27	9.613	61	9.612	18	9.616	12	9.616	0	9.614	42	9.618	12	9.616	4
9.622	34	9.625	11	9.621	24	9.621	74	9.625	33	9.624	74	9.622	24	9.626	9	9.624	5
9.63	7	9.633	26	9.63	21	9.629	13	9.633	4	9.632	17	9.63	86	9.634	84	9.632	6
9.638	62	9.642	23	9.638	6	9.637	48	9.641	11	9.64	25	9.639	68	9.643	30	9.641	18
9.647	43	9.65	36	9.646	66	9.646	53	9.65	62	9.649	6	9.647	11	9.651	49	9.649	10
9.655	21	9.658	15	9.654	74	9.654	12	9.658	55	9.657	74	9.655	102	9.659	30	9.657	6
9.663	37	9.666	16	9.663	51	9.662	36	9.666	44	9.665	67	9.663	37	9.667	10	9.665	83
9.671	8	9.675	14	9.671	94	9.67	55	9.674	5	9.673	31	9.672	8	9.676	50	9.674	3
9.68	7	9.683	55	9.679	23	9.679	25	9.683	6	9.682	19	9.68	15	9.684	14	9.682	12
9.688	26	9.691	64	9.688	58	9.687	56	9.691	10	9.69	33	9.688	13	9.692	77	9.69	20
9.696	19	9.699	36	9.696	44	9.695	73	9.699	32	9.698	19	9.696	27	9.7	23	9.698	7
9.704	53	9.708	52	9.704	94	9.703	12	9.707	53	9.706	27	9.705	6	9.709	17	9.707	39
9.713	8	9.716	68	9.712	57	9.712	85	9.716	90	9.715	32	9.713	0	9.717	56	9.715	36
9.721	51	9.724	23	9.721	34	9.72	31	9.724	37	9.723	104	9.721	6	9.725	16	9.723	25
9.729	73	9.733	44	9.729	47	9.728	48	9.732	31	9.731	31	9.73	8	9.733	2	9.731	92
9.738	71	9.741	48	9.737	45	9.736	26	9.74	7	9.74	13	9.738	13	9.742	41	9.74	42
9.746	51	9.749	107	9.745	5	9.745	50	9.749	28	9.748	30	9.746	31	9.75	50	9.748	28
9.754	11	9.757	16	9.754	12	9.753	3	9.757	33	9.756	44	9.754	55	9.758	12	9.756	19
9.762	97	9.766	37	9.762	26	9.761	27	9.765	9	9.764	76	9.763	36	9.767	68	9.765	42
9.771	53	9.774	33	9.77	11	9.77	33	9.774	51	9.773	57	9.771	9	9.775	6	9.773	11
9.779	60	9.782	40	9.778	63	9.778	28	9.782	38	9.781	29	9.779	68	9.783	38	9.781	35
9.787	79	9.79	23	9.787	5	9.786	21	9.79	136	9.789	45	9.787	37	9.791	19	9.789	28
9.795	43	9.799	75	9.795	38	9.794	30	9.798	3	9.797	7	9.796	58	9.8	27	9.798	60
9.804	16	9.807	18	9.803	19	9.803	5	9.807	43	9.806	21	9.804	11	9.808	21	9.806	49
9.812	35	9.815	60	9.812	26	9.811	37	9.815	0	9.814	42	9.812	55	9.816	41	9.814	48
9.82	14	9.823	10	9.82	57	9.819	6	9.823	19	9.822	69	9.82	22	9.824	77	9.822	22
9.829	31	9.832	33	9.828	20	9.827	40	9.831	60	9.83	27	9.829	36	9.833	25	9.831	7
9.837	65	9.84	27	9.836	39	9.836	33	9.84	6	9.839	72	9.837	36	9.841	48	9.839	30
9.845	87	9.848	23	9.845	36	9.844	24	9.848	25	9.847	28	9.845	12	9.849	39	9.847	16
9.853	63	9.857	0	9.853	37	9.852	48	9.856	34	9.855	43	9.854	30	9.857	29	9.856	1
9.862	10	9.865	43	9.861	40	9.861	21	9.865	63	9.864	107	9.862	5	9.866	22	9.864	9
9.87	136	9.873	39	9.869	67	9.869	37	9.873	49	9.872	37	9.87	34	9.874	16	9.872	29
9.878	67	9.881	76	9.878	38	9.877	58	9.881	68	9.88	3	9.878	43	9.882	40	9.88	31
9.886	29	9.89	29	9.886	17	9.885	39	9.889	62	9.888	4	9.887	6	9.891	31	9.889	14
9.895	28	9.898	33	9.894	54	9.894	3	9.898	18	9.897	23	9.895	20	9.899	0	9.897	44
9.903	51	9.906	57	9.903	29	9.902	3	9.906	18	9.905	52	9.903	31	9.907	66	9.905	36
9.911	26	9.914	90	9.911	12	9.91	59	9.914	4	9.913	22	9.911	25	9.915	14	9.913	99
9.919	53	9.923	45	9.919	81	9.918	33	9.922	5	9.921	82	9.92	9	9.924	20	9.922	5
9.928	93	9.931	28	9.927	6	9.927	6	9.931	19	9.93	44	9.928	35	9.932	48	9.93	49
9.936	8	9.939	21	9.936	60	9.935	45	9.939	57	9.938	27	9.936	20	9.94	26	9.938	11
9.944	3	9.948	18	9.944	6	9.943	19	9.947	12	9.946	47	9.945	11	9.948	35	9.946	6
9.953	67	9.956	61	9.952	19	9.951	40	9.955	17	9.955	13	9.953	0	9.957	56	9.955	41
9.961	40	9.964	2	9.96	19	9.96	80	9.964	41	9.963	7	9.961	63	9.965	11	9.963	48
9.969	16	9.972	30	9.969	8	9.968	10	9.972	27	9.971	5	9.969	31	9.973	31	9.971	11
9.977	22	9.981	2	9.977	30	9.976	59	9.98	43	9.979	83	9.978	65	9.982	30	9.98	66
9.986	5	9.989	19	9.985	7	9.985	32	9.989	14	9.988	37	9.986	24	9.99	26	9.988	20
9.994	2	9.997	13	9.993	13	9.993	12	9.997	13	9.996	21	9.994	9	9.998	32	9.996	13
10.002	56	10.005	22	10.002	15	10.001	55	10.005	3	10.004	68	10.002	7	10.006	6	10.004	13
10.01	42	10.014	61	10.01	58	10.009	26	10.013	64	10.012	18	10.011	44	10.015	19	10.013	26
10.019	52	10.022	16	10.018	18	10.018	21	10.022	0	10.021	7	10.019	5	10.023	28	10.021	9
10.027	40	10.03	7	10.027	55	10.026	19	10.03	41	10.029	80	10.027	5	10.031	65	10.029	13
10.035	21	10.038	1	10.035	71	10.034	64	10.038	72	10.037	2	10.035	21	10.039	28	10.037	11
10.043	21	10.047	1	10.043	72	10.042	35	10.046	28	10.045	34	10.044	24	10.048	17	10.046	3
10.052	40	10.055	16	10.051	5	10.051	23	10.055	26	10.054	46	10.052	9	10.056	5	10.054	61
10.06	37	10.063	9	10.06	55	10.059	40	10.063	31	10.062	11	10.06	52	10.064	24	10.062	0
10.068	57	10.072	57	10.068	5	10.067	24	10.071	11	10.07	32	10.069	24	10.072	34	10.07	46
10.077	48	10.08	31	10.076	32	10.076	65	10.079	42	10.079	13	10.077	21	10.081	45	10.079	53
10.085	5	10.088	16	10.084	40	10.084	5	10.088	27	10.087	21	10.085	61	10.089	114	10.087	100
10.093	35	10.096	29	10.093	121	10.092	84	10.096	7	10.095	5	10.093	54	10.097	69	10.095	40
10.101	37	10.105	106	10.101	23	10.1	11	10.104	36	10.103	100	10.102	25	10.106	26	10.104	48
10.11	20	10.113	17	10.109	57	10.109	67	10.113	65	10.112	112	10.11	17	10.114	55	10.112	71
10.118	38	10.121	122	10.117	42	10.117	71	10.121	79	10.12	121	10.118	12	10.122	34	10.12	4
10.126	34	10.129	72	10.126	70	10.125	85	10.129	59	10.128	76	10.126	30	10.13	30	10.128	55
10.134	52	10.138	100	10.134	18	10.133	127	10.137	36	10.136	97	10.135	117	10.139	43	10.137	88
10.143	142	10.146	64	10.142	43	10.142	93	10.146	10	10.145	127	10.143	65	10.147	66	10.145	122
10.151	7	10.154	81	10.151	62	10.15	124	10.154	143	10.153	121	10.151	31	10.155	109	10.153	108
10.159	150	10.162	46	10.159	113	10.158	138	10.162	33	10.161	45	10.159	36	10.163	52	10.161	24
10.168	123	10.171	95	10.167	117	10.166	78	10.17	94	10.169	34	10.168	42	10.172	36	10.17	97
10.176	69	10.179	17	10.175	114	10.175	95	10.179	22	10.178	50	10.176	93	10.18	21	10.178	81
10.184	32	10.187	115	10.184	185	10.183	98	10.187	74	10.186	129	10.184	39	10.188	98	10.186	46
10.192	112	10.196	125	10.192	200	10.191	110	10.195	1	10.194	186	10.193	72	10.197	96	10.195	97
10.201	110	10.204	50	10.2	12	10.2	156	10.204	93	10.203	197	10.201	48	10.205	77	10.203	80
10.209	132	10.212	187	10.208	168	10.208	82	10.212	27	10.211	209	10.209	60	10.213	136	10.211	138
10.217	100	10.22	118	10.217	139	10.216	220	10.22	67	10.219	201	10.217	154	10.221	124	10.219	97
10.225	156	10.229	128	10.225	75	10.224	111	10.228	136	10.227	50	10.226	168	10.23	149	10.228	83
10.234	153	10.237	97	10.233	59	10.233	232	10.237	57	10.236	124	10.234	43	10.238	122	10.236	83
10.242	159	10.245	57	10.242	116	10.241	148	10.245	47	10.244	184	10.242	144	10.246	152	10.244	116
10.25	190	10.253	133	10.25	192	10.249	175	10.253	41	10.252	118	10.25	116	10.254	87	10.252	90
10.258	74	10.262	97	10.258	173	10.257	402	10.261	32	10.26	159	10.259	104	10.263	20	10.261	322
10.267	135	10.27	119	10.266	185	10.266	153	10.27	31	10.269	165	10.267	110	10.271	32	10.269	93
10.275	205	10.278	97	10.275	143	10.274	137	10.278	14	10.277	162	10.275	295	10.279	76	10.277	88
10.283	187	10.287	270	10.283	155	10.282	120	10.286	49	10.285	211	10.284	47	10.287	132	10.285	159
10.292	43	10.295	98	10.291	214	10.29	147	10.294	105	10.294	174	10.292	103	10.296	51	10.294	109
10.3	115	10.303	126	10.299	96	10.299	156	10.303	98	10.302	107	10.3	107	10.304	201	10.302	76
10.308	141	10.311	147	10.308	154	10.307	133	10.311	157	10.31	92	10.308	146	10.312	51	10.31	59
10.316	168	10.32	53	10.316	230	10.315	106	10.319	26	10.318	56	10.317	76	10.321	103	10.319	35
10.325	72	10.328	141	10.324	219	10.324	149	10.328	106	10.327	80	10.325	79	10.329	82	10.327	56
10.333	160	10.336	34	10.332	126	10.332	87	10.336	88	10.335	110	10.333	133	10.337	93	10.335	48
10.341	163	10.344	83	10.341	175	10.34	157	10.344	123	10.343	111	10.341	42	10.345	77	10.343	44
10.349	70	10.353	52	10.349	114	10.348	58	10.352	47	10.351	113	10.35	84	10.354	44	10.352	71
10.358	87	10.361	49	10.357	154	10.357	54	10.361	29	10.36	112	10.358	77	10.362	47	10.36	76
10.366	227	10.369	56	10.366	185	10.365	82	10.369	15	10.368	109	10.366	30	10.37	57	10.368	83
10.374	107	10.377	84	10.374	96	10.373	84	10.377	16	10.376	4	10.374	52	10.378	80	10.376	39
10.383	35	10.386	58	10.382	46	10.381	11	10.385	34	10.384	2	10.383	39	10.387	35	10.385	24
10.391	103	10.394	46	10.39	16	10.39	103	10.394	117	10.393	25	10.391	33	10.395	26	10.393	17
10.399	65	10.402	82	10.399	24	10.398	56	10.402	61	10.401	25	10.399	58	10.403	8	10.401	115
10.407	111	10.411	35	10.407	59	10.406	94	10.41	11	10.409	19	10.408	26	10.411	77	10.41	90
10.416	46	10.419	119	10.415	45	10.415	49	10.419	31	10.418	102	10.416	64	10.42	78	10.418	91
10.424	153	10.427	33	10.423	159	10.423	103	10.427	108	10.426	185	10.424	84	10.428	82	10.426	26
10.432	113	10.435	118	10.432	60	10.431	80	10.435	104	10.434	99	10.432	50	10.436	6	10.434	85
10.44	90	10.444	93	10.44	55	10.439	86	10.443	138	10.442	70	10.441	40	10.445	99	10.443	52
10.449	24	10.452	20	10.448	79	10.448	103	10.452	62	10.451	86	10.449	52	10.453	72	10.451	62
10.457	104	10.46	15	10.456	158	10.456	26	10.46	27	10.459	96	10.457	88	10.461	125	10.459	147
10.465	116	10.468	22	10.465	59	10.464	78	10.468	24	10.467	57	10.465	20	10.469	18	10.467	25
10.473	95	10.477	4	10.473	62	10.472	111	10.476	48	10.475	35	10.474	52	10.478	12	10.476	26
10.482	81	10.485	118	10.481	58	10.481	163	10.485	48	10.484	36	10.482	57	10.486	70	10.484	149
10.49	113	10.493	89	10.49	85	10.489	155	10.493	114	10.492	62	10.49	31	10.494	96	10.492	138
10.498	122	10.501	40	10.498	72	10.497	64	10.501	39	10.5	96	10.499	36	10.502	75	10.5	33
10.507	59	10.51	82	10.506	76	10.505	81	10.509	60	10.509	132	10.507	86	10.511	123	10.509	47
10.515	58	10.518	76	10.514	68	10.514	42	10.518	72	10.517	110	10.515	67	10.519	23	10.517	23
10.523	202	10.526	95	10.523	96	10.522	125	10.526	79	10.525	27	10.523	64	10.527	113	10.525	30
10.531	194	10.535	59	10.531	36	10.53	49	10.534	23	10.533	79	10.532	66	10.536	55	10.534	160
10.54	125	10.543	96	10.539	62	10.539	74	10.543	44	10.542	44	10.54	126	10.544	50	10.542	35
10.548	78	10.551	39	10.547	43	10.547	107	10.551	81	10.55	147	10.548	7	10.552	70	10.55	74
10.556	56	10.559	54	10.556	47	10.555	39	10.559	18	10.558	100	10.556	42	10.56	111	10.558	45
10.564	77	10.568	41	10.564	75	10.563	87	10.567	22	10.566	92	10.565	42	10.569	51	10.567	76
10.573	102	10.576	122	10.572	121	10.572	89	10.576	37	10.575	65	10.573	93	10.577	54	10.575	41
10.581	100	10.584	23	10.581	96	10.58	70	10.584	52	10.583	159	10.581	46	10.585	57	10.583	52
10.589	109	10.592	46	10.589	96	10.588	51	10.592	34	10.591	77	10.589	109	10.593	140	10.591	92
10.597	172	10.601	37	10.597	98	10.596	75	10.6	46	10.599	28	10.598	31	10.602	60	10.6	18
10.606	79	10.609	101	10.605	133	10.605	92	10.609	133	10.608	92	10.606	164	10.61	55	10.608	82
10.614	78	10.617	70	10.614	25	10.613	41	10.617	40	10.616	110	10.614	84	10.618	137	10.616	33
10.622	56	10.626	84	10.622	84	10.621	48	10.625	19	10.624	109	10.623	110	10.626	114	10.624	56
10.631	165	10.634	83	10.63	134	10.63	43	10.633	34	10.633	73	10.631	72	10.635	85	10.633	16
10.639	207	10.642	55	10.638	46	10.638	208	10.642	10	10.641	56	10.639	170	10.643	146	10.641	86
10.647	147	10.65	96	10.647	107	10.646	176	10.65	57	10.649	62	10.647	55	10.651	102	10.649	16
10.655	65	10.659	97	10.655	38	10.654	107	10.658	50	10.657	101	10.656	61	10.66	52	10.658	178
10.664	123	10.667	106	10.663	226	10.663	87	10.667	92	10.666	78	10.664	83	10.668	155	10.666	45
10.672	71	10.675	57	10.671	139	10.671	40	10.675	59	10.674	110	10.672	86	10.676	155	10.674	66
10.68	91	10.683	111	10.68	73	10.679	54	10.683	135	10.682	50	10.68	33	10.684	64	10.682	48
10.688	182	10.692	21	10.688	118	10.687	84	10.691	42	10.69	123	10.689	98	10.693	97	10.691	59
10.697	98	10.7	105	10.696	89	10.696	115	10.7	51	10.699	152	10.697	81	10.701	89	10.699	67
10.705	196	10.708	54	10.705	82	10.704	106	10.708	69	10.707	27	10.705	68	10.709	78	10.707	52
10.713	95	10.716	74	10.713	154	10.712	139	10.716	96	10.715	127	10.713	100	10.717	102	10.715	102
10.722	187	10.725	122	10.721	114	10.72	76	10.724	71	10.723	74	10.722	96	10.726	55	10.724	45
10.73	202	10.733	143	10.729	62	10.729	96	10.733	111	10.732	118	10.73	73	10.734	91	10.732	54
10.738	173	10.741	134	10.738	46	10.737	88	10.741	94	10.74	124	10.738	142	10.742	121	10.74	102
10.746	110	10.75	182	10.746	60	10.745	137	10.749	60	10.748	77	10.747	225	10.75	24	10.749	111
10.755	217	10.758	164	10.754	97	10.754	111	10.758	57	10.757	165	10.755	75	10.759	92	10.757	51
10.763	74	10.766	81	10.762	106	10.762	100	10.766	48	10.765	108	10.763	48	10.767	133	10.765	56
10.771	157	10.774	70	10.771	141	10.77	126	10.774	50	10.773	88	10.771	73	10.775	249	10.773	41
10.779	147	10.783	65	10.779	89	10.778	55	10.782	79	10.781	95	10.78	106	10.784	147	10.782	62
10.788	169	10.791	99	10.787	133	10.787	69	10.791	93	10.79	70	10.788	45	10.792	134	10.79	61
10.796	125	10.799	98	10.796	86	10.795	117	10.799	55	10.798	63	10.796	220	10.8	142	10.798	30
10.804	151	10.807	71	10.804	44	10.803	52	10.807	82	10.806	137	10.804	78	10.808	97	10.806	60
10.812	80	10.816	107	10.812	99	10.811	43	10.815	45	10.814	44	10.813	100	10.817	104	10.815	46
10.821	158	10.824	112	10.82	60	10.82	72	10.824	86	10.823	43	10.821	58	10.825	54	10.823	49
10.829	129	10.832	118	10.829	168	10.828	69	10.832	47	10.831	37	10.829	159	10.833	93	10.831	23
10.837	54	10.841	46	10.837	104	10.836	134	10.84	46	10.839	99	10.838	71	10.841	101	10.839	61
10.846	126	10.849	119	10.845	178	10.845	123	10.848	111	10.848	136	10.846	73	10.85	66	10.848	33
10.854	146	10.857	77	10.853	70	10.853	63	10.857	100	10.856	65	10.854	111	10.858	67	10.856	40
10.862	160	10.865	140	10.862	76	10.861	61	10.865	86	10.864	108	10.862	46	10.866	108	10.864	18
10.87	52	10.874	90	10.87	124	10.869	151	10.873	132	10.872	124	10.871	272	10.875	75	10.873	16
10.879	128	10.882	98	10.878	60	10.878	105	10.882	118	10.881	105	10.879	94	10.883	89	10.881	75
10.887	55	10.89	90	10.886	92	10.886	93	10.89	29	10.889	106	10.887	57	10.891	170	10.889	47
10.895	150	10.898	76	10.895	84	10.894	95	10.898	84	10.897	58	10.895	100	10.899	129	10.897	50
10.903	84	10.907	115	10.903	66	10.902	70	10.906	125	10.905	71	10.904	130	10.908	122	10.906	5
10.912	69	10.915	66	10.911	23	10.911	50	10.915	45	10.914	66	10.912	108	10.916	110	10.914	51
10.92	55	10.923	131	10.92	104	10.919	33	10.923	91	10.922	23	10.92	26	10.924	81	10.922	40
10.928	90	10.931	16	10.928	74	10.927	35	10.931	59	10.93	42	10.928	120	10.932	14	10.93	28
10.937	70	10.94	54	10.936	94	10.935	51	10.939	69	10.938	7	10.937	49	10.941	37	10.939	29
10.945	19	10.948	14	10.944	60	10.944	16	10.948	20	10.947	5	10.945	55	10.949	60	10.947	52
10.953	27	10.956	61	10.953	55	10.952	22	10.956	77	10.955	39	10.953	84	10.957	36	10.955	23
10.961	67	10.965	41	10.961	36	10.96	55	10.964	31	10.963	44	10.962	57	10.965	33	10.963	36
10.97	52	10.973	85	10.969	74	10.969	46	10.972	45	10.972	20	10.97	72	10.974	88	10.972	61
10.978	48	10.981	59	10.977	75	10.977	59	10.981	17	10.98	64	10.978	105	10.982	8	10.98	51
10.986	82	10.989	42	10.986	35	10.985	60	10.989	59	10.988	72	10.986	21	10.99	19	10.988	48
10.994	20	10.998	60	10.994	145	10.993	70	10.997	48	10.996	34	10.995	16	10.999	55	10.997	34
11.003	82	11.006	72	11.002	68	11.002	120	11.006	100	11.005	34	11.003	32	11.007	17	11.005	83
11.011	108	11.014	129	11.01	52	11.01	32	11.014	15	11.013	33	11.011	31	11.015	53	11.013	90
11.019	121	11.022	45	11.019	74	11.018	129	11.022	29	11.021	60	11.019	104	11.023	73	11.021	30
11.027	25	11.031	45	11.027	18	11.026	166	11.03	36	11.029	88	11.028	39	11.032	62	11.03	84
11.036	38	11.039	87	11.035	12	11.035	136	11.039	39	11.038	79	11.036	59	11.04	44	11.038	57
11.044	31	11.047	26	11.044	31	11.043	49	11.047	69	11.046	61	11.044	52	11.048	43	11.046	35
11.052	107	11.055	68	11.052	151	11.051	89	11.055	11	11.054	95	11.052	25	11.056	52	11.054	33
11.061	36	11.064	65	11.06	141	11.059	30	11.063	85	11.063	51	11.061	71	11.065	75	11.063	26
11.069	65	11.072	35	11.068	81	11.068	113	11.072	25	11.071	64	11.069	120	11.073	41	11.071	36
11.077	51	11.08	45	11.077	53	11.076	61	11.08	8	11.079	21	11.077	76	11.081	46	11.079	100
11.085	40	11.089	46	11.085	79	11.084	87	11.088	14	11.087	59	11.086	79	11.09	26	11.088	34
11.094	86	11.097	25	11.093	12	11.093	42	11.097	70	11.096	27	11.094	61	11.098	81	11.096	84
11.102	48	11.105	66	11.101	44	11.101	58	11.105	38	11.104	27	11.102	29	11.106	35	11.104	43
11.11	115	11.113	76	11.11	70	11.109	38	11.113	118	11.112	71	11.11	79	11.114	63	11.112	86
11.118	74	11.122	19	11.118	12	11.117	55	11.121	145	11.12	143	11.119	118	11.123	52	11.121	66
11.127	114	11.13	33	11.126	6	11.126	51	11.13	46	11.129	19	11.127	96	11.131	125	11.129	4
11.135	54	11.138	157	11.135	69	11.134	41	11.138	40	11.137	38	11.135	16	11.139	39	11.137	34
11.143	18	11.146	54	11.143	67	11.142	40	11.146	53	11.145	7	11.143	27	11.147	7	11.145	23
11.151	83	11.155	52	11.151	10	11.15	84	11.154	48	11.153	13	11.152	20	11.156	5	11.154	34
11.16	55	11.163	21	11.159	32	11.159	32	11.163	18	11.162	21	11.16	49	11.164	25	11.162	7
11.168	17	11.171	23	11.168	43	11.167	5	11.171	9	11.17	18	11.168	76	11.172	9	11.17	38
11.176	11	11.18	44	11.176	22	11.175	24	11.179	42	11.178	20	11.177	75	11.181	43	11.178	2
11.185	61	11.188	16	11.184	14	11.184	34	11.187	45	11.187	20	11.185	20	11.189	17	11.187	31
11.193	40	11.196	14	11.192	25	11.192	19	11.196	13	11.195	19	11.193	9	11.197	22	11.195	32
11.201	22	11.204	9	11.201	75	11.2	95	11.204	20	11.203	24	11.201	45	11.205	9	11.203	49
11.209	90	11.213	111	11.209	55	11.208	29	11.212	73	11.211	129	11.21	20	11.214	10	11.212	22
11.218	73	11.221	31	11.217	38	11.217	36	11.221	56	11.22	38	11.218	20	11.222	17	11.22	56
11.226	23	11.229	17	11.225	10	11.225	8	11.229	23	11.228	18	11.226	36	11.23	20	11.228	2
11.234	40	11.237	23	11.234	37	11.233	4	11.237	57	11.236	55	11.234	34	11.238	51	11.236	22
11.242	35	11.246	4	11.242	60	11.241	77	11.245	7	11.244	26	11.243	60	11.247	9	11.245	3
11.251	47	11.254	14	11.25	40	11.25	53	11.254	42	11.253	42	11.251	23	11.255	14	11.253	16
11.259	24	11.262	6	11.259	18	11.258	7	11.262	37	11.261	32	11.259	14	11.263	32	11.261	44
11.267	9	11.27	87	11.267	29	11.266	31	11.27	11	11.269	24	11.267	18	11.271	8	11.269	27
11.276	17	11.279	2	11.275	37	11.274	5	11.278	61	11.277	29	11.276	67	11.28	37	11.278	14
11.284	16	11.287	24	11.283	12	11.283	25	11.287	2	11.286	16	11.284	17	11.288	23	11.286	53
11.292	10	11.295	9	11.292	42	11.291	46	11.295	19	11.294	50	11.292	7	11.296	20	11.294	51
11.3	44	11.304	41	11.3	12	11.299	17	11.303	65	11.302	6	11.301	38	11.305	54	11.303	25
11.309	8	11.312	16	11.308	34	11.308	34	11.312	37	11.311	8	11.309	17	11.313	4	11.311	58
11.317	38	11.32	16	11.316	18	11.316	42	11.32	15	11.319	25	11.317	40	11.321	26	11.319	55
11.325	45	11.328	22	11.325	99	11.324	41	11.328	26	11.327	24	11.325	35	11.329	34	11.327	14
11.333	29	11.337	18	11.333	7	11.332	12	11.336	48	11.335	22	11.334	7	11.338	15	11.336	131
11.342	12	11.345	29	11.341	14	11.341	57	11.345	7	11.344	50	11.342	12	11.346	85	11.344	54
11.35	41	11.353	47	11.35	17	11.349	13	11.353	50	11.352	52	11.35	2	11.354	6	11.352	30
11.358	30	11.361	19	11.358	26	11.357	20	11.361	44	11.36	29	11.358	2	11.362	6	11.36	9
11.366	10	11.37	20	11.366	7	11.365	25	11.369	52	11.368	97	11.367	30	11.371	68	11.369	19
11.375	11	11.378	9	11.374	39	11.374	31	11.378	21	11.377	5	11.375	37	11.379	23	11.377	10
11.383	6	11.386	5	11.383	64	11.382	20	11.386	97	11.385	40	11.383	19	11.387	55	11.385	46
11.391	8	11.395	7	11.391	21	11.39	6	11.394	33	11.393	25	11.392	27	11.395	15	11.393	49
11.4	13	11.403	43	11.399	9	11.398	13	11.402	28	11.402	27	11.4	19	11.404	12	11.402	46
11.408	19	11.411	13	11.407	41	11.407	32	11.411	20	11.41	9	11.408	38	11.412	10	11.41	38
11.416	145	11.419	24	11.416	24	11.415	17	11.419	7	11.418	3	11.416	43	11.42	0	11.418	39
11.424	26	11.428	37	11.424	10	11.423	24	11.427	36	11.426	18	11.425	8	11.429	44	11.427	7
11.433	16	11.436	34	11.432	28	11.432	18	11.436	30	11.435	39	11.433	10	11.437	21	11.435	125
11.441	41	11.444	89	11.44	15	11.44	15	11.444	71	11.443	16	11.441	11	11.445	51	11.443	30
11.449	62	11.452	29	11.449	25	11.448	43	11.452	43	11.451	43	11.449	24	11.453	67	11.451	36
11.457	34	11.461	12	11.457	20	11.456	12	11.46	27	11.459	21	11.458	56	11.462	19	11.46	69
11.466	7	11.469	35	11.465	6	11.465	64	11.469	18	11.468	46	11.466	86	11.47	79	11.468	20
11.474	17	11.477	51	11.474	50	11.473	48	11.477	3	11.476	41	11.474	10	11.478	7	11.476	11
11.482	18	11.485	46	11.482	63	11.481	37	11.485	27	11.484	3	11.482	16	11.486	9	11.484	7
11.49	35	11.494	19	11.49	14	11.489	6	11.493	20	11.492	33	11.491	42	11.495	9	11.493	24
11.499	43	11.502	10	11.498	30	11.498	23	11.502	41	11.501	17	11.499	72	11.503	119	11.501	8
11.507	25	11.51	52	11.507	24	11.506	42	11.51	70	11.509	54	11.507	25	11.511	83	11.509	59
11.515	28	11.519	18	11.515	8	11.514	23	11.518	11	11.517	5	11.516	9	11.52	23	11.517	56
11.524	22	11.527	20	11.523	11	11.523	7	11.526	27	11.526	27	11.524	55	11.528	53	11.526	24
11.532	110	11.535	81	11.531	30	11.531	3	11.535	28	11.534	3	11.532	3	11.536	29	11.534	51
11.54	8	11.543	11	11.54	38	11.539	73	11.543	13	11.542	8	11.54	56	11.544	17	11.542	11
11.548	120	11.552	29	11.548	24	11.547	87	11.551	11	11.55	32	11.549	19	11.553	82	11.551	8
11.557	36	11.56	18	11.556	7	11.556	16	11.56	29	11.559	11	11.557	52	11.561	22	11.559	7
11.565	64	11.568	4	11.564	57	11.564	29	11.568	3	11.567	65	11.565	17	11.569	52	11.567	42
11.573	15	11.576	52	11.573	16	11.572	56	11.576	7	11.575	36	11.573	9	11.577	5	11.575	47
11.581	20	11.585	41	11.581	23	11.58	33	11.584	15	11.583	22	11.582	1	11.586	27	11.584	80
11.59	6	11.593	94	11.589	39	11.589	43	11.593	27	11.592	29	11.59	35	11.594	21	11.592	49
11.598	9	11.601	59	11.598	46	11.597	55	11.601	145	11.6	84	11.598	55	11.602	70	11.6	5
11.606	45	11.609	47	11.606	195	11.605	16	11.609	38	11.608	5	11.606	46	11.61	32	11.608	43
11.615	33	11.618	35	11.614	11	11.613	9	11.617	68	11.616	11	11.615	40	11.619	91	11.617	7
11.623	45	11.626	28	11.622	19	11.622	12	11.626	53	11.625	32	11.623	63	11.627	74	11.625	76
11.631	14	11.634	12	11.631	15	11.63	9	11.634	54	11.633	27	11.631	14	11.635	8	11.633	8
11.639	46	11.643	17	11.639	39	11.638	14	11.642	9	11.641	17	11.64	33	11.644	81	11.642	4
11.648	53	11.651	58	11.647	17	11.647	5	11.651	30	11.65	39	11.648	26	11.652	80	11.65	95
11.656	53	11.659	113	11.655	53	11.655	10	11.659	51	11.658	48	11.656	29	11.66	12	11.658	7
11.664	17	11.667	5	11.664	7	11.663	24	11.667	11	11.666	27	11.664	47	11.668	41	11.666	11
11.672	66	11.676	47	11.672	3	11.671	54	11.675	50	11.674	35	11.673	20	11.677	48	11.675	22
11.681	126	11.684	28	11.68	62	11.68	32	11.684	27	11.683	40	11.681	22	11.685	8	11.683	92
11.689	47	11.692	40	11.689	108	11.688	33	11.692	10	11.691	20	11.689	109	11.693	15	11.691	73
11.697	103	11.7	6	11.697	16	11.696	24	11.7	12	11.699	102	11.697	26	11.701	17	11.699	18
11.705	54	11.709	60	11.705	56	11.704	6	11.708	2	11.707	35	11.706	7	11.71	59	11.708	26
11.714	30	11.717	5	11.713	39	11.713	18	11.717	40	11.716	22	11.714	13	11.718	35	11.716	66
11.722	48	11.725	2	11.722	12	11.721	18	11.725	109	11.724	116	11.722	21	11.726	45	11.724	58
11.73	59	11.734	152	11.73	51	11.729	13	11.733	21	11.732	68	11.731	17	11.735	35	11.732	45
11.739	45	11.742	50	11.738	15	11.738	41	11.741	101	11.741	82	11.739	53	11.743	17	11.741	20
11.747	45	11.75	82	11.746	14	11.746	32	11.75	40	11.749	32	11.747	37	11.751	42	11.749	18
11.755	73	11.758	35	11.755	29	11.754	40	11.758	21	11.757	23	11.755	57	11.759	63	11.757	40
11.763	37	11.767	103	11.763	40	11.762	33	11.766	43	11.765	66	11.764	40	11.768	23	11.766	21
11.772	71	11.775	64	11.771	60	11.771	155	11.775	23	11.774	13	11.772	7	11.776	13	11.774	30
11.78	57	11.783	35	11.779	118	11.779	70	11.783	36	11.782	3	11.78	73	11.784	67	11.782	15
11.788	49	11.791	29	11.788	30	11.787	126	11.791	65	11.79	14	11.788	15	11.792	107	11.79	10
11.796	65	11.8	38	11.796	132	11.795	30	11.799	41	11.798	10	11.797	3	11.801	36	11.799	25
11.805	50	11.808	20	11.804	76	11.804	72	11.808	28	11.807	38	11.805	6	11.809	38	11.807	36
11.813	45	11.816	3	11.813	137	11.812	90	11.816	10	11.815	3	11.813	66	11.817	29	11.815	7
11.821	67	11.824	31	11.821	36	11.82	40	11.824	4	11.823	36	11.821	58	11.825	162	11.823	11
11.83	17	11.833	86	11.829	66	11.828	43	11.832	19	11.831	44	11.83	26	11.834	87	11.832	42
11.838	96	11.841	14	11.837	30	11.837	28	11.841	15	11.84	65	11.838	21	11.842	32	11.84	89
11.846	43	11.849	27	11.846	63	11.845	63	11.849	59	11.848	36	11.846	30	11.85	67	11.848	19
11.854	157	11.858	75	11.854	34	11.853	28	11.857	1	11.856	63	11.855	40	11.859	40	11.857	14
11.863	86	11.866	8	11.862	77	11.862	14	11.866	15	11.865	20	11.863	33	11.867	72	11.865	51
11.871	13	11.874	51	11.87	31	11.87	64	11.874	40	11.873	38	11.871	20	11.875	69	11.873	5
11.879	71	11.882	19	11.879	116	11.878	56	11.882	5	11.881	38	11.879	19	11.883	174	11.881	93
11.887	42	11.891	28	11.887	102	11.886	2	11.89	14	11.889	61	11.888	55	11.892	38	11.89	17
11.896	10	11.899	58	11.895	7	11.895	31	11.899	17	11.898	36	11.896	57	11.9	79	11.898	60
11.904	3	11.907	20	11.903	37	11.903	16	11.907	97	11.906	18	11.904	40	11.908	21	11.906	27
11.912	28	11.915	13	11.912	16	11.911	80	11.915	54	11.914	19	11.912	94	11.916	43	11.914	33
11.92	46	11.924	19	11.92	31	11.919	36	11.923	2	11.922	62	11.921	34	11.925	29	11.923	39
11.929	55	11.932	48	11.928	41	11.928	24	11.932	26	11.931	50	11.929	61	11.933	61	11.931	36
11.937	78	11.94	44	11.937	47	11.936	27	11.94	19	11.939	27	11.937	28	11.941	51	11.939	13
11.945	24	11.948	135	11.945	20	11.944	10	11.948	9	11.947	42	11.946	34	11.949	3	11.947	0
11.954	98	11.957	2	11.953	6	11.952	38	11.956	7	11.956	22	11.954	6	11.958	29	11.956	7
11.962	22	11.965	34	11.961	13	11.961	60	11.965	6	11.964	22	11.962	20	11.966	38	11.964	39
11.97	76	11.973	50	11.97	94	11.969	47	11.973	61	11.972	0	11.97	120	11.974	49	11.972	49
11.978	7	11.982	37	11.978	37	11.977	31	11.981	26	11.98	9	11.979	20	11.983	21	11.981	12
11.987	68	11.99	25	11.986	59	11.986	28	11.99	119	11.989	32	11.987	35	11.991	56	11.989	28
11.995	34	11.998	29	11.994	34	11.994	38	11.998	8	11.997	28	11.995	62	11.999	61	11.997	20
12.003	49	12.006	32	12.003	38	12.002	41	12.006	18	12.005	45	12.003	0	12.007	30	12.005	7
12.011	11	12.015	12	12.011	58	12.01	42	12.014	41	12.013	34	12.012	49	12.016	21	12.014	11
12.02	34	12.023	97	12.019	10	12.019	58	12.023	5	12.022	5	12.02	7	12.024	60	12.022	19
12.028	3	12.031	20	12.028	33	12.027	75	12.031	9	12.03	25	12.028	72	12.032	27	12.03	38
12.036	50	12.039	44	12.036	46	12.035	19	12.039	7	12.038	82	12.036	4	12.04	65	12.038	37
12.044	11	12.048	88	12.044	41	12.043	15	12.047	47	12.046	52	12.045	35	12.049	5	12.047	4
12.053	26	12.056	12	12.052	14	12.052	36	12.056	65	12.055	106	12.053	9	12.057	10	12.055	15
12.061	99	12.064	6	12.061	35	12.06	13	12.064	48	12.063	21	12.061	6	12.065	30	12.063	1
12.069	53	12.073	64	12.069	34	12.068	33	12.072	15	12.071	12	12.07	23	12.074	20	12.071	23
12.078	30	12.081	17	12.077	22	12.077	38	12.08	57	12.08	27	12.078	35	12.082	25	12.08	45
12.086	30	12.089	20	12.085	14	12.085	27	12.089	54	12.088	24	12.086	18	12.09	61	12.088	3
12.094	12	12.097	31	12.094	16	12.093	12	12.097	74	12.096	4	12.094	29	12.098	8	12.096	8
12.102	48	12.106	43	12.102	9	12.101	7	12.105	23	12.104	35	12.103	4	12.107	65	12.105	34
12.111	21	12.114	40	12.11	52	12.11	17	12.114	15	12.113	13	12.111	16	12.115	24	12.113	47
12.119	31	12.122	23	12.118	20	12.118	16	12.122	19	12.121	13	12.119	54	12.123	18	12.121	8
12.127	36	12.13	19	12.127	12	12.126	25	12.13	18	12.129	64	12.127	9	12.131	4	12.129	1
12.135	6	12.139	13	12.135	72	12.134	8	12.138	4	12.137	15	12.136	5	12.14	9	12.138	41
12.144	13	12.147	6	12.143	3	12.143	99	12.147	17	12.146	3	12.144	46	12.148	1	12.146	13
12.152	17	12.155	37	12.152	73	12.151	21	12.155	15	12.154	18	12.152	7	12.156	43	12.154	11
12.16	70	12.163	16	12.16	51	12.159	25	12.163	22	12.162	3	12.16	20	12.164	8	12.162	15
12.169	32	12.172	9	12.168	3	12.167	9	12.171	10	12.17	38	12.169	22	12.173	139	12.171	4
12.177	31	12.18	2	12.176	19	12.176	31	12.18	17	12.179	3	12.177	14	12.181	23	12.179	137
12.185	13	12.188	36	12.185	6	12.184	8	12.188	29	12.187	31	12.185	12	12.189	17	12.187	38
12.193	31	12.197	5	12.193	26	12.192	4	12.196	29	12.195	17	12.194	1	12.198	16	12.196	13
12.202	28	12.205	9	12.201	16	12.201	11	12.205	32	12.204	9	12.202	45	12.206	27	12.204	7
12.21	13	12.213	22	12.209	42	12.209	23	12.213	3	12.212	15	12.21	35	12.214	13	12.212	10
12.218	38	12.221	45	12.218	43	12.217	39	12.221	19	12.22	9	12.218	25	12.222	12	12.22	9
12.226	3	12.23	34	12.226	13	12.225	13	12.229	11	12.228	19	12.227	17	12.231	46	12.229	17
12.235	1	12.238	14	12.234	10	12.234	15	12.238	62	12.237	18	12.235	32	12.239	31	12.237	4
12.243	53	12.246	8	12.243	16	12.242	11	12.246	4	12.245	69	12.243	6	12.247	8	12.245	49
12.251	28	12.254	14	12.251	0	12.25	17	12.254	50	12.253	59	12.251	4	12.255	10	12.253	21
12.259	12	12.263	0	12.259	12	12.258	9	12.262	26	12.261	18	12.26	29	12.264	12	12.262	48
12.268	27	12.271	20	12.267	5	12.267	4	12.271	56	12.27	7	12.268	18	12.272	4	12.27	11
12.276	25	12.279	19	12.276	33	12.275	59	12.279	26	12.278	4	12.276	5	12.28	19	12.278	8
12.284	1	12.288	9	12.284	30	12.283	17	12.287	39	12.286	2	12.285	7	12.289	3	12.286	13
12.293	29	12.296	21	12.292	39	12.292	5	12.295	5	12.295	33	12.293	15	12.297	24	12.295	12
12.301	3	12.304	16	12.3	25	12.3	5	12.304	7	12.303	12	12.301	19	12.305	1	12.303	5
12.309	27	12.312	24	12.309	10	12.308	42	12.312	44	12.311	7	12.309	14	12.313	4	12.311	7
12.317	14	12.321	21	12.317	0	12.316	8	12.32	4	12.319	11	12.318	6	12.322	8	12.32	59
12.326	29	12.329	3	12.325	15	12.325	10	12.329	30	12.328	19	12.326	27	12.33	11	12.328	11
12.334	2	12.337	23	12.333	7	12.333	18	12.337	8	12.336	42	12.334	5	12.338	20	12.336	7
12.342	17	12.345	17	12.342	5	12.341	30	12.345	55	12.344	21	12.342	9	12.346	16	12.344	11
12.35	35	12.354	35	12.35	4	12.349	9	12.353	19	12.352	48	12.351	23	12.355	6	12.353	4
12.359	4	12.362	30	12.358	37	12.358	49	12.362	21	12.361	28	12.359	18	12.363	17	12.361	37
12.367	15	12.37	23	12.367	70	12.366	57	12.37	20	12.369	9	12.367	39	12.371	18	12.369	24
12.375	38	12.378	2	12.375	41	12.374	9	12.378	38	12.377	39	12.375	37	12.379	8	12.377	2
12.384	26	12.387	38	12.383	12	12.382	81	12.386	5	12.385	16	12.384	16	12.388	19	12.386	5
12.392	30	12.395	15	12.391	44	12.391	5	12.395	24	12.394	28	12.392	11	12.396	38	12.394	50
12.4	31	12.403	36	12.4	9	12.399	16	12.403	43	12.402	33	12.4	13	12.404	8	12.402	5
12.408	46	12.412	73	12.408	20	12.407	30	12.411	26	12.41	42	12.409	24	12.413	5	12.41	45
12.417	11	12.42	22	12.416	2	12.416	85	12.419	4	12.419	4	12.417	0	12.421	40	12.419	15
12.425	50	12.428	15	12.424	14	12.424	31	12.428	17	12.427	21	12.425	21	12.429	42	12.427	8
12.433	26	12.436	37	12.433	13	12.432	49	12.436	36	12.435	3	12.433	75	12.437	66	12.435	29
12.441	22	12.445	30	12.441	5	12.44	39	12.444	15	12.443	33	12.442	27	12.446	55	12.444	77
12.45	28	12.453	39	12.449	11	12.449	5	12.453	23	12.452	51	12.45	19	12.454	55	12.452	33
12.458	20	12.461	19	12.457	6	12.457	35	12.461	89	12.46	48	12.458	63	12.462	19	12.46	48
12.466	33	12.469	29	12.466	61	12.465	92	12.469	18	12.468	10	12.466	31	12.47	21	12.468	63
12.474	31	12.478	22	12.474	108	12.473	51	12.477	32	12.476	49	12.475	62	12.479	61	12.477	39
12.483	164	12.486	55	12.482	11	12.482	38	12.486	54	12.485	16	12.483	14	12.487	9	12.485	18
12.491	19	12.494	59	12.491	23	12.49	50	12.494	23	12.493	94	12.491	68	12.495	13	12.493	59
12.499	64	12.502	55	12.499	48	12.498	28	12.502	4	12.501	55	12.499	21	12.503	96	12.501	43
12.508	15	12.511	44	12.507	45	12.506	22	12.51	35	12.51	143	12.508	49	12.512	21	12.51	51
12.516	9	12.519	38	12.515	74	12.515	17	12.519	59	12.518	29	12.516	5	12.52	65	12.518	32
12.524	87	12.527	30	12.524	34	12.523	37	12.527	36	12.526	9	12.524	65	12.528	40	12.526	1
12.532	55	12.536	84	12.532	31	12.531	40	12.535	4	12.534	68	12.533	47	12.537	73	12.535	68
12.541	60	12.544	29	12.54	17	12.54	59	12.544	16	12.543	60	12.541	85	12.545	51	12.543	104
12.549	74	12.552	18	12.548	33	12.548	27	12.552	37	12.551	77	12.549	20	12.553	7	12.551	27
12.557	17	12.56	22	12.557	32	12.556	93	12.56	17	12.559	24	12.557	37	12.561	50	12.559	6
12.565	57	12.569	10	12.565	132	12.564	42	12.568	12	12.567	16	12.566	29	12.57	14	12.568	21
12.574	35	12.577	75	12.573	128	12.573	25	12.577	26	12.576	50	12.574	109	12.578	70	12.576	57
12.582	51	12.585	27	12.582	106	12.581	70	12.585	55	12.584	72	12.582	92	12.586	6	12.584	88
12.59	80	12.593	22	12.59	60	12.589	52	12.593	28	12.592	33	12.59	12	12.594	90	12.592	17
12.598	73	12.602	93	12.598	59	12.597	28	12.601	33	12.6	47	12.599	60	12.603	10	12.601	40
12.607	67	12.61	98	12.606	23	12.606	34	12.61	18	12.609	122	12.607	24	12.611	51	12.609	46
12.615	39	12.618	42	12.615	72	12.614	58	12.618	37	12.617	26	12.615	46	12.619	135	12.617	49
12.623	56	12.627	86	12.623	16	12.622	62	12.626	49	12.625	22	12.624	25	12.628	47	12.625	19
12.632	46	12.635	52	12.631	22	12.631	22	12.634	76	12.634	65	12.632	53	12.636	86	12.634	15
12.64	9	12.643	7	12.639	29	12.639	43	12.643	2	12.642	23	12.64	77	12.644	105	12.642	16
12.648	41	12.651	82	12.648	15	12.647	25	12.651	9	12.65	14	12.648	46	12.652	39	12.65	77
12.656	51	12.66	29	12.656	45	12.655	31	12.659	22	12.658	32	12.657	20	12.661	20	12.659	8
12.665	12	12.668	22	12.664	34	12.664	12	12.668	57	12.667	12	12.665	24	12.669	52	12.667	8
12.673	60	12.676	25	12.672	98	12.672	53	12.676	48	12.675	18	12.673	30	12.677	12	12.675	37
12.681	16	12.684	162	12.681	108	12.68	47	12.684	24	12.683	25	12.681	29	12.685	65	12.683	24
12.689	51	12.693	28	12.689	68	12.688	7	12.692	12	12.691	36	12.69	11	12.694	11	12.692	36
12.698	28	12.701	14	12.697	61	12.697	15	12.701	18	12.7	15	12.698	22	12.702	31	12.7	54
12.706	32	12.709	4	12.706	41	12.705	45	12.709	22	12.708	29	12.706	27	12.71	41	12.708	60
12.714	80	12.717	25	12.714	30	12.713	44	12.717	34	12.716	68	12.714	62	12.718	85	12.716	40
12.723	115	12.726	56	12.722	31	12.721	57	12.725	11	12.724	57	12.723	24	12.727	29	12.725	18
12.731	59	12.734	10	12.73	33	12.73	22	12.734	4	12.733	60	12.731	36	12.735	26	12.733	43
12.739	95	12.742	7	12.739	64	12.738	40	12.742	62	12.741	9	12.739	56	12.743	34	12.741	3
12.747	21	12.751	80	12.747	34	12.746	58	12.75	42	12.749	5	12.748	8	12.752	24	12.75	32
12.756	73	12.759	5	12.755	72	12.755	26	12.759	3	12.758	76	12.756	55	12.76	25	12.758	20
12.764	12	12.767	42	12.763	23	12.763	69	12.767	10	12.766	16	12.764	92	12.768	43	12.766	37
12.772	21	12.775	6	12.772	89	12.771	17	12.775	40	12.774	22	12.772	12	12.776	32	12.774	0
12.78	43	12.784	49	12.78	69	12.779	38	12.783	23	12.782	53	12.781	137	12.785	11	12.783	32
12.789	36	12.792	17	12.788	77	12.788	70	12.792	33	12.791	64	12.789	46	12.793	20	12.791	37
12.797	16	12.8	24	12.797	19	12.796	76	12.8	25	12.799	31	12.797	8	12.801	27	12.799	48
12.805	58	12.808	25	12.805	84	12.804	26	12.808	14	12.807	75	12.805	6	12.809	81	12.807	67
12.813	36	12.817	28	12.813	28	12.812	52	12.816	11	12.815	17	12.814	21	12.818	89	12.816	60
12.822	27	12.825	53	12.821	81	12.821	42	12.825	26	12.824	31	12.822	29	12.826	66	12.824	33
12.83	55	12.833	77	12.83	42	12.829	37	12.833	39	12.832	93	12.83	11	12.834	51	12.832	31
12.838	9	12.842	43	12.838	62	12.837	81	12.841	15	12.84	8	12.839	52	12.842	72	12.84	20
12.847	14	12.85	46	12.846	83	12.845	49	12.849	1	12.849	41	12.847	26	12.851	36	12.849	25
12.855	38	12.858	50	12.854	54	12.854	6	12.858	2	12.857	138	12.855	48	12.859	57	12.857	60
12.863	40	12.866	31	12.863	0	12.862	17	12.866	11	12.865	33	12.863	12	12.867	34	12.865	57
12.871	16	12.875	114	12.871	10	12.87	37	12.874	18	12.873	13	12.872	11	12.876	7	12.874	52
12.88	9	12.883	11	12.879	15	12.879	89	12.883	23	12.882	14	12.88	0	12.884	15	12.882	3
12.888	5	12.891	2	12.887	9	12.887	20	12.891	13	12.89	34	12.888	4	12.892	38	12.89	19
12.896	5	12.899	23	12.896	56	12.895	31	12.899	17	12.898	16	12.896	34	12.9	5	12.898	44
12.904	23	12.908	6	12.904	5	12.903	11	12.907	0	12.906	38	12.905	34	12.909	4	12.907	4
12.913	15	12.916	109	12.912	29	12.912	8	12.916	18	12.915	51	12.913	26	12.917	15	12.915	94
12.921	42	12.924	33	12.921	75	12.92	19	12.924	27	12.923	9	12.921	30	12.925	23	12.923	25
12.929	8	12.932	11	12.929	48	12.928	17	12.932	31	12.931	18	12.929	14	12.933	19	12.931	62
12.938	32	12.941	42	12.937	15	12.936	52	12.94	43	12.939	16	12.938	19	12.942	13	12.94	47
12.946	7	12.949	13	12.945	3	12.945	77	12.949	8	12.948	27	12.946	35	12.95	55	12.948	6
12.954	38	12.957	22	12.954	8	12.953	62	12.957	21	12.956	18	12.954	3	12.958	1	12.956	23
12.962	39	12.966	48	12.962	3	12.961	52	12.965	4	12.964	75	12.963	14	12.967	17	12.964	75
12.971	24	12.974	67	12.97	22	12.97	67	12.973	50	12.973	40	12.971	27	12.975	22	12.973	78
12.979	9	12.982	25	12.978	34	12.978	10	12.982	63	12.981	12	12.979	115	12.983	49	12.981	4
12.987	22	12.99	29	12.987	33	12.986	49	12.99	7	12.989	5	12.987	67	12.991	46	12.989	52
12.995	4	12.999	32	12.995	26	12.994	11	12.998	19	12.997	49	12.996	39	13	61	12.998	14
13.004	42	13.007	23	13.003	34	13.003	26	13.007	2	13.006	61	13.004	41	13.008	6	13.006	61
13.012	11	13.015	20	13.011	62	13.011	36	13.015	2	13.014	5	13.012	9	13.016	14	13.014	16
13.02	38	13.023	3	13.02	33	13.019	79	13.023	12	13.022	28	13.02	15	13.024	44	13.022	7
13.028	29	13.032	83	13.028	50	13.027	41	13.031	32	13.03	50	13.029	1	13.033	34	13.031	20
13.037	29	13.04	11	13.036	25	13.036	22	13.04	45	13.039	21	13.037	23	13.041	14	13.039	23
13.045	40	13.048	32	13.045	4	13.044	29	13.048	12	13.047	24	13.045	17	13.049	20	13.047	48
13.053	37	13.056	14	13.053	76	13.052	130	13.056	20	13.055	13	13.053	3	13.057	26	13.055	9
13.062	27	13.065	7	13.061	33	13.06	14	13.064	34	13.063	43	13.062	23	13.066	34	13.064	72
13.07	51	13.073	26	13.069	16	13.069	36	13.073	7	13.072	35	13.07	11	13.074	32	13.072	5
13.078	52	13.081	23	13.078	55	13.077	8	13.081	76	13.08	2	13.078	0	13.082	31	13.08	24
13.086	5	13.09	5	13.086	67	13.085	1	13.089	12	13.088	11	13.087	3	13.091	27	13.089	71
13.095	27	13.098	35	13.094	24	13.094	6	13.098	24	13.097	14	13.095	16	13.099	44	13.097	26
13.103	6	13.106	51	13.102	29	13.102	13	13.106	13	13.105	36	13.103	17	13.107	16	13.105	3
13.111	42	13.114	7	13.111	42	13.11	18	13.114	39	13.113	33	13.111	53	13.115	46	13.113	68
13.119	32	13.123	82	13.119	53	13.118	25	13.122	41	13.121	62	13.12	28	13.124	44	13.122	129
13.128	73	13.131	31	13.127	39	13.127	138	13.131	12	13.13	57	13.128	56	13.132	38	13.13	40
13.136	60	13.139	78	13.136	33	13.135	135	13.139	51	13.138	98	13.136	79	13.14	41	13.138	51
13.144	143	13.147	136	13.144	4	13.143	70	13.147	48	13.146	102	13.144	97	13.148	105	13.146	16
13.152	148	13.156	111	13.152	97	13.151	84	13.155	48	13.154	117	13.153	4	13.157	152	13.155	3
13.161	81	13.164	72	13.16	80	13.16	63	13.164	95	13.163	84	13.161	91	13.165	110	13.163	78
13.169	313	13.172	113	13.169	53	13.168	195	13.172	152	13.171	96	13.169	90	13.173	192	13.171	158
13.177	150	13.181	157	13.177	286	13.176	217	13.18	10	13.179	52	13.178	62	13.182	155	13.179	172
13.186	193	13.189	175	13.185	115	13.185	97	13.188	13	13.188	108	13.186	119	13.19	205	13.188	43
13.194	260	13.197	132	13.193	164	13.193	146	13.197	36	13.196	86	13.194	103	13.198	198	13.196	119
13.202	149	13.205	163	13.202	338	13.201	197	13.205	82	13.204	40	13.202	111	13.206	204	13.204	84
13.21	188	13.214	304	13.21	223	13.209	152	13.213	20	13.212	107	13.211	103	13.215	115	13.213	22
13.219	328	13.222	180	13.218	209	13.218	90	13.222	161	13.221	13	13.219	100	13.223	335	13.221	69
13.227	158	13.23	145	13.226	237	13.226	157	13.23	84	13.229	150	13.227	64	13.231	140	13.229	109
13.235	226	13.238	248	13.235	139	13.234	190	13.238	34	13.237	64	13.235	118	13.239	103	13.237	45
13.243	136	13.247	126	13.243	275	13.242	119	13.246	77	13.245	39	13.244	146	13.248	118	13.246	44
13.252	143	13.255	210	13.251	123	13.251	106	13.255	41	13.254	94	13.252	65	13.256	172	13.254	62
13.26	196	13.263	64	13.26	180	13.259	67	13.263	38	13.262	88	13.26	74	13.264	243	13.262	53
13.268	114	13.271	28	13.268	174	13.267	80	13.271	91	13.27	93	13.268	46	13.272	108	13.27	16
13.277	161	13.28	78	13.276	165	13.275	84	13.279	39	13.278	29	13.277	141	13.281	22	13.279	99
13.285	188	13.288	106	13.284	98	13.284	92	13.288	38	13.287	55	13.285	192	13.289	11	13.287	81
13.293	142	13.296	97	13.293	198	13.292	135	13.296	1	13.295	93	13.293	50	13.297	97	13.295	22
13.301	82	13.305	23	13.301	130	13.3	95	13.304	61	13.303	42	13.302	125	13.306	99	13.304	15
13.31	118	13.313	172	13.309	75	13.309	122	13.313	17	13.312	28	13.31	49	13.314	120	13.312	73
13.318	76	13.321	15	13.317	100	13.317	85	13.321	17	13.32	12	13.318	25	13.322	110	13.32	42
13.326	45	13.329	40	13.326	139	13.325	76	13.329	56	13.328	117	13.326	20	13.33	138	13.328	5
13.334	28	13.338	115	13.334	83	13.333	52	13.337	51	13.336	32	13.335	75	13.339	30	13.337	71
13.343	71	13.346	51	13.342	81	13.342	29	13.346	25	13.345	42	13.343	14	13.347	96	13.345	12
13.351	57	13.354	14	13.35	90	13.35	8	13.354	62	13.353	46	13.351	32	13.355	41	13.353	34
13.359	25	13.362	65	13.359	55	13.358	45	13.362	25	13.361	48	13.359	102	13.363	53	13.361	2
13.367	25	13.371	52	13.367	14	13.366	40	13.37	3	13.369	0	13.368	42	13.372	31	13.37	16
13.376	46	13.379	37	13.375	6	13.375	17	13.379	23	13.378	7	13.376	50	13.38	93	13.378	46
13.384	40	13.387	47	13.384	8	13.383	32	13.387	12	13.386	8	13.384	54	13.388	16	13.386	7
13.392	18	13.395	22	13.392	31	13.391	51	13.395	54	13.394	20	13.393	54	13.396	1	13.394	25
13.401	32	13.404	29	13.4	75	13.399	81	13.403	56	13.403	74	13.401	36	13.405	22	13.403	8
13.409	51	13.412	8	13.408	20	13.408	5	13.412	9	13.411	34	13.409	34	13.413	68	13.411	7
13.417	34	13.42	9	13.417	25	13.416	8	13.42	23	13.419	32	13.417	18	13.421	20	13.419	30
13.425	29	13.429	14	13.425	34	13.424	25	13.428	4	13.427	84	13.426	17	13.43	17	13.428	42
13.434	3	13.437	59	13.433	8	13.433	29	13.437	16	13.436	20	13.434	20	13.438	32	13.436	15
13.442	61	13.445	3	13.441	30	13.441	24	13.445	10	13.444	24	13.442	38	13.446	15	13.444	52
13.45	11	13.453	53	13.45	69	13.449	47	13.453	25	13.452	20	13.45	25	13.454	22	13.452	12
13.458	37	13.462	3	13.458	27	13.457	72	13.461	8	13.46	56	13.459	31	13.463	25	13.461	29
13.467	50	13.47	31	13.466	6	13.466	14	13.47	29	13.469	10	13.467	4	13.471	24	13.469	28
13.475	22	13.478	70	13.475	22	13.474	95	13.478	27	13.477	30	13.475	9	13.479	13	13.477	2
13.483	76	13.486	67	13.483	31	13.482	3	13.486	31	13.485	11	13.483	14	13.487	29	13.485	18
13.491	51	13.495	19	13.491	18	13.49	42	13.494	27	13.493	4	13.492	71	13.496	91	13.494	49
13.5	64	13.503	5	13.499	31	13.499	5	13.503	11	13.502	18	13.5	10	13.504	63	13.502	42
13.508	8	13.511	22	13.508	33	13.507	46	13.511	16	13.51	3	13.508	36	13.512	5	13.51	9
13.516	18	13.52	26	13.516	14	13.515	105	13.519	20	13.518	30	13.517	23	13.521	20	13.518	18
13.525	50	13.528	20	13.524	11	13.524	72	13.527	20	13.527	29	13.525	10	13.529	42	13.527	50
13.533	11	13.536	19	13.532	18	13.532	13	13.536	55	13.535	17	13.533	5	13.537	4	13.535	2
13.541	72	13.544	18	13.541	6	13.54	7	13.544	6	13.543	28	13.541	12	13.545	22	13.543	24
13.549	15	13.553	16	13.549	137	13.548	30	13.552	30	13.551	31	13.55	4	13.554	5	13.552	29
13.558	77	13.561	59	13.557	43	13.557	6	13.561	6	13.56	10	13.558	63	13.562	3	13.56	56
13.566	7	13.569	57	13.565	12	13.565	12	13.569	13	13.568	0	13.566	91	13.57	32	13.568	7
13.574	36	13.577	4	13.574	13	13.573	55	13.577	54	13.576	69	13.574	64	13.578	32	13.576	17
13.582	32	13.586	43	13.582	32	13.581	25	13.585	28	13.584	20	13.583	25	13.587	19	13.585	1
13.591	58	13.594	4	13.59	63	13.59	14	13.594	36	13.593	36	13.591	5	13.595	18	13.593	78
13.599	20	13.602	1	13.599	60	13.598	11	13.602	26	13.601	2	13.599	19	13.603	16	13.601	1
13.607	6	13.61	40	13.607	9	13.606	5	13.61	45	13.609	17	13.607	11	13.611	7	13.609	6
13.616	1	13.619	22	13.615	21	13.614	33	13.618	21	13.617	13	13.616	34	13.62	16	13.618	22
13.624	131	13.627	85	13.623	59	13.623	67	13.627	5	13.626	2	13.624	2	13.628	5	13.626	6
13.632	46	13.635	11	13.632	6	13.631	42	13.635	17	13.634	24	13.632	17	13.636	16	13.634	12
13.64	57	13.644	9	13.64	7	13.639	18	13.643	44	13.642	20	13.641	33	13.645	9	13.643	2
13.649	6	13.652	9	13.648	9	13.648	9	13.652	21	13.651	3	13.649	130	13.653	21	13.651	12
13.657	36	13.66	11	13.656	3	13.656	44	13.66	31	13.659	11	13.657	15	13.661	0	13.659	80
13.665	7	13.668	1	13.665	3	13.664	15	13.668	3	13.667	44	13.665	7	13.669	105	13.667	15
13.673	4	13.677	18	13.673	97	13.672	1	13.676	5	13.675	29	13.674	35	13.678	15	13.676	9
13.682	7	13.685	9	13.681	82	13.681	24	13.685	25	13.684	10	13.682	9	13.686	16	13.684	11
13.69	45	13.693	8	13.69	40	13.689	6	13.693	6	13.692	6	13.69	11	13.694	5	13.692	11
13.698	39	13.701	25	13.698	31	13.697	11	13.701	6	13.7	21	13.698	39	13.702	12	13.7	15
13.706	22	13.71	13	13.706	15	13.705	26	13.709	5	13.708	4	13.707	24	13.711	19	13.709	4
13.715	10	13.718	13	13.714	27	13.714	6	13.718	7	13.717	11	13.715	41	13.719	40	13.717	10
13.723	32	13.726	2	13.723	50	13.722	9	13.726	3	13.725	30	13.723	11	13.727	10	13.725	15
13.731	7	13.735	11	13.731	20	13.73	28	13.734	4	13.733	7	13.732	46	13.736	11	13.733	8
13.74	28	13.743	35	13.739	75	13.739	16	13.742	3	13.742	13	13.74	73	13.744	22	13.742	30
13.748	19	13.751	11	13.747	77	13.747	10	13.751	6	13.75	34	13.748	15	13.752	12	13.75	3
13.756	12	13.759	8	13.756	5	13.755	5	13.759	21	13.758	0	13.756	15	13.76	5	13.758	19
13.764	13	13.768	5	13.764	68	13.763	5	13.767	8	13.766	11	13.765	10	13.769	22	13.767	58
13.773	4	13.776	12	13.772	74	13.772	20	13.776	18	13.775	12	13.773	22	13.777	12	13.775	1
13.781	0	13.784	12	13.78	8	13.78	40	13.784	41	13.783	4	13.781	2	13.785	26	13.783	8
13.789	16	13.792	48	13.789	15	13.788	21	13.792	12	13.791	11	13.789	8	13.793	8	13.791	4
13.797	15	13.801	23	13.797	6	13.796	29	13.8	87	13.799	61	13.798	15	13.802	5	13.8	16
13.806	32	13.809	12	13.805	11	13.805	15	13.809	8	13.808	6	13.806	6	13.81	7	13.808	25
13.814	5	13.817	9	13.814	23	13.813	18	13.817	27	13.816	21	13.814	4	13.818	9	13.816	7
13.822	12	13.825	19	13.822	20	13.821	15	13.825	45	13.824	16	13.822	7	13.826	18	13.824	6
13.831	6	13.834	11	13.83	38	13.829	4	13.833	35	13.832	9	13.831	20	13.835	23	13.833	8
13.839	28	13.842	54	13.838	12	13.838	18	13.842	12	13.841	18	13.839	0	13.843	6	13.841	9
13.847	3	13.85	20	13.847	30	13.846	32	13.85	5	13.849	19	13.847	6	13.851	19	13.849	8
13.855	5	13.859	4	13.855	9	13.854	3	13.858	28	13.857	11	13.856	7	13.86	14	13.857	4
13.864	6	13.867	18	13.863	16	13.863	4	13.867	23	13.866	11	13.864	7	13.868	6	13.866	11
13.872	8	13.875	50	13.871	10	13.871	8	13.875	16	13.874	23	13.872	19	13.876	18	13.874	67
13.88	29	13.883	7	13.88	40	13.879	23	13.883	16	13.882	7	13.88	30	13.884	6	13.882	14
13.888	3	13.892	29	13.888	59	13.887	6	13.891	5	13.89	7	13.889	63	13.893	6	13.891	40
13.897	16	13.9	15	13.896	31	13.896	54	13.9	3	13.899	9	13.897	42	13.901	37	13.899	0
13.905	13	13.908	17	13.904	47	13.904	4	13.908	14	13.907	4	13.905	3	13.909	20	13.907	6
13.913	14	13.916	10	13.913	42	13.912	13	13.916	9	13.915	31	13.913	46	13.917	50	13.915	45
13.921	54	13.925	52	13.921	26	13.92	15	13.924	10	13.923	41	13.922	13	13.926	6	13.924	16
13.93	15	13.933	2	13.929	12	13.929	63	13.933	13	13.932	13	13.93	6	13.934	7	13.932	27
13.938	10	13.941	2	13.938	0	13.937	10	13.941	6	13.94	2	13.938	24	13.942	1	13.94	22
13.946	13	13.949	7	13.946	16	13.945	0	13.949	16	13.948	6	13.946	15	13.95	8	13.948	22
13.955	0	13.958	62	13.954	1	13.953	27	13.958	24	13.957	17	13.955	59	13.959	6	13.957	6
13.963	18	13.966	20	13.962	1	13.962	9	13.966	54	13.965	9	13.963	30	13.967	18	13.965	2
13.971	4	13.974	1	13.971	21	13.97	11	13.974	15	13.973	6	13.971	31	13.975	9	13.973	51
13.979	24	13.983	3	13.979	20	13.978	28	13.982	19	13.981	88	13.98	18	13.984	15	13.982	8
13.988	5	13.991	53	13.987	32	13.987	14	13.991	14	13.99	90	13.988	48	13.992	45	13.99	19
13.996	33	13.999	31	13.995	29	13.995	31	13.999	14	13.998	28	13.996	18	14	4	13.998	14
14.004	30	14.007	32	14.004	21	14.003	49	14.007	6	14.006	10	14.004	26	14.008	6	14.006	13
14.012	59	14.016	0	14.012	2	14.011	50	14.015	30	14.014	3	14.013	87	14.017	16	14.015	30
14.021	43	14.024	108	14.02	31	14.02	52	14.024	21	14.023	10	14.021	104	14.025	31	14.023	100
14.029	33	14.032	27	14.029	14	14.028	75	14.032	59	14.031	29	14.029	38	14.033	49	14.031	64
14.037	13	14.04	40	14.037	23	14.036	2	14.04	7	14.039	39	14.037	25	14.041	18	14.039	23
14.045	71	14.049	46	14.045	4	14.044	11	14.048	14	14.047	62	14.046	22	14.05	85	14.048	28
14.054	7	14.057	9	14.053	36	14.053	51	14.057	27	14.056	24	14.054	49	14.058	30	14.056	0
14.062	22	14.065	91	14.062	55	14.061	12	14.065	60	14.064	32	14.062	19	14.066	33	14.064	32
14.07	46	14.074	35	14.07	32	14.069	12	14.073	39	14.072	21	14.071	81	14.075	23	14.073	26
14.079	19	14.082	14	14.078	7	14.078	67	14.082	19	14.081	20	14.079	51	14.083	39	14.081	42
14.087	18	14.09	25	14.086	5	14.086	39	14.09	55	14.089	35	14.087	16	14.091	33	14.089	76
14.095	1	14.098	59	14.095	30	14.094	9	14.098	35	14.097	32	14.095	72	14.099	9	14.097	24
14.103	25	14.107	11	14.103	32	14.102	52	14.106	8	14.105	12	14.104	14	14.108	29	14.106	26
14.112	25	14.115	28	14.111	24	14.111	15	14.115	76	14.114	1	14.112	13	14.116	13	14.114	12
14.12	13	14.123	21	14.119	39	14.119	36	14.123	19	14.122	0	14.12	32	14.124	58	14.122	8
14.128	22	14.131	37	14.128	31	14.127	15	14.131	8	14.13	8	14.128	40	14.132	23	14.13	2
14.136	7	14.14	7	14.136	7	14.135	6	14.139	38	14.138	8	14.137	11	14.141	2	14.139	4
14.145	44	14.148	42	14.144	18	14.144	50	14.148	7	14.147	30	14.145	38	14.149	28	14.147	30
14.153	18	14.156	15	14.153	43	14.152	26	14.156	9	14.155	31	14.153	51	14.157	35	14.155	2
14.161	18	14.164	4	14.161	66	14.16	38	14.164	10	14.163	9	14.161	0	14.165	74	14.163	17
14.17	20	14.173	0	14.169	15	14.168	12	14.173	62	14.171	17	14.17	40	14.174	10	14.172	32
14.178	25	14.181	21	14.177	64	14.177	62	14.181	13	14.18	36	14.178	1	14.182	24	14.18	4
14.186	6	14.189	43	14.186	5	14.185	24	14.189	12	14.188	29	14.186	9	14.19	22	14.188	6
14.194	4	14.198	19	14.194	2	14.193	25	14.197	25	14.196	23	14.195	27	14.199	8	14.197	8
14.203	14	14.206	40	14.202	34	14.202	10	14.206	41	14.205	15	14.203	44	14.207	18	14.205	4
14.211	62	14.214	30	14.21	7	14.21	42	14.214	71	14.213	34	14.211	3	14.215	16	14.213	7
14.219	28	14.222	10	14.219	8	14.218	23	14.222	3	14.221	51	14.219	23	14.223	18	14.221	19
14.227	13	14.231	12	14.227	23	14.226	28	14.23	5	14.229	3	14.228	18	14.232	30	14.23	15
14.236	2	14.239	42	14.235	2	14.235	6	14.239	29	14.238	15	14.236	10	14.24	29	14.238	4
14.244	8	14.247	4	14.244	34	14.243	14	14.247	12	14.246	8	14.244	16	14.248	6	14.246	36
14.252	44	14.255	16	14.252	4	14.251	34	14.255	5	14.254	7	14.252	31	14.256	0	14.254	12
14.26	5	14.264	1	14.26	29	14.259	5	14.263	13	14.262	22	14.261	20	14.265	25	14.263	13
14.269	68	14.272	15	14.268	38	14.268	15	14.272	13	14.271	43	14.269	23	14.273	14	14.271	29
14.277	13	14.28	0	14.277	10	14.276	18	14.28	1	14.279	82	14.277	6	14.281	27	14.279	1
14.285	21	14.289	17	14.285	3	14.284	14	14.288	41	14.287	48	14.286	27	14.289	9	14.288	30
14.294	26	14.297	8	14.293	5	14.292	12	14.297	49	14.296	38	14.294	33	14.298	21	14.296	26
14.302	29	14.305	31	14.301	37	14.301	55	14.305	9	14.304	22	14.302	58	14.306	34	14.304	25
14.31	1	14.313	28	14.31	43	14.309	5	14.313	23	14.312	25	14.31	0	14.314	12	14.312	21
14.318	18	14.322	55	14.318	12	14.317	7	14.321	8	14.32	41	14.319	36	14.323	1	14.321	64
14.327	17	14.33	4	14.326	27	14.326	3	14.33	90	14.329	4	14.327	9	14.331	62	14.329	3
14.335	10	14.338	18	14.334	25	14.334	10	14.338	36	14.337	28	14.335	6	14.339	58	14.337	43
14.343	29	14.346	35	14.343	77	14.342	36	14.346	3	14.345	10	14.343	18	14.347	56	14.345	7
14.351	11	14.355	2	14.351	30	14.35	7	14.354	32	14.353	54	14.352	0	14.356	69	14.354	42
14.36	7	14.363	24	14.359	11	14.359	5	14.363	64	14.362	20	14.36	8	14.364	16	14.362	51
14.368	29	14.371	5	14.368	6	14.367	31	14.371	28	14.37	32	14.368	21	14.372	30	14.37	90
14.376	22	14.379	10	14.376	15	14.375	13	14.379	1	14.378	12	14.376	26	14.38	85	14.378	14
14.385	32	14.388	20	14.384	41	14.383	117	14.387	19	14.386	27	14.385	18	14.389	13	14.387	37
14.393	77	14.396	15	14.392	100	14.392	15	14.396	5	14.395	7	14.393	6	14.397	56	14.395	22
14.401	47	14.404	5	14.401	10	14.4	27	14.404	29	14.403	33	14.401	65	14.405	22	14.403	23
14.409	73	14.413	85	14.409	20	14.408	0	14.412	5	14.411	53	14.41	83	14.414	47	14.412	62
14.418	27	14.421	32	14.417	37	14.417	26	14.421	34	14.42	0	14.418	47	14.422	26	14.42	63
14.426	31	14.429	57	14.425	70	14.425	4	14.429	28	14.428	22	14.426	72	14.43	1	14.428	6
14.434	29	14.437	73	14.434	70	14.433	39	14.437	42	14.436	26	14.434	140	14.438	86	14.436	55
14.442	8	14.446	15	14.442	43	14.441	3	14.445	25	14.444	60	14.443	117	14.447	11	14.445	56
14.451	34	14.454	9	14.45	39	14.45	15	14.454	46	14.453	11	14.451	42	14.455	59	14.453	5
14.459	71	14.462	21	14.458	8	14.458	21	14.462	53	14.461	26	14.459	30	14.463	5	14.461	27
14.467	4	14.47	44	14.467	19	14.466	11	14.47	8	14.469	33	14.467	12	14.471	24	14.469	24
14.475	2	14.479	2	14.475	46	14.474	44	14.478	6	14.477	39	14.476	36	14.48	47	14.478	63
14.484	11	14.487	10	14.483	22	14.483	10	14.487	26	14.486	19	14.484	25	14.488	2	14.486	85
14.492	28	14.495	11	14.492	16	14.491	18	14.495	15	14.494	60	14.492	11	14.496	12	14.494	36
14.5	43	14.503	10	14.5	5	14.499	10	14.503	43	14.502	21	14.5	43	14.504	20	14.502	15
14.509	63	14.512	28	14.508	25	14.507	15	14.512	2	14.51	23	14.509	30	14.513	9	14.511	71
14.517	36	14.52	14	14.516	5	14.516	22	14.52	63	14.519	39	14.517	12	14.521	36	14.519	16
14.525	9	14.528	12	14.525	57	14.524	7	14.528	42	14.527	67	14.525	63	14.529	26	14.527	32
14.533	27	14.537	12	14.533	27	14.532	0	14.536	40	14.535	33	14.534	39	14.538	5	14.536	14
14.542	2	14.545	18	14.541	12	14.541	20	14.545	25	14.544	81	14.542	45	14.546	8	14.544	36
14.55	129	14.553	2	14.549	18	14.549	52	14.553	75	14.552	65	14.55	31	14.554	18	14.552	64
14.558	7	14.561	7	14.558	41	14.557	1	14.561	46	14.56	125	14.558	116	14.562	40	14.56	27
14.566	3	14.57	18	14.566	6	14.565	5	14.569	40	14.568	12	14.567	16	14.571	7	14.569	47
14.575	34	14.578	39	14.574	3	14.574	6	14.578	9	14.577	72	14.575	8	14.579	76	14.577	21
14.583	12	14.586	18	14.583	23	14.582	82	14.586	43	14.585	22	14.583	52	14.587	83	14.585	37
14.591	1	14.594	1	14.591	54	14.59	46	14.594	0	14.593	36	14.591	39	14.595	14	14.593	50
14.599	36	14.603	64	14.599	17	14.598	46	14.602	30	14.601	38	14.6	9	14.604	28	14.602	16
14.608	72	14.611	64	14.607	21	14.607	59	14.611	39	14.61	16	14.608	59	14.612	16	14.61	2
14.616	11	14.619	9	14.616	73	14.615	100	14.619	20	14.618	37	14.616	18	14.62	4	14.618	62
14.624	22	14.628	9	14.624	37	14.623	20	14.627	10	14.626	18	14.625	152	14.629	38	14.627	83
14.633	26	14.636	8	14.632	13	14.632	1	14.636	27	14.635	40	14.633	46	14.637	18	14.635	28
14.641	33	14.644	11	14.64	3	14.64	48	14.644	21	14.643	12	14.641	96	14.645	9	14.643	8
14.649	18	14.652	16	14.649	34	14.648	22	14.652	43	14.651	25	14.649	38	14.653	36	14.651	5
14.657	3	14.661	27	14.657	41	14.656	25	14.66	51	14.659	35	14.658	4	14.662	15	14.66	72
14.666	23	14.669	33	14.665	9	14.665	50	14.669	66	14.668	4	14.666	22	14.67	29	14.668	61
14.674	88	14.677	57	14.673	28	14.673	18	14.677	35	14.676	25	14.674	5	14.678	7	14.676	6
14.682	22	14.685	12	14.682	22	14.681	57	14.685	76	14.684	36	14.682	22	14.686	15	14.684	28
14.69	24	14.694	12	14.69	30	14.689	42	14.693	7	14.692	78	14.691	0	14.695	22	14.693	17
14.699	15	14.702	16	14.698	31	14.698	52	14.702	11	14.701	59	14.699	29	14.703	28	14.701	19
14.707	2	14.71	13	14.707	40	14.706	26	14.71	40	14.709	43	14.707	55	14.711	11	14.709	44
14.715	41	14.718	27	14.715	26	14.714	24	14.718	23	14.717	33	14.715	57	14.719	23	14.717	30
14.724	49	14.727	2	14.723	21	14.722	8	14.727	23	14.725	46	14.724	15	14.728	9	14.726	34
14.732	14	14.735	50	14.731	7	14.731	24	14.735	41	14.734	33	14.732	75	14.736	2	14.734	63
14.74	15	14.743	3	14.74	12	14.739	58	14.743	5	14.742	81	14.74	55	14.744	42	14.742	12
14.748	5	14.752	63	14.748	95	14.747	81	14.751	11	14.75	9	14.749	7	14.753	37	14.751	20
14.757	17	14.76	37	14.756	16	14.756	143	14.76	52	14.759	25	14.757	18	14.761	38	14.759	60
14.765	21	14.768	42	14.764	79	14.764	1	14.768	30	14.767	11	14.765	50	14.769	80	14.767	34
14.773	20	14.776	25	14.773	55	14.772	33	14.776	22	14.775	42	14.773	32	14.777	47	14.775	6
14.781	27	14.785	9	14.781	63	14.78	44	14.784	89	14.783	40	14.782	36	14.786	24	14.784	51
14.79	8	14.793	5	14.789	16	14.789	36	14.793	22	14.792	20	14.79	25	14.794	77	14.792	74
14.798	79	14.801	41	14.797	17	14.797	5	14.801	67	14.8	34	14.798	25	14.802	33	14.8	46
14.806	59	14.809	90	14.806	23	14.805	25	14.809	73	14.808	26	14.806	0	14.81	16	14.808	12
14.814	22	14.818	3	14.814	42	14.813	31	14.817	43	14.816	66	14.815	79	14.819	3	14.817	46
14.823	2	14.826	57	14.822	49	14.822	23	14.826	62	14.825	71	14.823	72	14.827	5	14.825	58
14.831	0	14.834	38	14.831	16	14.83	22	14.834	2	14.833	23	14.831	48	14.835	35	14.833	68
14.839	24	14.843	0	14.839	76	14.838	10	14.842	29	14.841	47	14.84	15	14.843	11	14.841	14
14.848	16	14.851	25	14.847	32	14.846	31	14.851	7	14.85	22	14.848	0	14.852	33	14.85	49
14.856	14	14.859	66	14.855	50	14.855	11	14.859	39	14.858	36	14.856	16	14.86	26	14.858	15
14.864	24	14.867	10	14.864	16	14.863	7	14.867	10	14.866	8	14.864	53	14.868	8	14.866	17
14.872	28	14.876	31	14.872	37	14.871	39	14.875	9	14.874	6	14.873	19	14.877	5	14.875	104
14.881	56	14.884	21	14.88	22	14.88	21	14.884	39	14.883	66	14.881	79	14.885	11	14.883	46
14.889	56	14.892	21	14.888	52	14.888	22	14.892	48	14.891	45	14.889	29	14.893	12	14.891	19
14.897	64	14.9	23	14.897	21	14.896	1	14.9	13	14.899	40	14.897	74	14.901	18	14.899	58
14.905	14	14.909	6	14.905	12	14.904	8	14.908	23	14.907	44	14.906	15	14.91	21	14.908	22
14.914	49	14.917	29	14.913	19	14.913	34	14.917	13	14.916	17	14.914	12	14.918	2	14.916	155
14.922	16	14.925	97	14.922	35	14.921	67	14.925	48	14.924	72	14.922	68	14.926	40	14.924	77
14.93	39	14.933	41	14.93	29	14.929	42	14.933	11	14.932	5	14.93	56	14.934	63	14.932	44
14.938	31	14.942	64	14.938	82	14.937	23	14.941	43	14.94	39	14.939	33	14.943	10	14.941	25
14.947	83	14.95	52	14.946	45	14.946	43	14.95	89	14.949	61	14.947	71	14.951	36	14.949	46
14.955	6	14.958	98	14.955	29	14.954	51	14.958	6	14.957	27	14.955	83	14.959	33	14.957	18
14.963	14	14.967	66	14.963	35	14.962	15	14.966	58	14.965	25	14.964	27	14.968	35	14.966	74
14.972	8	14.975	35	14.971	100	14.971	42	14.975	34	14.974	24	14.972	31	14.976	46	14.974	38
14.98	53	14.983	15	14.979	58	14.979	46	14.983	11	14.982	34	14.98	25	14.984	37	14.982	129
14.988	8	14.991	31	14.988	17	14.987	5	14.991	5	14.99	55	14.988	5	14.992	54	14.99	36
14.996	35	15	54	14.996	20	14.995	24	14.999	90	14.998	51	14.997	53	15.001	34	14.999	11
15.005	22	15.008	30	15.004	45	15.004	37	15.008	72	15.007	61	15.005	25	15.009	9	15.007	55
15.013	48	15.016	23	15.012	35	15.012	38	15.016	23	15.015	16	15.013	29	15.017	22	15.015	163
15.021	23	15.024	26	15.021	23	15.02	35	15.024	4	15.023	21	15.021	12	15.025	30	15.023	1
15.029	68	15.033	9	15.029	43	15.028	85	15.032	17	15.031	8	15.03	69	15.034	24	15.032	22
15.038	36	15.041	16	15.037	15	15.037	26	15.041	28	15.04	77	15.038	33	15.042	16	15.04	41
15.046	22	15.049	2	15.046	45	15.045	22	15.049	2	15.048	37	15.046	38	15.05	8	15.048	35
15.054	33	15.057	13	15.054	38	15.053	32	15.057	139	15.056	80	15.054	24	15.058	31	15.056	29
15.063	7	15.066	20	15.062	18	15.061	16	15.066	37	15.064	94	15.063	109	15.067	9	15.065	87
15.071	11	15.074	62	15.07	13	15.07	30	15.074	7	15.073	22	15.071	14	15.075	62	15.073	31
15.079	25	15.082	13	15.079	81	15.078	27	15.082	19	15.081	5	15.079	33	15.083	85	15.081	71
15.087	42	15.091	4	15.087	31	15.086	7	15.09	31	15.089	42	15.088	22	15.092	6	15.09	6
15.096	13	15.099	26	15.095	9	15.095	7	15.099	15	15.098	25	15.096	23	15.1	35	15.098	58
15.104	46	15.107	24	15.103	80	15.103	59	15.107	16	15.106	52	15.104	34	15.108	34	15.106	31
15.112	16	15.115	52	15.112	6	15.111	20	15.115	27	15.114	81	15.112	49	15.116	50	15.114	90
15.12	16	15.124	5	15.12	43	15.119	15	15.123	6	15.122	81	15.121	47	15.125	1	15.123	53
15.129	36	15.132	53	15.128	38	15.128	9	15.132	33	15.131	22	15.129	54	15.133	2	15.131	131
15.137	25	15.14	11	15.137	3	15.136	3	15.14	48	15.139	31	15.137	88	15.141	28	15.139	99
15.145	59	15.148	39	15.145	45	15.144	51	15.148	29	15.147	96	15.145	54	15.149	46	15.147	67
15.153	23	15.157	28	15.153	33	15.152	142	15.156	67	15.155	62	15.154	52	15.158	12	15.156	62
15.162	27	15.165	23	15.161	48	15.161	4	15.165	42	15.164	61	15.162	63	15.166	14	15.164	126
15.17	88	15.173	62	15.17	44	15.169	25	15.173	65	15.172	52	15.17	90	15.174	9	15.172	183
15.178	6	15.182	46	15.178	17	15.177	20	15.181	28	15.18	30	15.179	14	15.183	10	15.181	109
15.187	39	15.19	5	15.186	6	15.186	14	15.19	38	15.189	32	15.187	47	15.191	55	15.189	90
15.195	44	15.198	90	15.194	14	15.194	91	15.198	17	15.197	29	15.195	40	15.199	86	15.197	68
15.203	53	15.206	28	15.203	136	15.202	23	15.206	50	15.205	10	15.203	54	15.207	5	15.205	169
15.211	34	15.215	22	15.211	20	15.21	118	15.214	74	15.213	32	15.212	20	15.216	12	15.214	98
15.22	72	15.223	4	15.219	20	15.219	22	15.223	30	15.222	13	15.22	57	15.224	6	15.222	40
15.228	24	15.231	91	15.227	30	15.227	59	15.231	73	15.23	7	15.228	49	15.232	52	15.23	70
15.236	17	15.239	12	15.236	15	15.235	11	15.239	71	15.238	97	15.236	30	15.24	58	15.238	53
15.244	18	15.248	61	15.244	38	15.243	22	15.247	47	15.246	44	15.245	9	15.249	47	15.247	31
15.253	6	15.256	0	15.252	34	15.252	38	15.256	85	15.255	42	15.253	61	15.257	8	15.255	37
15.261	21	15.264	7	15.261	91	15.26	106	15.264	63	15.263	49	15.261	8	15.265	15	15.263	77
15.269	22	15.272	34	15.269	17	15.268	79	15.272	57	15.271	11	15.269	13	15.273	48	15.271	20
15.278	13	15.281	42	15.277	41	15.276	10	15.28	44	15.279	31	15.278	35	15.282	9	15.28	103
15.286	19	15.289	5	15.285	11	15.285	16	15.289	75	15.288	29	15.286	41	15.29	19	15.288	8
15.294	23	15.297	8	15.294	4	15.293	32	15.297	41	15.296	35	15.294	42	15.298	24	15.296	101
15.302	28	15.306	2	15.302	30	15.301	39	15.305	78	15.304	8	15.303	16	15.307	16	15.305	53
15.311	58	15.314	88	15.31	4	15.31	5	15.314	43	15.313	41	15.311	100	15.315	23	15.313	63
15.319	20	15.322	50	15.318	24	15.318	18	15.322	47	15.321	11	15.319	22	15.323	54	15.321	46
15.327	8	15.33	44	15.327	29	15.326	31	15.33	63	15.329	36	15.327	22	15.331	75	15.329	53
15.335	55	15.339	17	15.335	79	15.334	14	15.338	15	15.337	45	15.336	39	15.34	22	15.338	38
15.344	15	15.347	14	15.343	60	15.343	49	15.347	25	15.346	33	15.344	78	15.348	39	15.346	61
15.352	11	15.355	13	15.351	70	15.351	57	15.355	18	15.354	83	15.352	27	15.356	19	15.354	34
15.36	43	15.363	34	15.36	45	15.359	49	15.363	52	15.362	41	15.36	13	15.364	12	15.362	76
15.368	25	15.372	130	15.368	62	15.367	94	15.371	6	15.37	26	15.369	2	15.373	59	15.371	97
15.377	16	15.38	26	15.376	1	15.376	40	15.38	51	15.379	71	15.377	18	15.381	17	15.379	42
15.385	30	15.388	14	15.385	87	15.384	84	15.388	9	15.387	23	15.385	67	15.389	14	15.387	59
15.393	23	15.396	21	15.393	19	15.392	5	15.396	70	15.395	85	15.393	30	15.397	49	15.395	24
15.402	49	15.405	15	15.401	27	15.4	68	15.405	7	15.404	19	15.402	76	15.406	25	15.404	63
15.41	82	15.413	71	15.409	40	15.409	29	15.413	45	15.412	28	15.41	49	15.414	15	15.412	162
15.418	33	15.421	29	15.418	92	15.417	50	15.421	60	15.42	30	15.418	20	15.422	18	15.42	78
15.426	143	15.43	73	15.426	39	15.425	77	15.429	67	15.428	22	15.427	16	15.431	51	15.429	65
15.435	12	15.438	56	15.434	2	15.434	26	15.438	22	15.437	24	15.435	18	15.439	17	15.437	45
15.443	14	15.446	46	15.442	35	15.442	98	15.446	39	15.445	48	15.443	37	15.447	63	15.445	59
15.451	46	15.454	26	15.451	7	15.45	34	15.454	10	15.453	91	15.451	9	15.455	31	15.453	34
15.459	0	15.463	26	15.459	30	15.458	4	15.462	27	15.461	129	15.46	12	15.464	18	15.462	132
15.468	59	15.471	20	15.467	37	15.467	29	15.471	36	15.47	19	15.468	110	15.472	13	15.47	42
15.476	12	15.479	4	15.476	25	15.475	43	15.479	26	15.478	43	15.476	56	15.48	9	15.478	110
15.484	11	15.487	11	15.484	12	15.483	30	15.487	37	15.486	35	15.484	56	15.488	3	15.486	141
15.492	67	15.496	35	15.492	13	15.491	18	15.495	33	15.494	57	15.493	65	15.497	56	15.495	105
15.501	90	15.504	32	15.5	32	15.5	44	15.504	57	15.503	23	15.501	58	15.505	42	15.503	124
15.509	60	15.512	17	15.509	89	15.508	38	15.512	79	15.511	32	15.509	160	15.513	47	15.511	175
15.517	90	15.521	13	15.517	8	15.516	43	15.52	79	15.519	50	15.518	5	15.522	3	15.52	75
15.526	14	15.529	39	15.525	47	15.525	12	15.529	45	15.528	84	15.526	57	15.53	17	15.528	221
15.534	20	15.537	17	15.533	31	15.533	43	15.537	54	15.536	1	15.534	65	15.538	25	15.536	116
15.542	12	15.545	82	15.542	26	15.541	6	15.545	68	15.544	96	15.542	14	15.546	51	15.544	55
15.55	45	15.554	23	15.55	3	15.549	14	15.553	52	15.552	82	15.551	90	15.555	35	15.553	137
15.559	35	15.562	15	15.558	90	15.558	38	15.562	81	15.561	85	15.559	74	15.563	31	15.561	102
15.567	55	15.57	27	15.566	85	15.566	58	15.57	107	15.569	42	15.567	50	15.571	59	15.569	76
15.575	31	15.578	24	15.575	19	15.574	50	15.578	64	15.577	29	15.575	30	15.579	26	15.577	86
15.583	47	15.587	54	15.583	67	15.582	46	15.586	48	15.585	46	15.584	50	15.588	43	15.586	212
15.592	4	15.595	88	15.591	17	15.591	14	15.595	92	15.594	43	15.592	55	15.596	34	15.594	173
15.6	83	15.603	31	15.6	27	15.599	10	15.603	29	15.602	30	15.6	76	15.604	24	15.602	42
15.608	41	15.612	41	15.608	19	15.607	21	15.611	38	15.61	26	15.608	58	15.612	42	15.61	136
15.617	45	15.62	51	15.616	26	15.615	21	15.62	75	15.618	6	15.617	61	15.621	35	15.619	63
15.625	3	15.628	50	15.624	27	15.624	80	15.628	42	15.627	13	15.625	30	15.629	15	15.627	62
15.633	62	15.636	27	15.633	62	15.632	33	15.636	61	15.635	49	15.633	37	15.637	19	15.635	125
15.641	45	15.645	42	15.641	25	15.64	6	15.644	64	15.643	67	15.642	25	15.646	35	15.644	121
15.65	73	15.653	23	15.649	206	15.649	29	15.653	26	15.652	48	15.65	79	15.654	4	15.652	74
15.658	71	15.661	17	15.657	65	15.657	121	15.661	24	15.66	57	15.658	16	15.662	34	15.66	84
15.666	19	15.669	0	15.666	6	15.665	0	15.669	118	15.668	102	15.666	24	15.67	61	15.668	94
15.674	45	15.678	7	15.674	25	15.673	29	15.677	117	15.676	115	15.675	58	15.679	21	15.677	107
15.683	37	15.686	38	15.682	23	15.682	34	15.686	80	15.685	28	15.683	8	15.687	66	15.685	139
15.691	28	15.694	73	15.691	82	15.69	2	15.694	144	15.693	29	15.691	39	15.695	91	15.693	81
15.699	10	15.702	75	15.699	18	15.698	20	15.702	27	15.701	34	15.699	50	15.703	27	15.701	65
15.707	26	15.711	65	15.707	21	15.706	22	15.71	91	15.709	88	15.708	127	15.712	33	15.71	42
15.716	24	15.719	6	15.715	11	15.715	68	15.719	24	15.718	19	15.716	35	15.72	13	15.718	143
15.724	52	15.727	3	15.724	19	15.723	66	15.727	18	15.726	89	15.724	75	15.728	37	15.726	222
15.732	16	15.736	72	15.732	80	15.731	35	15.735	94	15.734	71	15.733	56	15.736	13	15.735	324
15.741	34	15.744	15	15.74	50	15.739	37	15.744	110	15.743	63	15.741	62	15.745	99	15.743	291
15.749	2	15.752	25	15.748	37	15.748	55	15.752	47	15.751	71	15.749	60	15.753	55	15.751	551
15.757	19	15.76	15	15.757	1	15.756	70	15.76	111	15.759	70	15.757	131	15.761	79	15.759	714
15.765	32	15.769	128	15.765	52	15.764	113	15.768	20	15.767	152	15.766	107	15.77	44	15.768	1064
15.774	45	15.777	118	15.773	85	15.773	57	15.777	89	15.776	118	15.774	230	15.778	63	15.776	1756
15.782	65	15.785	101	15.781	87	15.781	86	15.785	206	15.784	161	15.782	466	15.786	93	15.784	2032
15.79	76	15.793	107	15.79	85	15.789	215	15.793	338	15.792	238	15.79	497	15.794	77	15.792	2639
15.798	131	15.802	246	15.798	61	15.797	182	15.801	155	15.8	303	15.799	583	15.803	64	15.801	3767
15.807	73	15.81	245	15.806	110	15.806	71	15.81	287	15.809	808	15.807	577	15.811	249	15.809	4199
15.815	41	15.818	312	15.815	228	15.814	271	15.818	395	15.817	855	15.815	869	15.819	227	15.817	5373
15.823	29	15.826	490	15.823	317	15.822	281	15.826	533	15.825	933	15.823	1008	15.827	398	15.825	6429
15.832	144	15.835	644	15.831	124	15.83	576	15.834	764	15.833	1601	15.832	1437	15.836	450	15.834	5991
15.84	167	15.843	745	15.839	382	15.839	547	15.843	903	15.842	1293	15.84	1165	15.844	495	15.842	7387
15.848	181	15.851	796	15.848	576	15.847	849	15.851	1315	15.85	1651	15.848	1195	15.852	674	15.85	8297
15.856	333	15.86	1150	15.856	385	15.855	1096	15.859	1667	15.858	2553	15.857	2399	15.861	622	15.859	9098
15.865	178	15.868	1296	15.864	719	15.864	1318	15.868	1714	15.867	2552	15.865	2472	15.869	820	15.867	9927
15.873	421	15.876	1148	15.872	1249	15.872	960	15.876	1759	15.875	2808	15.873	2554	15.877	848	15.875	9194
15.881	268	15.884	1192	15.881	1064	15.88	1303	15.884	2223	15.883	2303	15.881	2884	15.885	1013	15.883	9484
15.889	350	15.893	1618	15.889	1066	15.888	1230	15.892	2319	15.891	2957	15.89	2829	15.894	1498	15.892	10688
15.898	458	15.901	1562	15.897	1445	15.897	1573	15.901	2195	15.9	3284	15.898	2657	15.902	989	15.9	10701
15.906	526	15.909	1746	15.905	1598	15.905	2026	15.909	2270	15.908	3923	15.906	2754	15.91	1465	15.908	9241
15.914	520	15.917	2047	15.914	1228	15.913	1343	15.917	2842	15.916	3122	15.914	2854	15.918	1116	15.916	8830
15.922	557	15.926	1688	15.922	1550	15.921	1455	15.925	2478	15.924	3585	15.923	3182	15.927	1427	15.925	9137
15.931	536	15.934	2062	15.93	1758	15.93	1606	15.934	3398	15.933	3452	15.931	2806	15.935	1317	15.933	7751
15.939	376	15.942	1894	15.939	1299	15.938	1685	15.942	2527	15.941	3581	15.939	2881	15.943	1332	15.941	8248
15.947	816	15.951	1913	15.947	1400	15.946	1843	15.95	2673	15.949	3465	15.947	2768	15.951	1214	15.949	6530
15.956	501	15.959	1671	15.955	1463	15.954	1062	15.959	3148	15.957	3612	15.956	2448	15.96	1452	15.958	7429
15.964	529	15.967	1892	15.963	1415	15.963	1186	15.967	2350	15.966	2847	15.964	2898	15.968	1298	15.966	5861
15.972	590	15.975	1648	15.972	1258	15.971	1417	15.975	2654	15.974	2617	15.972	2279	15.976	1532	15.974	5864
15.98	580	15.984	1371	15.98	1336	15.979	1450	15.983	2127	15.982	2581	15.981	2959	15.985	1328	15.983	5641
15.989	322	15.992	1444	15.988	1275	15.988	1468	15.992	2517	15.991	2100	15.989	2605	15.993	977	15.991	5849
15.997	608	16	1605	15.996	1058	15.996	1364	16	1597	15.999	2386	15.997	2012	16.001	1216	15.999	5039
16.005	548	16.008	1297	16.005	1316	16.004	1157	16.008	2042	16.007	2034	16.005	2533	16.009	1187	16.007	4089
16.013	446	16.017	1094	16.013	1055	16.012	1069	16.016	2092	16.015	2843	16.014	2109	16.018	992	16.016	4091
16.022	158	16.025	1089	16.021	1096	16.021	1032	16.025	1853	16.024	2143	16.022	1945	16.026	1150	16.024	3743
16.03	404	16.033	1138	16.03	833	16.029	1027	16.033	1939	16.032	1871	16.03	1837	16.034	1133	16.032	3761
16.038	319	16.041	979	16.038	708	16.037	941	16.041	1524	16.04	1601	16.038	1500	16.042	778	16.04	3635
16.046	217	16.05	1041	16.046	1011	16.045	635	16.049	1784	16.048	1455	16.047	1820	16.051	829	16.049	3152
16.055	248	16.058	760	16.054	758	16.054	865	16.058	1414	16.057	1623	16.055	1448	16.059	495	16.057	2975
16.063	192	16.066	775	16.063	781	16.062	578	16.066	1580	16.065	1344	16.063	1785	16.067	619	16.065	2973
16.071	373	16.075	980	16.071	608	16.07	784	16.074	1301	16.073	1689	16.072	1388	16.076	737	16.074	3088
16.08	145	16.083	715	16.079	488	16.079	658	16.083	1232	16.082	1331	16.08	1098	16.084	432	16.082	2224
16.088	244	16.091	861	16.087	480	16.087	599	16.091	1350	16.09	1182	16.088	997	16.092	640	16.09	2227
16.096	287	16.099	769	16.096	576	16.095	570	16.099	1314	16.098	1469	16.096	1146	16.1	334	16.098	2388
16.104	349	16.108	522	16.104	727	16.103	482	16.107	800	16.106	1085	16.105	960	16.109	597	16.107	2348
16.113	232	16.116	515	16.112	620	16.112	651	16.116	1238	16.115	969	16.113	1051	16.117	345	16.115	2175
16.121	80	16.124	708	16.12	608	16.12	889	16.124	745	16.123	842	16.121	869	16.125	475	16.123	1674
16.129	145	16.132	417	16.129	514	16.128	522	16.132	828	16.131	918	16.129	862	16.133	542	16.131	1487
16.137	226	16.141	363	16.137	334	16.136	716	16.14	836	16.139	1070	16.138	989	16.142	229	16.14	1427
16.146	151	16.149	407	16.145	497	16.145	503	16.149	801	16.148	808	16.146	763	16.15	490	16.148	1593
16.154	38	16.157	595	16.154	473	16.153	433	16.157	499	16.156	795	16.154	633	16.158	238	16.156	1721
16.162	51	16.166	461	16.162	290	16.161	368	16.165	531	16.164	909	16.162	766	16.166	208	16.164	1361
16.171	153	16.174	358	16.17	258	16.169	335	16.174	525	16.172	579	16.171	562	16.175	403	16.173	1777
16.179	168	16.182	677	16.178	271	16.178	202	16.182	364	16.181	905	16.179	467	16.183	417	16.181	1652
16.187	221	16.19	370	16.187	368	16.186	289	16.19	495	16.189	690	16.187	585	16.191	241	16.189	1151
16.195	143	16.199	278	16.195	306	16.194	291	16.198	507	16.197	325	16.196	594	16.2	159	16.198	1194
16.204	83	16.207	296	16.203	365	16.203	284	16.207	619	16.206	630	16.204	617	16.208	380	16.206	1344
16.212	183	16.215	191	16.211	175	16.211	212	16.215	505	16.214	712	16.212	417	16.216	276	16.214	1252
16.22	113	16.223	513	16.22	297	16.219	218	16.223	397	16.222	629	16.22	552	16.224	247	16.222	1370
16.228	128	16.232	199	16.228	273	16.227	280	16.231	420	16.23	399	16.229	485	16.233	208	16.231	835
16.237	53	16.24	334	16.236	145	16.236	299	16.24	608	16.239	490	16.237	387	16.241	369	16.239	942
16.245	117	16.248	292	16.244	357	16.244	312	16.248	441	16.247	539	16.245	269	16.249	249	16.247	954
16.253	51	16.256	263	16.253	198	16.252	227	16.256	336	16.255	551	16.253	317	16.257	274	16.255	814
16.261	95	16.265	424	16.261	385	16.26	353	16.264	339	16.263	416	16.262	414	16.266	298	16.264	854
16.27	99	16.273	201	16.269	175	16.269	224	16.273	544	16.272	484	16.27	209	16.274	262	16.272	847
16.278	119	16.281	275	16.278	306	16.277	145	16.281	386	16.28	347	16.278	321	16.282	224	16.28	968
16.286	179	16.29	174	16.286	216	16.285	235	16.289	328	16.288	339	16.287	284	16.29	61	16.288	809
16.295	202	16.298	235	16.294	152	16.293	158	16.298	372	16.297	219	16.295	453	16.299	222	16.297	600
16.303	75	16.306	166	16.302	217	16.302	205	16.306	102	16.305	416	16.303	269	16.307	186	16.305	926
16.311	67	16.314	237	16.311	191	16.31	141	16.314	364	16.313	316	16.311	321	16.315	147	16.313	755
16.319	77	16.323	208	16.319	98	16.318	222	16.322	243	16.321	302	16.32	277	16.324	94	16.322	446
16.328	56	16.331	177	16.327	179	16.327	177	16.331	248	16.33	265	16.328	264	16.332	256	16.33	432
16.336	122	16.339	287	16.335	165	16.335	199	16.339	236	16.338	167	16.336	300	16.34	228	16.338	592
16.344	17	16.347	256	16.344	85	16.343	115	16.347	193	16.346	238	16.344	467	16.348	149	16.346	574
16.352	109	16.356	186	16.352	192	16.351	130	16.355	179	16.354	287	16.353	261	16.357	200	16.355	598
16.361	41	16.364	139	16.36	154	16.36	165	16.364	91	16.363	196	16.361	343	16.365	70	16.363	338
16.369	48	16.372	142	16.369	90	16.368	28	16.372	270	16.371	230	16.369	163	16.373	138	16.371	393
16.377	67	16.38	13	16.377	135	16.376	94	16.38	240	16.379	269	16.377	129	16.381	63	16.379	518
16.385	13	16.389	184	16.385	195	16.384	225	16.388	109	16.387	118	16.386	167	16.39	48	16.388	607
16.394	27	16.397	105	16.393	160	16.393	93	16.397	173	16.396	320	16.394	189	16.398	139	16.396	505
16.402	27	16.405	48	16.402	152	16.401	132	16.405	131	16.404	226	16.402	207	16.406	69	16.404	657
16.41	41	16.414	80	16.41	140	16.409	91	16.413	213	16.412	257	16.411	184	16.415	217	16.413	495
16.419	51	16.422	53	16.418	147	16.418	112	16.422	260	16.421	179	16.419	311	16.423	57	16.421	429
16.427	41	16.43	162	16.426	42	16.426	82	16.43	184	16.429	119	16.427	320	16.431	31	16.429	543
16.435	25	16.438	139	16.435	68	16.434	85	16.438	211	16.437	167	16.435	157	16.439	230	16.437	403
16.443	42	16.447	150	16.443	58	16.442	85	16.446	239	16.445	327	16.444	360	16.448	209	16.446	371
16.452	6	16.455	104	16.451	152	16.451	223	16.455	219	16.454	179	16.452	93	16.456	147	16.454	648
16.46	24	16.463	128	16.459	221	16.459	173	16.463	81	16.462	132	16.46	122	16.464	154	16.462	429
16.468	48	16.471	98	16.468	78	16.467	215	16.471	221	16.47	184	16.468	113	16.472	102	16.47	348
16.476	23	16.48	145	16.476	61	16.475	167	16.479	174	16.478	230	16.477	147	16.481	113	16.479	405
16.485	106	16.488	115	16.484	96	16.484	171	16.488	229	16.487	166	16.485	175	16.489	58	16.487	452
16.493	88	16.496	100	16.493	114	16.492	127	16.496	280	16.495	174	16.493	125	16.497	87	16.495	259
16.501	75	16.505	24	16.501	117	16.5	81	16.504	140	16.503	185	16.501	201	16.505	16	16.503	379
16.51	90	16.513	114	16.509	105	16.508	196	16.513	65	16.511	241	16.51	184	16.514	151	16.512	282
16.518	88	16.521	147	16.517	53	16.517	223	16.521	134	16.52	97	16.518	95	16.522	40	16.52	216
16.526	50	16.529	107	16.526	27	16.525	18	16.529	52	16.528	185	16.526	165	16.53	92	16.528	284
16.534	45	16.538	88	16.534	59	16.533	124	16.537	68	16.536	126	16.535	140	16.539	33	16.537	311
16.543	13	16.546	76	16.542	77	16.542	122	16.546	83	16.545	189	16.543	36	16.547	73	16.545	196
16.551	84	16.554	220	16.55	27	16.55	143	16.554	17	16.553	81	16.551	84	16.555	45	16.553	179
16.559	44	16.562	47	16.559	72	16.558	48	16.562	92	16.561	39	16.559	87	16.563	22	16.561	149
16.567	122	16.571	41	16.567	60	16.566	109	16.57	118	16.569	53	16.568	94	16.572	59	16.57	166
16.576	141	16.579	64	16.575	60	16.575	84	16.579	14	16.578	228	16.576	133	16.58	183	16.578	179
[truncated: 1,622 more rows]
