# Supplementary material for: Accelerating the discovery of alkyl halide-derived natural products using halide depletion
Source: Nat Chem. 2024 Jan 12;16(2):173–82. doi: 10.1038/s41557-023-01390-z (PMC10849952; doi:10.1038/s41557-023-01390-z)
Supplement: Supplementary file 9 — Extracted ion chromatograms. [file 41557_2023_1390_MOESM9_ESM.xlsx]

## Sheet: ExtendedDataFig3
product of 5 time	product of 5 intensity	product of 5 + gulose time	product of 5 + gulose intensity	gulose time	gulose intensity	glucose time	glucose intensity	galactose time	galactose intensity	mannose time	mannose intensity	allose time	allose intensity	talose time	talose intensity
0.00372061	0	0.00371983	0	0.00372281	0	0.00371342	0	0.00372864	0	0.00371331	0	0.00373003	0	0.00371676	0
0.00814762	0	0.00815104	0	0.00718523	0	0.0081466	0	0.00718889	0	0.00717356	0	0.00719451	0	0.00718537	0
0.0104707	0	0.0104741	0	0.00951034	0	0.0104738	0	0.00951401	0	0.00949868	0	0.00951754	0	0.00950841	0
0.0127977	0	0.0127971	0	0.0118354	0	0.0128009	0	0.0118389	0	0.0118319	0	0.0118446	0	0.0118397	0
0.0151227	0	0.015122	0	0.0141603	0	0.0151279	0	0.014166	0	0.0141569	0	0.0141716	0	0.0141687	0
0.0174498	0	0.0174513	0	0.0164874	0	0.0174572	0	0.0164932	0	0.0164862	0	0.0164988	0	0.0165042	0
0.0197769	0	0.0197762	0	0.0188144	0	0.0197822	0	0.0188203	0	0.0188132	0	0.0188258	0	0.0188292	0
0.0221039	0	0.0221012	0	0.0211436	0	0.0221092	0	0.0211431	0	0.0211424	0	0.0211529	0	0.0211583	0
0.0244311	0	0.0244304	0	0.0234687	0	0.0244363	0	0.0234661	0	0.0234695	0	0.023478	0	0.0234855	0
0.0267561	0	0.0267596	0	0.0258	0	0.0267717	0	0.0257911	0	0.0257966	0	0.0258051	0	0.0258146	0
0.0290831	0	0.0290886	0	0.028127	0	0.0290988	0	0.0281118	0	0.0281215	0	0.0281321	0	0.0281396	0
0.0314123	0	0.0314179	0	0.0304625	0	0.031428	0	0.0304369	0	0.0304487	0	0.0304613	0	0.0304647	0
0.0337373	0	0.0337492	0	0.0327895	0	0.033753	0	0.0327619	0	0.0327758	0	0.0327842	0	0.0327876	0
0.0360644	0	0.0360783	0	0.0351186	0	0.03608	0	0.0350869	0	0.0351007	0	0.0351133	0	0.0351146	0
0.0383895	0	0.0384075	0	0.0374458	0	0.0384093	0	0.0374119	0	0.0374279	0	0.0374488	0	0.0374438	0
0.0407144	0	0.0407408	0	0.0397729	0	0.0407364	0	0.0397369	0	0.0397528	0	0.0397758	0	0.0397709	0
0.0430393	0	0.043072	0	0.0420978	0	0.0430613	0	0.042066	0	0.0420799	0	0.042107	0	0.0420979	0
0.0453707	0	0.0454012	0	0.044425	0	0.0453863	0	0.0443911	0	0.0444049	0	0.0444342	0	0.0444251	0
0.0477019	0	0.0477284	0	0.0467541	0	0.0477114	0	0.0467182	0	0.0467279	0	0.0467634	0	0.0467522	0
0.0500331	0	0.0500575	0	0.0490791	0	0.0500363	0	0.0490431	0	0.0490548	0	0.0490883	0	0.0490813	0
0.0523624	0	0.0523846	0	0.0514083	0	0.0523613	0	0.051364	0	0.0513841	0	0.0514134	0	0.0514085	0
0.0546936	0	0.0547159	0	0.0537354	0	0.0546885	0	0.0536911	0	0.0537091	0	0.0537384	0	0.0537376	0
0.0570248	0	0.057045	0	0.0560644	0	0.0570134	0	0.0560161	0	0.0560341	0	0.0560633	0	0.0560625	0
0.0593561	0	0.0593763	0	0.0583916	0	0.0593364	0	0.0583432	0	0.0583612	0	0.0584008	0	0.0583918	0
0.0616874	0	0.0617054	0	0.0607187	0	0.0616634	0	0.0606661	0	0.0606883	0	0.0607259	0	0.0607189	0
0.0640185	0	0.0640346	991.681	0.0630416	0	0.0639884	0	0.0629911	0	0.0630133	0	0.063055	0	0.0630437	0
0.066354	0	0.0663659	0	0.0653666	0	0.0663155	0	0.0653119	0	0.0653403	0	0.0653822	0	0.0653688	0
0.0686832	0	0.0686971	0	0.0676937	0	0.0686426	0	0.0676349	0	0.0676654	0	0.0677092	0	0.0676939	0
0.0710164	0	0.0710283	0	0.0700186	0	0.0709696	0	0.0699577	0	0.0699924	0	0.0700362	0	0.0700188	0
0.0733457	0	0.0733575	0	0.0723458	0	0.0732968	0	0.0722806	0	0.0723196	0	0.0723634	0	0.072346	0
0.0756811	0	0.0756846	0	0.0746708	0	0.0756239	0	0.0746036	0	0.0746467	0	0.0746884	0	0.0746751	0
0.0780102	0	0.0780137	0	0.0769978	0	0.0779488	0	0.0769265	0	0.0769737	0	0.0770133	0	0.0770042	0
0.0803436	0	0.0803451	0	0.0793228	0	0.080276	0	0.0792495	0	0.0792988	0	0.0793384	0	0.0793313	0
0.0826728	0	0.0826741	0	0.08165	0	0.082601	0	0.0815724	0	0.0816237	0	0.0816634	0	0.0816563	0
0.085004	0	0.0850033	0	0.0839749	0	0.0849301	0	0.0838973	0	0.0839487	0	0.0839884	0	0.0839834	0
0.0873331	0	0.0873325	0	0.0863	0	0.0872572	0	0.0862224	0	0.0862738	0	0.0863134	0	0.0863085	0
0.0917644	0	0.0917742	0	0.0886312	0	0.0916884	0	0.0885473	0	0.088605	0	0.0886384	0	0.0886397	0
0.0940874	0	0.0940992	0	0.0930644	0	0.0940156	0	0.0929827	0	0.0930403	0	0.0930883	0	0.0930771	0
0.0964165	0	0.0964284	0	0.0953915	0	0.0963467	0	0.0953078	0	0.0953675	0	0.0954133	0	0.0954043	0
0.0987457	0	0.0987574	0	0.0977166	0	0.0986738	0	0.0976349	0	0.0976988	0	0.0977447	0	0.0977334	0
0.101075	0	0.101087	0	0.100042	0	0.101001	0	0.0999619	0	0.10003	0	0.10007	0	0.10006	0
0.103406	0	0.103414	0	0.102365	0	0.103326	0	0.102285	0	0.102357	0	0.102407	0	0.102386	0
0.105733	0	0.105743	0	0.10469	0	0.105655	0	0.104608	0	0.104686	0	0.104734	0	0.104717	0
0.108064	0	0.10807	0	0.107012	0	0.107986	0	0.106931	0	0.107015	0	0.107063	0	0.107046	0
0.110394	0	0.110399	0	0.109333	0	0.110314	0	0.109254	0	0.10934	0	0.10939	0	0.109373	0
0.112725	0	0.11273	0	0.11166	0	0.11264	0	0.111577	0	0.11167	0	0.111722	0	0.111698	0
0.115052	0	0.115057	0	0.113987	0	0.114968	0	0.113901	0	0.113997	0	0.114055	0	0.114025	0
0.117377	0	0.117389	0	0.116317	0	0.117295	0	0.116227	0	0.116322	0	0.116386	0	0.116352	0
0.119706	0	0.11972	0	0.118644	0	0.11962	0	0.118552	0	0.118649	0	0.118711	0	0.118679	0
0.122037	0	0.122049	0	0.120971	0	0.121945	0	0.120881	0	0.120978	0	0.121038	0	0.121008	0
0.124369	0	0.124376	0	0.1233	0	0.12427	0	0.123208	0	0.123303	0	0.123366	0	0.123336	0
0.126702	0	0.126703	0	0.125629	0	0.126597	0	0.125535	0	0.12563	0	0.125695	0	0.125663	0
0.129037	0	0.129037	0	0.12796	0	0.128924	0	0.127862	0	0.127959	0	0.12802	0	0.127992	0
0.131369	0	0.13137	0	0.130287	0	0.131251	0	0.130193	0	0.130286	0	0.130349	0	0.130319	0
0.133698	0	0.133701	0	0.132614	0	0.13358	0	0.13252	0	0.132613	0	0.132674	0	0.132644	0
0.136025	0	0.136034	0	0.134937	0	0.135907	0	0.134851	0	0.13494	0	0.134999	0	0.134969	0
0.138358	0	0.138366	0	0.137262	0	0.138232	0	0.137181	0	0.137265	0	0.137324	0	0.137296	0
0.140685	0	0.140699	0	0.139587	0	0.140559	0	0.13951	0	0.13959	0	0.139649	0	0.139621	0
0.143017	0	0.14303	0	0.141914	0	0.142884	0	0.141837	0	0.141915	0	0.141974	0	0.14195	0
0.145348	0	0.14536	0	0.144242	0	0.145211	0	0.144164	0	0.144247	0	0.144299	0	0.144279	0
0.147681	0	0.147691	0	0.146569	0	0.147536	0	0.146491	0	0.146574	0	0.146624	0	0.146609	0
0.150012	0	0.150018	0	0.148896	0	0.149864	0	0.148816	0	0.148899	0	0.148951	0	0.148933	0
0.152348	0	0.152349	0	0.151221	0	0.152191	0	0.151143	0	0.151224	0	0.151278	0	0.151263	0
0.154677	0	0.154678	0	0.153546	0	0.154515	0	0.15347	0	0.153555	0	0.153605	0	0.153592	0
0.157008	0	0.15701	0	0.155873	0	0.156843	0	0.155795	0	0.155882	0	0.155932	0	0.155917	0
0.15934	0	0.159339	0	0.158198	0	0.159172	0	0.158122	0	0.158211	0	0.158257	0	0.158244	0
0.161671	0	0.161668	0	0.160525	0	0.161499	0	0.160447	0	0.160538	0	0.160584	0	0.160571	0
0.164	0	0.163997	0	0.16285	0	0.163828	0	0.162774	0	0.162865	0	0.162909	0	0.162898	0
0.166331	0	0.166328	0	0.165175	0	0.166157	0	0.1651	0	0.16519	0	0.165236	0	0.165225	0
0.168664	0	0.168655	0	0.167498	0	0.168486	0	0.167429	0	0.167518	0	0.167561	0	0.16755	0
0.170994	0	0.170985	0	0.169827	0	0.170814	0	0.169756	0	0.169842	0	0.169888	0	0.169883	0
0.175421	0	0.175416	0	0.172156	0	0.175243	0	0.172085	0	0.17217	0	0.172216	0	0.172208	0
0.177748	0	0.177743	0	0.176596	0	0.177566	0	0.17652	0	0.176605	0	0.176647	0	0.176646	0
0.180083	0	0.180074	0	0.178919	0	0.179893	0	0.178843	0	0.178928	0	0.17897	0	0.178969	0
0.182412	0	0.182405	0	0.181244	0	0.18222	0	0.181177	0	0.181257	0	0.181301	0	0.181296	0
0.184744	0	0.184735	0	0.183569	0	0.184545	0	0.183504	0	0.18358	0	0.183624	0	0.183625	0
0.187073	0	0.187062	0	0.185894	0	0.186868	0	0.185829	0	0.185907	0	0.185951	0	0.185952	0
0.189404	0	0.189393	0	0.188217	0	0.189199	0	0.188154	0	0.188238	0	0.188278	0	0.188281	0
0.191731	0	0.191724	0	0.190544	0	0.19153	0	0.190485	0	0.190567	0	0.190609	0	0.190611	0
0.194062	0	0.194053	0	0.192871	0	0.193859	0	0.192814	0	0.192897	0	0.192939	0	0.192942	0
0.196389	0	0.196385	959.859	0.195198	0	0.196188	0	0.195145	0	0.195228	0	0.195268	0	0.195273	0
0.198717	0	0.198712	0	0.197525	0	0.198514	0	0.197477	0	0.197563	0	0.197593	0	0.197598	0
0.20105	0	0.201043	0	0.199854	0	0.200841	0	0.199806	0	0.199892	0	0.199924	0	0.199929	0
0.203381	0	0.203372	0	0.202179	0	0.203174	0	0.202131	0	0.20223	0	0.202257	0	0.202259	0
0.205706	0	0.205699	0	0.204504	0	0.205501	0	0.20446	0	0.204559	0	0.204582	0	0.204583	0
0.208033	0	0.208026	0	0.206829	0	0.207832	0	0.206785	0	0.206891	0	0.206911	0	0.206911	0
0.210369	0	0.210353	0	0.209156	0	0.210157	0	0.209112	0	0.209218	0	0.209241	0	0.209238	0
0.212696	0	0.212681	0	0.211485	0	0.212482	0	0.211441	0	0.211547	0	0.21157	0	0.211563	0
0.215025	0	0.215014	0	0.213817	0	0.214812	0	0.213768	0	0.213876	0	0.213897	0	0.213888	0
0.217352	0	0.217343	0	0.216146	0	0.217138	0	0.216093	0	0.216205	0	0.216224	0	0.216217	0
0.219688	0	0.219668	0	0.218477	0	0.219466	0	0.21842	0	0.21853	0	0.218551	0	0.218544	0
0.222021	0	0.221995	0	0.220804	0	0.221789	0	0.220752	0	0.220855	0	0.22088	0	0.220869	0
0.224354	0	0.224326	0	0.223138	0	0.224126	0	0.223081	0	0.223182	0	0.223205	0	0.223202	0
0.226685	0	0.226653	0	0.225462	0	0.226453	0	0.225414	0	0.225509	0	0.225532	0	0.225527	0
0.229019	0	0.228985	0	0.22779	0	0.228784	0	0.227741	0	0.227849	0	0.227861	0	0.227859	0
0.231352	0	0.231318	0	0.230113	0	0.231111	0	0.230075	0	0.230176	0	0.230186	0	0.230184	0
0.233688	0	0.233649	0	0.23244	0	0.233441	0	0.232404	0	0.232507	0	0.232513	0	0.232513	0
0.236019	0	0.235978	0	0.234773	0	0.235768	0	0.234735	0	0.234836	0	0.234839	0	0.23484	0
0.238344	0	0.23831	0	0.2371	0	0.238095	0	0.237062	0	0.237163	0	0.237163	0	0.237169	0
0.240677	0	0.240639	0	0.239427	0	0.240422	0	0.239387	0	0.23949	0	0.239488	0	0.239496	0
0.243008	0	0.242974	0	0.241754	0	0.242749	0	0.241723	0	0.24182	0	0.241814	0	0.241825	0
0.245337	0	0.245303	0	0.244085	0	0.245074	0	0.24405	0	0.244145	0	0.244145	0	0.244154	0
0.247667	0	0.247635	0	0.24641	0	0.247401	0	0.246377	0	0.246472	0	0.246472	0	0.246483	0
0.249998	0	0.249962	0	0.248738	0	0.249726	0	0.248702	0	0.248799	0	0.248799	0	0.248811	0
0.252327	0	0.252295	0	0.251063	0	0.252051	0	0.251033	0	0.251124	0	0.251126	0	0.251138	0
0.254656	0	0.254624	0	0.25339	0	0.254376	0	0.253358	0	0.253451	0	0.253455	0	0.253467	0
0.259085	0	0.259064	0	0.255715	0	0.258814	0	0.255687	0	0.255776	0	0.255782	0	0.255798	0
0.261413	0	0.261389	0	0.26015	0	0.261137	0	0.260118	0	0.260209	0	0.260211	0	0.260236	0
0.263746	0	0.263716	0	0.262475	0	0.263466	0	0.262441	0	0.262536	0	0.262534	0	0.262559	0
0.266077	0	0.266043	0	0.264804	0	0.265793	0	0.264781	0	0.264865	0	0.264863	0	0.264888	0
0.268404	0	0.268368	0	0.267135	0	0.268126	0	0.267108	0	0.267193	0	0.267188	0	0.267215	0
0.270735	0	0.270695	0	0.269462	0	0.270453	0	0.269435	0	0.269518	0	0.269516	0	0.269542	0
0.273062	0	0.27302	0	0.271785	0	0.272784	0	0.27176	0	0.271853	0	0.271841	0	0.271871	0
0.275394	0	0.275347	0	0.274112	0	0.275109	0	0.274093	0	0.27418	0	0.274168	0	0.274196	0
0.277725	0	0.277674	0	0.276438	0	0.277437	0	0.27642	0	0.276511	0	0.276493	0	0.276527	0
0.280052	0	0.279999	0	0.278775	0	0.279761	0	0.278752	0	0.278838	0	0.27882	0	0.278854	0
0.28239	0	0.282324	0	0.281102	0	0.282087	0	0.281079	0	0.281168	0	0.281147	0	0.281184	0
0.284721	0	0.284651	0	0.283433	0	0.28441	0	0.283408	0	0.283499	0	0.283476	0	0.283511	0
0.28705	0	0.286978	0	0.285763	0	0.286739	0	0.285735	0	0.285826	0	0.285801	0	0.285842	0
0.289379	0	0.289303	0	0.288096	0	0.28907	0	0.288066	0	0.288155	0	0.288138	0	0.288173	0
0.291715	0	0.291631	0	0.290427	0	0.291399	0	0.290393	0	0.290484	0	0.290468	0	0.290504	0
0.294044	0	0.293955	0	0.292763	0	0.29373	0	0.292727	0	0.292816	0	0.292801	0	0.292834	0
0.296373	0	0.296287	0	0.295108	0	0.296053	0	0.295062	0	0.295147	0	0.29513	0	0.295163	0
0.298704	0	0.298614	0	0.297442	0	0.298382	0	0.297389	0	0.297489	0	0.29747	0	0.297492	0
0.301042	0	0.300941	0	0.299769	0	0.300707	0	0.299716	0	0.299816	0	0.299795	0	0.299819	0
0.303367	0	0.303266	0	0.3021	0	0.303032	0	0.302043	0	0.302143	0	0.302126	0	0.302146	0
0.305696	0	0.305593	0	0.304425	0	0.30536	0	0.304381	0	0.30447	0	0.304455	0	0.304473	0
0.308029	0	0.307922	0	0.306756	0	0.307684	0	0.306706	0	0.306795	0	0.306784	0	0.306804	0
0.310356	0	0.310251	0	0.309083	0	0.310012	0	0.309037	0	0.309122	0	0.309111	0	0.309131	0
0.312683	0	0.312583	0	0.311411	0	0.312339	0	0.311366	0	0.311451	0	0.311437	0	0.311461	0
0.31501	0	0.314912	0	0.313736	0	0.314666	0	0.313693	0	0.313776	0	0.313764	0	0.313786	0
0.317344	0	0.317247	0	0.316065	0	0.316993	0	0.31602	0	0.316099	0	0.316091	0	0.316111	0
0.319673	0	0.319574	0	0.318392	0	0.31932	0	0.31835	0	0.318428	0	0.318428	0	0.318436	0
0.322002	0	0.321903	0	0.320717	0	0.321645	0	0.320679	0	0.320753	0	0.320757	0	0.320763	0
0.324333	0	0.324235	0	0.32304	0	0.323972	0	0.323006	0	0.32308	0	0.323086	0	0.32309	0
0.326665	0	0.326579	0	0.325365	0	0.326295	0	0.325335	0	0.325409	0	0.325416	0	0.325415	0
0.328992	0	0.328912	0	0.327692	0	0.328622	0	0.32766	0	0.327734	0	0.327743	0	0.32774	0
0.331333	0	0.331239	0	0.330017	0	0.330949	0	0.329991	0	0.330063	0	0.33007	0	0.330067	0
0.333665	0	0.333566	0	0.332342	0	0.333276	0	0.332316	0	0.332393	0	0.332397	0	0.332392	0
0.335994	0	0.335903	0	0.334667	0	0.335601	0	0.334643	0	0.334718	0	0.334722	0	0.334721	0
0.338323	0	0.338233	0	0.336994	0	0.337928	0	0.33697	0	0.337047	0	0.337049	0	0.337048	0
0.342763	0	0.342666	0	0.339321	0	0.342368	0	0.339298	0	0.339374	0	0.339374	0	0.339375	0
0.345088	0	0.344993	0	0.34375	0	0.344689	0	0.343735	0	0.343809	0	0.343809	0	0.343811	0
0.347421	0	0.347322	0	0.346073	0	0.347014	0	0.346058	0	0.346132	0	0.346132	0	0.346134	0
0.349752	0	0.349653	0	0.348402	0	0.349341	0	0.3484	0	0.348459	0	0.348461	0	0.348463	0
0.352083	0	0.351981	0	0.350729	0	0.351666	0	0.350727	0	0.350786	0	0.350789	0	0.35079	0
0.354413	0	0.354312	0	0.353054	0	0.353993	0	0.353052	0	0.353111	0	0.353118	0	0.353115	0
0.356742	0	0.356643	0	0.355381	0	0.356316	0	0.355377	0	0.355437	0	0.355445	0	0.355438	0
0.359073	0	0.358974	0	0.357706	0	0.358643	0	0.35771	0	0.357763	0	0.35777	0	0.357763	0
0.361402	0	0.361306	0	0.360031	0	0.36097	0	0.360035	0	0.360089	0	0.360097	0	0.360086	0
0.363733	0	0.363633	0	0.362358	0	0.363297	0	0.362364	0	0.362414	0	0.362432	0	0.362413	0
0.366063	0	0.365962	0	0.364685	0	0.365622	0	0.364691	0	0.364743	0	0.364759	0	0.36474	0
0.36839	0	0.368299	0	0.367011	0	0.367949	0	0.367018	0	0.36707	0	0.367087	0	0.367065	0
0.370721	0	0.370628	0	0.369338	0	0.370276	0	0.369346	0	0.369401	0	0.369414	0	0.36939	0
0.373058	0	0.372962	0	0.371665	0	0.372601	0	0.37167	0	0.371732	0	0.371743	0	0.371715	0
0.37539	0	0.375291	0	0.373994	0	0.374926	0	0.373996	0	0.374062	0	0.37407	0	0.374042	0
0.377721	0	0.377624	0	0.376323	0	0.377253	0	0.37632	0	0.376389	0	0.376397	0	0.376369	0
0.38005	0	0.379954	0	0.378648	0	0.379578	0	0.378648	0	0.378716	0	0.378722	0	0.378696	0
0.382386	0	0.382287	0	0.380975	0	0.381903	0	0.380973	0	0.381041	0	0.381049	0	0.381023	0
0.384715	0	0.384618	0	0.383304	0	0.38423	0	0.3833	0	0.383368	0	0.383374	0	0.383355	0
0.387048	0	0.386951	0	0.385638	0	0.386562	0	0.385629	0	0.385697	0	0.385705	0	0.385684	0
0.389377	0	0.389283	0	0.387967	0	0.388889	0	0.387956	0	0.388028	0	0.388032	0	0.388011	0
0.39171	0	0.391618	0	0.390296	0	0.39122	0	0.390287	0	0.390362	0	0.390366	0	0.390342	0
0.39404	0	0.393947	0	0.392623	0	0.393545	0	0.392618	0	0.392716	0	0.392691	0	0.392671	0
0.396373	0	0.396281	0	0.394948	0	0.395872	0	0.394944	0	0.395043	0	0.395022	0	0.394996	0
0.398704	0	0.39861	0	0.397273	0	0.398197	0	0.397271	0	0.39737	0	0.397347	0	0.397323	0
0.401031	0	0.400937	0	0.3996	0	0.400526	0	0.399598	0	0.399695	0	0.399676	0	0.399648	0
0.403358	0	0.403264	0	0.401929	0	0.402853	0	0.401925	0	0.40202	0	0.402003	0	0.401975	0
0.40569	0	0.405593	0	0.404256	0	0.405182	0	0.404252	0	0.404347	0	0.40433	0	0.404305	0
0.408015	0	0.407922	0	0.406583	0	0.40751	0	0.406579	0	0.406674	0	0.406655	0	0.406634	0
0.410342	0	0.410254	0	0.408913	0	0.409841	0	0.408904	0	0.409001	0	0.408982	0	0.408959	0
0.412677	0	0.412585	0	0.411242	0	0.412168	0	0.411231	0	0.411326	0	0.411314	0	0.411284	0
0.415009	0	0.414912	0	0.413571	0	0.414495	0	0.41356	0	0.413651	0	0.413641	0	0.413615	0
0.41734	0	0.417239	0	0.415898	0	0.41682	0	0.415891	0	0.415976	0	0.41597	0	0.41594	0
0.419669	0	0.419574	0	0.418225	0	0.419149	0	0.418227	0	0.418303	0	0.418299	0	0.418269	0
0.422011	0	0.42191	0	0.42055	0	0.421482	0	0.420556	0	0.42063	0	0.420626	0	0.420596	0
0.426446	0	0.426343	0	0.424986	0	0.425918	0	0.424989	0	0.425057	0	0.425055	0	0.425034	0
0.428773	0	0.428668	0	0.427308	0	0.428241	0	0.427312	0	0.42738	0	0.427378	0	0.427355	0
0.431106	0	0.430993	0	0.429638	0	0.43057	0	0.429646	0	0.429709	0	0.429707	0	0.429686	0
0.433433	0	0.433322	0	0.431965	0	0.432897	0	0.431969	0	0.432037	0	0.432035	0	0.432015	0
0.435763	0	0.435654	0	0.43429	0	0.435222	0	0.434293	0	0.434361	0	0.434359	0	0.434342	0
0.438092	0	0.437983	0	0.436617	0	0.437547	0	0.436621	0	0.436686	0	0.436687	0	0.436671	0
0.440421	0	0.440316	0	0.438942	0	0.439874	0	0.438948	0	0.439014	0	0.439012	0	0.438998	0
0.442752	0	0.442647	0	0.441269	0	0.442199	0	0.441273	0	0.441341	0	0.441337	0	0.441323	0
0.445081	0	0.444977	0	0.443596	0	0.444528	0	0.4436	0	0.443666	0	0.443664	0	0.44365	0
0.447413	0	0.447306	0	0.445921	0	0.446855	0	0.445929	0	0.445993	0	0.445989	0	0.445978	0
0.449744	0	0.449641	0	0.448248	0	0.449183	0	0.448254	0	0.448318	0	0.448316	0	0.448305	0
0.452073	0	0.451972	0	0.450575	0	0.451508	0	0.450581	0	0.450643	0	0.450643	0	0.45063	0
0.454406	0	0.454308	0	0.4529	0	0.453835	0	0.452906	0	0.45297	0	0.452972	0	0.452953	0
0.456738	0	0.456635	0	0.455227	0	0.456162	0	0.455233	0	0.455295	0	0.455297	0	0.45528	0
0.459067	0	0.458972	0	0.457552	0	0.458487	0	0.457558	0	0.457622	0	0.457622	0	0.457602	0
0.461398	0	0.461299	0	0.459879	0	0.460814	0	0.459885	0	0.459947	0	0.459949	0	0.45993	0
0.463731	0	0.463635	0	0.462204	0	0.463139	0	0.462212	0	0.462274	0	0.462274	0	0.462259	0
0.466061	0	0.465964	0	0.464533	0	0.465468	0	0.464539	0	0.464601	0	0.464599	0	0.464584	0
0.468394	0	0.468301	0	0.466859	0	0.467797	0	0.466867	0	0.466934	0	0.466924	0	0.466911	0
0.470723	0	0.470633	0	0.469184	0	0.470124	0	0.469192	0	0.469262	0	0.469251	0	0.469236	0
0.473061	0	0.472966	0	0.471508	0	0.472451	0	0.471518	0	0.471591	0	0.471578	0	0.471565	0
0.47539	0	0.475299	0	0.47384	0	0.474778	0	0.473846	0	0.473918	0	0.473903	0	0.473898	0
0.477725	0	0.477637	0	0.476167	0	0.477103	0	0.476173	0	0.476249	0	0.47623	0	0.476225	0
0.480052	0	0.479968	0	0.478496	0	0.479431	0	0.4785	0	0.478576	0	0.478557	0	0.478555	0
0.482386	0	0.482299	0	0.480832	0	0.481757	0	0.480825	0	0.480905	0	0.480883	0	0.480884	0
0.484715	0	0.484629	0	0.483165	0	0.484087	0	0.483156	0	0.483237	0	0.483214	0	0.483221	0
0.487048	0	0.486964	0	0.485498	0	0.486418	0	0.485489	0	0.48557	0	0.485543	0	0.485555	0
0.489379	0	0.489295	0	0.48783	0	0.488747	0	0.487819	0	0.487916	0	0.487874	0	0.48789	0
0.491707	0	0.491627	0	0.490156	0	0.491072	0	0.490148	0	0.490251	0	0.490201	0	0.490221	0
0.494036	0	0.49396	0	0.492484	0	0.493399	0	0.492475	0	0.492578	0	0.49253	0	0.492555	0
0.496367	0	0.496291	0	0.494809	0	0.495724	0	0.494802	0	0.494907	0	0.494858	0	0.494882	0
0.498692	0	0.498618	0	0.497136	0	0.498049	0	0.497129	0	0.497234	0	0.497185	0	0.497211	0
0.501017	0	0.500945	0	0.499461	0	0.500374	0	0.49946	0	0.499562	0	0.499512	0	0.499538	0
0.503356	0	0.503274	0	0.501786	0	0.502701	0	0.501787	0	0.501889	0	0.501837	0	0.501867	0
0.505683	0	0.505602	0	0.504115	0	0.505028	0	0.504116	0	0.504214	0	0.50417	0	0.504194	0
0.510113	0	0.510031	0	0.508552	0	0.509455	0	0.508554	0	0.508647	0	0.508601	0	0.50863	0
0.512436	0	0.51236	0	0.510875	0	0.511778	0	0.510877	0	0.510972	0	0.510924	0	0.510955	0
0.514773	0	0.514691	0	0.513202	0	0.514108	0	0.513206	0	0.513307	0	0.51326	0	0.51328	0
0.517104	0	0.51702	0	0.515529	0	0.516437	0	0.515535	0	0.515634	0	0.515587	0	0.515605	0
0.519436	0	0.51935	0	0.517859	0	0.518762	0	0.517867	0	0.51796	0	0.517914	0	0.517932	0
0.521769	0	0.521679	0	0.520186	0	0.521089	0	0.520194	0	0.520287	0	0.520243	0	0.520261	0
0.524098	0	0.52401	0	0.522515	0	0.523414	0	0.522521	0	0.522612	0	0.52257	0	0.522586	0
0.526427	0	0.526339	0	0.52484	0	0.525739	0	0.524848	0	0.524939	0	0.524897	0	0.524915	0
0.528757	0	0.528668	0	0.527169	0	0.528066	0	0.527175	0	0.527264	0	0.527222	0	0.527248	0
0.531081	0	0.531006	0	0.529496	0	0.530391	0	0.5295	0	0.529593	0	0.529549	0	0.529575	0
0.533411	0	0.533335	0	0.531823	0	0.532718	0	0.531827	0	0.531922	0	0.531874	0	0.531901	0
0.535746	0	0.535666	0	0.53415	0	0.535043	0	0.534154	0	0.534253	0	0.534199	0	0.534226	0
0.538075	0	0.537995	0	0.536475	0	0.53737	0	0.536481	0	0.536582	0	0.536526	0	0.536557	0
0.540406	0	0.540327	0	0.538805	0	0.539697	0	0.538808	0	0.53891	0	0.538855	0	0.538884	0
0.542738	0	0.542658	0	0.54113	0	0.542024	0	0.541135	0	0.541237	0	0.541182	0	0.541213	0
0.545073	0	0.544987	0	0.543459	0	0.544351	0	0.543464	0	0.543564	0	0.54351	0	0.54354	0
0.547404	0	0.547316	0	0.545788	0	0.546678	0	0.545792	0	0.545889	0	0.545835	0	0.545867	0
0.549738	0	0.549652	0	0.548117	0	0.549003	0	0.548121	0	0.548216	0	0.548166	0	0.548194	0
0.552067	0	0.551983	0	0.550444	0	0.551328	0	0.55045	0	0.550549	0	0.550491	0	0.550519	0
0.554402	0	0.554316	0	0.552771	0	0.553651	0	0.552783	0	0.552878	0	0.55282	0	0.552844	0
0.556734	0	0.556645	0	0.555096	0	0.555978	0	0.555108	0	0.555208	0	0.555147	0	0.555167	0
0.559067	0	0.558981	0	0.557421	0	0.558308	0	0.557441	0	0.557532	0	0.557474	0	0.557498	0
0.5614	0	0.561308	0	0.559748	0	0.560633	0	0.559771	0	0.559864	0	0.559799	0	0.559823	0
0.563734	0	0.563643	0	0.562075	0	0.56296	0	0.562102	0	0.562193	0	0.562124	0	0.562151	0
0.566065	0	0.565972	0	0.5644	0	0.565287	0	0.564429	0	0.56452	0	0.564449	0	0.564475	0
0.568396	0	0.568308	0	0.566727	0	0.567614	0	0.566756	0	0.566845	0	0.566774	0	0.5668	0
0.570725	0	0.570639	0	0.569052	0	0.569939	0	0.569083	0	0.569168	0	0.569106	0	0.569126	0
0.573061	0	0.572974	0	0.571379	0	0.572264	0	0.571408	0	0.571495	0	0.57143	0	0.571453	0
0.575388	0	0.575304	0	0.573704	0	0.574589	0	0.573741	0	0.573818	0	0.573758	0	0.573778	0
0.577721	0	0.577637	0	0.576034	0	0.576914	0	0.576069	0	0.576145	0	0.576083	0	0.576105	0
0.58005	0	0.579968	0	0.578365	0	0.579243	0	0.578398	0	0.57847	0	0.57841	0	0.578434	0
0.582382	0	0.58231	0	0.580696	0	0.581574	0	0.580731	0	0.580801	0	0.580739	0	0.580767	0
0.584713	0	0.584643	0	0.583027	0	0.583912	0	0.583075	0	0.583137	0	0.583074	0	0.583098	0
0.587042	0	0.586983	0	0.585354	0	0.586243	0	0.585406	0	0.58547	0	0.585401	0	0.58543	0
0.589367	0	0.589308	0	0.587684	0	0.58857	0	0.587735	0	0.587801	0	0.587728	0	0.587759	0
0.593796	0	0.593741	0	0.592117	0	0.593001	0	0.592162	0	0.59223	0	0.592168	0	0.592201	0
0.596123	0	0.596064	0	0.59444	0	0.595326	0	0.594485	0	0.594555	0	0.594491	0	0.594524	0
0.598448	0	0.598393	0	0.596767	0	0.597658	0	0.59681	0	0.596882	0	0.596824	0	0.596857	0
0.600779	0	0.60072	0	0.599094	0	0.599983	0	0.599133	0	0.59921	0	0.599151	0	0.599184	0
0.603109	0	0.603045	0	0.601421	0	0.602312	0	0.60146	0	0.601537	0	0.601481	0	0.601519	0
0.605442	0	0.605379	0	0.603748	0	0.604641	0	0.603785	0	0.603868	0	0.60381	0	0.603849	0
0.607769	0	0.60771	0	0.606073	0	0.606968	0	0.606112	0	0.606195	0	0.606139	0	0.606178	0
0.610096	0	0.610043	0	0.608398	0	0.609295	0	0.608437	0	0.608524	0	0.608466	0	0.608505	0
0.612427	0	0.61237	0	0.610725	0	0.611624	0	0.610762	0	0.610851	0	0.610793	0	0.610834	0
0.614761	0	0.614702	0	0.61305	0	0.613949	0	0.613087	0	0.613178	0	0.613124	0	0.613161	0
0.617092	0	0.617029	0	0.615377	0	0.616276	0	0.61541	0	0.615503	0	0.615453	0	0.61549	0
0.619423	0	0.619358	0	0.617702	0	0.618601	0	0.617746	0	0.617828	0	0.617783	0	0.617817	0
0.62175	0	0.621689	0	0.620025	0	0.620928	0	0.620073	0	0.620155	0	0.620105	0	0.620146	0
0.624082	0	0.624018	0	0.622352	0	0.623254	0	0.622404	0	0.622483	0	0.622431	0	0.622476	0
0.626415	0	0.626345	0	0.624682	0	0.625579	0	0.624733	0	0.624808	0	0.624758	0	0.624803	0
0.628742	0	0.628677	0	0.627011	0	0.627903	0	0.627071	0	0.627135	0	0.627085	0	0.62713	0
0.631075	0	0.631006	0	0.629338	0	0.630231	0	0.629398	0	0.629458	0	0.62941	0	0.629457	0
0.633405	0	0.633335	0	0.631665	0	0.63256	0	0.631733	0	0.631785	0	0.631735	0	0.631782	0
0.63574	0	0.635664	0	0.63399	0	0.634887	0	0.63406	0	0.634112	0	0.634062	0	0.634109	0
0.638071	0	0.637991	0	0.636315	0	0.637216	0	0.636392	0	0.636441	0	0.636387	0	0.636436	0
0.640405	0	0.640329	0	0.63864	0	0.639541	0	0.638719	0	0.638766	0	0.638712	0	0.638761	0
0.642736	0	0.642656	0	0.640965	0	0.64187	0	0.641048	0	0.641093	0	0.641039	0	0.641086	0
0.645069	0	0.644989	0	0.643292	0	0.644197	0	0.643375	0	0.64342	0	0.643364	0	0.643413	0
0.647402	0	0.647318	0	0.645617	0	0.646524	0	0.645704	0	0.645747	0	0.645691	0	0.645738	0
0.649736	0	0.649656	0	0.647942	0	0.648847	0	0.648035	0	0.648072	0	0.648016	0	0.648065	0
0.652067	0	0.651983	0	0.650269	0	0.651174	0	0.650363	0	0.650397	0	0.650343	0	0.650392	0
0.654398	0	0.654318	0	0.652594	0	0.653506	0	0.652688	0	0.652722	0	0.65267	0	0.652719	0
0.656729	0	0.656645	0	0.654919	0	0.655833	0	0.655014	0	0.655049	0	0.654997	0	0.655044	0
0.659063	0	0.658979	0	0.657246	0	0.65816	0	0.65734	0	0.657378	0	0.657324	0	0.657371	0
0.661392	0	0.661308	0	0.659571	0	0.660487	0	0.659667	0	0.659706	0	0.659651	0	0.659697	0
0.663723	0	0.663641	0	0.661896	0	0.662816	0	0.661992	0	0.662032	0	0.661978	0	0.662023	0
0.666053	0	0.665971	0	0.664221	0	0.665143	0	0.664319	0	0.66436	0	0.664304	0	0.664349	0
0.668382	0	0.6683	0	0.666546	0	0.66747	0	0.666646	0	0.666685	0	0.666629	0	0.666674	0
0.670713	0	0.670631	0	0.668873	0	0.669795	0	0.668971	0	0.669012	0	0.668953	0	0.669003	0
0.675142	0	0.675068	0	0.671207	0	0.672122	0	0.671298	0	0.671339	0	0.671281	0	0.671328	0
0.677467	0	0.677395	0	0.675638	0	0.676564	0	0.675733	0	0.675781	0	0.675708	0	0.675763	0
0.679802	0	0.679725	0	0.677965	0	0.678889	0	0.678056	0	0.678103	0	0.678033	0	0.67809	0
0.682134	0	0.682052	0	0.680298	0	0.681226	0	0.680402	0	0.680439	0	0.68036	0	0.680423	0
0.684461	0	0.684383	0	0.68263	0	0.683556	0	0.682731	0	0.68277	0	0.682689	0	0.682757	0
0.686786	0	0.686708	0	0.684957	0	0.685887	0	0.685067	0	0.685101	0	0.685016	0	0.685082	0
0.689115	0	0.689037	0	0.687288	0	0.688216	0	0.687394	0	0.687435	0	0.687347	0	0.687415	0
0.691444	0	0.691364	0	0.689615	0	0.690545	0	0.689721	0	0.689762	0	0.689676	0	0.68974	0
0.693775	0	0.693693	0	0.69194	0	0.692872	0	0.692046	0	0.692089	0	0.692004	0	0.692069	0
0.6961	0	0.696018	0	0.694265	0	0.695204	0	0.694373	0	0.694416	0	0.694331	0	0.694394	0
0.698432	0	0.698346	0	0.69659	0	0.697528	0	0.6967	0	0.696741	0	0.69666	0	0.696721	0
0.700761	0	0.700673	0	0.698915	0	0.699858	0	0.699025	0	0.699068	0	0.698989	0	0.699051	0
0.70309	0	0.703008	0	0.70124	0	0.702185	0	0.701354	0	0.701395	0	0.701318	0	0.701376	0
0.705417	0	0.705341	0	0.703567	0	0.704514	0	0.703683	0	0.703722	0	0.703647	0	0.703703	0
0.70775	0	0.707677	0	0.705892	0	0.706843	0	0.706013	0	0.706051	0	0.705974	0	0.70603	0
0.710084	0	0.710006	0	0.708219	0	0.709168	0	0.708344	0	0.708379	0	0.708302	0	0.708357	0
0.712417	0	0.712341	0	0.710544	0	0.711499	0	0.710673	0	0.710703	0	0.710631	0	0.710684	0
0.714748	0	0.71467	0	0.712871	0	0.713826	0	0.712998	0	0.713031	0	0.712958	0	0.713013	0
0.717084	0	0.717002	0	0.715203	0	0.716158	0	0.715325	0	0.715358	0	0.715287	0	0.715342	0
0.719413	0	0.719335	0	0.717527	0	0.718483	0	0.717652	0	0.717683	0	0.717614	0	0.717671	0
0.721748	0	0.721673	0	0.719859	0	0.720808	0	0.719977	0	0.720008	0	0.719941	0	0.720001	0
0.724078	0	0.724002	0	0.722186	0	0.723135	0	0.722304	0	0.722333	0	0.722268	0	0.72233	0
0.726405	0	0.726337	0	0.724515	0	0.725462	0	0.724633	0	0.724658	0	0.724595	0	0.724659	0
0.728736	0	0.728666	0	0.726842	0	0.727787	0	0.726958	0	0.726983	0	0.72692	0	0.726986	0
0.731065	0	0.73101	0	0.729167	0	0.730112	0	0.729285	0	0.729312	0	0.729247	0	0.729313	0
0.733396	0	0.733339	0	0.731492	0	0.732439	0	0.731612	0	0.731641	0	0.731572	0	0.731638	0
0.735727	0	0.73567	0	0.733815	0	0.734764	0	0.73394	0	0.733966	0	0.733897	0	0.733965	0
0.738055	0	0.738002	0	0.736153	0	0.737089	0	0.736265	0	0.736295	0	0.736224	0	0.73629	0
0.740386	0	0.740333	0	0.73848	0	0.739416	0	0.738592	0	0.738622	0	0.738549	0	0.738615	0
0.742715	0	0.742664	0	0.740809	0	0.741741	0	0.740917	0	0.740949	0	0.740872	0	0.74094	0
0.745046	0	0.744998	0	0.743136	0	0.744068	0	0.743244	0	0.743276	0	0.743199	0	0.743272	0
0.74738	0	0.747331	0	0.745467	0	0.746391	0	0.745571	0	0.745608	0	0.745531	0	0.745599	0
0.749711	0	0.749668	0	0.747792	0	0.748718	0	0.747898	0	0.747935	0	0.747858	0	0.747926	0
0.752042	0	0.751998	0	0.750117	0	0.751045	0	0.750225	0	0.750266	0	0.750187	0	0.750251	0
0.754369	0	0.754331	0	0.752444	0	0.753374	0	0.752552	0	0.752595	0	0.752514	0	0.752578	0
0.758802	0	0.758773	0	0.754769	0	0.755702	0	0.754877	0	0.754922	0	0.754847	0	0.754905	0
0.761128	0	0.761096	0	0.759209	0	0.760139	0	0.759315	0	0.759354	0	0.759285	0	0.759338	0
0.763465	0	0.763429	0	0.76153	0	0.762462	0	0.761638	0	0.761676	0	0.76161	0	0.761661	0
0.765794	0	0.76576	0	0.763863	0	0.764789	0	0.763969	0	0.764001	0	0.763937	0	0.763986	0
0.768123	0	0.768089	0	0.76619	0	0.767116	0	0.766296	0	0.766324	0	0.766262	0	0.766311	0
0.770453	0	0.770419	0	0.768521	0	0.769443	0	0.768623	0	0.768647	0	0.768589	0	0.768638	0
0.772784	0	0.772752	0	0.770848	0	0.771768	0	0.77095	0	0.770976	0	0.770916	0	0.770963	0
0.775113	0	0.775089	0	0.773178	0	0.774093	0	0.773279	0	0.773301	0	0.773243	0	0.773294	0
0.777444	0	0.777423	0	0.775511	0	0.776424	0	0.775606	0	0.775622	0	0.77557	0	0.775628	0
0.779773	0	0.779752	0	0.77784	0	0.778756	0	0.777936	0	0.777951	0	0.777902	0	0.777959	0
0.782103	0	0.782083	0	0.780173	0	0.781085	0	0.780267	0	0.780283	0	0.780233	0	0.78029	0
0.78443	0	0.78441	0	0.782501	0	0.78341	0	0.782596	0	0.782616	0	0.78256	0	0.782615	0
0.786761	0	0.786737	0	0.78483	0	0.785737	0	0.784925	0	0.784951	0	0.784887	0	0.784947	0
0.789096	0	0.789064	0	0.787155	0	0.788062	0	0.787248	0	0.787281	0	0.787218	0	0.787271	0
0.791428	0	0.791391	0	0.789488	0	0.790389	0	0.789575	0	0.78961	0	0.789547	0	0.789597	0
0.793757	0	0.793716	0	0.791817	0	0.792718	0	0.791902	0	0.791939	0	0.791876	0	0.791922	0
0.796082	0	0.796044	0	0.794146	0	0.795047	0	0.794229	0	0.794262	0	0.794204	0	0.794251	0
0.798411	0	0.798371	0	0.796474	0	0.797375	0	0.796556	0	0.796589	0	0.796531	0	0.796584	0
0.800742	0	0.800704	0	0.798801	0	0.799704	0	0.798886	0	0.798916	0	0.798866	0	0.798911	0
0.803069	0	0.803035	0	0.801128	0	0.802031	0	0.801215	0	0.801256	0	0.801195	0	0.801238	0
0.805396	0	0.805366	0	0.803455	0	0.804356	0	0.803548	0	0.803583	0	0.803525	0	0.803565	0
0.807728	0	0.807693	0	0.80578	0	0.806683	0	0.805875	0	0.805908	0	0.805854	0	0.805895	0
0.810057	0	0.810016	0	0.808107	0	0.809008	0	0.808202	0	0.808233	0	0.808187	0	0.808222	0
0.812386	0	0.812352	0	0.810432	0	0.811335	0	0.810527	0	0.810558	0	0.810514	0	0.810551	0
0.814717	0	0.814681	0	0.812757	0	0.813662	0	0.812854	0	0.812885	0	0.812843	0	0.812878	0
0.817046	0	0.81701	0	0.815084	0	0.815989	0	0.815177	0	0.81521	0	0.81517	0	0.815207	0
0.819384	0	0.819341	0	0.817407	0	0.818316	0	0.817506	0	0.817537	0	0.817497	0	0.817544	0
0.821715	0	0.821677	0	0.819734	0	0.820641	0	0.819833	0	0.819864	0	0.819825	0	0.819874	0
0.82404	0	0.824008	0	0.822059	0	0.822968	0	0.82216	0	0.822189	0	0.822151	0	0.822201	0
0.826371	0	0.826344	0	0.824384	0	0.825293	0	0.824488	0	0.824516	0	0.824481	0	0.824526	0
0.828703	0	0.828675	0	0.826711	0	0.82762	0	0.826815	0	0.826845	0	0.826806	0	0.826857	0
0.831034	0	0.83101	0	0.829038	0	0.829945	0	0.829142	0	0.829172	0	0.829135	0	0.829186	0
0.833367	0	0.833342	0	0.831363	0	0.832272	0	0.831475	0	0.831497	0	0.831462	0	0.831513	0
0.835698	0	0.835675	0	0.83369	0	0.834598	0	0.8338	0	0.833824	0	0.833791	0	0.833842	0
0.838036	0	0.838004	0	0.836017	0	0.836922	0	0.836131	0	0.836149	0	0.836118	0	0.836169	0
0.842469	0	0.842435	0	0.838342	0	0.839252	0	0.838458	0	0.838476	0	0.838445	0	0.838494	0
0.844796	0	0.84476	0	0.842778	0	0.843683	0	0.842886	0	0.842912	0	0.842877	0	0.842936	0
0.847132	0	0.847091	0	0.845103	0	0.846004	0	0.845209	0	0.845245	0	0.845199	0	0.845263	0
0.849461	0	0.849421	0	0.847432	0	0.848335	0	0.84754	0	0.847574	0	0.847531	0	0.84759	0
0.85179	0	0.85175	0	0.849757	0	0.850662	0	0.849867	0	0.849903	0	0.849858	0	0.849924	0
0.854117	0	0.854081	0	0.852082	0	0.852989	0	0.852192	0	0.852231	0	0.852191	0	0.852253	0
0.856448	0	0.856408	0	0.854409	0	0.855314	0	0.854519	0	0.85456	0	0.854518	0	0.854586	0
0.858778	0	0.858737	0	0.856734	0	0.857641	0	0.856844	0	0.856889	0	0.856847	0	0.856911	0
0.861113	0	0.861067	0	0.859059	0	0.859966	0	0.859171	0	0.859218	0	0.859172	0	0.85924	0
0.863444	0	0.863398	0	0.861388	0	0.862291	0	0.861496	0	0.861545	0	0.8615	0	0.861568	0
0.865776	0	0.865725	0	0.863717	0	0.864618	0	0.863823	0	0.863872	0	0.863827	0	0.863897	0
0.868103	0	0.868056	0	0.866044	0	0.866943	0	0.866156	0	0.866197	0	0.866152	0	0.866224	0
0.87044	0	0.870391	0	0.868374	0	0.869266	0	0.868484	0	0.868524	0	0.868481	0	0.868555	0
0.872769	0	0.872723	0	0.870701	0	0.871597	0	0.870813	0	0.870849	0	0.870808	0	0.870884	0
0.875103	0	0.875052	0	0.873032	0	0.873927	0	0.87314	0	0.873179	0	0.873145	0	0.873215	0
0.877434	0	0.877381	0	0.875365	0	0.876258	0	0.875473	0	0.87551	0	0.875477	0	0.875547	0
0.879769	0	0.879712	0	0.877696	0	0.878587	0	0.877802	0	0.877837	0	0.877808	0	0.877878	0
0.882094	0	0.882037	0	0.880024	0	0.88091	0	0.880136	0	0.880166	0	0.880137	0	0.880213	0
0.884428	0	0.884369	0	0.882353	0	0.883241	0	0.882467	0	0.882495	0	0.882474	0	0.882545	0
0.886761	0	0.886696	0	0.884678	0	0.885568	0	0.884794	0	0.884822	0	0.884804	0	0.884872	0
0.889096	0	0.889021	0	0.887005	0	0.887898	0	0.887121	0	0.887149	0	0.887133	0	0.887197	0
0.891426	0	0.89135	0	0.889332	0	0.890229	0	0.889448	0	0.889474	0	0.889462	0	0.889528	0
0.893755	0	0.893683	0	0.891657	0	0.892556	0	0.891775	0	0.891801	0	0.891791	0	0.891857	0
0.896082	0	0.896012	0	0.893984	0	0.894885	0	0.894104	0	0.894129	0	0.89412	0	0.894184	0
0.898413	0	0.898348	0	0.896311	0	0.897214	0	0.89644	0	0.896458	0	0.896448	0	0.896509	0
0.90074	0	0.900681	0	0.89864	0	0.899541	0	0.898769	0	0.898785	0	0.898774	0	0.898836	0
0.903065	0	0.903017	0	0.900965	0	0.901868	0	0.901096	0	0.901114	0	0.901102	0	0.901163	0
0.905396	0	0.905344	0	0.903294	0	0.904195	0	0.903423	0	0.903441	0	0.903429	0	0.903493	0
0.907726	0	0.907675	0	0.905619	0	0.906522	0	0.905752	0	0.905768	0	0.905758	0	0.905819	0
0.910061	0	0.910004	0	0.907944	0	0.908852	0	0.908079	0	0.908095	0	0.908083	0	0.908147	0
0.91239	0	0.912337	0	0.910269	0	0.911179	0	0.910406	0	0.91042	0	0.910408	0	0.910476	0
0.914721	0	0.914671	0	0.912594	0	0.913508	0	0.912733	0	0.912747	0	0.912733	0	0.912803	0
0.917051	0	0.917004	0	0.914919	0	0.915835	0	0.915061	0	0.915072	0	0.915056	0	0.915132	0
0.91939	0	0.919337	0	0.917246	0	0.918162	0	0.917388	0	0.9174	0	0.917383	0	0.917459	0
0.921719	0	0.921673	0	0.919573	0	0.920489	0	0.919715	0	0.919729	0	0.919712	0	0.919786	0
0.926149	0	0.92611	0	0.921901	0	0.924925	0	0.92204	0	0.922058	0	0.922039	0	0.922109	0
0.928474	0	0.928437	0	0.926332	0	0.927256	0	0.926477	0	0.926485	0	0.926487	0	0.926545	0
0.930807	0	0.930769	0	0.928653	0	0.929583	0	0.928798	0	0.928808	0	0.928812	0	0.928868	0
0.93314	0	0.9331	0	0.93098	0	0.931912	0	0.931129	0	0.931137	0	0.931141	0	0.931197	0
0.935469	0	0.935427	0	0.933307	0	0.934239	0	0.933454	0	0.93346	0	0.933468	0	0.933524	0
0.937801	0	0.937756	0	0.935632	0	0.936572	0	0.935777	0	0.935787	0	0.935795	0	0.935851	0
0.94013	0	0.940087	0	0.937957	0	0.938898	0	0.938102	0	0.938114	0	0.938123	0	0.938176	0
0.942459	0	0.942415	0	0.940284	0	0.941227	0	0.940427	0	0.940441	0	0.940447	0	0.940501	0
0.944788	0	0.944746	0	0.942611	0	0.943554	0	0.942754	0	0.942768	0	0.942773	0	0.942828	0
0.947117	0	0.947073	0	0.944936	0	0.945881	0	0.945082	0	0.945095	0	0.945098	0	0.945155	0
0.949447	0	0.949404	0	0.947261	0	0.948208	0	0.947409	0	0.947422	0	0.947422	0	0.947482	0
0.951782	0	0.951731	0	0.949586	0	0.950535	0	0.949736	0	0.949747	0	0.949748	0	0.949809	0
0.954109	0	0.954062	0	0.951909	0	0.95286	0	0.952061	0	0.952074	0	0.952075	0	0.952136	0
0.956442	0	0.95639	0	0.954236	0	0.955185	0	0.954386	0	0.954404	0	0.9544	0	0.954465	0
0.958774	0	0.958719	0	0.956567	0	0.957514	0	0.956713	0	0.956733	0	0.956725	0	0.95679	0
0.961109	0	0.96105	0	0.958897	0	0.959841	0	0.95904	0	0.95906	0	0.95905	0	0.95912	0
0.963438	0	0.963381	0	0.961228	0	0.962168	0	0.961367	0	0.961385	0	0.961375	0	0.961447	0
0.965772	0	0.965719	0	0.963557	0	0.964495	0	0.963694	0	0.963712	0	0.963706	0	0.963778	0
0.968101	0	0.96805	0	0.96589	0	0.966825	0	0.966025	0	0.966041	0	0.966035	0	0.966107	0
0.970434	0	0.970381	0	0.968215	0	0.969152	0	0.968348	0	0.968368	0	0.968364	0	0.968434	0
0.972765	0	0.97271	0	0.970549	0	0.971479	0	0.970675	0	0.970695	0	0.970693	0	0.970766	0
0.975098	0	0.975042	0	0.972882	0	0.97381	0	0.973004	0	0.973022	0	0.973027	0	0.973097	0
0.977428	0	0.977369	0	0.975219	0	0.976141	0	0.975334	0	0.975349	0	0.975358	0	0.975428	0
0.979755	0	0.979696	0	0.977547	0	0.978464	0	0.977663	0	0.977681	0	0.977687	0	0.977755	0
0.982086	0	0.982027	0	0.979882	0	0.980793	0	0.979996	0	0.980008	0	0.980018	0	0.980086	0
0.984417	0	0.98436	0	0.982209	0	0.983121	0	0.982325	0	0.982337	0	0.982352	0	0.982413	0
0.986751	0	0.986685	0	0.98454	0	0.985448	0	0.984654	0	0.984664	0	0.984681	0	0.984743	0
0.989078	0	0.989017	0	0.986867	0	0.987775	0	0.986984	0	0.986998	0	0.987008	0	0.98707	0
0.991403	0	0.991344	0	0.989192	0	0.990102	0	0.989315	0	0.989324	0	0.989337	0	0.989397	0
0.99373	0	0.993675	0	0.991519	0	0.992427	0	0.991644	0	0.991654	0	0.991664	0	0.991722	0
0.996061	0	0.996012	0	0.993847	0	0.994754	0	0.993973	0	0.993981	0	0.993991	0	0.994049	0
0.998386	0	0.998344	0	0.996182	0	0.997079	0	0.9963	0	0.996312	0	0.99632	0	0.996378	0
1.00072	0	1.00067	0	0.998511	0	0.999406	0	0.998629	0	0.998639	0	0.998648	0	0.998709	0
1.00305	0	1.003	0	1.00084	0	1.00173	0	1.00095	0	1.00097	0	1.00098	0	1.00104	0
1.00538	0	1.00533	0	1.00317	0	1.00406	0	1.00328	0	1.0033	0	1.00331	0	1.00337	0
1.00981	0	1.00976	0	1.0055	0	1.00849	0	1.0056	0	1.00563	0	1.00563	0	1.00569	0
1.01214	0	1.01209	0	1.00993	0	1.01081	0	1.01004	0	1.01006	0	1.01007	0	1.01013	0
1.01448	0	1.01442	0	1.01225	0	1.01314	0	1.01237	0	1.01239	0	1.01239	0	1.01246	0
1.01681	0	1.01676	0	1.01458	0	1.01547	0	1.0147	0	1.01472	0	1.01472	0	1.01479	0
1.01913	0	1.01908	0	1.0169	0	1.01779	0	1.01703	0	1.01704	0	1.01704	0	1.01712	0
1.02146	0	1.02141	0	1.01924	0	1.02012	0	1.01935	0	1.01937	0	1.01937	0	1.01944	0
1.0238	0	1.02374	0	1.02156	0	1.02244	0	1.02168	0	1.02169	0	1.0217	0	1.02177	0
1.02612	0	1.02608	0	1.02389	0	1.02477	0	1.024	0	1.02402	0	1.02402	0	1.0241	0
1.02846	0	1.02841	0	1.02622	0	1.02709	0	1.02633	0	1.02634	0	1.02635	0	1.02642	0
1.03079	0	1.03074	0	1.02854	0	1.02942	0	1.02866	0	1.02867	0	1.02868	0	1.02875	0
1.03312	0	1.03307	0	1.03087	0	1.03174	0	1.03099	0	1.031	0	1.031	0	1.03108	0
1.03545	0	1.03539	0	1.0332	0	1.03407	0	1.03332	0	1.03332	0	1.03333	0	1.0334	0
1.03779	0	1.03772	0	1.03552	0	1.0364	0	1.03564	0	1.03565	0	1.03565	0	1.03573	0
1.04012	0	1.04005	0	1.03785	0	1.03872	0	1.03797	0	1.03798	0	1.03798	0	1.03806	0
1.04245	0	1.04238	0	1.04018	0	1.04105	0	1.0403	0	1.04031	0	1.0403	0	1.04039	0
1.04478	0	1.04471	0	1.04251	0	1.04337	0	1.04262	0	1.04264	0	1.04263	0	1.04271	0
1.04712	0	1.04704	0	1.04484	0	1.0457	0	1.04495	0	1.04497	0	1.04495	0	1.04504	0
1.04945	0	1.04937	0	1.04717	0	1.04803	0	1.04727	0	1.04729	0	1.04728	0	1.04737	0
1.05178	0	1.0517	0	1.0495	0	1.05035	0	1.0496	0	1.04962	0	1.04961	0	1.0497	0
1.05411	0	1.05403	0	1.05183	0	1.05268	0	1.05193	0	1.05195	0	1.05193	0	1.05202	0
1.05645	0	1.05637	0	1.05416	0	1.05501	0	1.05426	0	1.05428	0	1.05426	0	1.05435	0
1.05878	0	1.0587	0	1.05649	0	1.05734	0	1.05658	0	1.0566	0	1.05659	0	1.05668	0
1.06111	0	1.06103	0	1.05882	0	1.05966	0	1.05891	0	1.05893	0	1.05892	0	1.05902	0
1.06344	0	1.06337	0	1.06114	0	1.06199	0	1.06124	0	1.06127	0	1.06124	0	1.06134	0
1.06578	0	1.0657	0	1.06347	0	1.06432	0	1.06357	0	1.06359	0	1.06357	0	1.06367	0
1.06811	0	1.06803	0	1.06579	0	1.06664	0	1.06589	0	1.06592	0	1.0659	0	1.066	0
1.07044	0	1.07036	0	1.06812	0	1.06897	0	1.06821	0	1.06825	0	1.06823	0	1.06833	0
1.07277	0	1.0727	0	1.07045	0	1.0713	0	1.07055	0	1.07058	0	1.07056	0	1.07066	0
1.0751	0	1.07503	0	1.07278	0	1.07363	0	1.07288	0	1.07291	0	1.07289	0	1.07299	0
1.07743	0	1.07736	0	1.07511	0	1.07596	0	1.0752	0	1.07525	0	1.07521	0	1.07532	0
1.07976	0	1.07969	0	1.07744	0	1.07829	0	1.07754	0	1.07757	0	1.07755	0	1.07765	0
1.0821	0	1.08203	0	1.07977	0	1.08061	0	1.07986	0	1.0799	0	1.07988	0	1.07997	0
1.08443	0	1.08435	0	1.08209	0	1.08294	0	1.08219	0	1.08223	0	1.08221	0	1.0823	0
1.08675	0	1.08668	0	1.08442	0	1.08527	0	1.08452	0	1.08456	0	1.08454	0	1.08463	0
1.08908	0	1.08901	0	1.08674	0	1.0876	0	1.08684	0	1.08689	0	1.08687	0	1.08696	0
1.09351	0	1.09344	0	1.08907	0	1.09204	0	1.08918	0	1.08921	0	1.0892	0	1.08928	0
1.09584	0	1.09577	0	1.09351	0	1.09436	0	1.09362	0	1.09365	0	1.09363	0	1.09372	0
1.09816	0	1.0981	0	1.09583	0	1.09669	0	1.09594	0	1.09597	0	1.09595	0	1.09604	0
1.10048	0	1.10042	0	1.09816	0	1.09902	0	1.09828	0	1.09832	0	1.09828	0	1.09838	0
1.10282	0	1.10275	0	1.10049	0	1.10134	0	1.10061	0	1.10065	0	1.1006	0	1.10071	0
1.10515	0	1.10508	0	1.10281	0	1.10367	0	1.10293	0	1.10297	0	1.10292	0	1.10304	0
1.10748	0	1.1074	0	1.10514	0	1.106	0	1.10526	0	1.1053	0	1.10525	0	1.10536	0
1.10981	0	1.10973	0	1.10746	0	1.10832	0	1.10759	0	1.10763	0	1.10757	0	1.10769	0
1.11214	0	1.11207	0	1.10979	0	1.11065	0	1.10991	0	1.10996	0	1.1099	0	1.11002	0
1.11447	0	1.1144	0	1.11211	0	1.11297	0	1.11224	0	1.11229	0	1.11223	0	1.11234	0
1.1168	0	1.11673	0	1.11443	0	1.1153	0	1.11456	0	1.11461	0	1.11456	0	1.11467	0
1.11913	0	1.11905	0	1.11676	0	1.11762	0	1.11689	0	1.11694	0	1.11689	0	1.11699	0
1.12146	0	1.12138	0	1.11909	0	1.11995	0	1.11922	0	1.11926	0	1.11921	0	1.11932	0
1.1238	0	1.12371	0	1.12141	0	1.12227	0	1.12154	0	1.12159	0	1.12154	0	1.12165	0
1.12613	0	1.12604	0	1.12374	0	1.12461	0	1.12387	0	1.12392	0	1.12387	0	1.12398	0
1.12846	0	1.12838	0	1.12607	0	1.12694	0	1.1262	0	1.12625	0	1.1262	0	1.12631	0
1.13079	0	1.13071	0	1.12839	0	1.12926	0	1.12853	0	1.12857	0	1.12852	0	1.12863	0
1.13313	0	1.13304	0	1.13072	0	1.13159	0	1.13086	0	1.1309	0	1.13085	0	1.13096	0
1.13546	0	1.13537	0	1.13305	0	1.13392	0	1.13318	0	1.13322	0	1.13318	0	1.13329	0
1.13779	0	1.1377	0	1.13538	0	1.13625	0	1.13551	0	1.13555	0	1.1355	0	1.13562	0
1.14013	0	1.14003	0	1.13771	0	1.13857	0	1.13784	0	1.13787	0	1.13783	0	1.13795	0
1.14246	0	1.14236	0	1.14003	0	1.1409	0	1.14017	0	1.1402	0	1.14016	0	1.14028	0
1.14479	0	1.14469	0	1.14236	0	1.14322	0	1.1425	0	1.14253	0	1.14249	0	1.14261	0
1.14712	0	1.14701	0	1.14468	0	1.14556	0	1.14483	0	1.14485	0	1.14482	0	1.14493	0
1.14945	0	1.14934	0	1.14701	0	1.14788	0	1.14716	0	1.14718	0	1.14714	0	1.14726	0
1.15178	0	1.15167	0	1.14934	0	1.15021	0	1.14949	0	1.1495	0	1.14947	0	1.14959	0
1.15412	0	1.154	0	1.15167	0	1.15254	0	1.15182	0	1.15183	0	1.1518	0	1.15191	0
1.15645	0	1.15634	0	1.154	0	1.15487	0	1.15414	0	1.15416	0	1.15413	0	1.15424	0
1.15878	0	1.15868	0	1.15633	0	1.15721	0	1.15648	0	1.15649	0	1.15645	0	1.15657	0
1.16111	0	1.161	0	1.15865	0	1.15954	0	1.1588	0	1.15881	0	1.15878	0	1.15891	0
1.16345	0	1.16333	0	1.16098	0	1.16186	0	1.16113	0	1.16114	0	1.16111	0	1.16123	0
1.16578	0	1.16566	0	1.1633	0	1.16419	0	1.16346	0	1.16347	0	1.16344	0	1.16356	0
1.16811	0	1.168	0	1.16564	0	1.16652	0	1.16578	0	1.1658	0	1.16576	0	1.16589	0
1.17044	0	1.17033	0	1.16797	0	1.16885	0	1.16812	0	1.16812	0	1.16809	0	1.16823	0
1.17487	0	1.17265	0	1.1703	0	1.17118	0	1.17045	0	1.17045	0	1.17042	0	1.17056	0
1.17719	0	1.17708	0	1.17263	0	1.17562	0	1.17488	0	1.17488	0	1.17485	0	1.17499	0
1.17953	0	1.17941	0	1.17706	0	1.17795	0	1.1772	0	1.17721	0	1.17718	0	1.17732	0
1.18186	0	1.18174	0	1.17939	0	1.18028	0	1.17954	0	1.17954	0	1.17951	0	1.17966	0
1.18419	0	1.18406	0	1.18171	0	1.18261	0	1.18187	0	1.18187	0	1.18184	0	1.18198	0
1.18652	0	1.18639	0	1.18404	0	1.18494	0	1.1842	0	1.18419	0	1.18417	0	1.18431	0
1.18885	0	1.18873	0	1.18637	0	1.18727	0	1.18653	0	1.18652	0	1.1865	0	1.18663	0
1.19118	0	1.19106	0	1.18869	0	1.1896	0	1.18886	0	1.18884	0	1.18884	0	1.18896	0
1.19351	0	1.19339	0	1.19102	0	1.19193	0	1.19119	0	1.19117	0	1.19117	0	1.1913	0
1.19584	0	1.19572	0	1.19335	0	1.19426	0	1.19352	0	1.1935	0	1.1935	0	1.19362	0
1.19816	0	1.19804	0	1.19568	0	1.19659	0	1.19585	0	1.19582	0	1.19583	0	1.19596	0
1.2005	0	1.20038	0	1.198	0	1.19891	0	1.19818	0	1.19815	0	1.19815	0	1.19828	0
1.20283	0	1.20271	0	1.20033	0	1.20124	0	1.20051	0	1.20048	0	1.20048	0	1.20062	0
1.20516	0	1.20504	0	1.20266	0	1.20356	0	1.20284	0	1.20281	0	1.20281	0	1.20295	0
1.20749	0	1.20738	0	1.20498	0	1.20589	0	1.20516	0	1.20514	0	1.20514	0	1.20528	0
1.20982	0	1.20971	0	1.20731	0	1.20823	0	1.20749	0	1.20746	0	1.20746	0	1.20761	0
1.21215	0	1.21204	0	1.20963	0	1.21055	0	1.20982	0	1.20979	0	1.20979	0	1.20993	0
1.21448	0	1.21438	0	1.21195	0	1.21288	0	1.21214	0	1.21211	0	1.21211	0	1.21226	0
1.21681	0	1.21671	0	1.21428	0	1.21521	0	1.21447	0	1.21444	0	1.21444	0	1.21458	0
1.21914	0	1.21905	0	1.21661	0	1.21754	0	1.2168	0	1.21676	0	1.21676	0	1.21691	0
1.22148	0	1.22138	0	1.21893	0	1.21986	0	1.21913	0	1.21909	0	1.21909	0	1.21924	0
1.22381	0	1.22371	0	1.22126	0	1.22219	0	1.22146	0	1.22142	0	1.22141	0	1.22157	0
1.22614	0	1.22604	0	1.22359	0	1.22452	0	1.22379	0	1.22375	0	1.22374	0	1.22389	0
1.22847	0	1.22838	0	1.22592	0	1.22684	0	1.22612	0	1.22607	0	1.22606	0	1.22622	0
1.23081	0	1.23071	0	1.22824	0	1.22917	0	1.22844	0	1.2284	0	1.22839	0	1.22855	0
1.23314	0	1.23305	0	1.23058	0	1.23149	0	1.23077	0	1.23072	0	1.23071	0	1.23088	0
1.23547	0	1.23538	0	1.2329	0	1.23382	0	1.2331	0	1.23305	0	1.23304	0	1.23321	0
1.23781	0	1.23772	0	1.23523	0	1.23615	0	1.23542	0	1.23537	0	1.23537	0	1.23554	0
1.24014	0	1.24005	0	1.23755	0	1.23847	0	1.23775	0	1.2377	0	1.23769	0	1.23786	0
1.24247	0	1.24238	0	1.23988	0	1.2408	0	1.24008	0	1.24003	0	1.24002	0	1.24019	0
1.2448	0	1.24471	0	1.2422	0	1.24312	0	1.2424	0	1.24235	0	1.24235	0	1.24252	0
1.24714	0	1.24705	0	1.24453	0	1.24545	0	1.24473	0	1.24468	0	1.24467	0	1.24484	0
1.24947	0	1.24938	0	1.24687	0	1.24777	0	1.24705	0	1.24701	0	1.247	0	1.24717	0
1.25181	0	1.25172	0	1.2492	0	1.2501	0	1.24938	0	1.24934	0	1.24932	0	1.2495	0
1.25414	0	1.25405	0	1.25153	0	1.25243	0	1.25171	0	1.25167	0	1.25165	0	1.25183	0
1.25857	0	1.25849	0	1.25386	0	1.25476	0	1.25403	0	1.254	0	1.25398	0	1.25416	0
1.2609	0	1.26082	0	1.25829	0	1.25919	0	1.25847	0	1.25844	0	1.25841	0	1.25859	0
1.26324	0	1.26315	0	1.26061	0	1.26151	0	1.2608	0	1.26076	0	1.26074	0	1.26091	0
1.26557	0	1.26548	0	1.26294	0	1.26384	0	1.26314	0	1.2631	0	1.26306	0	1.26324	0
1.2679	0	1.26781	0	1.26527	0	1.26617	0	1.26546	0	1.26542	0	1.26539	0	1.26558	0
1.27023	0	1.27014	0	1.2676	0	1.2685	0	1.26779	0	1.26775	0	1.26772	0	1.26791	0
1.27256	0	1.27248	0	1.26993	0	1.27083	0	1.27012	0	1.27008	0	1.27006	0	1.27024	0
1.27488	0	1.27481	0	1.27226	0	1.27316	0	1.27246	0	1.27241	0	1.27239	0	1.27257	0
1.27722	0	1.27714	0	1.2746	0	1.27549	0	1.27479	0	1.27474	0	1.27472	0	1.27491	0
1.27954	0	1.27946	0	1.27692	0	1.27782	0	1.27712	0	1.27707	0	1.27704	0	1.27723	0
1.28187	0	1.28179	0	1.27926	0	1.28015	0	1.27945	0	1.2794	0	1.27937	0	1.27956	0
1.2842	0	1.28412	0	1.28158	0	1.28247	0	1.28178	0	1.28172	0	1.2817	0	1.28189	0
1.28653	0	1.28645	0	1.28391	0	1.2848	0	1.28411	0	1.28405	0	1.28402	0	1.28422	0
1.28886	0	1.28878	0	1.28624	0	1.28712	0	1.28644	0	1.28638	0	1.28636	0	1.28655	0
1.29119	0	1.29111	0	1.28857	0	1.28945	0	1.28877	0	1.2887	0	1.28869	0	1.28888	0
1.29352	0	1.29344	0	1.2909	0	1.29178	0	1.2911	0	1.29103	0	1.29101	0	1.29121	0
1.29584	0	1.29576	0	1.29323	0	1.2941	0	1.29343	0	1.29336	0	1.29334	0	1.29353	0
1.29817	0	1.29809	0	1.29555	0	1.29643	0	1.29575	0	1.29569	0	1.29567	0	1.29586	0
1.3005	0	1.30042	0	1.29788	0	1.29876	0	1.29808	0	1.29801	0	1.298	0	1.29819	0
1.30283	0	1.30275	0	1.30021	0	1.30109	0	1.3004	0	1.30035	0	1.30032	0	1.30052	0
1.30516	0	1.30508	0	1.30254	0	1.30341	0	1.30273	0	1.30268	0	1.30265	0	1.30284	0
1.30749	0	1.30741	0	1.30487	0	1.30574	0	1.30505	0	1.30501	0	1.30497	0	1.30517	0
1.30983	0	1.30974	0	1.30719	0	1.30806	0	1.30738	0	1.30733	0	1.3073	0	1.30749	0
1.31215	0	1.31208	0	1.30952	0	1.31039	0	1.3097	0	1.30966	0	1.30963	0	1.30982	0
1.31449	0	1.31441	0	1.31185	0	1.31272	0	1.31203	0	1.31199	0	1.31195	0	1.31214	0
1.31682	0	1.31674	0	1.31418	0	1.31504	0	1.31436	0	1.31432	0	1.31428	0	1.31447	0
1.31915	0	1.31907	0	1.31651	0	1.31737	0	1.31669	0	1.31665	0	1.31661	0	1.31679	0
1.32148	0	1.3214	0	1.31883	0	1.3197	0	1.31902	0	1.31897	0	1.31893	0	1.31912	0
1.32382	0	1.32373	0	1.32116	0	1.32202	0	1.32134	0	1.3213	0	1.32126	0	1.32145	0
1.32615	0	1.32606	0	1.32348	0	1.32435	0	1.32367	0	1.32363	0	1.32358	0	1.32378	0
1.32848	0	1.32839	0	1.32581	0	1.32668	0	1.326	0	1.32596	0	1.32591	0	1.3261	0
1.33082	0	1.33073	0	1.32813	0	1.329	0	1.32832	0	1.32828	0	1.32824	0	1.32843	0
1.33315	0	1.33306	0	1.33046	0	1.33133	0	1.33065	0	1.33061	0	1.33057	0	1.33075	0
1.33548	0	1.33539	0	1.33278	0	1.33365	0	1.33298	0	1.33294	0	1.3329	0	1.33308	0
1.33782	0	1.33772	0	1.33511	0	1.33598	0	1.3353	0	1.33527	0	1.33522	0	1.33541	0
1.34225	0	1.34216	0	1.33743	0	1.3383	0	1.33763	0	1.3376	0	1.33755	0	1.33773	0
1.34458	0	1.34448	0	1.34188	0	1.34274	0	1.34207	0	1.34203	0	1.34198	0	1.34217	0
1.34692	0	1.34682	0	1.34421	0	1.34506	0	1.3444	0	1.34436	0	1.3443	0	1.34449	0
1.34925	0	1.34916	0	1.34655	0	1.34739	0	1.34673	0	1.34668	0	1.34663	0	1.34683	0
1.35158	0	1.35149	0	1.34888	0	1.34972	0	1.34906	0	1.34901	0	1.34896	0	1.34916	0
1.35391	0	1.35382	0	1.3512	0	1.35205	0	1.35139	0	1.35134	0	1.35128	0	1.35148	0
1.35624	0	1.35614	0	1.35353	0	1.35438	0	1.35371	0	1.35367	0	1.35361	0	1.35381	0
1.35857	0	1.35848	0	1.35586	0	1.3567	0	1.35604	0	1.356	0	1.35594	0	1.35614	0
1.36089	0	1.3608	0	1.35819	0	1.35903	0	1.35836	0	1.35832	0	1.35826	0	1.35847	0
1.36323	0	1.36313	0	1.36051	0	1.36135	0	1.36069	0	1.36065	0	1.36059	0	1.36079	0
1.36556	0	1.36546	0	1.36284	0	1.36369	0	1.36302	0	1.36298	0	1.36292	0	1.36312	0
1.36789	0	1.36779	0	1.36517	0	1.36601	0	1.36535	0	1.36531	0	1.36525	0	1.36545	0
1.37022	0	1.37013	0	1.3675	0	1.36834	0	1.36768	0	1.36764	0	1.36758	0	1.36778	0
1.37254	0	1.37245	0	1.36983	0	1.37067	0	1.37002	0	1.36997	0	1.36991	0	1.37011	0
1.37487	0	1.37478	0	1.37216	0	1.373	0	1.37235	0	1.3723	0	1.37224	0	1.37244	0
1.3772	0	1.37711	0	1.37449	0	1.37533	0	1.37468	0	1.37463	0	1.37457	0	1.37476	0
1.37953	0	1.37944	0	1.37682	0	1.37766	0	1.377	0	1.37696	0	1.3769	0	1.37709	0
1.38186	0	1.38177	0	1.37914	0	1.37998	0	1.37933	0	1.37929	0	1.37923	0	1.37942	0
1.38419	0	1.38409	0	1.38147	0	1.38231	0	1.38166	0	1.38162	0	1.38156	0	1.38175	0
1.38652	0	1.38642	0	1.38379	0	1.38464	0	1.38399	0	1.38395	0	1.38389	0	1.38408	0
1.38885	0	1.38875	0	1.38612	0	1.38696	0	1.38632	0	1.38627	0	1.38622	0	1.38641	0
1.39117	0	1.39108	0	1.38845	0	1.38929	0	1.38864	0	1.3886	0	1.38854	0	1.38873	0
1.3935	0	1.39341	0	1.39077	0	1.39162	0	1.39097	0	1.39093	0	1.39087	0	1.39106	0
1.39583	0	1.39574	0	1.3931	0	1.39395	0	1.3933	0	1.39325	0	1.3932	0	1.39339	0
1.39817	0	1.39807	0	1.39542	0	1.39627	0	1.39563	0	1.39558	0	1.39553	0	1.39572	0
1.4005	0	1.4004	0	1.39775	0	1.3986	0	1.39795	0	1.39791	0	1.39786	0	1.39804	0
1.40283	0	1.40273	0	1.40008	0	1.40093	0	1.40028	0	1.40023	0	1.40019	0	1.40037	0
1.40516	0	1.40507	0	1.40241	0	1.40325	0	1.4026	0	1.40256	0	1.40252	0	1.4027	0
1.40749	0	1.4074	0	1.40473	0	1.40558	0	1.40493	0	1.40488	0	1.40484	0	1.40502	0
1.40983	0	1.40974	0	1.40706	0	1.40791	0	1.40726	0	1.40721	0	1.40717	0	1.40735	0
1.41216	0	1.41207	0	1.40938	0	1.41023	0	1.40958	0	1.40954	0	1.4095	0	1.40967	0
1.41449	0	1.4144	0	1.41171	0	1.41256	0	1.41191	0	1.41186	0	1.41182	0	1.412	0
1.41682	0	1.41673	0	1.41403	0	1.41489	0	1.41424	0	1.41419	0	1.41415	0	1.41432	0
1.41916	0	1.41907	0	1.41636	0	1.41722	0	1.41656	0	1.41651	0	1.41647	0	1.41666	0
1.42149	0	1.4214	0	1.41869	0	1.41954	0	1.41889	0	1.41884	0	1.4188	0	1.41898	0
1.42593	0	1.42584	0	1.42102	0	1.42187	0	1.42122	0	1.42116	0	1.42112	0	1.42131	0
1.42825	0	1.42816	0	1.42544	0	1.4263	0	1.42565	0	1.4256	0	1.42555	0	1.42575	0
1.43059	0	1.4305	0	1.42777	0	1.42864	0	1.42797	0	1.42792	0	1.42788	0	1.42807	0
1.43292	0	1.43283	0	1.43009	0	1.43096	0	1.4303	0	1.43025	0	1.43021	0	1.4304	0
1.43525	0	1.43516	0	1.43242	0	1.43329	0	1.43263	0	1.43258	0	1.43254	0	1.43273	0
1.43758	0	1.43749	0	1.43475	0	1.43562	0	1.43496	0	1.4349	0	1.43486	0	1.43505	0
1.43992	0	1.43982	0	1.43708	0	1.43795	0	1.43729	0	1.43723	0	1.43719	0	1.43738	0
1.44224	0	1.44216	0	1.43941	0	1.44027	0	1.43961	0	1.43955	0	1.43952	0	1.43971	0
1.44458	0	1.44449	0	1.44174	0	1.4426	0	1.44194	0	1.44188	0	1.44185	0	1.44204	0
1.44691	0	1.44682	0	1.44407	0	1.44493	0	1.44427	0	1.44421	0	1.44418	0	1.44437	0
1.44923	0	1.44915	0	1.44639	0	1.44726	0	1.44659	0	1.44653	0	1.4465	0	1.44669	0
1.45157	0	1.45148	0	1.44871	0	1.44958	0	1.44892	0	1.44886	0	1.44883	0	1.44902	0
1.4539	0	1.45381	0	1.45104	0	1.45191	0	1.45124	0	1.45119	0	1.45116	0	1.45135	0
1.45623	0	1.45614	0	1.45337	0	1.45424	0	1.45357	0	1.45351	0	1.45349	0	1.45367	0
1.45856	0	1.45847	0	1.45569	0	1.45656	0	1.45589	0	1.45584	0	1.45581	0	1.456	0
1.46089	0	1.4608	0	1.45802	0	1.45889	0	1.45822	0	1.45817	0	1.45814	0	1.45833	0
1.46322	0	1.46313	0	1.46035	0	1.46122	0	1.46055	0	1.46049	0	1.46046	0	1.46066	0
1.46555	0	1.46546	0	1.46268	0	1.46356	0	1.46288	0	1.46282	0	1.46279	0	1.46299	0
1.46788	0	1.46779	0	1.46501	0	1.46589	0	1.46521	0	1.46515	0	1.46512	0	1.46532	0
1.47021	0	1.47012	0	1.46733	0	1.46822	0	1.46755	0	1.46749	0	1.46745	0	1.46765	0
1.47254	0	1.47245	0	1.46966	0	1.47055	0	1.46988	0	1.46981	0	1.46978	0	1.46999	0
1.47488	0	1.47478	0	1.47199	0	1.47287	0	1.47221	0	1.47214	0	1.4721	0	1.47231	0
1.4772	0	1.4771	0	1.47432	0	1.4752	0	1.47454	0	1.47447	0	1.47443	0	1.47464	0
1.47953	0	1.47943	0	1.47664	0	1.47753	0	1.47687	0	1.4768	0	1.47676	0	1.47697	0
1.48186	0	1.48176	0	1.47897	0	1.47985	0	1.4792	0	1.47912	0	1.47909	0	1.4793	0
1.48419	0	1.48408	0	1.4813	0	1.48218	0	1.48153	0	1.48144	0	1.48142	0	1.48163	0
1.48652	0	1.48642	0	1.48362	0	1.4845	0	1.48386	0	1.48377	0	1.48375	0	1.48396	0
1.48884	0	1.48875	0	1.48595	0	1.48683	0	1.48619	0	1.4861	0	1.48608	0	1.48629	0
1.49117	0	1.49108	0	1.48828	0	1.48916	0	1.48851	0	1.48842	0	1.4884	0	1.48862	0
1.4935	0	1.49341	0	1.49061	0	1.49148	0	1.49084	0	1.49075	0	1.49073	0	1.49095	0
1.49584	0	1.49574	0	1.49294	0	1.49381	0	1.49317	0	1.49308	0	1.49306	0	1.49328	0
1.49817	0	1.49807	0	1.49527	0	1.49613	0	1.49549	0	1.49541	0	1.49538	0	1.4956	0
1.5005	0	1.50041	0	1.4976	0	1.49846	0	1.49783	0	1.49774	0	1.49771	0	1.49793	0
1.50283	0	1.50274	0	1.49993	0	1.50079	0	1.50015	0	1.50006	0	1.50003	0	1.50026	0
1.50517	0	1.50507	0	1.50226	0	1.50311	0	1.50248	0	1.50239	0	1.50236	0	1.50259	0
1.5096	0	1.50951	0	1.50458	0	1.50544	0	1.50481	0	1.50471	0	1.50469	0	1.50491	0
1.51193	0	1.51184	0	1.50901	0	1.50987	0	1.50924	0	1.50915	0	1.50911	0	1.50934	0
1.51426	0	1.51418	0	1.51133	0	1.51219	0	1.51156	0	1.51147	0	1.51144	0	1.51166	0
1.51659	0	1.51651	0	1.51366	0	1.51452	0	1.5139	0	1.5138	0	1.51376	0	1.514	0
1.51893	0	1.51884	0	1.51599	0	1.51685	0	1.51622	0	1.51613	0	1.51609	0	1.51632	0
1.52126	0	1.52117	0	1.51831	0	1.51917	0	1.51855	0	1.51845	0	1.51842	0	1.51866	0
1.52359	0	1.5235	0	1.52064	0	1.5215	0	1.52088	0	1.52078	0	1.52074	0	1.52098	0
1.52592	0	1.52583	0	1.52297	0	1.52382	0	1.52321	0	1.52311	0	1.52307	0	1.52331	0
1.52825	0	1.52816	0	1.5253	0	1.52615	0	1.52554	0	1.52543	0	1.5254	0	1.52564	0
1.53058	0	1.53049	0	1.52762	0	1.52847	0	1.52786	0	1.52776	0	1.52772	0	1.52797	0
1.53291	0	1.53282	0	1.52996	0	1.5308	0	1.53019	0	1.53009	0	1.53005	0	1.5303	0
1.53524	0	1.53515	0	1.53229	0	1.53313	0	1.53252	0	1.53242	0	1.53238	0	1.53262	0
1.53757	0	1.53749	0	1.53461	0	1.53545	0	1.53484	0	1.53474	0	1.5347	0	1.53495	0
1.5399	0	1.53982	0	1.53694	0	1.53778	0	1.53717	0	1.53707	0	1.53703	0	1.53728	0
1.54223	0	1.54215	0	1.53928	0	1.54011	0	1.53949	0	1.5394	0	1.53936	0	1.53961	0
1.54456	0	1.54448	0	1.54161	0	1.54244	0	1.54183	0	1.54172	0	1.54169	0	1.54193	0
1.54688	0	1.54681	0	1.54394	0	1.54477	0	1.54416	0	1.54405	0	1.54401	0	1.54426	0
1.54922	0	1.54914	0	1.54626	0	1.54709	0	1.54649	0	1.54637	0	1.54634	0	1.54659	0
1.55154	0	1.55147	0	1.54859	0	1.54942	0	1.54881	0	1.5487	0	1.54867	0	1.54892	0
1.55387	0	1.5538	0	1.55092	0	1.55175	0	1.55114	0	1.55103	0	1.55099	0	1.55124	0
1.55621	0	1.55613	0	1.55324	0	1.55407	0	1.55347	0	1.55336	0	1.55332	0	1.55357	0
1.55854	0	1.55846	0	1.55557	0	1.5564	0	1.55579	0	1.55569	0	1.55564	0	1.5559	0
1.56087	0	1.56079	0	1.5579	0	1.55874	0	1.55812	0	1.55801	0	1.55797	0	1.55823	0
1.5632	0	1.56312	0	1.56024	0	1.56107	0	1.56045	0	1.56035	0	1.5603	0	1.56056	0
1.56553	0	1.56546	0	1.56257	0	1.5634	0	1.56278	0	1.56268	0	1.56263	0	1.56289	0
1.56786	0	1.56778	0	1.5649	0	1.56573	0	1.56511	0	1.56501	0	1.56496	0	1.56521	0
1.57019	0	1.57012	0	1.56723	0	1.56806	0	1.56744	0	1.56734	0	1.56729	0	1.56754	0
1.57252	0	1.57244	0	1.56956	0	1.57039	0	1.56977	0	1.56967	0	1.56962	0	1.56987	0
1.57485	0	1.57477	0	1.57189	0	1.57271	0	1.5721	0	1.572	0	1.57195	0	1.5722	0
1.57718	0	1.5771	0	1.57422	0	1.57504	0	1.57443	0	1.57433	0	1.57428	0	1.57452	0
1.57951	0	1.57942	0	1.57655	0	1.57736	0	1.57676	0	1.57665	0	1.5766	0	1.57685	0
1.58184	0	1.58175	0	1.57887	0	1.57969	0	1.57909	0	1.57898	0	1.57894	0	1.57918	0
1.58417	0	1.58409	0	1.5812	0	1.58201	0	1.58141	0	1.58132	0	1.58126	0	1.58151	0
1.58651	0	1.58642	0	1.58352	1067.2	1.58434	0	1.58374	0	1.58364	0	1.58359	0	1.58384	0
1.58884	0	1.58875	0	1.58585	0	1.58666	0	1.58606	0	1.58597	0	1.58592	0	1.58617	0
1.59327	0	1.59319	0	1.58817	0	1.58899	0	1.58839	0	1.5883	0	1.58825	0	1.5885	0
1.5956	0	1.59552	0	1.59262	0	1.59343	0	1.59283	0	1.59274	0	1.59269	0	1.59293	0
1.59793	0	1.59785	0	1.59494	0	1.59575	0	1.59515	0	1.59506	0	1.59501	0	1.59525	0
1.60027	0	1.60018	0	1.59728	0	1.59808	0	1.59749	0	1.59739	0	1.59734	0	1.59758	0
1.6026	0	1.60252	0	1.5996	0	1.60041	0	1.59981	0	1.59972	0	1.59966	0	1.59991	0
1.60493	0	1.60485	0	1.60193	0	1.60273	0	1.60214	0	1.60205	0	1.60199	0	1.60223	0
1.60725	0	1.60718	0	1.60425	0	1.60506	0	1.60447	0	1.60438	0	1.60432	0	1.60456	0
1.60958	0	1.60951	0	1.60658	0	1.60738	0	1.60679	0	1.6067	0	1.60664	0	1.60689	0
1.61191	0	1.61184	0	1.6089	0	1.60971	0	1.60912	0	1.60903	0	1.60897	0	1.60921	0
1.61424	0	1.61417	0	1.61123	0	1.61203	0	1.61144	0	1.61136	0	1.6113	0	1.61154	0
1.61657	0	1.6165	0	1.61356	0	1.61436	0	1.61377	0	1.61368	0	1.61363	0	1.61387	0
1.6189	0	1.61883	0	1.61589	0	1.61669	0	1.61609	0	1.61601	0	1.61595	0	1.61619	0
1.62123	0	1.62116	0	1.61821	0	1.61901	0	1.61842	0	1.61833	0	1.61828	0	1.61852	0
1.62356	0	1.62349	0	1.62054	0	1.62134	0	1.62075	0	1.62066	0	1.6206	0	1.62084	0
1.62589	0	1.62582	0	1.62287	0	1.62366	0	1.62307	0	1.62298	0	1.62294	0	1.62317	0
1.62822	0	1.62815	0	1.6252	0	1.62599	0	1.6254	0	1.62531	0	1.62527	0	1.6255	0
1.63056	0	1.63049	0	1.62752	0	1.62832	0	1.62773	0	1.62763	0	1.6276	0	1.62782	0
1.63288	0	1.63284	0	1.62985	0	1.63065	0	1.63005	0	1.62995	0	1.62992	0	1.63015	0
1.63522	0	1.63517	0	1.63219	0	1.63298	0	1.63238	0	1.63228	0	1.63225	0	1.63248	0
1.63755	0	1.6375	0	1.63451	0	1.63531	0	1.63471	0	1.6346	0	1.63458	0	1.63481	0
1.63988	0	1.63983	0	1.63684	0	1.63764	0	1.63703	0	1.63692	0	1.63691	0	1.63713	0
1.64221	0	1.64216	0	1.63916	0	1.63996	0	1.63936	0	1.63925	0	1.63924	0	1.63946	0
1.64453	0	1.64449	0	1.64149	0	1.64229	0	1.64168	0	1.64157	0	1.64156	0	1.64178	0
1.64686	0	1.64682	0	1.64381	0	1.64462	0	1.64401	0	1.64389	0	1.6439	0	1.64411	0
1.64919	0	1.64914	0	1.64614	0	1.64695	0	1.64634	0	1.64622	0	1.64622	0	1.64644	0
1.65152	0	1.65147	0	1.64847	0	1.64927	0	1.64867	0	1.64854	0	1.64855	0	1.64876	0
1.65386	0	1.6538	0	1.65079	0	1.6516	0	1.65099	0	1.65087	0	1.65088	0	1.65109	0
1.65619	0	1.65613	0	1.65312	0	1.65393	0	1.65332	0	1.65319	0	1.65321	0	1.65342	0
1.65852	0	1.65847	0	1.65545	0	1.65627	0	1.65564	0	1.65552	0	1.65554	0	1.65575	0
1.66085	0	1.6608	0	1.65778	0	1.6586	0	1.65797	0	1.65785	0	1.65787	0	1.65808	0
1.66319	0	1.66313	0	1.66011	0	1.66093	0	1.6603	0	1.66019	0	1.6602	0	1.66041	0
1.66551	0	1.66546	0	1.66245	0	1.66326	0	1.66263	0	1.66252	0	1.66252	0	1.66274	0
1.66786	0	1.66779	0	1.66478	0	1.66559	0	1.66497	0	1.66485	0	1.66486	0	1.66507	0
1.67019	0	1.67012	0	1.66711	0	1.66792	0	1.6673	0	1.66718	0	1.66718	0	1.6674	0
1.67252	0	1.67244	0	1.66943	0	1.67025	0	1.66962	0	1.6695	0	1.66951	0	1.66972	0
1.67695	0	1.67688	0	1.67176	0	1.67258	0	1.67195	0	1.67183	0	1.67184	0	1.67205	0
1.67928	0	1.6792	0	1.6762	0	1.67701	0	1.67639	0	1.67626	0	1.67628	0	1.67649	0
1.68161	0	1.68153	0	1.67852	0	1.67934	0	1.67871	0	1.67859	0	1.67861	0	1.67882	0
1.68394	0	1.68387	0	1.68084	0	1.68166	0	1.68104	0	1.68092	0	1.68094	0	1.68115	0
1.68626	0	1.68619	0	1.68317	0	1.68399	0	1.68337	0	1.68325	0	1.68327	0	1.68348	0
1.68859	0	1.68852	0	1.68549	0	1.68632	0	1.68569	0	1.68557	0	1.6856	0	1.6858	0
1.69092	0	1.69085	0	1.68782	0	1.68865	0	1.68802	0	1.6879	0	1.68793	0	1.68813	0
1.69325	0	1.69318	0	1.69015	0	1.69098	0	1.69034	0	1.69022	0	1.69025	0	1.69046	0
1.69558	0	1.69551	0	1.69247	0	1.69331	0	1.69267	0	1.69255	0	1.69258	0	1.69278	0
1.69791	0	1.69784	0	1.6948	0	1.69564	0	1.695	0	1.69487	0	1.6949	0	1.69511	0
1.70024	0	1.70017	0	1.69712	0	1.69796	0	1.69733	0	1.6972	0	1.69723	0	1.69743	0
1.70257	0	1.7025	0	1.69945	0	1.70029	0	1.69966	0	1.69953	0	1.69956	0	1.69976	0
1.70489	0	1.70483	0	1.70178	0	1.70261	0	1.70199	0	1.70186	0	1.70189	0	1.70209	0
1.70722	0	1.70716	0	1.70411	0	1.70494	0	1.70431	0	1.70419	0	1.70421	0	1.70442	0
1.70955	0	1.70949	0	1.70643	0	1.70727	0	1.70664	0	1.70651	0	1.70654	0	1.70674	0
1.71188	0	1.71182	0	1.70876	0	1.7096	0	1.70897	0	1.70884	0	1.70886	0	1.70907	0
1.71421	0	1.71415	0	1.71109	0	1.71193	0	1.71129	0	1.71116	0	1.71119	0	1.7114	0
1.71654	0	1.71648	0	1.71341	0	1.71426	0	1.71362	0	1.71349	0	1.71352	0	1.71372	0
1.71887	0	1.71881	0	1.71574	0	1.71659	0	1.71594	0	1.71582	0	1.71584	0	1.71605	0
1.7212	0	1.72114	0	1.71807	0	1.71892	0	1.71827	0	1.71815	0	1.71817	0	1.71838	0
1.72353	0	1.72347	0	1.7204	0	1.72125	0	1.72059	0	1.72048	0	1.7205	0	1.7207	0
1.72586	0	1.7258	0	1.72273	0	1.72358	0	1.72292	0	1.7228	0	1.72282	0	1.72303	0
1.72819	0	1.72814	0	1.72506	0	1.7259	0	1.72525	0	1.72513	0	1.72515	0	1.72535	0
1.73052	0	1.73047	0	1.7274	0	1.72823	0	1.72758	0	1.72745	0	1.72748	0	1.72768	0
1.73286	0	1.7328	0	1.72972	0	1.73056	0	1.72991	0	1.72978	0	1.72981	0	1.73001	0
1.73519	0	1.73514	0	1.73205	0	1.73289	0	1.73224	0	1.73211	0	1.73213	0	1.73233	0
1.73752	0	1.73746	0	1.73438	0	1.73521	0	1.73456	0	1.73444	0	1.73446	0	1.73467	0
1.73986	0	1.73979	0	1.7367	0	1.73754	0	1.73689	0	1.73676	0	1.73679	0	1.73699	0
1.74219	0	1.74213	0	1.73903	0	1.73986	0	1.73922	0	1.73909	0	1.73911	0	1.73932	0
1.74452	0	1.74446	0	1.74135	0	1.74219	0	1.74154	0	1.74141	0	1.74144	0	1.74165	0
1.74686	0	1.74679	0	1.74368	0	1.74452	0	1.74387	0	1.74374	0	1.74376	0	1.74397	0
1.74919	0	1.74912	0	1.74601	0	1.74684	0	1.7462	0	1.74607	0	1.74609	0	1.7463	0
1.75152	0	1.75145	0	1.74833	0	1.74917	0	1.74853	0	1.7484	0	1.74842	0	1.74862	0
1.75385	0	1.75378	0	1.75066	0	1.7515	0	1.75085	0	1.75073	0	1.75074	0	1.75096	0
1.75829	0	1.75821	0	1.75299	0	1.75383	0	1.75318	0	1.75305	0	1.75307	0	1.75329	0
1.76062	0	1.76054	0	1.75533	0	1.75826	0	1.75551	0	1.75538	0	1.7554	0	1.75562	0
1.76296	0	1.76287	0	1.75976	0	1.76059	0	1.75995	0	1.75982	0	1.75984	0	1.76006	0
1.76529	0	1.7652	0	1.76208	0	1.76292	0	1.76228	0	1.76215	0	1.76216	0	1.76238	0
1.76762	0	1.76753	0	1.76442	0	1.76524	0	1.76461	0	1.76448	0	1.76449	0	1.76472	0
1.76994	0	1.76986	0	1.76675	0	1.76757	0	1.76694	0	1.7668	0	1.76682	0	1.76705	0
1.77227	0	1.77219	0	1.76907	0	1.7699	0	1.76927	0	1.76912	0	1.76915	0	1.76937	0
1.7746	0	1.77451	0	1.7714	0	1.77222	0	1.7716	0	1.77145	0	1.77148	0	1.7717	0
1.77693	0	1.77684	0	1.77373	0	1.77455	0	1.77393	0	1.77377	0	1.7738	0	1.77403	0
1.77926	0	1.77917	0	1.77606	0	1.77688	0	1.77625	0	1.77609	0	1.77614	0	1.77636	0
1.78159	0	1.7815	0	1.77838	0	1.7792	0	1.77858	0	1.77842	0	1.77846	0	1.77869	0
1.78391	0	1.78383	0	1.78071	0	1.78153	0	1.78091	0	1.78074	0	1.78079	0	1.78102	0
1.78624	0	1.78615	0	1.78303	0	1.78385	0	1.78324	0	1.78307	0	1.78311	0	1.78335	0
1.78857	0	1.78848	0	1.78536	0	1.78618	0	1.78557	0	1.78539	0	1.78544	0	1.78568	0
1.7909	0	1.79082	0	1.78768	0	1.78851	0	1.7879	0	1.78771	0	1.78777	0	1.78801	0
1.79323	0	1.79314	0	1.79001	0	1.79084	0	1.79022	0	1.79004	0	1.79009	0	1.79033	0
1.79556	0	1.79548	0	1.79234	0	1.79316	0	1.79255	0	1.79236	0	1.79242	0	1.79266	0
1.79789	0	1.7978	0	1.79466	0	1.79549	0	1.79488	0	1.79468	0	1.79474	0	1.79499	0
1.80022	0	1.80014	0	1.79699	0	1.79781	0	1.79721	0	1.79701	0	1.79707	0	1.79731	0
1.80255	0	1.80246	0	1.79932	0	1.80014	0	1.79953	0	1.79934	0	1.79939	0	1.79964	0
1.80488	0	1.80479	0	1.80165	0	1.80247	0	1.80187	0	1.80167	0	1.80172	0	1.80197	0
1.80721	0	1.80712	0	1.80398	0	1.80479	0	1.80419	0	1.804	0	1.80405	0	1.80431	0
1.80954	0	1.80945	0	1.80631	0	1.80712	0	1.80652	0	1.80633	0	1.80638	0	1.80663	0
1.81187	0	1.81178	0	1.80864	0	1.80945	0	1.80885	0	1.80866	0	1.8087	0	1.80896	0
1.8142	0	1.81412	0	1.81096	0	1.81177	0	1.81118	0	1.81099	0	1.81103	0	1.81129	0
1.81653	0	1.81645	0	1.8133	0	1.8141	0	1.81351	0	1.81332	0	1.81335	0	1.81362	0
1.81886	0	1.81878	0	1.81562	0	1.81643	0	1.81583	0	1.81565	0	1.81568	0	1.81594	0
1.8212	0	1.82111	0	1.81795	0	1.81875	0	1.81816	0	1.81797	0	1.81801	0	1.81827	0
1.82353	0	1.82345	0	1.82028	0	1.82108	0	1.82048	0	1.8203	0	1.82033	0	1.82059	0
1.82587	0	1.82578	0	1.82262	0	1.82341	0	1.82281	0	1.82263	0	1.82266	0	1.82292	0
1.8282	0	1.82812	0	1.82495	0	1.82574	0	1.82513	0	1.82496	0	1.82499	0	1.82525	0
1.83053	0	1.83045	0	1.82727	0	1.82806	0	1.82746	0	1.82729	0	1.82732	0	1.82757	0
1.83286	0	1.83278	0	1.8296	0	1.83039	0	1.82978	0	1.82961	0	1.82965	0	1.8299	0
1.8352	0	1.83511	0	1.83193	0	1.83271	0	1.83211	0	1.83194	0	1.83198	0	1.83223	0
1.83753	0	1.83744	0	1.83425	0	1.83504	0	1.83443	0	1.83427	0	1.8343	0	1.83455	0
1.84196	0	1.84188	0	1.83658	0	1.83736	0	1.83676	0	1.83659	0	1.83663	0	1.83688	0
1.84429	0	1.8442	0	1.83891	0	1.84179	0	1.83908	0	1.83892	0	1.83896	0	1.8392	0
1.84662	0	1.84653	0	1.84334	0	1.84412	0	1.84353	0	1.84335	0	1.8434	0	1.84364	0
1.84895	0	1.84886	0	1.84567	0	1.84644	0	1.84586	0	1.84568	0	1.84572	0	1.84597	0
1.85128	0	1.85119	0	1.848	0	1.84877	0	1.84819	0	1.84801	0	1.84805	0	1.8483	0
1.85361	0	1.85353	0	1.85033	0	1.8511	0	1.85052	0	1.85034	0	1.85038	0	1.85063	0
1.85594	0	1.85586	0	1.85266	0	1.85343	0	1.85285	0	1.85267	0	1.85271	0	1.85297	0
1.85827	0	1.85819	0	1.85499	0	1.85577	0	1.85519	0	1.855	0	1.85504	0	1.8553	0
1.8606	0	1.86052	0	1.85732	0	1.8581	0	1.85753	0	1.85734	0	1.85737	0	1.85763	0
1.86293	0	1.86284	0	1.85965	0	1.86042	0	1.85986	0	1.85967	0	1.8597	0	1.85996	0
1.86526	0	1.86517	0	1.86199	0	1.86275	0	1.86219	0	1.862	0	1.86203	0	1.8623	0
1.86758	0	1.8675	0	1.86431	0	1.86507	0	1.86452	0	1.86433	0	1.86435	0	1.86462	0
1.86991	0	1.86983	0	1.86665	0	1.8674	0	1.86685	0	1.86666	0	1.86668	0	1.86695	0
1.87224	0	1.87215	0	1.86898	0	1.86973	0	1.86918	0	1.86899	0	1.86901	0	1.86929	0
1.87457	0	1.87448	0	1.87131	0	1.87205	0	1.87151	0	1.87132	0	1.87134	0	1.87161	0
1.8769	0	1.87681	0	1.87363	0	1.87438	0	1.87383	0	1.87364	0	1.87367	0	1.87394	0
1.87922	0	1.87913	0	1.87596	0	1.8767	0	1.87616	0	1.87597	0	1.87599	0	1.87627	0
1.88155	0	1.88146	0	1.87829	0	1.87903	0	1.87849	0	1.8783	0	1.87832	0	1.87859	0
1.88388	0	1.88379	0	1.88062	0	1.88136	0	1.88081	0	1.88062	0	1.88064	0	1.88092	0
1.88622	0	1.88612	0	1.88294	0	1.88368	0	1.88314	0	1.88295	0	1.88297	0	1.88325	0
1.88855	0	1.88845	0	1.88527	0	1.88602	0	1.88547	0	1.88527	0	1.8853	0	1.88557	0
1.89088	0	1.89078	0	1.88759	0	1.88834	0	1.88779	0	1.8876	0	1.88763	0	1.8879	0
1.89321	0	1.89312	0	1.88992	0	1.89067	0	1.89012	0	1.88992	0	1.88996	0	1.89023	0
1.89555	0	1.89545	0	1.89225	0	1.893	0	1.89244	0	1.89225	0	1.89229	0	1.89255	0
1.89787	0	1.89778	0	1.89458	0	1.89533	0	1.89477	0	1.89458	0	1.89462	0	1.89488	0
1.9002	0	1.90012	0	1.8969	0	1.89765	0	1.89709	0	1.8969	0	1.89695	0	1.89721	0
1.90254	0	1.90245	0	1.89923	0	1.89998	0	1.89942	0	1.89923	0	1.89927	0	1.89953	0
1.90487	0	1.90478	0	1.90156	0	1.90231	0	1.90174	0	1.90156	0	1.9016	0	1.90186	0
1.9072	0	1.90712	0	1.90388	0	1.90463	0	1.90407	0	1.90388	0	1.90393	0	1.90419	0
1.90953	0	1.90945	0	1.90621	0	1.90696	0	1.9064	0	1.90621	0	1.90625	0	1.90651	0
1.91187	0	1.91178	0	1.90854	0	1.90929	0	1.90873	0	1.90854	0	1.90858	0	1.90884	0
1.9142	0	1.91411	0	1.91087	0	1.91162	0	1.91105	0	1.91087	0	1.9109	0	1.91117	0
1.91653	0	1.91645	0	1.9132	0	1.91394	0	1.91338	0	1.9132	0	1.91323	0	1.91349	0
1.91886	0	1.91879	0	1.91552	0	1.91627	0	1.91571	0	1.91552	0	1.91556	0	1.91582	0
1.9212	0	1.92113	0	1.91786	0	1.9186	0	1.91803	0	1.91785	0	1.91788	0	1.91815	0
1.92563	0	1.92556	0	1.92019	0	1.92093	0	1.92036	0	1.92018	0	1.92021	0	1.92047	0
1.92796	0	1.92789	0	1.92251	0	1.92536	0	1.92268	0	1.92251	0	1.92254	0	1.92491	0
1.9303	0	1.93022	0	1.92695	0	1.92768	0	1.92711	0	1.92694	0	1.92698	0	1.92723	0
1.93263	0	1.93255	0	1.92928	0	1.93001	0	1.92944	0	1.92927	0	1.9293	0	1.92957	0
1.93496	0	1.93488	0	1.93161	0	1.93234	0	1.93177	0	1.9316	0	1.93163	0	1.93189	0
1.93729	0	1.93721	0	1.93393	0	1.93467	0	1.93409	0	1.93392	0	1.93396	0	1.93422	0
1.93962	0	1.93954	0	1.93626	0	1.93699	0	1.93642	0	1.93625	0	1.93629	0	1.93654	0
1.94195	0	1.94187	0	1.93859	0	1.93932	0	1.93875	0	1.93858	0	1.93861	0	1.93887	0
1.94428	0	1.9442	0	1.94092	0	1.94164	0	1.94107	0	1.9409	0	1.94094	0	1.94119	0
1.94661	0	1.94653	0	1.94325	0	1.94398	0	1.9434	0	1.94323	0	1.94327	0	1.94352	0
1.94894	0	1.94887	0	1.94557	0	1.9463	0	1.94573	0	1.94556	0	1.9456	0	1.94585	0
1.95127	0	1.9512	0	1.9479	0	1.94863	0	1.94806	0	1.94788	0	1.94793	0	1.94818	0
1.9536	0	1.95353	0	1.95023	0	1.95097	0	1.95038	0	1.95021	0	1.95025	0	1.95051	0
1.95593	0	1.95586	0	1.95256	0	1.9533	0	1.95272	0	1.95254	0	1.95258	0	1.95284	0
1.95826	0	1.95819	0	1.95489	0	1.95563	0	1.95505	0	1.95488	0	1.95491	0	1.95518	0
1.96058	0	1.96052	0	1.95722	0	1.95795	0	1.95738	0	1.95721	0	1.95725	0	1.95751	0
1.96292	0	1.96284	0	1.95955	0	1.96028	0	1.95971	0	1.95953	0	1.95958	0	1.95984	0
1.96525	0	1.96517	0	1.96187	0	1.96261	0	1.96204	0	1.96186	0	1.96191	0	1.96216	0
1.96758	0	1.9675	0	1.96419	0	1.96494	0	1.96436	0	1.96419	0	1.96423	0	1.96449	0
1.96991	0	1.96983	0	1.96652	0	1.96727	0	1.9667	0	1.96652	0	1.96657	0	1.96682	0
1.97224	0	1.97216	0	1.96885	0	1.96959	0	1.96902	0	1.96885	0	1.9689	0	1.96914	0
1.97456	0	1.97448	0	1.97118	0	1.97192	0	1.97135	0	1.97117	0	1.97123	0	1.97147	0
1.97689	0	1.97681	0	1.9735	0	1.97425	0	1.97367	0	1.9735	0	1.97355	0	1.9738	0
1.97922	0	1.97914	0	1.97583	0	1.97657	0	1.976	0	1.97583	0	1.97588	0	1.97612	0
1.98155	0	1.98148	0	1.97815	0	1.9789	0	1.97832	0	1.97815	0	1.9782	0	1.97845	0
1.98388	0	1.9838	0	1.98048	0	1.98122	0	1.98065	0	1.98048	0	1.98053	0	1.98078	0
1.98621	0	1.98613	0	1.98281	0	1.98355	0	1.98298	0	1.9828	0	1.98286	0	1.98311	0
1.98855	0	1.98847	0	1.98514	0	1.98587	0	1.9853	0	1.98513	0	1.98518	0	1.98543	0
1.99088	0	1.9908	0	1.98746	0	1.9882	0	1.98763	0	1.98746	0	1.98751	0	1.98776	0
1.99321	0	1.99313	0	1.98979	0	1.99053	0	1.98995	0	1.98979	0	1.98984	0	1.99009	0
1.99554	0	1.99545	0	1.99211	0	1.99285	0	1.99228	0	1.99211	0	1.99216	0	1.99241	0
1.99787	0	1.99779	0	1.99444	0	1.99518	0	1.9946	0	1.99444	0	1.99449	0	1.99474	0
2.0002	0	2.00012	0	1.99677	0	1.99751	0	1.99694	0	1.99676	0	1.99681	0	1.99706	0
2.00254	0	2.00246	0	1.99909	0	1.99983	0	1.99927	0	1.99909	0	1.99914	0	1.99939	0
2.00487	0	2.00479	0	2.00142	0	2.00216	0	2.00159	0	2.00142	0	2.00146	0	2.00172	0
2.0093	0	2.00922	0	2.00375	0	2.00449	0	2.00392	0	2.00375	0	2.00379	0	2.00405	0
2.01162	0	2.01155	0	2.00818	0	2.00892	0	2.00836	0	2.00818	0	2.00822	0	2.00849	0
2.01396	0	2.01388	0	2.0105	0	2.01124	0	2.01068	0	2.0105	0	2.01054	0	2.01081	0
2.01629	0	2.01622	0	2.01284	0	2.01358	0	2.01301	0	2.01284	0	2.01288	0	2.01314	0
2.01862	0	2.01855	0	2.01517	0	2.0159	0	2.01534	0	2.01518	0	2.0152	0	2.01546	0
2.02095	0	2.02088	0	2.01749	0	2.01823	0	2.01767	0	2.01751	0	2.01753	0	2.01779	0
2.02328	0	2.02321	0	2.01982	0	2.02055	0	2.01999	0	2.01984	0	2.01986	0	2.02011	0
2.02561	0	2.02554	0	2.02215	0	2.02288	0	2.02232	0	2.02216	0	2.02219	0	2.02244	0
2.02794	0	2.02787	0	2.02447	0	2.02521	0	2.02464	0	2.02449	0	2.02451	0	2.02476	0
2.03027	0	2.0302	0	2.0268	0	2.02753	0	2.02697	0	2.02682	0	2.02684	0	2.02708	0
2.0326	0	2.03253	0	2.02913	0	2.02986	0	2.0293	0	2.02914	0	2.02917	0	2.02941	0
2.03493	0	2.03486	0	2.03145	0	2.03218	0	2.03162	0	2.03147	0	2.0315	0	2.03173	0
2.03726	0	2.03719	0	2.03378	0	2.03451	0	2.03395	0	2.03379	0	2.03383	0	2.03406	0
2.03959	0	2.03952	0	2.0361	0	2.03684	0	2.03627	0	2.03612	0	2.03615	0	2.03639	0
2.04193	0	2.04185	0	2.03843	0	2.03917	0	2.0386	0	2.03844	0	2.03848	0	2.03871	0
2.04425	0	2.04418	0	2.04076	0	2.0415	0	2.04093	0	2.04077	0	2.0408	0	2.04104	0
2.04658	0	2.04651	0	2.04309	0	2.04383	0	2.04326	0	2.0431	0	2.04313	0	2.04337	0
2.04892	0	2.04884	0	2.04542	0	2.04615	0	2.0456	0	2.04543	0	2.04546	0	2.0457	0
2.05124	0	2.05117	0	2.04775	0	2.04848	0	2.04793	0	2.04776	0	2.04779	0	2.04804	0
2.05357	0	2.0535	0	2.05008	0	2.05081	0	2.05027	0	2.05009	0	2.05012	0	2.05037	0
2.0559	0	2.05583	0	2.0524	0	2.05314	0	2.0526	0	2.05243	0	2.05245	0	2.05271	0
2.05823	0	2.05816	0	2.05473	0	2.05547	0	2.05493	0	2.05476	0	2.05478	0	2.05504	0
2.06056	0	2.06048	0	2.05706	0	2.05779	0	2.05726	0	2.05709	0	2.05711	0	2.05737	0
2.06289	0	2.06281	0	2.05938	0	2.06012	0	2.05959	0	2.05941	0	2.05944	0	2.0597	0
2.06523	0	2.06514	0	2.06171	0	2.06244	0	2.06192	0	2.06174	0	2.06176	0	2.06203	0
2.06755	0	2.06747	0	2.06404	0	2.06477	0	2.06425	0	2.06408	0	2.06409	0	2.06436	0
2.06989	0	2.0698	0	2.06636	0	2.0671	0	2.06658	0	2.06641	0	2.06642	0	2.06669	0
2.07221	0	2.07213	0	2.06869	0	2.06942	0	2.0689	0	2.06874	0	2.06875	0	2.06901	0
2.07454	0	2.07446	0	2.07102	0	2.07175	0	2.07124	0	2.07107	0	2.07108	0	2.07134	0
2.07687	0	2.07679	0	2.07334	0	2.07408	0	2.07356	0	2.07339	0	2.0734	0	2.07367	0
2.07921	0	2.07913	0	2.07567	0	2.0764	0	2.07589	0	2.07572	0	2.07573	0	2.07599	0
2.08154	0	2.08146	0	2.078	0	2.07873	0	2.07821	0	2.07804	0	2.07806	0	2.07832	0
2.08387	0	2.08379	0	2.08033	0	2.08105	0	2.08054	0	2.08037	0	2.08039	0	2.08065	0
2.0862	0	2.08612	0	2.08266	0	2.08337	0	2.08287	0	2.0827	0	2.08271	0	2.08298	0
2.08853	0	2.08845	0	2.08498	0	2.0857	0	2.0852	0	2.08503	0	2.08504	0	2.0853	0
2.09297	0	2.09289	0	2.08731	0	2.08803	0	2.08752	0	2.08736	0	2.08736	0	2.08762	0
2.0953	0	2.09522	0	2.09174	0	2.09246	0	2.09196	0	2.09179	0	2.09179	0	2.09205	0
2.09763	0	2.09755	0	2.09406	0	2.09479	0	2.09428	0	2.09411	0	2.09411	0	2.09438	0
2.09996	0	2.09987	0	2.09639	0	2.09712	0	2.09662	0	2.09644	0	2.09644	0	2.09671	0
2.10229	0	2.10221	0	2.09871	0	2.09944	0	2.09895	0	2.09877	0	2.09876	0	2.09904	0
2.10462	0	2.10454	0	2.10104	0	2.10177	0	2.10127	0	2.1011	0	2.10109	0	2.10137	0
2.10695	0	2.10687	0	2.10337	0	2.10409	0	2.1036	0	2.10342	0	2.10341	0	2.1037	0
2.10928	0	2.1092	0	2.1057	0	2.10642	0	2.10593	0	2.10575	0	2.10574	0	2.10602	0
2.11161	0	2.11153	0	2.10803	0	2.10875	0	2.10826	0	2.10808	0	2.10806	0	2.10836	0
2.11394	0	2.11386	0	2.11036	0	2.11108	0	2.11059	0	2.11042	0	2.11039	0	2.11068	0
2.11627	0	2.11619	0	2.11269	0	2.1134	0	2.11292	0	2.11274	0	2.11271	0	2.11301	0
2.11859	0	2.11852	0	2.11501	0	2.11573	0	2.11524	0	2.11507	0	2.11503	0	2.11533	0
2.12092	0	2.12085	0	2.11734	0	2.11806	0	2.11757	0	2.1174	0	2.11736	0	2.11767	0
2.12325	0	2.12318	0	2.11967	0	2.12038	0	2.1199	0	2.11973	0	2.11968	0	2.12	0
2.12559	0	2.12551	0	2.122	0	2.12271	0	2.12222	0	2.12205	0	2.122	0	2.12233	0
2.12792	0	2.12784	0	2.12432	0	2.12503	0	2.12456	0	2.12438	0	2.12433	0	2.12465	0
2.13025	0	2.13017	0	2.12665	0	2.12737	0	2.12688	0	2.12671	0	2.12666	0	2.12698	0
2.13258	0	2.1325	0	2.12898	0	2.12969	0	2.12921	0	2.12903	0	2.12898	0	2.12931	0
2.13491	0	2.13483	0	2.13131	0	2.13203	0	2.13154	0	2.13136	0	2.13131	0	2.13164	0
2.13724	0	2.13716	0	2.13363	0	2.13435	0	2.13386	0	2.13369	0	2.13363	0	2.13396	0
2.13957	0	2.13949	0	2.13596	0	2.13668	0	2.13619	0	2.13602	0	2.13596	0	2.13629	0
2.1419	0	2.14182	0	2.13829	0	2.13901	0	2.13852	0	2.13835	0	2.13828	0	2.13861	0
2.14423	0	2.14415	0	2.14062	0	2.14134	0	2.14085	0	2.14068	0	2.14061	0	2.14094	0
2.14657	0	2.14648	0	2.14295	0	2.14367	0	2.14318	0	2.143	0	2.14294	0	2.14327	0
2.1489	0	2.14881	0	2.14528	0	2.146	0	2.14551	0	2.14533	0	2.14528	0	2.1456	0
2.15123	0	2.15115	0	2.14761	0	2.14833	0	2.14784	0	2.14766	0	2.14761	0	2.14793	0
2.15356	0	2.15348	0	2.14994	0	2.15066	0	2.15017	0	2.14999	0	2.14994	0	2.15026	0
2.1559	0	2.15581	0	2.15227	0	2.15299	0	2.1525	0	2.15232	0	2.15227	0	2.15259	0
2.15823	0	2.15814	0	2.1546	0	2.15531	0	2.15482	0	2.15465	0	2.15461	0	2.15491	0
2.16056	0	2.16047	0	2.15692	0	2.15765	0	2.15715	0	2.15698	0	2.15694	0	2.15724	0
2.16289	0	2.1628	0	2.15925	0	2.15998	0	2.15948	0	2.1593	0	2.15927	0	2.15956	0
2.16523	0	2.16513	0	2.16158	0	2.16231	0	2.16181	0	2.16163	0	2.1616	0	2.16189	0
2.16756	0	2.16746	0	2.16391	0	2.16464	0	2.16413	0	2.16396	0	2.16393	0	2.16422	0
2.16989	0	2.16979	0	2.16623	0	2.16697	0	2.16646	0	2.16628	0	2.16626	0	2.16654	0
2.17222	0	2.17213	0	2.16856	0	2.16929	0	2.16878	0	2.16861	0	2.16858	0	2.16887	0
2.17665	0	2.17656	0	2.17088	0	2.17162	0	2.17111	0	2.17093	0	2.17091	0	2.1712	0
2.17897	0	2.17888	0	2.17531	0	2.17604	0	2.17555	0	2.17537	0	2.17535	0	2.17563	0
2.1813	0	2.18121	0	2.17764	0	2.17837	0	2.17787	0	2.1777	0	2.17767	0	2.17796	0
2.18363	0	2.18354	0	2.17997	0	2.1807	0	2.1802	0	2.18004	0	2.18	0	2.18029	0
2.18596	0	2.18587	0	2.18229	0	2.18303	0	2.18253	0	2.18237	0	2.18233	0	2.18261	0
2.18829	0	2.18821	0	2.18462	0	2.18536	0	2.18485	0	2.1847	0	2.18466	0	2.18494	0
2.19062	0	2.19054	0	2.18695	0	2.18769	0	2.18718	0	2.18703	0	2.18699	0	2.18726	0
2.19295	0	2.19287	0	2.18927	0	2.19002	0	2.18951	0	2.18935	0	2.18932	0	2.18959	0
2.19528	0	2.19519	0	2.1916	0	2.19235	0	2.19183	0	2.19168	0	2.19164	0	2.19192	0
2.1976	0	2.19752	0	2.19393	0	2.19467	0	2.19416	0	2.19401	0	2.19397	0	2.19424	0
2.19993	0	2.19985	0	2.19626	0	2.197	0	2.19648	0	2.19634	0	2.1963	0	2.19657	0
2.20226	0	2.20218	0	2.19859	0	2.19933	0	2.19881	0	2.19867	0	2.19863	0	2.19889	0
2.20459	0	2.20452	0	2.20091	0	2.20166	0	2.20114	0	2.20099	0	2.20095	0	2.20122	0
2.20692	0	2.20685	0	2.20324	0	2.20399	0	2.20346	0	2.20332	0	2.20328	0	2.20355	0
2.20925	0	2.20918	0	2.20557	0	2.20632	0	2.20579	0	2.20565	0	2.20561	0	2.20587	0
2.21158	0	2.21151	0	2.20789	0	2.20864	0	2.20811	0	2.20797	0	2.20795	0	2.2082	0
2.21391	0	2.21384	0	2.21022	0	2.21097	0	2.21044	0	2.2103	0	2.21028	0	2.21053	0
2.21624	0	2.21617	0	2.21255	0	2.21331	0	2.21277	0	2.21262	0	2.2126	0	2.21286	0
2.21858	0	2.2185	0	2.21487	0	2.21563	0	2.2151	0	2.21495	0	2.21493	0	2.21519	0
2.22091	0	2.22083	0	2.2172	0	2.21796	0	2.21742	0	2.21728	0	2.21726	0	2.21751	0
2.22325	0	2.22316	0	2.21952	0	2.22029	0	2.21975	0	2.2196	0	2.21959	0	2.21984	0
2.22557	0	2.22549	0	2.22185	0	2.22261	0	2.22207	0	2.22193	0	2.22191	0	2.22216	0
2.22791	0	2.22782	0	2.22418	0	2.22494	0	2.2244	0	2.22426	0	2.22424	0	2.22449	0
2.23025	0	2.23015	0	2.2265	0	2.22727	0	2.22672	0	2.22659	0	2.22656	0	2.22681	0
2.23258	0	2.23248	0	2.22883	0	2.22959	0	2.22905	0	2.22892	0	2.22889	0	2.22914	0
2.23491	0	2.23481	0	2.23116	0	2.23193	0	2.23138	0	2.23124	0	2.23122	0	2.23147	0
2.23724	0	2.23715	0	2.23349	0	2.23426	0	2.23371	0	2.23357	0	2.23354	0	2.23379	0
2.23957	0	2.23948	0	2.23582	0	2.23658	0	2.23604	0	2.2359	0	2.23587	0	2.23612	0
2.2419	0	2.24182	0	2.23814	0	2.23891	0	2.23837	0	2.23823	0	2.2382	0	2.23845	0
2.24423	0	2.24415	0	2.24047	0	2.24123	0	2.24069	0	2.24055	0	2.24053	0	2.24077	0
2.24657	0	2.24648	0	2.2428	0	2.24356	0	2.24302	0	2.24288	0	2.24286	0	2.2431	0
2.2489	0	2.24881	0	2.24513	0	2.24589	0	2.24535	0	2.24522	0	2.24519	0	2.24544	0
2.25122	0	2.25114	0	2.24746	0	2.24822	0	2.24768	0	2.24755	0	2.24752	0	2.24777	0
2.25356	0	2.25347	0	2.24979	0	2.25055	0	2.25001	0	2.24988	0	2.24985	0	2.2501	0
2.25589	0	2.25581	0	2.25211	0	2.25287	0	2.25234	0	2.2522	0	2.25217	0	2.25242	0
2.26032	0	2.26024	0	2.25444	0	2.2552	0	2.25466	0	2.25453	0	2.2545	0	2.25475	0
2.26265	0	2.26257	0	2.25887	0	2.25963	0	2.25909	0	2.25897	0	2.25894	0	2.25918	0
2.26497	0	2.2649	0	2.2612	0	2.26196	0	2.26141	0	2.2613	0	2.26127	0	2.26151	0
2.2673	0	2.26723	0	2.26352	0	2.26429	0	2.26374	0	2.26363	0	2.2636	0	2.26384	0
2.26962	0	2.26956	0	2.26585	0	2.26661	0	2.26606	0	2.26595	0	2.26593	0	2.26617	0
2.27194	0	2.27188	0	2.26817	0	2.26893	0	2.26839	0	2.26828	0	2.26826	0	2.26849	0
2.27427	0	2.27421	0	2.2705	0	2.27126	0	2.27072	0	2.2706	0	2.27058	0	2.27082	0
2.2766	0	2.27654	0	2.27283	0	2.27358	0	2.27304	0	2.27293	0	2.27291	0	2.27315	0
2.27892	0	2.27887	0	2.27515	0	2.2759	0	2.27537	0	2.27526	0	2.27524	0	2.27547	0
2.28125	0	2.2812	0	2.27748	0	2.27823	0	2.2777	0	2.27759	0	2.27757	0	2.2778	0
2.28359	0	2.28353	0	2.27981	0	2.28055	0	2.28002	0	2.27991	0	2.27989	0	2.28012	0
2.28591	0	2.28587	0	2.28214	0	2.28288	0	2.28235	0	2.28224	0	2.28222	0	2.28245	0
2.28825	0	2.2882	0	2.28447	0	2.28521	0	2.28467	0	2.28457	0	2.28454	0	2.28477	0
2.29058	0	2.29053	0	2.28679	0	2.28753	0	2.287	0	2.28689	0	2.28687	0	2.2871	0
2.29291	0	2.29286	0	2.28912	0	2.28986	0	2.28932	0	2.28922	0	2.28919	0	2.28943	0
2.29524	0	2.29519	0	2.29145	0	2.29219	0	2.29165	0	2.29154	0	2.29152	0	2.29175	0
2.29757	0	2.29752	0	2.29378	0	2.29451	0	2.29398	0	2.29387	0	2.29384	0	2.29408	0
2.29991	0	2.29985	0	2.29611	0	2.29684	0	2.29631	0	2.2962	0	2.29617	0	2.29641	0
2.30224	0	2.30219	0	2.29844	0	2.29917	0	2.29863	0	2.29852	0	2.2985	0	2.29874	0
2.30457	0	2.30452	0	2.30076	0	2.30149	0	2.30096	0	2.30085	0	2.30083	0	2.30106	0
2.30691	0	2.30685	0	2.30309	0	2.30382	0	2.30329	0	2.30318	0	2.30316	0	2.3034	0
2.30924	0	2.30918	0	2.30541	0	2.30614	0	2.30562	0	2.30551	0	2.30548	0	2.30572	0
2.31157	0	2.31151	0	2.30774	0	2.30847	0	2.30795	0	2.30783	0	2.30781	0	2.30806	0
2.31391	0	2.31384	0	2.31007	0	2.3108	0	2.31027	0	2.31016	0	2.31014	0	2.31038	0
2.31624	0	2.31617	0	2.31239	0	2.31313	0	2.3126	0	2.31248	0	2.31246	0	2.31271	0
2.31858	0	2.3185	0	2.31472	0	2.31545	0	2.31493	0	2.31481	0	2.31479	0	2.31504	0
2.32091	0	2.32082	0	2.31705	0	2.31778	0	2.31725	0	2.31714	0	2.31711	0	2.31737	0
2.32324	0	2.32316	0	2.31937	0	2.3201	0	2.31958	0	2.31946	0	2.31944	0	2.31969	0
2.32557	0	2.32549	0	2.3217	0	2.32243	0	2.32192	0	2.32179	0	2.32177	0	2.32202	0
2.32791	0	2.32783	0	2.32403	0	2.32476	0	2.32424	0	2.32412	0	2.32409	0	2.32436	0
2.33024	0	2.33016	0	2.32636	0	2.32709	0	2.32657	0	2.32644	0	2.32642	0	2.32668	0
2.33258	0	2.3325	0	2.32869	0	2.32941	0	2.3289	0	2.32877	0	2.32875	0	2.32901	0
2.33491	0	2.33483	0	2.33102	0	2.33174	0	2.33123	0	2.33111	0	2.33108	0	2.33134	0
2.33725	0	2.33716	0	2.33335	0	2.33407	0	2.33356	0	2.33344	0	2.3334	0	2.33367	0
2.34169	0	2.3416	0	2.33568	0	2.3364	0	2.33589	0	2.33577	0	2.33573	0	2.336	0
2.34401	0	2.34392	0	2.338	0	2.33872	0	2.33822	0	2.33809	0	2.33806	0	2.33833	0
2.34635	0	2.34625	0	2.34243	0	2.34316	0	2.34266	0	2.34253	0	2.34249	0	2.34276	0
2.34868	0	2.34857	0	2.34476	0	2.34548	0	2.34499	0	2.34485	0	2.34482	0	2.34508	0
2.35101	0	2.3509	0	2.34709	0	2.34781	0	2.34732	0	2.34718	0	2.34715	0	2.34742	0
2.35334	0	2.35322	0	2.34941	0	2.35014	0	2.34965	0	2.34951	0	2.34947	0	2.34974	0
2.35567	0	2.35555	0	2.35174	0	2.35247	0	2.35198	0	2.35184	0	2.3518	0	2.35207	0
2.358	0	2.35787	0	2.35407	0	2.3548	0	2.35431	0	2.35417	0	2.35413	0	2.3544	0
2.36033	0	2.3602	0	2.3564	0	2.35712	0	2.35664	0	2.35649	0	2.35645	0	2.35674	0
2.36265	0	2.36253	0	2.35873	0	2.35945	0	2.35897	0	2.35882	0	2.35878	0	2.35907	0
2.36498	0	2.36485	0	2.36105	0	2.36178	0	2.36129	0	2.36114	0	2.36111	0	2.3614	0
2.3673	0	2.36718	0	2.36338	0	2.3641	0	2.36362	0	2.36347	0	2.36344	0	2.36372	0
2.36964	0	2.36951	0	2.3657	0	2.36643	0	2.36595	0	2.3658	0	2.36577	0	2.36605	0
2.37196	0	2.37183	0	2.36803	0	2.36876	0	2.36828	0	2.36813	0	2.3681	0	2.36838	0
2.37429	0	2.37417	0	2.37036	0	2.37108	0	2.37061	0	2.37045	0	2.37042	0	2.37071	0
2.37662	0	2.3765	0	2.37269	0	2.37341	0	2.37293	0	2.37278	0	2.37275	0	2.37304	0
2.37895	0	2.37883	0	2.37502	0	2.37574	0	2.37527	0	2.37511	0	2.37508	0	2.37536	0
2.38128	0	2.38116	0	2.37735	0	2.37807	0	2.37759	0	2.37744	0	2.3774	0	2.3777	0
2.38361	0	2.38349	0	2.37968	0	2.38039	0	2.37992	0	2.37977	0	2.37973	0	2.38003	0
2.38594	0	2.38583	0	2.38201	0	2.38272	0	2.38224	0	2.38209	0	2.38206	0	2.38235	0
2.38827	0	2.38816	0	2.38434	0	2.38505	0	2.38458	0	2.38443	0	2.38438	0	2.38468	0
2.3906	0	2.3905	0	2.38667	0	2.38738	0	2.3869	0	2.38675	0	2.38671	0	2.38701	0
2.39293	0	2.39283	0	2.38899	0	2.3897	0	2.38923	0	2.38908	0	2.38904	0	2.38934	0
2.39526	0	2.39517	0	2.39132	0	2.39203	0	2.39156	0	2.3914	0	2.39136	0	2.39166	0
2.39759	0	2.39751	0	2.39365	0	2.39436	0	2.39388	0	2.39373	0	2.39369	0	2.39399	0
2.39992	0	2.39984	0	2.39598	0	2.39668	0	2.39621	0	2.39607	0	2.39602	0	2.39632	0
2.40225	0	2.40217	0	2.39831	0	2.39902	0	2.39854	0	2.39839	0	2.39835	0	2.39864	0
2.40459	0	2.4045	0	2.40064	0	2.40134	0	2.40086	0	2.40072	0	2.40068	0	2.40097	0
2.40692	0	2.40683	0	2.40297	0	2.40367	0	2.40319	0	2.40305	0	2.40301	0	2.4033	0
2.40926	0	2.40917	0	2.4053	0	2.406	0	2.40551	0	2.40538	0	2.40534	0	2.40562	0
2.41159	0	2.4115	0	2.40762	0	2.40833	0	2.40784	0	2.4077	0	2.40767	0	2.40795	0
2.41392	0	2.41383	0	2.40995	0	2.41066	0	2.41016	0	2.41003	0	2.41	0	2.41028	0
2.41625	0	2.41616	0	2.41228	0	2.41299	0	2.41249	0	2.41236	0	2.41232	0	2.4126	0
2.41859	0	2.4185	0	2.4146	0	2.41531	0	2.41482	0	2.41469	0	2.41465	0	2.41493	0
2.42092	0	2.42083	0	2.41693	0	2.41764	0	2.41714	0	2.41702	0	2.41698	0	2.41725	0
2.42536	0	2.42526	0	2.41926	0	2.41997	0	2.41947	0	2.41934	0	2.41931	0	2.41958	0
2.42769	0	2.42759	0	2.42159	0	2.42229	0	2.4218	0	2.42167	0	2.42163	0	2.4219	0
2.43002	0	2.42992	0	2.42603	0	2.42673	0	2.42624	0	2.4261	0	2.42606	0	2.42634	0
2.43235	0	2.43225	0	2.42835	0	2.42904	0	2.42857	0	2.42843	0	2.42838	0	2.42866	0
2.43468	0	2.43458	0	2.43069	0	2.43138	0	2.43091	0	2.43075	0	2.43071	0	2.43099	0
2.43701	0	2.43691	0	2.43302	0	2.43371	0	2.43324	0	2.43308	0	2.43304	0	2.43331	0
2.43934	0	2.43924	0	2.43534	0	2.43604	0	2.43557	0	2.43541	0	2.43537	0	2.43564	0
2.44167	0	2.44158	0	2.43767	0	2.43836	0	2.4379	0	2.43773	0	2.4377	0	2.43796	0
2.444	0	2.44391	0	2.44	0	2.44069	0	2.44022	0	2.44007	0	2.44003	0	2.44029	0
2.44633	0	2.44623	0	2.44233	0	2.44302	0	2.44255	0	2.4424	0	2.44236	0	2.44262	0
2.44866	0	2.44857	0	2.44465	0	2.44535	0	2.44488	0	2.44473	0	2.44469	0	2.44495	0
2.45099	0	2.45089	0	2.44699	0	2.44768	0	2.44721	0	2.44706	0	2.44702	0	2.44727	0
2.45332	0	2.45322	0	2.44932	0	2.45	0	2.44954	0	2.44939	0	2.44934	0	2.4496	0
2.45564	0	2.45555	0	2.45165	0	2.45234	0	2.45187	0	2.45172	0	2.45168	0	2.45193	0
2.45797	0	2.45788	0	2.45397	0	2.45466	0	2.4542	0	2.45405	0	2.45401	0	2.45425	0
2.4603	0	2.4602	0	2.45631	0	2.457	0	2.45653	0	2.45638	0	2.45634	0	2.45658	0
2.46263	0	2.46253	0	2.45864	0	2.45933	0	2.45885	0	2.4587	0	2.45867	0	2.45891	0
2.46495	0	2.46486	0	2.46096	0	2.46165	0	2.46118	0	2.46103	0	2.46099	0	2.46124	0
2.46728	0	2.46719	0	2.46329	0	2.46398	0	2.4635	0	2.46336	0	2.46332	0	2.46357	0
2.46961	0	2.46952	0	2.46561	0	2.46631	0	2.46583	0	2.46569	0	2.46565	0	2.4659	0
2.47195	0	2.47185	0	2.46794	0	2.46863	0	2.46816	0	2.46801	0	2.46798	0	2.46822	0
2.47428	0	2.47418	0	2.47026	0	2.47096	0	2.47048	0	2.47034	0	2.47031	0	2.47055	0
2.47661	0	2.47652	0	2.47259	0	2.47328	0	2.47281	0	2.47266	0	2.47264	0	2.47287	0
2.47894	0	2.47885	0	2.47492	0	2.47561	0	2.47514	0	2.47499	0	2.47496	0	2.4752	0
2.48127	0	2.48117	0	2.47725	0	2.47793	0	2.47746	0	2.47732	0	2.47729	0	2.47753	0
2.4836	0	2.48351	0	2.47957	0	2.48026	0	2.47979	0	2.47964	0	2.47962	0	2.47985	0
2.48593	0	2.48584	0	2.4819	0	2.48258	0	2.48212	0	2.48197	0	2.48194	0	2.48218	0
2.48826	0	2.48817	0	2.48423	0	2.48491	0	2.48444	0	2.48429	0	2.48427	0	2.4845	0
2.49059	0	2.49051	0	2.48655	0	2.48724	0	2.48677	0	2.48662	0	2.4866	0	2.48683	0
2.49292	0	2.49284	0	2.48888	0	2.48956	0	2.4891	0	2.48895	0	2.48892	0	2.48916	0
2.49526	0	2.49518	0	2.49121	0	2.49189	0	2.49142	0	2.49128	0	2.49125	0	2.49148	0
2.49759	0	2.49751	0	2.49354	0	2.49422	0	2.49375	0	2.4936	0	2.49358	0	2.49381	0
2.49993	0	2.49984	0	2.49586	0	2.49655	0	2.49608	0	2.49593	0	2.49591	0	2.49613	0
2.50226	0	2.50217	0	2.49819	0	2.49888	0	2.4984	0	2.49826	0	2.49823	0	2.49846	0
2.5046	0	2.50451	0	2.50052	0	2.50121	0	2.50073	0	2.50058	0	2.50056	0	2.50079	0
2.50904	0	2.50895	0	2.50285	0	2.50353	0	2.50306	0	2.50291	0	2.50289	0	2.50312	0
2.51136	0	2.51128	0	2.50517	0	2.50586	0	2.50538	0	2.50523	0	2.50521	0	2.50544	0
2.5137	0	2.51361	0	2.50961	0	2.51029	0	2.50982	0	2.50967	0	2.50964	0	2.50988	0
2.51604	0	2.51594	0	2.51193	0	2.51261	0	2.51215	0	2.51199	0	2.51198	0	2.5122	0
2.51837	0	2.51827	0	2.51426	0	2.51494	0	2.51448	0	2.51432	0	2.5143	0	2.51453	0
2.5207	0	2.52061	0	2.51659	0	2.51726	0	2.51681	0	2.51665	0	2.51663	0	2.51686	0
2.52303	0	2.52294	0	2.51892	0	2.51959	0	2.51913	0	2.51897	0	2.51896	0	2.51918	0
2.52536	0	2.52527	0	2.52124	0	2.52192	0	2.52146	0	2.5213	0	2.52128	0	2.52151	0
2.52769	0	2.52761	0	2.52357	0	2.52424	0	2.52379	0	2.52363	0	2.52361	0	2.52384	0
2.53002	0	2.52994	0	2.5259	0	2.52657	0	2.52611	0	2.52596	0	2.52593	0	2.52616	0
2.53235	0	2.53227	0	2.52822	0	2.5289	0	2.52844	0	2.52828	0	2.52826	0	2.52849	0
2.53468	0	2.5346	0	2.53055	0	2.53123	0	2.53076	0	2.53062	0	2.53058	0	2.53081	0
2.53701	0	2.53693	0	2.53287	0	2.53355	0	2.53309	0	2.53294	0	2.53291	0	2.53314	0
2.53934	0	2.53926	0	2.5352	0	2.53588	0	2.53542	0	2.53527	0	2.53524	0	2.53547	0
2.54168	0	2.54159	0	2.53753	0	2.53821	0	2.53775	0	2.5376	0	2.53757	0	2.53779	0
2.544	0	2.54391	0	2.53986	0	2.54054	0	2.54008	0	2.53993	0	2.5399	0	2.54012	0
2.54633	0	2.54625	0	2.54219	0	2.54287	0	2.54241	0	2.54226	0	2.54222	0	2.54245	0
2.54866	0	2.54857	0	2.54452	0	2.54519	0	2.54474	0	2.54459	0	2.54455	0	2.54478	0
2.55099	0	2.5509	0	2.54684	0	2.54752	0	2.54707	0	2.54691	0	2.54687	0	2.5471	0
2.55331	0	2.55323	0	2.54917	0	2.54985	0	2.5494	0	2.54924	0	2.5492	0	2.54943	0
2.55564	0	2.55556	0	2.5515	0	2.55218	0	2.55172	0	2.55157	0	2.55153	0	2.55176	0
2.55797	0	2.55788	0	2.55383	0	2.55451	0	2.55405	0	2.55389	0	2.55386	0	2.5541	0
2.5603	0	2.56021	0	2.55615	0	2.55683	0	2.55638	0	2.55622	0	2.55619	0	2.55643	0
2.56263	0	2.56254	0	2.55848	0	2.55916	0	2.5587	0	2.55855	0	2.55852	0	2.55876	0
2.56496	0	2.56487	0	2.56081	0	2.56148	0	2.56103	0	2.56088	0	2.56085	0	2.56109	0
2.56729	0	2.5672	0	2.56314	0	2.56381	0	2.56336	0	2.56321	0	2.56318	0	2.56341	0
2.56962	0	2.56953	0	2.56546	0	2.56614	0	2.56568	0	2.56553	0	2.56551	0	2.56574	0
2.57195	0	2.57186	0	2.56779	0	2.56846	0	2.56801	0	2.56786	0	2.56784	0	2.56807	0
2.57428	0	2.57419	0	2.57012	0	2.57079	0	2.57034	0	2.57018	0	2.57016	0	2.5704	0
2.57661	0	2.57652	0	2.57245	0	2.57312	0	2.57266	0	2.57251	0	2.57249	0	2.57272	0
2.57894	0	2.57886	0	2.57477	0	2.57544	0	2.57499	0	2.57484	0	2.57482	0	2.57505	0
2.58128	0	2.58119	0	2.5771	0	2.57777	0	2.57732	0	2.57716	0	2.57714	0	2.57738	0
2.58361	0	2.58352	0	2.57943	0	2.58009	0	2.57965	0	2.57949	0	2.57947	0	2.5797	0
2.58594	0	2.58586	0	2.58176	0	2.58242	0	2.58197	0	2.58182	0	2.58179	0	2.58203	0
2.58827	0	2.58819	0	2.58409	0	2.58475	0	2.5843	0	2.58415	0	2.58412	0	2.58436	0
2.59271	0	2.59263	0	2.58642	0	2.58708	0	2.58663	0	2.58649	0	2.58645	0	2.58669	0
2.59504	0	2.59496	0	2.58874	0	2.59151	0	2.58896	0	2.58882	0	2.58878	0	2.58901	0
2.59737	0	2.59729	0	2.59317	0	2.59384	0	2.59339	0	2.59325	0	2.59321	0	2.59344	0
2.59969	0	2.59962	0	2.5955	0	2.59617	0	2.59571	0	2.59557	0	2.59553	0	2.59576	0
2.60202	0	2.60195	0	2.59782	0	2.59849	0	2.59805	0	2.5979	0	2.59786	0	2.59811	0
2.60435	0	2.60428	0	2.60015	0	2.60081	0	2.60037	0	2.60023	0	2.60019	0	2.60043	0
2.60667	0	2.60662	0	2.60248	0	2.60314	0	2.6027	0	2.60256	0	2.60252	0	2.60276	0
2.609	0	2.60895	0	2.6048	0	2.60547	0	2.60502	0	2.60489	0	2.60484	0	2.60509	0
2.61133	0	2.61128	0	2.60713	0	2.60779	0	2.60734	0	2.60722	0	2.60717	0	2.60742	0
2.61365	0	2.61361	0	2.60945	0	2.61012	0	2.60967	0	2.60954	0	2.60949	0	2.60975	0
2.61598	0	2.61593	0	2.61178	0	2.61244	0	2.61199	0	2.61187	0	2.61182	0	2.61207	0
2.6183	0	2.61827	0	2.61411	0	2.61477	0	2.61432	0	2.61419	0	2.61414	0	2.6144	0
2.62063	0	2.6206	0	2.61644	0	2.6171	0	2.61665	0	2.61652	0	2.61647	0	2.61672	0
2.62296	0	2.62293	0	2.61876	0	2.61944	0	2.61897	0	2.61885	0	2.6188	0	2.61905	0
2.62529	0	2.62526	0	2.62109	0	2.62176	0	2.6213	0	2.62118	0	2.62112	0	2.62138	0
2.62761	0	2.62759	0	2.62341	0	2.62409	0	2.62363	0	2.6235	0	2.62345	0	2.62371	0
2.62995	0	2.62992	0	2.62574	0	2.62642	0	2.62596	0	2.62583	0	2.62578	0	2.62603	0
2.63227	0	2.63225	0	2.62807	0	2.62874	0	2.62828	0	2.62816	0	2.6281	0	2.62837	0
2.6346	0	2.63458	0	2.63039	0	2.63107	0	2.63061	0	2.63048	0	2.63043	0	2.63069	0
2.63693	0	2.63691	0	2.63272	0	2.6334	0	2.63294	0	2.63281	0	2.63276	0	2.63302	0
2.63926	0	2.63924	0	2.63505	0	2.63573	0	2.63527	0	2.63514	0	2.63508	0	2.63535	0
2.64159	0	2.64157	0	2.63739	0	2.63807	0	2.6376	0	2.63747	0	2.63741	0	2.63768	0
2.64391	0	2.6439	0	2.63971	0	2.64039	0	2.63994	0	2.63981	0	2.63974	0	2.64	0
2.64625	0	2.64622	0	2.64205	0	2.64272	0	2.64226	0	2.64214	0	2.64207	0	2.64233	0
2.64858	0	2.64855	0	2.64437	0	2.64504	0	2.64459	0	2.64447	0	2.64439	0	2.64465	0
2.6509	0	2.65088	0	2.64671	0	2.64738	0	2.64692	0	2.6468	0	2.64672	0	2.64699	0
2.65324	0	2.65321	0	2.64903	0	2.6497	0	2.64925	0	2.64913	0	2.64905	0	2.64931	0
2.65557	0	2.65553	0	2.65136	0	2.65203	0	2.65158	0	2.65146	0	2.65138	0	2.65164	0
2.65789	0	2.65787	0	2.65369	0	2.65436	0	2.6539	0	2.65379	0	2.65371	0	2.65397	0
2.66022	0	2.6602	0	2.65602	0	2.65668	0	2.65623	0	2.65612	0	2.65603	0	2.6563	0
2.66255	0	2.66253	0	2.65834	0	2.65902	0	2.65855	0	2.65844	0	2.65836	0	2.65862	0
2.66488	0	2.66486	0	2.66067	0	2.66134	0	2.66088	0	2.66077	0	2.6607	0	2.66095	0
2.66721	0	2.6672	0	2.66301	0	2.66367	0	2.66321	0	2.6631	0	2.66302	0	2.66328	0
2.66955	0	2.66952	0	2.66533	0	2.66599	0	2.66553	0	2.66543	0	2.66535	0	2.66561	0
2.67188	0	2.67186	0	2.66766	0	2.66832	0	2.66786	0	2.66775	0	2.66767	0	2.66793	0
2.67631	0	2.67629	0	2.66999	0	2.67064	0	2.67019	0	2.67008	0	2.67	0	2.67026	0
2.67864	0	2.67862	0	2.67232	0	2.67507	0	2.67251	0	2.67241	0	2.67233	0	2.67259	0
2.68097	0	2.68096	0	2.67675	0	2.6774	0	2.67695	0	2.67684	0	2.67675	0	2.67703	0
2.6833	0	2.68329	0	2.67908	0	2.67973	0	2.67928	0	2.67917	0	2.67908	0	2.67935	0
2.68563	0	2.68562	0	2.68141	0	2.68206	0	2.68161	0	2.6815	0	2.68141	0	2.68168	0
2.68796	0	2.68796	0	2.68373	0	2.68438	0	2.68394	0	2.68383	0	2.68373	0	2.68401	0
2.69029	0	2.69029	0	2.68606	0	2.68671	0	2.68627	0	2.68616	0	2.68606	0	2.68633	0
2.69262	0	2.69262	0	2.68839	0	2.68904	0	2.6886	0	2.68849	0	2.68839	0	2.68866	0
2.69495	0	2.69495	0	2.69072	0	2.69137	0	2.69092	0	2.69081	0	2.69072	0	2.69099	0
2.69729	0	2.69728	0	2.69305	0	2.69371	0	2.69325	0	2.69314	0	2.69305	0	2.69332	0
2.69962	0	2.69961	0	2.69538	0	2.69603	0	2.69558	0	2.69547	0	2.69537	0	2.69564	0
2.70195	0	2.70194	0	2.6977	0	2.69836	0	2.6979	0	2.6978	0	2.69771	0	2.69797	0
2.70429	0	2.70427	0	2.70003	0	2.70069	0	2.70023	0	2.70013	0	2.70003	0	2.70029	0
2.70662	0	2.7066	0	2.70236	0	2.70302	0	2.70255	0	2.70246	0	2.70236	0	2.70262	0
2.70895	0	2.70893	0	2.70468	0	2.70534	0	2.70488	0	2.70479	0	2.70469	0	2.70494	0
2.71129	0	2.71125	0	2.70702	0	2.70767	0	2.70721	0	2.70712	0	2.70702	0	2.70727	0
2.71362	0	2.71359	0	2.70935	0	2.70999	0	2.70954	0	2.70944	0	2.70934	0	2.7096	0
2.71595	0	2.71592	0	2.71168	0	2.71232	0	2.71186	0	2.71177	0	2.71167	0	2.71192	0
2.71828	0	2.71825	0	2.714	0	2.71465	0	2.71419	0	2.7141	0	2.714	0	2.71425	0
2.72062	0	2.72058	0	2.71634	0	2.71697	0	2.71651	0	2.71642	0	2.71632	0	2.71658	0
2.72295	0	2.72291	0	2.71866	0	2.7193	0	2.71884	0	2.71876	0	2.71865	0	2.7189	0
2.72529	0	2.72524	0	2.72099	0	2.72162	0	2.72117	0	2.72109	0	2.72098	0	2.72123	0
2.72762	0	2.72757	0	2.72332	0	2.72395	0	2.7235	0	2.72342	0	2.72331	0	2.72356	0
2.72995	0	2.7299	0	2.72564	0	2.72627	0	2.72582	0	2.72575	0	2.72564	0	2.72589	0
2.73228	0	2.73223	0	2.72797	0	2.7286	0	2.72815	0	2.72808	0	2.72797	0	2.72822	0
2.73462	0	2.73457	0	2.7303	0	2.73092	0	2.73048	0	2.73041	0	2.73029	0	2.73054	0
2.73695	0	2.7369	0	2.73263	0	2.73326	0	2.73281	0	2.73273	0	2.73262	0	2.73287	0
2.73928	0	2.73922	0	2.73496	0	2.73559	0	2.73514	0	2.73506	0	2.73495	0	2.7352	0
2.74161	0	2.74155	0	2.73728	0	2.73791	0	2.73747	0	2.73739	0	2.73728	0	2.73753	0
2.74394	0	2.74388	0	2.73961	0	2.74024	0	2.7398	0	2.73972	0	2.7396	0	2.73986	0
2.74627	0	2.74621	0	2.74193	0	2.74257	0	2.74212	0	2.74204	0	2.74193	0	2.74218	0
2.7486	0	2.74854	0	2.74426	0	2.7449	0	2.74446	0	2.74437	0	2.74426	0	2.74452	0
2.75093	0	2.75087	0	2.74659	0	2.74723	0	2.74678	0	2.74669	0	2.74659	0	2.74684	0
2.75326	0	2.7532	0	2.74892	0	2.74956	0	2.74911	0	2.74902	0	2.74892	0	2.74917	0
2.75559	0	2.75553	0	2.75124	0	2.75188	0	2.75144	0	2.75135	0	2.75124	0	2.7515	0
2.76003	0	2.75996	0	2.75357	0	2.75421	0	2.75377	0	2.75368	0	2.75357	0	2.75382	0
2.76235	0	2.76229	0	2.7559	0	2.75864	0	2.75821	0	2.756	0	2.7559	0	2.75825	0
2.76469	0	2.76462	0	2.76033	0	2.76096	0	2.76053	0	2.76043	0	2.76033	0	2.76057	0
2.76701	0	2.76695	0	2.76265	0	2.76329	0	2.76286	0	2.76277	0	2.76267	0	2.7629	0
2.76935	0	2.76927	0	2.76498	0	2.76562	0	2.76519	0	2.7651	0	2.76499	0	2.76523	0
2.77168	0	2.77161	0	2.76731	0	2.76795	0	2.76751	0	2.76743	0	2.76733	0	2.76755	0
2.774	0	2.77393	0	2.76963	0	2.77027	0	2.76984	0	2.76975	0	2.76965	0	2.76988	0
2.77634	0	2.77627	0	2.77196	0	2.77259	0	2.77217	0	2.77208	0	2.77198	0	2.77221	0
2.77866	0	2.77861	0	2.77429	0	2.77492	0	2.77449	0	2.77441	0	2.77431	0	2.77454	0
2.78099	0	2.78094	0	2.77661	0	2.77725	0	2.77682	0	2.77674	0	2.77663	0	2.77687	0
2.78332	0	2.78327	0	2.77894	0	2.77958	0	2.77915	0	2.77906	0	2.77896	0	2.77919	0
2.78565	0	2.7856	0	2.78127	0	2.78191	0	2.78148	0	2.78139	0	2.78129	0	2.78152	0
2.78798	0	2.78793	0	2.78359	0	2.78424	0	2.78381	0	2.78372	0	2.78362	0	2.78385	0
2.79031	0	2.79026	0	2.78592	0	2.78656	0	2.78613	0	2.78604	0	2.78595	0	2.78618	0
2.79264	0	2.79259	0	2.78825	0	2.78889	0	2.78846	0	2.78837	0	2.78827	0	2.78851	0
2.79497	0	2.79492	0	2.79057	0	2.79121	0	2.79079	0	2.79069	0	2.7906	0	2.79083	0
2.7973	0	2.79725	0	2.7929	0	2.79354	0	2.79311	0	2.79302	0	2.79292	0	2.79316	0
2.79964	0	2.79958	0	2.79523	0	2.79586	0	2.79544	0	2.79535	0	2.79525	0	2.79548	0
2.80197	0	2.80191	0	2.79755	0	2.79819	0	2.79776	0	2.79767	0	2.79758	0	2.79781	0
2.8043	0	2.80424	0	2.79988	0	2.80052	0	2.80009	0	2.8	0	2.7999	0	2.80014	0
2.80663	0	2.80657	0	2.8022	0	2.80284	0	2.80242	0	2.80233	0	2.80223	0	2.80246	0
2.80896	0	2.8089	0	2.80453	0	2.80517	0	2.80474	0	2.80465	0	2.80455	0	2.80479	0
2.81129	0	2.81123	0	2.80686	0	2.8075	0	2.80707	0	2.80698	0	2.80688	0	2.80712	0
2.81363	0	2.81356	0	2.80918	0	2.80983	0	2.8094	0	2.80931	0	2.80921	0	2.80945	0
2.81596	0	2.81589	0	2.81151	0	2.81215	0	2.81172	0	2.81164	0	2.81153	0	2.81178	0
2.81829	0	2.81823	0	2.81384	0	2.81448	0	2.81405	0	2.81397	0	2.81386	0	2.81411	0
2.82063	0	2.82056	0	2.81616	0	2.8168	0	2.81638	0	2.81629	0	2.81619	0	2.81644	0
2.82296	0	2.82288	0	2.81849	0	2.81913	0	2.81871	0	2.81862	0	2.81852	0	2.81877	0
2.82529	0	2.82521	0	2.82082	0	2.82145	0	2.82103	0	2.82095	0	2.82085	0	2.8211	0
2.82763	0	2.82754	0	2.82314	0	2.82378	0	2.82336	0	2.82328	0	2.82317	0	2.82342	0
2.82996	0	2.82988	0	2.82547	0	2.82611	0	2.82568	0	2.82561	0	2.8255	0	2.82575	0
2.83229	0	2.83221	0	2.8278	0	2.82843	0	2.82801	0	2.82793	0	2.82782	0	2.82808	0
2.83463	0	2.83454	0	2.83013	0	2.83077	0	2.83035	0	2.83026	0	2.83015	0	2.8304	0
2.83695	0	2.83687	0	2.83246	0	2.8331	0	2.83268	0	2.83259	0	2.83248	0	2.83274	0
2.83929	0	2.83921	0	2.83478	0	2.83543	0	2.83501	0	2.83492	0	2.83481	0	2.83507	0
2.84373	0	2.84364	0	2.83711	0	2.83776	0	2.83734	0	2.83724	0	2.83713	0	2.8374	0
2.84606	0	2.84597	0	2.84153	0	2.84219	0	2.84178	0	2.84168	0	2.84157	0	2.84183	0
2.84839	0	2.8483	0	2.84386	0	2.84452	0	2.84411	0	2.844	0	2.84389	0	2.84416	0
2.85071	0	2.85062	0	2.84619	0	2.84685	0	2.84644	0	2.84633	0	2.84622	0	2.84649	0
2.85304	0	2.85295	0	2.84852	0	2.84917	0	2.84876	0	2.84865	0	2.84855	0	2.84881	0
2.85537	0	2.85528	0	2.85084	0	2.8515	0	2.85109	0	2.85098	0	2.85088	0	2.85114	0
2.8577	0	2.85761	0	2.85317	0	2.85383	0	2.85342	0	2.85331	0	2.85321	0	2.85347	0
2.86003	0	2.85994	0	2.85551	0	2.85616	0	2.85575	0	2.85564	0	2.85553	0	2.8558	0
2.86235	0	2.86226	0	2.85783	0	2.85848	0	2.85807	0	2.85797	0	2.85787	0	2.85813	0
2.86468	0	2.86459	0	2.86016	0	2.86081	0	2.8604	0	2.86029	0	2.86019	0	2.86045	0
2.86701	0	2.86692	0	2.86249	0	2.86313	0	2.86272	0	2.86262	0	2.86252	0	2.86278	0
2.86934	0	2.86925	0	2.86481	0	2.86546	0	2.86505	0	2.86494	0	2.86485	0	2.86511	0
2.87167	0	2.87158	0	2.86714	0	2.86778	0	2.86737	0	2.86727	0	2.86717	0	2.86744	0
2.874	0	2.87392	0	2.86946	0	2.87012	0	2.8697	0	2.86959	0	2.8695	0	2.86977	0
2.87633	0	2.87625	0	2.87179	0	2.87244	0	2.87203	0	2.87193	0	2.87183	0	2.87209	0
2.87866	0	2.87858	0	2.87412	0	2.87477	0	2.87436	0	2.87427	0	2.87415	0	2.87442	0
2.88099	0	2.8809	0	2.87645	0	2.8771	0	2.87669	0	2.87659	0	2.87648	0	2.87674	0
2.88331	0	2.88323	0	2.87877	0	2.87943	0	2.87902	0	2.87892	0	2.87881	0	2.87908	0
2.88564	0	2.88556	0	2.8811	0	2.88176	0	2.88135	0	2.88125	0	2.88113	0	2.8814	0
2.88798	0	2.8879	0	2.88343	0	2.88409	0	2.88368	0	2.88357	0	2.88346	0	2.88374	0
2.89031	0	2.89022	0	2.88575	0	2.88641	0	2.886	0	2.8859	0	2.88578	0	2.88606	0
2.89264	0	2.89256	0	2.88808	0	2.88874	0	2.88833	0	2.88822	0	2.88811	0	2.88839	0
2.89497	0	2.89489	0	2.8904	0	2.89107	0	2.89066	0	2.89055	0	2.89044	0	2.89072	0
2.89731	0	2.89722	0	2.89273	0	2.89339	0	2.89299	0	2.89288	0	2.89276	0	2.89304	0
2.89964	0	2.89955	0	2.89506	0	2.89572	0	2.89532	0	2.89521	0	2.89509	0	2.89537	0
2.90197	0	2.90188	0	2.89739	0	2.89804	0	2.89764	0	2.89753	0	2.89741	0	2.8977	0
2.9043	0	2.90422	0	2.89972	0	2.90037	0	2.89997	0	2.89986	0	2.89974	0	2.90002	0
2.90664	0	2.90655	0	2.90205	0	2.9027	0	2.9023	0	2.90219	0	2.90207	0	2.90235	0
2.90897	0	2.90888	0	2.90438	0	2.90503	0	2.90462	0	2.90452	0	2.9044	0	2.90468	0
2.9113	0	2.91121	0	2.9067	0	2.90736	0	2.90695	0	2.90685	0	2.90672	0	2.907	0
2.91364	0	2.91355	0	2.90903	0	2.90968	0	2.90928	0	2.90917	0	2.90905	0	2.90933	0
2.91597	0	2.91588	0	2.91135	0	2.91201	0	2.91161	0	2.9115	0	2.91138	0	2.91165	0
2.9183	0	2.91821	0	2.91368	0	2.91433	0	2.91393	0	2.91383	0	2.91372	0	2.91398	0
2.92064	0	2.92055	0	2.91601	0	2.91666	0	2.91626	0	2.91616	0	2.91604	0	2.91631	0
2.92508	0	2.92498	0	2.91834	0	2.91898	0	2.91859	0	2.91849	0	2.91837	0	2.91863	0
2.9274	0	2.92731	0	2.92066	0	2.92131	0	2.92091	0	2.92082	0	2.9207	0	2.92096	0
2.92974	0	2.92964	0	2.9251	0	2.92575	0	2.92535	0	2.92525	0	2.92513	0	2.9254	0
2.93207	0	2.93197	0	2.92742	0	2.92807	0	2.92768	0	2.92757	0	2.92745	0	2.92772	0
2.9344	0	2.9343	0	2.92976	0	2.9304	0	2.93001	0	2.9299	0	2.92978	0	2.93005	0
2.93673	0	2.93663	0	2.93209	0	2.93273	0	2.93234	0	2.93223	0	2.93211	0	2.93238	0
2.93906	0	2.93896	0	2.93441	0	2.93506	0	2.93467	0	2.93456	0	2.93443	0	2.93471	0
2.94139	0	2.94129	0	2.93675	0	2.93739	0	2.937	0	2.93689	0	2.93676	0	2.93704	0
2.94371	0	2.94361	0	2.93908	0	2.93972	0	2.93932	0	2.93921	0	2.93909	0	2.93937	0
2.94604	0	2.94594	0	2.94141	0	2.94205	0	2.94166	0	2.94155	0	2.94142	0	2.9417	0
2.94837	0	2.94827	0	2.94374	0	2.94438	0	2.94398	0	2.94387	0	2.94375	0	2.94402	0
2.95069	0	2.95059	0	2.94607	0	2.94671	0	2.94631	0	2.9462	0	2.94607	0	2.94635	0
2.95302	0	2.95292	0	2.9484	0	2.94903	0	2.94864	0	2.94853	0	2.9484	0	2.94867	0
2.95535	0	2.95525	0	2.95073	0	2.95136	0	2.95097	0	2.95086	0	2.95073	0	2.951	0
2.95768	0	2.95758	0	2.95306	0	2.95369	0	2.9533	0	2.95318	0	2.95306	0	2.95333	0
2.96	0	2.95991	0	2.95538	0	2.95601	0	2.95563	0	2.95551	0	2.95539	0	2.95565	0
2.96234	0	2.96224	0	2.95771	0	2.95834	0	2.95796	0	2.95784	0	2.95772	0	2.95798	0
2.96466	0	2.96457	0	2.96004	0	2.96067	0	2.96029	0	2.96017	0	2.96005	0	2.96031	0
2.96699	0	2.96691	0	2.96237	0	2.96299	0	2.96261	0	2.9625	0	2.96238	0	2.96264	0
2.96932	0	2.96924	0	2.96469	0	2.96532	0	2.96494	0	2.96482	0	2.9647	0	2.96496	0
2.97165	0	2.97158	0	2.96703	0	2.96765	0	2.96726	0	2.96716	0	2.96703	0	2.96729	0
2.97399	0	2.97391	0	2.96936	0	2.96997	0	2.96959	0	2.96949	0	2.96936	0	2.96962	0
2.97631	0	2.97624	0	2.97169	0	2.9723	0	2.97192	0	2.97182	0	2.97169	0	2.97195	0
2.97865	0	2.97857	0	2.97402	0	2.97462	0	2.97424	0	2.97414	0	2.97401	0	2.97428	0
2.98098	0	2.9809	0	2.97634	0	2.97695	0	2.97657	0	2.97647	0	2.97634	0	2.97661	0
2.98331	0	2.98323	0	2.97867	0	2.97927	0	2.9789	0	2.97879	0	2.97867	0	2.97893	0
2.98564	0	2.98556	0	2.98099	0	2.9816	0	2.98122	0	2.98112	0	2.981	0	2.98126	0
2.98798	0	2.98789	0	2.98332	0	2.98393	0	2.98355	0	2.98345	0	2.98333	0	2.98359	0
2.99031	0	2.99022	0	2.98565	0	2.98626	0	2.98588	0	2.98578	0	2.98566	0	2.98591	0
2.99264	0	2.99256	0	2.98797	0	2.98858	0	2.9882	0	2.98811	0	2.98798	0	2.98824	0
2.99498	0	2.99489	0	2.9903	0	2.99091	0	2.99053	0	2.99043	0	2.99031	0	2.99056	0
2.99731	0	2.99722	0	2.99262	0	2.99323	0	2.99285	0	2.99276	0	2.99263	0	2.99289	0
2.99964	0	2.99955	0	2.99495	0	2.99556	0	2.99518	0	2.99509	0	2.99496	0	2.99522	0
3.00198	0	3.00189	0	2.99728	0	2.99789	0	2.99751	0	2.99741	0	2.99728	0	2.99754	0
3.00431	0	3.00422	0	2.9996	0	3.00021	0	2.99984	0	2.99974	0	2.99961	0	2.99987	0
3.00874	0	3.00866	0	3.00193	0	3.00254	0	3.00216	0	3.00207	0	3.00194	0	3.00219	0
3.01107	0	3.01099	0	3.00426	0	3.00487	0	3.00449	0	3.0044	0	3.00426	0	3.00452	0
3.01341	0	3.01332	0	3.0087	0	3.0093	0	3.00892	0	3.00883	0	3.0087	0	3.00896	0
3.01574	0	3.01564	0	3.01102	0	3.01162	0	3.01124	0	3.01115	0	3.01102	0	3.01128	0
3.01807	0	3.01797	0	3.01335	0	3.01395	0	3.01357	0	3.01348	0	3.01336	0	3.01361	0
3.0204	0	3.0203	0	3.01568	0	3.01628	0	3.0159	0	3.01581	0	3.01569	0	3.01593	0
3.02274	0	3.02262	0	3.01801	0	3.01861	0	3.01823	0	3.01814	0	3.01801	0	3.01826	0
3.02507	0	3.02495	0	3.02034	0	3.02093	0	3.02056	0	3.02046	0	3.02034	0	3.02059	0
3.0274	0	3.02727	0	3.02266	0	3.02326	0	3.02289	0	3.0228	0	3.02266	0	3.02292	0
3.02973	0	3.0296	0	3.02499	0	3.02559	0	3.02521	0	3.02512	0	3.02499	0	3.02524	0
3.03205	0	3.03192	0	3.02732	0	3.02792	0	3.02754	0	3.02745	0	3.02732	0	3.02758	0
3.03438	0	3.03426	0	3.02965	0	3.03025	0	3.02987	0	3.02978	0	3.02964	0	3.0299	0
3.03671	0	3.03659	0	3.03198	0	3.03257	0	3.03219	0	3.03211	0	3.03197	0	3.03223	0
3.03904	0	3.03891	0	3.03431	0	3.0349	0	3.03453	0	3.03444	0	3.0343	0	3.03457	0
3.04137	0	3.04124	0	3.03663	0	3.03723	0	3.03685	0	3.03677	0	3.03663	0	3.03689	0
3.0437	0	3.04357	0	3.03896	0	3.03956	0	3.03918	0	3.0391	0	3.03896	0	3.03922	0
3.04603	0	3.0459	0	3.04129	0	3.04188	0	3.04151	0	3.04143	0	3.04128	0	3.04155	0
3.04835	0	3.04822	0	3.04362	0	3.04421	0	3.04384	0	3.04376	0	3.04361	0	3.04388	0
3.05068	0	3.05056	0	3.04595	0	3.04654	0	3.04616	0	3.04608	0	3.04593	0	3.0462	0
3.05301	0	3.05289	0	3.04827	0	3.04887	0	3.0485	0	3.04841	0	3.04826	0	3.04853	0
3.05534	0	3.05522	0	3.0506	0	3.05119	0	3.05082	0	3.05074	0	3.05059	0	3.05086	0
3.05766	0	3.05755	0	3.05293	0	3.05352	0	3.05315	0	3.05307	0	3.05292	0	3.05318	0
3.06	0	3.05988	0	3.05526	0	3.05584	0	3.05548	0	3.05539	0	3.05525	0	3.05551	0
3.06233	0	3.06222	0	3.05759	0	3.05817	0	3.0578	0	3.05772	0	3.05757	0	3.05783	0
3.06466	0	3.06455	0	3.05991	0	3.0605	0	3.06013	0	3.06004	0	3.0599	0	3.06016	0
3.06699	0	3.06688	0	3.06224	0	3.06282	0	3.06246	0	3.06237	0	3.06223	0	3.06249	0
3.06932	0	3.06921	0	3.06457	0	3.06515	0	3.06478	0	3.0647	0	3.06456	0	3.06482	0
3.07165	0	3.07155	0	3.0669	0	3.06748	0	3.06711	0	3.06703	0	3.06689	0	3.06715	0
3.07398	0	3.07388	0	3.06922	0	3.06981	0	3.06944	0	3.06935	0	3.06922	0	3.06948	0
3.07631	0	3.07621	0	3.07155	0	3.07213	0	3.07176	0	3.07168	0	3.07155	0	3.07181	0
3.07865	0	3.07854	0	3.07388	0	3.07446	0	3.07409	0	3.074	0	3.07387	0	3.07414	0
3.08098	0	3.08087	0	3.0762	0	3.07679	0	3.07641	0	3.07633	0	3.0762	0	3.07647	0
3.08331	0	3.0832	0	3.07853	0	3.07911	0	3.07874	0	3.07866	0	3.07853	0	3.0788	0
3.08565	0	3.08553	0	3.08086	0	3.08144	0	3.08107	0	3.08098	0	3.08086	0	3.08113	0
3.08798	0	3.08786	0	3.08318	0	3.08377	0	3.08339	0	3.08331	0	3.08318	0	3.08345	0
3.09242	0	3.09229	0	3.08551	0	3.0861	0	3.08572	0	3.08564	0	3.08551	0	3.08578	0
3.09474	0	3.09462	0	3.08783	0	3.08842	0	3.08805	0	3.08796	0	3.08784	0	3.0881	0
3.09708	0	3.09695	0	3.09227	0	3.09285	0	3.09249	0	3.0924	0	3.09227	0	3.09253	0
3.09941	0	3.09929	0	3.09459	0	3.09518	0	3.09481	0	3.09472	0	3.09459	0	3.09486	0
3.10174	0	3.10161	0	3.09692	0	3.09751	0	3.09714	0	3.09705	0	3.09692	0	3.09719	0
3.10407	0	3.10395	0	3.09925	0	3.09984	0	3.09947	0	3.09938	0	3.09925	0	3.09952	0
3.1064	0	3.10628	0	3.10158	0	3.10216	0	3.1018	0	3.10171	0	3.10157	0	3.10184	0
3.10873	0	3.10861	0	3.10391	0	3.10449	0	3.10413	0	3.10404	0	3.1039	0	3.10417	0
3.11106	0	3.11094	0	3.10623	0	3.10681	0	3.10645	0	3.10637	0	3.10623	0	3.1065	0
3.11339	0	3.11327	0	3.10856	0	3.10914	0	3.10878	0	3.10869	0	3.10856	0	3.10883	0
3.11572	0	3.1156	0	3.11088	0	3.11147	0	3.1111	0	3.11102	0	3.11089	0	3.11116	0
3.11805	0	3.11793	0	3.11321	0	3.1138	0	3.11343	0	3.11335	0	3.11321	0	3.11349	0
3.12038	0	3.12026	0	3.11554	0	3.11613	0	3.11576	0	3.11567	0	3.11554	0	3.11581	0
3.12271	0	3.12259	0	3.11787	0	3.11846	0	3.11809	0	3.118	0	3.11786	0	3.11814	0
3.12504	0	3.12492	0	3.1202	0	3.12079	0	3.12042	0	3.12033	0	3.12019	0	3.12047	0
3.12737	0	3.12725	0	3.12253	0	3.12312	0	3.12274	0	3.12266	0	3.12252	0	3.1228	0
3.1297	0	3.12958	0	3.12486	0	3.12545	0	3.12507	0	3.12498	0	3.12485	0	3.12513	0
3.13202	0	3.13191	0	3.12718	0	3.12778	0	3.1274	0	3.12731	0	3.12717	0	3.12746	0
3.13435	0	3.13424	0	3.12951	0	3.1301	0	3.12973	0	3.12964	0	3.1295	0	3.12979	0
3.13668	0	3.13657	0	3.13184	0	3.13244	0	3.13206	0	3.13197	0	3.13183	0	3.13212	0
3.13901	0	3.1389	0	3.13417	0	3.13476	0	3.13439	0	3.13429	0	3.13416	0	3.13444	0
3.14134	0	3.14123	0	3.1365	0	3.13709	0	3.13672	0	3.13662	0	3.13648	0	3.13677	0
3.14367	0	3.14355	0	3.13883	0	3.13942	0	3.13905	0	3.13895	0	3.13881	0	3.1391	0
3.146	0	3.14588	0	3.14115	0	3.14175	0	3.14137	0	3.14128	0	3.14114	0	3.14143	0
3.14833	0	3.14822	0	3.14348	0	3.14408	0	3.1437	0	3.1436	0	3.14346	0	3.14376	0
3.15066	0	3.15055	0	3.14581	0	3.14641	0	3.14604	0	3.14593	0	3.14579	0	3.14609	0
3.15299	0	3.15288	0	3.14814	0	3.14873	0	3.14837	0	3.14826	0	3.14812	0	3.14842	0
3.15532	0	3.15521	0	3.15046	0	3.15106	0	3.1507	0	3.15059	0	3.15045	0	3.15075	0
3.15765	0	3.15754	0	3.1528	0	3.15339	0	3.15303	0	3.15291	0	3.15277	0	3.15308	0
3.15998	0	3.15987	0	3.15512	0	3.15572	0	3.15535	0	3.15524	0	3.1551	0	3.1554	0
3.16232	0	3.1622	0	3.15745	0	3.15805	0	3.15768	0	3.15757	0	3.15743	0	3.15773	0
3.16465	0	3.16453	0	3.15977	0	3.16037	0	3.16	0	3.1599	0	3.15976	0	3.16005	0
3.16698	0	3.16686	0	3.16211	0	3.1627	0	3.16233	0	3.16222	0	3.16208	0	3.16238	0
3.16931	0	3.16919	0	3.16443	0	3.16502	0	3.16467	0	3.16455	0	3.16442	0	3.16471	0
3.17164	0	3.17152	0	3.16676	0	3.16735	0	3.16699	0	3.16688	0	3.16674	0	3.16704	0
3.17607	0	3.17596	0	3.16909	0	3.16967	0	3.16932	0	3.1692	0	3.16907	0	3.16937	0
3.1784	0	3.17828	0	3.17142	0	3.172	0	3.17165	0	3.17153	0	3.1714	0	3.17169	0
3.18073	0	3.18061	0	3.17585	0	3.17643	0	3.17609	0	3.17597	0	3.17583	0	3.17612	0
3.18306	0	3.18294	0	3.17817	0	3.17876	0	3.17841	0	3.17829	0	3.17815	0	3.17844	0
3.18539	0	3.18527	0	3.1805	0	3.18109	0	3.18073	0	3.18062	0	3.18048	0	3.18077	0
3.18772	0	3.1876	0	3.18283	0	3.18341	0	3.18306	0	3.18295	0	3.18281	0	3.18311	0
3.19005	0	3.18993	0	3.18515	0	3.18575	0	3.18538	0	3.18528	0	3.18513	0	3.18543	0
3.19238	0	3.19226	0	3.18748	0	3.18807	0	3.18771	0	3.18761	0	3.18746	0	3.18777	0
3.19471	0	3.1946	0	3.18981	0	3.1904	0	3.19004	0	3.18993	0	3.18979	0	3.19009	0
3.19704	0	3.19693	0	3.19213	0	3.19273	0	3.19236	0	3.19226	0	3.19212	0	3.19242	0
3.19937	0	3.19926	0	3.19446	0	3.19506	0	3.19469	0	3.19458	0	3.19445	0	3.19475	0
3.2017	0	3.20159	0	3.19679	0	3.19739	0	3.19701	0	3.19691	0	3.19677	0	3.19708	0
3.20404	0	3.20392	0	3.19912	0	3.19971	0	3.19935	0	3.19924	0	3.1991	0	3.19941	0
3.20637	0	3.20625	0	3.20145	0	3.20204	0	3.20167	0	3.20157	0	3.20143	0	3.20174	0
3.2087	0	3.20859	0	3.20378	0	3.20437	0	3.204	0	3.20389	0	3.20376	0	3.20406	0
3.21103	0	3.21092	0	3.20611	0	3.20669	0	3.20632	0	3.20622	0	3.20609	0	3.20639	0
3.21336	0	3.21326	0	3.20843	0	3.20902	0	3.20866	0	3.20855	0	3.20842	0	3.20872	0
3.21569	0	3.21558	0	3.21077	0	3.21134	0	3.21099	0	3.21088	0	3.21075	0	3.21104	0
3.21802	0	3.21792	0	3.21309	0	3.21367	0	3.21332	0	3.21321	0	3.21308	0	3.21336	0
3.22035	0	3.22025	0	3.21542	0	3.216	0	3.21565	0	3.21553	0	3.2154	0	3.21569	0
3.22268	0	3.22258	0	3.21775	0	3.21832	0	3.21797	0	3.21786	0	3.21773	0	3.21802	0
3.22501	0	3.22491	0	3.22008	0	3.22065	0	3.2203	0	3.22019	0	3.22006	0	3.22034	0
3.22734	0	3.22724	0	3.22241	0	3.22298	0	3.22263	0	3.22252	0	3.22239	0	3.22267	0
3.22967	0	3.22957	0	3.22473	0	3.2253	0	3.22496	0	3.22485	0	3.22471	0	3.22499	0
3.232	0	3.2319	0	3.22707	0	3.22763	0	3.22728	0	3.22718	0	3.22704	0	3.22732	0
3.23434	0	3.23423	0	3.2294	0	3.22997	0	3.22961	0	3.22951	0	3.22938	0	3.22965	0
3.23667	0	3.23656	0	3.23173	0	3.23229	0	3.23194	0	3.23184	0	3.23171	0	3.23198	0
3.239	0	3.23889	0	3.23406	0	3.23462	0	3.23427	0	3.23417	0	3.23404	0	3.23431	0
3.24133	0	3.24122	0	3.2364	0	3.23695	0	3.2366	0	3.2365	0	3.23637	0	3.23664	0
3.24365	0	3.24354	0	3.23872	0	3.23928	0	3.23892	0	3.23883	0	3.2387	0	3.23897	0
3.24599	0	3.24587	0	3.24106	0	3.2416	0	3.24125	0	3.24116	0	3.24103	0	3.24129	0
3.24831	0	3.2482	0	3.24338	0	3.24394	0	3.24358	0	3.24348	0	3.24335	0	3.24362	0
3.25064	0	3.25053	0	3.24572	0	3.24626	0	3.24591	0	3.24581	0	3.24568	0	3.24595	0
3.25297	0	3.25286	0	3.24805	0	3.24859	0	3.24823	0	3.24815	0	3.24801	0	3.24827	0
3.2553	0	3.25519	0	3.25037	0	3.25092	0	3.25056	0	3.25047	0	3.25034	0	3.2506	0
3.25973	0	3.25963	0	3.2527	0	3.25324	0	3.25289	0	3.25281	0	3.25267	0	3.25293	0
3.26206	0	3.26195	0	3.25503	0	3.25557	0	3.25521	0	3.25513	0	3.255	0	3.25526	0
3.26439	0	3.26429	0	3.25947	0	3.26	0	3.25966	0	3.25957	0	3.25943	0	3.25969	0
3.26673	0	3.26662	0	3.26179	0	3.26232	0	3.26199	0	3.26189	0	3.26176	0	3.26201	0
3.26905	0	3.26895	0	3.26412	0	3.26465	0	3.26432	0	3.26422	0	3.26409	0	3.26435	0
3.27138	0	3.27128	0	3.26644	0	3.26698	0	3.26664	0	3.26655	0	3.26642	0	3.26668	0
3.27371	0	3.27361	0	3.26877	0	3.26931	0	3.26897	0	3.26887	0	3.26874	0	3.269	0
3.27604	0	3.27594	0	3.2711	0	3.27163	0	3.27129	0	3.2712	0	3.27107	0	3.27133	0
3.27837	0	3.27827	0	3.27343	0	3.27396	0	3.27362	0	3.27353	0	3.2734	0	3.27366	0
3.2807	0	3.2806	0	3.27575	0	3.27629	0	3.27594	0	3.27586	0	3.27573	0	3.27598	0
3.28303	0	3.28293	0	3.27808	0	3.27862	0	3.27827	0	3.27819	0	3.27805	0	3.27831	0
3.28537	0	3.28526	0	3.28041	0	3.28094	0	3.2806	0	3.28052	0	3.28038	0	3.28064	0
3.2877	0	3.28759	0	3.28274	0	3.28327	0	3.28292	0	3.28284	0	3.28272	0	3.28297	0
3.29003	0	3.28992	0	3.28507	0	3.2856	0	3.28525	0	3.28517	0	3.28505	0	3.28529	0
3.29235	0	3.29225	0	3.28739	0	3.28792	0	3.28758	0	3.28749	0	3.28737	0	3.28762	0
3.29469	0	3.29459	0	3.28972	0	3.29025	0	3.2899	0	3.28982	0	3.2897	0	3.28994	0
3.29702	0	3.29692	0	3.29205	0	3.29258	0	3.29223	0	3.29216	0	3.29203	0	3.29227	0
3.29935	0	3.29925	0	3.29438	0	3.2949	0	3.29456	0	3.29448	0	3.29436	0	3.2946	0
3.30168	0	3.30159	0	3.29671	0	3.29723	0	3.29689	0	3.29681	0	3.29669	0	3.29693	0
3.30402	0	3.30392	0	3.29903	0	3.29956	0	3.29921	0	3.29914	0	3.29902	0	3.29926	0
3.30635	0	3.30625	0	3.30136	0	3.30188	0	3.30154	0	3.30147	0	3.30134	0	3.30159	0
3.30868	0	3.30859	0	3.30368	0	3.30421	0	3.30387	0	3.3038	0	3.30367	0	3.30391	0
3.31101	0	3.31092	0	3.30601	0	3.30653	0	3.3062	0	3.30613	0	3.30599	0	3.30624	0
3.31335	0	3.31325	0	3.30833	0	3.30886	0	3.30852	0	3.30846	0	3.30832	0	3.30856	0
3.31568	0	3.31558	0	3.31066	0	3.31118	0	3.31085	0	3.31079	0	3.31065	0	3.31089	0
3.31801	0	3.31792	0	3.31299	0	3.31351	0	3.31317	0	3.31311	0	3.31297	0	3.31321	0
3.32034	0	3.32025	0	3.31531	0	3.31583	0	3.3155	0	3.31544	0	3.3153	0	3.31554	0
3.32268	0	3.32259	0	3.31764	0	3.31817	0	3.31783	0	3.31777	0	3.31762	0	3.31787	0
3.325	0	3.32491	0	3.31997	0	3.3205	0	3.32015	0	3.32009	0	3.31995	0	3.3202	0
3.32734	0	3.32725	0	3.32229	0	3.32283	0	3.32249	0	3.32242	0	3.32227	0	3.32252	0
3.32967	0	3.32958	0	3.32462	0	3.32515	0	3.32481	0	3.32475	0	3.3246	0	3.32486	0
3.332	0	3.33191	0	3.32695	0	3.32749	0	3.32714	0	3.32708	0	3.32693	0	3.32719	0
3.33433	0	3.33424	0	3.32928	0	3.32982	0	3.32947	0	3.3294	0	3.32926	0	3.32951	0
3.33666	0	3.33657	0	3.33162	0	3.33215	0	3.3318	0	3.33174	0	3.33159	0	3.33184	0
3.33899	0	3.33889	0	3.33394	0	3.33448	0	3.33412	0	3.33406	0	3.33392	0	3.33417	0
3.34342	0	3.34333	0	3.33627	0	3.33681	0	3.33645	0	3.33639	0	3.33625	0	3.3365	0
3.34574	0	3.34565	0	3.3386	0	3.33914	0	3.33878	0	3.33871	0	3.33857	0	3.33883	0
3.34807	0	3.34799	0	3.34303	0	3.34357	0	3.34321	0	3.34315	0	3.343	0	3.34327	0
3.3504	0	3.35032	0	3.34536	0	3.34589	0	3.34553	0	3.34548	0	3.34533	0	3.3456	0
3.35273	0	3.35265	0	3.34769	0	3.34821	0	3.34787	0	3.34782	0	3.34766	0	3.34793	0
3.35506	0	3.35497	0	3.35002	0	3.35054	0	3.35019	0	3.35015	0	3.34999	0	3.35026	0
3.35739	0	3.3573	0	3.35234	0	3.35287	0	3.35252	0	3.35247	0	3.35231	0	3.35259	0
3.35972	0	3.35963	0	3.35467	0	3.3552	0	3.35484	0	3.3548	0	3.35464	0	3.35491	0
3.36205	0	3.36196	0	3.357	0	3.35752	0	3.35717	0	3.35713	0	3.35696	0	3.35724	0
3.36438	0	3.36429	0	3.35932	0	3.35985	0	3.3595	0	3.35946	0	3.35929	0	3.35957	0
3.36671	0	3.36663	0	3.36165	0	3.36217	0	3.36183	0	3.36178	0	3.36162	0	3.3619	0
3.36903	0	3.36895	0	3.36398	0	3.3645	0	3.36415	0	3.36411	0	3.36395	0	3.36422	0
3.37136	0	3.37129	0	3.3663	0	3.36683	0	3.36648	0	3.36644	0	3.36627	0	3.36655	0
3.37369	0	3.37362	0	3.36863	0	3.36915	0	3.36881	0	3.36876	0	3.3686	0	3.36888	0
3.37603	0	3.37595	0	3.37096	0	3.37149	0	3.37113	0	3.37109	0	3.37093	0	3.37121	0
3.37836	0	3.37828	0	3.37329	0	3.37381	0	3.37346	0	3.37342	0	3.37326	0	3.37353	0
3.38069	0	3.38061	0	3.37561	0	3.37614	0	3.37579	0	3.37574	0	3.37559	0	3.37586	0
3.38302	0	3.38294	0	3.37794	0	3.37847	0	3.37811	0	3.37807	0	3.37791	0	3.37819	0
3.38536	0	3.38528	0	3.38027	0	3.38079	0	3.38044	0	3.38039	0	3.38024	0	3.38051	0
3.38769	0	3.38761	0	3.3826	0	3.38312	0	3.38276	0	3.38272	0	3.38256	0	3.38284	0
3.39002	0	3.38994	0	3.38492	0	3.38545	0	3.38509	0	3.38505	0	3.38489	0	3.38517	0
3.39235	0	3.39227	0	3.38725	0	3.38777	0	3.38742	0	3.38737	0	3.38721	0	3.3875	0
3.39469	0	3.3946	0	3.38958	0	3.3901	0	3.38975	0	3.3897	0	3.38954	0	3.38983	0
3.39702	0	3.39693	0	3.3919	0	3.39243	0	3.39208	0	3.39203	0	3.39187	0	3.39216	0
3.39935	0	3.39927	0	3.39423	0	3.39476	0	3.39441	0	3.39436	0	3.3942	0	3.39449	0
3.40169	0	3.4016	0	3.39656	0	3.39709	0	3.39674	0	3.39669	0	3.39653	0	3.39682	0
3.40402	0	3.40394	0	3.39889	0	3.39942	0	3.39907	0	3.39902	0	3.39885	0	3.39915	0
3.40635	0	3.40627	0	3.40122	0	3.40175	0	3.40139	0	3.40135	0	3.40118	0	3.40148	0
3.40869	0	3.40861	0	3.40354	0	3.40407	0	3.40372	0	3.40367	0	3.4035	0	3.40381	0
3.41102	0	3.41094	0	3.40587	0	3.4064	0	3.40605	0	3.406	0	3.40583	0	3.40613	0
3.41336	0	3.41327	0	3.40819	0	3.40872	0	3.40838	0	3.40833	0	3.40815	0	3.40847	0
3.41569	0	3.4156	0	3.41052	0	3.41105	0	3.4107	0	3.41065	0	3.41048	0	3.41079	0
3.41802	0	3.41793	0	3.41285	0	3.41337	0	3.41303	0	3.41298	0	3.41281	0	3.41312	0
3.42035	0	3.42026	0	3.41517	0	3.4157	0	3.41536	0	3.41531	0	3.41513	0	3.41545	0
3.42268	0	3.42259	0	3.4175	0	3.41803	0	3.41768	0	3.41764	0	3.41746	0	3.41778	0
3.42712	0	3.42704	0	3.41983	0	3.42036	0	3.42001	0	3.41997	0	3.41979	0	3.42011	0
3.42944	0	3.42936	0	3.42216	0	3.42269	0	3.42234	0	3.4223	0	3.42211	0	3.42244	0
3.43178	0	3.43169	0	3.42659	0	3.42712	0	3.42678	0	3.42673	0	3.42655	0	3.42687	0
3.43411	0	3.43402	0	3.42891	0	3.42945	0	3.4291	0	3.42906	0	3.42887	0	3.42919	0
3.43644	0	3.43634	0	3.43124	0	3.43178	0	3.43143	0	3.43139	0	3.43119	0	3.43153	0
3.43877	0	3.43867	0	3.43357	0	3.43411	0	3.43376	0	3.43371	0	3.43352	0	3.43385	0
3.44109	0	3.441	0	3.4359	0	3.43644	0	3.43609	0	3.43604	0	3.43585	0	3.43618	0
3.44342	0	3.44334	0	3.43823	0	3.43877	0	3.43842	0	3.43837	0	3.43818	0	3.43851	0
3.44575	0	3.44567	0	3.44056	0	3.4411	0	3.44075	0	3.4407	0	3.4405	0	3.44085	0
3.44808	0	3.448	0	3.44289	0	3.44343	0	3.44308	0	3.44304	0	3.44283	0	3.44317	0
3.45041	0	3.45033	0	3.44522	0	3.44576	0	3.4454	0	3.44537	0	3.44516	0	3.44551	0
3.45274	0	3.45266	0	3.44754	0	3.44809	0	3.44773	0	3.44769	0	3.44749	0	3.44783	0
3.45507	0	3.45499	0	3.44987	0	3.45041	0	3.45006	0	3.45002	0	3.44981	0	3.45016	0
3.4574	0	3.45732	0	3.4522	0	3.45274	0	3.45239	0	3.45235	0	3.45214	0	3.45249	0
3.45973	0	3.45965	0	3.45452	0	3.45506	0	3.45471	0	3.45467	0	3.45447	0	3.45482	0
3.46205	0	3.46198	0	3.45685	0	3.45739	0	3.45704	0	3.457	0	3.4568	0	3.45715	0
3.46438	0	3.46431	0	3.45918	0	3.45972	0	3.45937	0	3.45932	0	3.45913	0	3.45947	0
3.46671	0	3.46664	0	3.4615	0	3.46204	0	3.46169	0	3.46165	0	3.46146	0	3.46181	0
3.46904	0	3.46896	0	3.46383	0	3.46437	0	3.46402	0	3.46398	0	3.46379	0	3.46413	0
3.47138	0	3.47129	0	3.46615	0	3.46669	0	3.46634	0	3.46631	0	3.46611	0	3.46646	0
3.47371	0	3.47362	0	3.46848	0	3.46902	0	3.46867	0	3.46864	0	3.46844	0	3.46879	0
3.47604	0	3.47595	0	3.47081	0	3.47135	0	3.471	0	3.47096	0	3.47077	0	3.47112	0
3.47837	0	3.47829	0	3.47314	0	3.47367	0	3.47333	0	3.47329	0	3.4731	0	3.47344	0
3.4807	0	3.48062	0	3.47547	0	3.476	0	3.47565	0	3.47561	0	3.47543	0	3.47577	0
3.48303	0	3.48295	0	3.4778	0	3.47833	0	3.47798	0	3.47794	0	3.47776	0	3.4781	0
3.48537	0	3.48528	0	3.48013	0	3.48065	0	3.48031	0	3.48026	0	3.48009	0	3.48043	0
3.4877	0	3.48761	0	3.48245	0	3.48298	0	3.48263	0	3.48259	0	3.48241	0	3.48275	0
3.49003	0	3.48995	0	3.48478	0	3.48531	0	3.48497	0	3.48492	0	3.48474	0	3.48508	0
3.49236	0	3.49228	0	3.48711	0	3.48763	0	3.4873	0	3.48724	0	3.48706	0	3.48741	0
3.4947	0	3.49461	0	3.48944	0	3.48996	0	3.48962	0	3.48957	0	3.4894	0	3.48974	0
3.49703	0	3.49694	0	3.49176	0	3.49228	0	3.49195	0	3.4919	0	3.49173	0	3.49206	0
3.49936	0	3.49928	0	3.49409	0	3.49461	0	3.49427	0	3.49422	0	3.49406	0	3.49439	0
3.50169	0	3.50161	0	3.49643	0	3.49694	0	3.4966	0	3.49656	0	3.49639	0	3.49671	0
3.50403	0	3.50394	0	3.49875	0	3.49926	0	3.49892	0	3.49888	0	3.49871	0	3.49904	0
3.50847	0	3.50838	0	3.50108	0	3.50159	0	3.50125	0	3.50121	0	3.50104	0	3.50136	0
3.51079	0	3.5107	0	3.5034	0	3.50392	0	3.50358	0	3.50354	0	3.50336	0	3.50369	0
3.51313	0	3.51304	0	3.50573	0	3.50835	0	3.5059	0	3.50587	0	3.50569	0	3.50602	0
3.51546	0	3.51537	0	3.51016	0	3.51067	0	3.51035	0	3.51031	0	3.51012	0	3.51046	0
3.51779	0	3.5177	0	3.51248	0	3.513	0	3.51268	0	3.51263	0	3.51245	0	3.51278	0
3.52012	0	3.52002	0	3.51481	0	3.51533	0	3.51501	0	3.51496	0	3.51478	0	3.51511	0
3.52245	0	3.52235	0	3.51713	0	3.51765	0	3.51733	0	3.51729	0	3.51711	0	3.51744	0
3.52478	0	3.52468	0	3.51947	0	3.51998	0	3.51966	0	3.51961	0	3.51944	0	3.51976	0
3.52711	0	3.52701	0	3.5218	0	3.52231	0	3.52199	0	3.52194	0	3.52176	0	3.52209	0
3.52944	0	3.52934	0	3.52413	0	3.52464	0	3.52432	0	3.52427	0	3.5241	0	3.52443	0
3.53177	0	3.53167	0	3.52646	0	3.52697	0	3.52664	0	3.5266	0	3.52642	0	3.52676	0
3.53409	0	3.53399	0	3.52879	0	3.5293	0	3.52897	0	3.52892	0	3.52875	0	3.52908	0
3.53642	0	3.53633	0	3.53112	0	3.53162	0	3.5313	0	3.53125	0	3.53107	0	3.53141	0
3.53875	0	3.53866	0	3.53344	0	3.53395	0	3.53362	0	3.53358	0	3.5334	0	3.53374	0
3.54108	0	3.54099	0	3.53578	0	3.53628	0	3.53595	0	3.53591	0	3.53574	0	3.53607	0
3.5434	0	3.54332	0	3.53811	0	3.53861	0	3.53828	0	3.53825	0	3.53806	0	3.5384	0
3.54573	0	3.54565	0	3.54044	0	3.54094	0	3.54061	0	3.54058	0	3.5404	0	3.54072	0
3.54806	0	3.54798	0	3.54277	0	3.54327	0	3.54294	0	3.54291	0	3.54272	0	3.54305	0
3.55039	0	3.55031	0	3.5451	0	3.5456	0	3.54526	0	3.54523	0	3.54505	0	3.54538	0
3.55272	0	3.55265	0	3.54743	0	3.54792	0	3.54759	0	3.54756	0	3.54738	0	3.54771	0
3.55505	0	3.55498	0	3.54976	0	3.55025	0	3.54991	0	3.54989	0	3.54971	0	3.55003	0
3.55738	0	3.55731	0	3.55208	0	3.55258	0	3.55224	0	3.55222	0	3.55204	0	3.55236	0
3.55971	0	3.55964	0	3.55441	0	3.5549	0	3.55457	0	3.55455	0	3.55436	0	3.55469	0
3.56204	0	3.56197	0	3.55674	0	3.55723	0	3.55689	0	3.55687	0	3.55669	0	3.55702	0
3.56437	0	3.56429	0	3.55907	0	3.55955	0	3.55922	0	3.5592	0	3.55902	0	3.55934	0
3.5667	0	3.56663	0	3.56139	0	3.56188	0	3.56155	0	3.56153	0	3.56134	0	3.56167	0
3.56904	0	3.56895	0	3.56372	0	3.5642	0	3.56387	0	3.56386	0	3.56367	0	3.564	0
3.57137	0	3.57129	0	3.56604	0	3.56653	0	3.5662	0	3.56618	0	3.56599	0	3.56633	0
3.5737	0	3.57362	0	3.56837	0	3.56886	0	3.56853	0	3.56851	0	3.56832	0	3.56865	0
3.57604	0	3.57595	0	3.5707	0	3.57119	0	3.57085	0	3.57084	0	3.57065	0	3.57098	0
3.57837	0	3.57828	0	3.57302	0	3.57351	0	3.57318	0	3.57316	0	3.57298	0	3.5733	0
3.5807	0	3.58062	0	3.57535	0	3.57584	0	3.57551	0	3.5755	0	3.5753	0	3.57563	0
3.58303	0	3.58295	0	3.57767	0	3.57817	0	3.57784	0	3.57782	0	3.57763	0	3.57796	0
3.58537	0	3.58528	0	3.58	0	3.5805	0	3.58017	0	3.58015	0	3.57995	0	3.58029	0
3.5877	0	3.58761	0	3.58233	0	3.58283	0	3.5825	0	3.58248	0	3.58228	0	3.58262	0
3.59213	0	3.59205	0	3.58466	0	3.58515	0	3.58482	0	3.58481	0	3.58461	0	3.58495	0
3.59446	0	3.59438	0	3.58698	0	3.58748	0	3.58715	0	3.58713	0	3.58694	0	3.58728	0
3.5968	0	3.59672	0	3.58931	0	3.59191	0	3.59158	0	3.59157	0	3.58926	0	3.59172	0
3.59913	0	3.59905	0	3.59374	0	3.59424	0	3.59391	0	3.5939	0	3.59369	0	3.59404	0
3.60146	0	3.60138	0	3.59606	0	3.59656	0	3.59624	0	3.59623	0	3.59601	0	3.59637	0
3.60379	0	3.60371	0	3.59839	0	3.59889	0	3.59857	0	3.59856	0	3.59834	0	3.5987	0
3.60612	0	3.60604	0	3.60071	0	3.60122	0	3.6009	0	3.60089	0	3.60067	0	3.60103	0
3.60845	0	3.60837	0	3.60304	0	3.60354	0	3.60322	0	3.60322	0	3.60299	0	3.60336	0
3.61078	0	3.6107	0	3.60536	0	3.60587	0	3.60555	0	3.60554	0	3.60532	0	3.60568	0
3.61311	0	3.61303	0	3.60769	0	3.6082	0	3.60788	0	3.60787	0	3.60764	0	3.60801	0
3.61543	0	3.61536	0	3.61001	0	3.61053	0	3.6102	0	3.6102	0	3.60997	0	3.61034	0
3.61776	0	3.61769	0	3.61234	0	3.61286	0	3.61252	0	3.61252	0	3.6123	0	3.61266	0
3.62009	0	3.62001	0	3.61466	0	3.61518	0	3.61485	0	3.61485	0	3.61462	0	3.61499	0
3.62242	0	3.62234	0	3.61699	0	3.61751	0	3.61718	0	3.61718	0	3.61695	0	3.61731	0
3.62475	0	3.62468	0	3.61932	0	3.61984	0	3.61951	0	3.61951	0	3.61928	0	3.61964	0
3.62708	0	3.627	0	3.62165	0	3.62218	0	3.62184	0	3.62184	0	3.62161	0	3.62197	0
3.62941	0	3.62933	0	3.62398	0	3.6245	0	3.62417	0	3.62417	0	3.62394	0	3.6243	0
3.63174	0	3.63166	0	3.62631	0	3.62684	0	3.6265	0	3.6265	0	3.62626	0	3.62663	0
3.63407	0	3.634	0	3.62864	0	3.62916	0	3.62882	0	3.62882	0	3.62859	0	3.62896	0
3.63639	0	3.63633	0	3.63096	0	3.63149	0	3.63115	0	3.63115	0	3.63092	0	3.63128	0
3.63872	0	3.63866	0	3.63329	0	3.63382	0	3.63348	0	3.63349	0	3.63325	0	3.63361	0
3.64105	0	3.64099	0	3.63562	0	3.63615	0	3.63581	0	3.63581	0	3.63557	0	3.63594	0
3.64338	0	3.64331	0	3.63795	0	3.63847	0	3.63814	0	3.63814	0	3.63791	0	3.63827	0
3.64571	0	3.64564	0	3.64028	0	3.6408	0	3.64047	0	3.64047	0	3.64023	0	3.6406	0
3.64805	0	3.64797	0	3.64261	0	3.64313	0	3.64279	0	3.6428	0	3.64256	0	3.64293	0
3.65038	0	3.65031	0	3.64494	0	3.64546	0	3.64512	0	3.64512	0	3.64489	0	3.64526	0
3.65271	0	3.65263	0	3.64726	0	3.64779	0	3.64744	0	3.64745	0	3.64722	0	3.64758	0
3.65505	0	3.65496	0	3.64959	0	3.65011	0	3.64977	0	3.64977	0	3.64954	0	3.64991	0
3.65738	0	3.65729	0	3.65192	0	3.65244	0	3.65209	0	3.6521	0	3.65187	0	3.65223	0
3.65971	0	3.65962	0	3.65425	0	3.65477	0	3.65443	0	3.65442	0	3.6542	0	3.65456	0
3.66204	0	3.66196	0	3.65657	0	3.6571	0	3.65675	0	3.65675	0	3.65653	0	3.65689	0
3.66438	0	3.66429	0	3.6589	0	3.65942	0	3.65908	0	3.65907	0	3.65885	0	3.65921	0
3.66671	0	3.66662	0	3.66122	0	3.66175	0	3.66141	0	3.6614	0	3.66118	0	3.66154	0
3.66904	0	3.66895	0	3.66355	0	3.66407	0	3.66373	0	3.66373	0	3.66351	0	3.66387	0
3.67137	0	3.67129	0	3.66588	0	3.6664	0	3.66606	0	3.66606	0	3.66584	0	3.6662	0
3.67582	0	3.67573	0	3.66821	0	3.66872	0	3.66839	0	3.66838	0	3.66816	0	3.66852	0
3.67814	0	3.67806	0	3.67053	0	3.67105	0	3.67071	0	3.67071	0	3.67049	0	3.67086	0
3.68048	0	3.68039	0	3.67496	0	3.67548	0	3.67514	0	3.67514	0	3.67492	0	3.67529	0
3.68281	0	3.68273	0	3.67728	0	3.6778	0	3.67747	0	3.67747	0	3.67724	0	3.67762	0
3.68514	0	3.68505	0	3.67961	0	3.68013	0	3.6798	0	3.6798	0	3.67957	0	3.67995	0
3.68748	0	3.68739	0	3.68193	0	3.68246	0	3.68212	0	3.68213	0	3.6819	0	3.68227	0
3.68981	0	3.68972	0	3.68426	0	3.68479	0	3.68445	0	3.68446	0	3.68422	0	3.6846	0
3.69214	0	3.69205	0	3.68659	0	3.68712	0	3.68677	0	3.68679	0	3.68655	0	3.68692	0
3.69447	0	3.69438	0	3.68892	0	3.68944	0	3.68911	0	3.68911	0	3.68888	0	3.68925	0
3.6968	0	3.69671	0	3.69124	0	3.69177	0	3.69143	0	3.69144	0	3.6912	0	3.69158	0
3.69913	0	3.69904	0	3.69357	0	3.69409	0	3.69376	0	3.69377	0	3.69353	0	3.6939	0
3.70147	0	3.70137	0	3.6959	0	3.69642	0	3.69609	0	3.6961	0	3.69585	0	3.69623	0
3.70379	0	3.7037	0	3.69822	0	3.69875	0	3.69842	0	3.69842	0	3.69818	0	3.69856	0
3.70613	0	3.70603	0	3.70055	0	3.70108	0	3.70074	0	3.70075	0	3.7005	0	3.70089	0
3.70846	0	3.70836	0	3.70288	0	3.7034	0	3.70307	0	3.70307	0	3.70283	0	3.70321	0
3.71078	0	3.71069	0	3.7052	0	3.70573	0	3.7054	0	3.7054	0	3.70515	0	3.70554	0
3.71311	0	3.71301	0	3.70753	0	3.70805	0	3.70772	0	3.70773	0	3.70748	0	3.70787	0
3.71544	0	3.71534	0	3.70986	0	3.71038	0	3.71005	0	3.71006	0	3.70981	0	3.7102	0
3.71777	0	3.71767	0	3.71218	0	3.7127	0	3.71238	0	3.71239	0	3.71214	0	3.71252	0
3.7201	0	3.72	0	3.71451	0	3.71503	0	3.71471	0	3.71471	0	3.71446	0	3.71485	0
3.72243	0	3.72233	0	3.71684	0	3.71736	0	3.71704	0	3.71704	0	3.71679	0	3.71719	0
3.72476	0	3.72466	0	3.71917	0	3.71969	0	3.71938	0	3.71937	0	3.71913	0	3.71952	0
3.72709	0	3.72699	0	3.7215	0	3.72202	0	3.72171	0	3.7217	0	3.72145	0	3.72185	0
3.72942	0	3.72932	0	3.72383	0	3.72434	0	3.72404	0	3.72402	0	3.72378	0	3.72418	0
3.73175	0	3.73165	0	3.72617	0	3.72667	0	3.72637	0	3.72635	0	3.7261	0	3.72651	0
3.73407	0	3.73398	0	3.7285	0	3.729	0	3.7287	0	3.72868	0	3.72843	0	3.72883	0
3.7364	0	3.73631	0	3.73083	0	3.73134	0	3.73103	0	3.73101	0	3.73077	0	3.73116	0
3.73873	0	3.73864	0	3.73316	0	3.73367	0	3.73337	0	3.73334	0	3.7331	0	3.7335	0
3.74106	0	3.74097	0	3.73551	0	3.73599	0	3.73569	0	3.73567	0	3.73543	0	3.73582	0
3.74339	0	3.7433	0	3.73783	0	3.73832	0	3.73802	0	3.738	0	3.73775	0	3.73815	0
3.74572	0	3.74563	0	3.74016	0	3.74065	0	3.74035	0	3.74032	0	3.74009	0	3.74049	0
3.74806	0	3.74797	0	3.74249	0	3.74297	0	3.74268	0	3.74265	0	3.74241	0	3.74282	0
3.75039	0	3.75029	0	3.74482	0	3.7453	0	3.745	0	3.74497	0	3.74475	0	3.74515	0
3.75272	0	3.75263	0	3.74715	0	3.74762	0	3.74733	0	3.7473	0	3.74708	0	3.74747	0
3.75506	0	3.75496	0	3.74947	0	3.74995	0	3.74965	0	3.74962	0	3.7494	0	3.7498	0
3.75949	0	3.7594	0	3.7518	0	3.75228	0	3.75198	0	3.75195	0	3.75173	0	3.75213	0
3.76182	0	3.76172	0	3.75413	0	3.7546	0	3.7543	0	3.75428	0	3.75406	0	3.75445	0
3.76416	0	3.76405	0	3.75856	0	3.75904	0	3.75874	0	3.7587	0	3.75849	0	3.75888	0
3.76649	0	3.76638	0	3.76088	0	3.76136	0	3.76106	0	3.76103	0	3.76081	0	3.76121	0
3.76882	0	3.76871	0	3.76321	0	3.76369	0	3.7634	0	3.76336	0	3.76314	0	3.76354	0
3.77116	0	3.77104	0	3.76554	0	3.76601	0	3.76572	0	3.76569	0	3.76547	0	3.76587	0
3.77349	0	3.77337	0	3.76786	0	3.76834	0	3.76805	0	3.76801	0	3.7678	0	3.7682	0
3.77582	0	3.7757	0	3.77019	0	3.77067	0	3.77038	0	3.77034	0	3.77013	0	3.77053	0
3.77815	0	3.77803	0	3.77251	0	3.773	0	3.77272	0	3.77267	0	3.77245	0	3.77286	0
3.78048	0	3.78036	0	3.77484	0	3.77532	0	3.77504	0	3.775	0	3.77478	0	3.77518	0
3.78282	0	3.78269	0	3.77716	0	3.77765	0	3.77738	0	3.77733	0	3.77711	0	3.77751	0
3.78515	0	3.78503	0	3.7795	0	3.77998	0	3.7797	0	3.77965	0	3.77944	0	3.77984	0
3.78748	0	3.78736	0	3.78182	0	3.7823	0	3.78203	0	3.78198	0	3.78176	0	3.78217	0
3.78981	0	3.78969	0	3.78415	0	3.78463	0	3.78436	0	3.78431	0	3.78409	0	3.7845	0
3.79214	0	3.79202	0	3.78648	0	3.78695	0	3.78668	0	3.78664	0	3.78641	0	3.78683	0
3.79447	0	3.79434	0	3.78881	0	3.78928	0	3.78901	0	3.78896	0	3.78874	0	3.78916	0
3.7968	0	3.79667	0	3.79114	0	3.7916	0	3.79133	0	3.79129	0	3.79107	0	3.79149	0
3.79913	0	3.799	0	3.79346	0	3.79393	0	3.79366	0	3.79362	0	3.7934	0	3.79382	0
3.80146	0	3.80133	0	3.79579	0	3.79626	0	3.79598	0	3.79594	0	3.79572	0	3.79615	0
3.80379	0	3.80366	0	3.79812	0	3.79859	0	3.79831	0	3.79827	0	3.79805	0	3.79848	0
3.80612	0	3.80599	0	3.80045	0	3.80091	0	3.80064	0	3.8006	0	3.80037	0	3.80081	0
3.80845	0	3.80832	0	3.80278	0	3.80324	0	3.80296	0	3.80293	0	3.8027	0	3.80313	0
3.81078	0	3.81065	0	3.80511	0	3.80556	0	3.80529	0	3.80525	0	3.80502	0	3.80546	0
3.8131	0	3.81298	0	3.80743	0	3.80789	0	3.80762	0	3.80758	0	3.80735	0	3.80778	0
3.81543	0	3.81532	0	3.80976	0	3.81021	0	3.80994	0	3.80991	0	3.80967	0	3.81011	0
3.81777	0	3.81765	0	3.81209	0	3.81254	0	3.81227	0	3.81224	0	3.812	0	3.81244	0
3.8201	0	3.81998	0	3.81442	0	3.81486	0	3.8146	0	3.81458	0	3.81433	0	3.81477	0
3.82243	0	3.82231	0	3.81675	0	3.8172	0	3.81694	0	3.8169	0	3.81666	0	3.8171	0
3.82476	0	3.82465	0	3.81907	0	3.81953	0	3.81926	0	3.81923	0	3.81898	0	3.81943	0
3.82708	0	3.82698	0	3.8214	0	3.82186	0	3.82159	0	3.82156	0	3.82131	0	3.82175	0
3.82942	0	3.82931	0	3.82373	0	3.82419	0	3.82392	0	3.82389	0	3.82365	0	3.82408	0
3.83174	0	3.83164	0	3.82606	0	3.82652	0	3.82625	0	3.82622	0	3.82598	0	3.82641	0
3.83407	0	3.83397	0	3.82839	0	3.82885	0	3.82858	0	3.82855	0	3.82831	0	3.82874	0
3.8364	0	3.8363	0	3.83072	0	3.83118	0	3.83091	0	3.83087	0	3.83063	0	3.83107	0
3.83873	0	3.83863	0	3.83305	0	3.83351	0	3.83323	0	3.8332	0	3.83297	0	3.8334	0
3.84317	0	3.84307	0	3.83537	0	3.83584	0	3.83556	0	3.83553	0	3.8353	0	3.83573	0
3.84549	0	3.8454	0	3.8377	0	3.83816	0	3.83789	0	3.83786	0	3.83762	0	3.83805	0
3.84783	0	3.84773	0	3.84213	0	3.84259	0	3.84233	0	3.8423	0	3.84206	0	3.84249	0
3.85016	0	3.85006	0	3.84446	0	3.84492	0	3.84465	0	3.84462	0	3.84439	0	3.84481	0
3.8525	0	3.85239	0	3.84679	0	3.84725	0	3.84698	0	3.84694	0	3.84671	0	3.84714	0
3.85483	0	3.85472	0	3.84911	0	3.84958	0	3.8493	0	3.84926	0	3.84904	0	3.84947	0
3.85717	0	3.85705	0	3.85144	0	3.85191	0	3.85163	0	3.85159	0	3.85136	0	3.85179	0
3.8595	0	3.85938	0	3.85377	0	3.85423	0	3.85395	0	3.85392	0	3.85369	0	3.85412	0
3.86183	0	3.86171	0	3.8561	0	3.85656	0	3.85628	0	3.85625	0	3.85602	0	3.85645	0
3.86416	0	3.86404	0	3.85842	0	3.85888	0	3.85861	0	3.85858	0	3.85835	0	3.85877	0
3.86649	0	3.86637	0	3.86075	0	3.86121	0	3.86094	0	3.8609	0	3.86067	0	3.8611	0
3.86882	0	3.8687	0	3.86308	0	3.86354	0	3.86327	0	3.86322	0	3.863	0	3.86343	0
3.87115	0	3.87103	0	3.86541	0	3.86587	0	3.86559	0	3.86556	0	3.86533	0	3.86575	0
3.87348	0	3.87336	0	3.86773	0	3.8682	0	3.86792	0	3.86788	0	3.86766	0	3.86808	0
3.87581	0	3.87569	0	3.87006	0	3.87052	0	3.87025	0	3.87021	0	3.86999	0	3.8704	0
3.87814	0	3.87802	0	3.87238	0	3.87285	0	3.87258	0	3.87254	0	3.87231	0	3.87273	0
3.88047	0	3.88035	0	3.87471	0	3.87518	0	3.8749	0	3.87487	0	3.87464	0	3.87506	0
3.8828	0	3.88268	0	3.87704	0	3.87751	0	3.87723	0	3.8772	0	3.87697	0	3.87739	0
3.88513	0	3.88502	0	3.87936	0	3.87983	0	3.87955	0	3.87954	0	3.8793	0	3.87972	0
3.88746	0	3.88734	0	3.88169	0	3.88216	0	3.88188	0	3.88186	0	3.88162	0	3.88204	0
3.8898	0	3.88967	0	3.88401	0	3.88449	0	3.88421	0	3.8842	0	3.88395	0	3.88437	0
3.89213	0	3.892	0	3.88634	0	3.88682	0	3.88653	0	3.88653	0	3.88628	0	3.8867	0
3.89446	0	3.89433	0	3.88867	0	3.88914	0	3.88886	0	3.88886	0	3.8886	0	3.88903	0
3.89679	0	3.89666	0	3.89099	0	3.89147	0	3.89119	0	3.89118	0	3.89093	0	3.89135	0
3.89912	0	3.89899	0	3.89332	0	3.89381	0	3.89352	0	3.89351	0	3.89325	0	3.89368	0
3.90145	0	3.90132	0	3.89565	0	3.89613	0	3.89584	0	3.89584	0	3.89558	0	3.896	0
3.90378	0	3.90365	0	3.89797	0	3.89846	0	3.89817	0	3.89817	0	3.89791	0	3.89833	0
3.90611	0	3.90598	0	3.9003	0	3.90079	0	3.9005	0	3.9005	0	3.90024	0	3.90066	0
3.90843	0	3.90831	0	3.90263	0	3.90311	0	3.90282	0	3.90282	0	3.90256	0	3.90299	0
3.91076	0	3.91064	0	3.90496	0	3.90544	0	3.90515	0	3.90515	0	3.90489	0	3.90532	0
3.91309	0	3.91297	0	3.90728	0	3.90776	0	3.90748	0	3.90747	0	3.90721	0	3.90764	0
3.91542	0	3.91531	0	3.90961	0	3.91009	0	3.90981	0	3.9098	0	3.90954	0	3.90997	0
3.91775	0	3.91764	0	3.91194	0	3.91242	0	3.91214	0	3.91212	0	3.91186	0	3.9123	0
3.92008	0	3.91998	0	3.91427	0	3.91475	0	3.91447	0	3.91445	0	3.91419	0	3.91463	0
3.92241	0	3.92231	0	3.9166	0	3.91707	0	3.91679	0	3.91678	0	3.91652	0	3.91696	0
3.92685	0	3.92675	0	3.91893	0	3.9194	0	3.91912	0	3.91911	0	3.91885	0	3.91928	0
3.92918	0	3.92908	0	3.92126	0	3.92173	0	3.92145	0	3.92144	0	3.92118	0	3.92161	0
3.93151	0	3.93141	0	3.92569	0	3.92616	0	3.92588	0	3.92588	0	3.9256	0	3.92605	0
3.93384	0	3.93374	0	3.92802	0	3.9285	0	3.92821	0	3.92822	0	3.92793	0	3.92838	0
3.93616	0	3.93607	0	3.93035	0	3.93083	0	3.93054	0	3.93054	0	3.93026	0	3.93071	0
3.9385	0	3.9384	0	3.93267	0	3.93315	0	3.93287	0	3.93287	0	3.93259	0	3.93304	0
3.94083	0	3.94072	0	3.935	0	3.93548	0	3.93519	0	3.9352	0	3.93491	0	3.93537	0
3.94316	0	3.94305	0	3.93733	0	3.93781	0	3.93752	0	3.93753	0	3.93724	0	3.9377	0
3.94549	0	3.94538	0	3.93966	0	3.94014	0	3.93985	0	3.93986	0	3.93956	0	3.94002	0
3.94782	0	3.94771	0	3.94198	0	3.94246	0	3.94217	0	3.94219	0	3.9419	0	3.94235	0
3.95015	0	3.95004	0	3.94431	0	3.94479	0	3.9445	0	3.94451	0	3.94422	0	3.94467	0
3.95248	0	3.95237	0	3.94663	0	3.94711	0	3.94682	0	3.94684	0	3.94655	0	3.947	0
3.95481	0	3.9547	0	3.94896	0	3.94944	0	3.94915	0	3.94916	0	3.94888	0	3.94933	0
3.95714	0	3.95704	0	3.95129	0	3.95177	0	3.95147	0	3.95149	0	3.9512	0	3.95166	0
3.95947	0	3.95936	0	3.95361	0	3.95409	0	3.9538	0	3.95381	0	3.95353	0	3.95398	0
3.9618	0	3.9617	0	3.95594	0	3.95642	0	3.95613	0	3.95614	0	3.95586	0	3.95631	0
3.96413	0	3.96403	0	3.95827	0	3.95874	0	3.95847	0	3.95847	0	3.95818	0	3.95864	0
3.96646	0	3.96635	0	3.96059	0	3.96107	0	3.96079	0	3.96079	0	3.96051	0	3.96097	0
3.96879	0	3.96869	0	3.96292	0	3.9634	0	3.96313	0	3.96312	0	3.96284	0	3.96329	0
3.97112	0	3.97102	0	3.96524	0	3.96572	0	3.96545	0	3.96545	0	3.96517	0	3.96562	0
3.97345	0	3.97335	0	3.96757	0	3.96805	0	3.96778	0	3.96778	0	3.9675	0	3.96795	0
3.97578	0	3.97568	0	3.96989	0	3.97038	0	3.97011	0	3.9701	0	3.96983	0	3.97027	0
3.97812	0	3.97802	0	3.97222	0	3.9727	0	3.97244	0	3.97243	0	3.97216	0	3.9726	0
3.98044	0	3.98035	0	3.97455	0	3.97503	0	3.97476	0	3.97476	0	3.97449	0	3.97493	0
3.98277	0	3.98268	0	3.97688	0	3.97736	0	3.97709	0	3.97709	0	3.97681	0	3.97726	0
3.9851	0	3.985	0	3.9792	0	3.97969	0	3.97942	0	3.97942	0	3.97914	0	3.97959	0
3.98744	0	3.98733	0	3.98153	0	3.98201	0	3.98174	0	3.98175	0	3.98147	0	3.98191	0
3.98977	0	3.98966	0	3.98386	0	3.98434	0	3.98407	0	3.98407	0	3.98379	0	3.98424	0
3.9921	0	3.99199	0	3.98619	0	3.98667	0	3.98639	0	3.9864	0	3.98612	0	3.98656	0
3.99443	0	3.99432	0	3.98851	0	3.98899	0	3.98872	0	3.98873	0	3.98844	0	3.9889	0
3.99676	0	3.99666	0	3.99085	0	3.99132	0	3.99105	0	3.99105	0	3.99078	0	3.99122	0
3.99909	0	3.99899	0	3.99317	0	3.99365	0	3.99338	0	3.99338	0	3.9931	0	3.99355	0
4.00142	0	4.00133	0	3.9955	0	3.99598	0	3.99571	0	3.99571	0	3.99544	0	3.99588	0
4.00375	0	4.00366	0	3.99783	0	3.9983	0	3.99804	0	3.99804	0	3.99776	0	3.99821	0
4.00819	0	4.00599	0	4.00016	0	4.00063	0	4.00037	0	4.00036	0	4.00009	0	4.00054	0
4.01051	0	4.01043	0	4.00249	0	4.00295	0	4.00269	0	4.00269	0	4.00241	0	4.00287	0
4.01285	0	4.01276	0	4.00481	0	4.00528	0	4.00502	0	4.00502	0	4.00474	0	4.00519	0
4.01518	0	4.0151	0	4.00925	0	4.00972	0	4.00945	0	4.00945	0	4.00918	0	4.00962	0
4.01751	0	4.01743	0	4.01157	0	4.01205	0	4.01178	0	4.01177	0	4.0115	0	4.01195	0
4.01984	0	4.01976	0	4.0139	0	4.01439	0	4.01411	0	4.01411	0	4.01383	0	4.01429	0
4.02217	0	4.02209	0	4.01623	0	4.01671	0	4.01644	0	4.01644	0	4.01616	0	4.01662	0
4.0245	0	4.02442	0	4.01856	0	4.01904	0	4.01876	0	4.01876	0	4.01848	0	4.01895	0
4.02683	0	4.02675	0	4.02089	0	4.02137	0	4.02109	0	4.0211	0	4.02081	0	4.02127	0
4.02916	0	4.02907	0	4.02322	0	4.0237	0	4.02342	0	4.02343	0	4.02314	0	4.0236	0
4.03148	0	4.0314	0	4.02555	0	4.02603	0	4.02575	0	4.02576	0	4.02547	0	4.02593	0
4.03381	0	4.03372	0	4.02788	0	4.02835	0	4.02808	0	4.02808	0	4.0278	0	4.02826	0
4.03614	0	4.03605	0	4.03021	0	4.03068	0	4.03041	0	4.03041	0	4.03012	0	4.03059	0
4.03847	0	4.03838	0	4.03253	0	4.033	0	4.03273	0	4.03274	0	4.03245	0	4.03292	0
4.0408	0	4.04071	0	4.03486	0	4.03534	0	4.03506	0	4.03506	0	4.03479	0	4.03525	0
4.04313	0	4.04304	0	4.03719	0	4.03766	0	4.03739	0	4.03739	0	4.03712	0	4.03758	0
4.04546	0	4.04537	0	4.03952	0	4.03999	0	4.03972	0	4.03972	0	4.03945	0	4.0399	0
4.04779	0	4.0477	0	4.04185	0	4.04232	0	4.04204	0	4.04204	0	4.04178	0	4.04223	0
4.05013	0	4.05003	0	4.04418	0	4.04465	0	4.04437	0	4.04437	0	4.04411	0	4.04456	0
4.05245	0	4.05237	0	4.04651	0	4.04698	0	4.0467	0	4.0467	0	4.04644	0	4.04689	0
4.05478	0	4.05469	0	4.04883	0	4.0493	0	4.04902	0	4.04903	0	4.04877	0	4.04922	0
4.05711	0	4.05702	0	4.05116	0	4.05163	0	4.05135	0	4.05135	0	4.0511	0	4.05154	0
4.05944	0	4.05936	0	4.05349	0	4.05395	0	4.05368	0	4.05368	0	4.05343	0	4.05387	0
4.06177	0	4.06169	0	4.05581	0	4.05628	0	4.05601	0	4.056	0	4.05575	0	4.0562	0
4.0641	0	4.06402	0	4.05814	0	4.05861	0	4.05834	0	4.05833	0	4.05808	0	4.05853	0
4.06643	0	4.06635	0	4.06047	0	4.06093	0	4.06067	0	4.06066	0	4.06041	0	4.06086	0
4.06876	0	4.06868	0	4.0628	0	4.06326	0	4.06299	0	4.06299	0	4.06273	0	4.0632	0
4.0711	0	4.07102	0	4.06512	0	4.06559	0	4.06532	0	4.06531	0	4.06506	0	4.06552	0
4.07343	0	4.07335	0	4.06745	0	4.06791	0	4.06764	0	4.06764	0	4.06738	0	4.06785	0
4.07576	0	4.07568	0	4.06978	0	4.07024	0	4.06997	0	4.06997	0	4.06971	0	4.07018	0
4.07809	0	4.07801	0	4.0721	0	4.07257	0	4.0723	0	4.0723	0	4.07204	0	4.07251	0
4.08042	0	4.08034	0	4.07443	0	4.0749	0	4.07462	0	4.07463	0	4.07436	0	4.07484	0
4.08276	0	4.08267	0	4.07675	0	4.07722	0	4.07695	0	4.07696	0	4.07669	0	4.07717	0
4.08509	0	4.085	0	4.07908	0	4.07956	0	4.07928	0	4.07929	0	4.07901	0	4.0795	0
4.08742	0	4.08733	0	4.08141	0	4.08188	0	4.08161	0	4.08161	0	4.08134	0	4.08182	0
4.09186	0	4.09177	0	4.08373	0	4.08422	0	4.08393	0	4.08394	0	4.08367	0	4.08415	0
4.09418	0	4.09409	0	4.08606	0	4.08654	0	4.08626	0	4.08627	0	4.08599	0	4.08647	0
4.09652	0	4.09643	0	4.08839	0	4.08888	0	4.08858	0	4.08861	0	4.08832	0	4.0888	0
4.09885	0	4.09876	0	4.09282	0	4.09331	0	4.09302	0	4.09304	0	4.09276	0	4.09323	0
4.10118	0	4.10109	0	4.09515	0	4.09563	0	4.09535	0	4.09536	0	4.09508	0	4.09555	0
4.10351	0	4.10342	0	4.09748	0	4.09796	0	4.09768	0	4.09769	0	4.09741	0	4.09788	0
4.10584	0	4.10575	0	4.09981	0	4.10029	0	4.1	0	4.10002	0	4.09974	0	4.10021	0
4.10816	0	4.10808	0	4.10214	0	4.10261	0	4.10233	0	4.10235	0	4.10206	0	4.10254	0
4.1105	0	4.11041	0	4.10447	0	4.10494	0	4.10466	0	4.10467	0	4.10439	0	4.10486	0
4.11283	0	4.11274	0	4.1068	0	4.10726	0	4.10698	0	4.107	0	4.10671	0	4.1072	0
4.11516	0	4.11508	0	4.10913	0	4.1096	0	4.10932	0	4.10933	0	4.10904	0	4.10954	0
4.11748	0	4.1174	0	4.11146	0	4.11192	0	4.11164	0	4.11166	0	4.11137	0	4.11186	0
4.11981	0	4.11973	0	4.11379	0	4.11425	0	4.11397	0	4.11399	0	4.11369	0	4.11419	0
4.12214	0	4.12206	0	4.11612	0	4.11658	0	4.1163	0	4.11631	0	4.11602	0	4.11652	0
4.12447	0	4.12439	0	4.11845	0	4.1189	0	4.11863	0	4.11864	0	4.11835	0	4.11885	0
4.1268	0	4.12672	0	4.12077	0	4.12123	0	4.12096	0	4.12096	0	4.12068	0	4.12118	0
4.12912	0	4.12905	0	4.1231	0	4.12357	0	4.12329	0	4.1233	0	4.12301	0	4.12351	0
4.13145	0	4.13137	0	4.12543	0	4.12589	0	4.12561	0	4.12562	0	4.12533	0	4.12585	0
4.13378	0	4.1337	0	4.12775	0	4.12822	0	4.12794	0	4.12795	0	4.12766	0	4.12817	0
4.13611	0	4.13603	0	4.13008	0	4.13055	0	4.13026	0	4.13028	0	4.12999	0	4.1305	0
4.13845	0	4.13836	0	4.13241	0	4.13289	0	4.13259	0	4.13262	0	4.13232	0	4.13282	0
4.14078	0	4.14069	0	4.13474	0	4.13521	0	4.13492	0	4.13494	0	4.13464	0	4.13515	0
4.14311	0	4.14302	0	4.13706	0	4.13754	0	4.13724	0	4.13727	0	4.13697	0	4.13748	0
4.14544	0	4.14535	0	4.13939	0	4.13987	0	4.13957	0	4.1396	0	4.1393	0	4.1398	0
4.14777	0	4.14768	0	4.14172	0	4.1422	0	4.1419	0	4.14193	0	4.14163	0	4.14213	0
4.1501	0	4.15002	0	4.14405	0	4.14452	0	4.14423	0	4.14425	0	4.14396	0	4.14446	0
4.15243	0	4.15235	0	4.14637	0	4.14685	0	4.14655	0	4.14658	0	4.14628	0	4.14678	0
4.15476	0	4.15468	0	4.1487	0	4.14917	0	4.14888	0	4.14891	0	4.14861	0	4.14911	0
4.15709	0	4.157	0	4.15103	0	4.1515	0	4.15121	0	4.15123	0	4.15094	0	4.15144	0
4.15942	0	4.15934	0	4.15336	0	4.15383	0	4.15354	0	4.15357	0	4.15326	0	4.15376	0
4.16176	0	4.16168	0	4.15568	0	4.15616	0	4.15586	0	4.1559	0	4.15559	0	4.15609	0
4.1641	0	4.16401	0	4.15801	0	4.15849	0	4.15819	0	4.15823	0	4.15792	0	4.15842	0
4.16643	0	4.16634	0	4.16034	0	4.16081	0	4.16052	0	4.16056	0	4.16025	0	4.16074	0
4.16876	0	4.16868	0	4.16266	0	4.16314	0	4.16284	0	4.16289	0	4.16258	0	4.16307	0
4.17109	0	4.17101	0	4.16499	0	4.16546	0	4.16517	0	4.16522	0	4.1649	0	4.16539	0
4.17552	0	4.17545	0	4.16732	0	4.16779	0	4.16749	0	4.16755	0	4.16723	0	4.16772	0
4.17785	0	4.17778	0	4.16964	0	4.17011	0	4.16982	0	4.16988	0	4.16956	0	4.17004	0
4.18017	0	4.18012	0	4.17197	0	4.17244	0	4.17214	0	4.1722	0	4.17188	0	4.17237	0
4.18251	0	4.18245	0	4.1764	0	4.17687	0	4.17658	0	4.17664	0	4.17631	0	4.17681	0
4.18484	0	4.18478	0	4.17872	0	4.1792	0	4.17891	0	4.17896	0	4.17864	0	4.17913	0
4.18717	0	4.18711	0	4.18105	0	4.18153	0	4.18124	0	4.18129	0	4.18097	0	4.18146	0
4.1895	0	4.18944	0	4.18338	0	4.18386	0	4.18357	0	4.18362	0	4.1833	0	4.18379	0
4.19183	0	4.19177	0	4.1857	0	4.18618	0	4.18589	0	4.18595	0	4.18563	0	4.18611	0
4.19416	0	4.1941	0	4.18803	0	4.18852	0	4.18822	0	4.18828	0	4.18795	0	4.18844	0
4.19649	0	4.19644	0	4.19036	0	4.19085	0	4.19054	0	4.19061	0	4.19028	0	4.19076	0
4.19881	0	4.19877	0	4.19269	0	4.19318	0	4.19287	0	4.19294	0	4.1926	0	4.19309	0
4.20115	0	4.2011	0	4.19502	0	4.1955	0	4.1952	0	4.19526	0	4.19493	0	4.19542	0
4.20347	0	4.20343	0	4.19735	0	4.19783	0	4.19753	0	4.19759	0	4.19726	0	4.19774	0
4.2058	0	4.20576	0	4.19967	0	4.20016	0	4.19985	0	4.19991	0	4.19958	0	4.20007	0
4.20813	0	4.20809	0	4.202	0	4.20248	0	4.20218	0	4.20224	0	4.20191	0	4.2024	0
4.21046	0	4.21042	0	4.20433	0	4.20481	0	4.20451	0	4.20457	0	4.20424	0	4.20473	0
4.21279	0	4.21275	0	4.20666	0	4.20714	0	4.20684	0	4.20691	0	4.20657	0	4.20706	0
4.21512	0	4.21508	0	4.20899	0	4.20947	0	4.20917	0	4.20924	0	4.20889	0	4.20939	0
4.21745	0	4.21741	0	4.21132	0	4.2118	0	4.2115	0	4.21157	0	4.21122	0	4.21171	0
4.21977	0	4.21973	0	4.21365	0	4.21413	0	4.21382	0	4.21389	0	4.21355	0	4.21404	0
4.2221	0	4.22207	0	4.21598	0	4.21645	0	4.21616	0	4.21623	0	4.21588	0	4.21637	0
4.22443	0	4.22439	0	4.21831	0	4.21878	0	4.21848	0	4.21855	0	4.2182	0	4.2187	0
4.22676	0	4.22672	0	4.22064	0	4.22111	0	4.22082	0	4.22088	0	4.22054	0	4.22103	0
4.2291	0	4.22905	0	4.22297	0	4.22343	0	4.22315	0	4.22321	0	4.22287	0	4.22336	0
4.23143	0	4.23137	0	4.22529	0	4.22576	0	4.22547	0	4.22554	0	4.2252	0	4.22569	0
4.23376	0	4.2337	0	4.22762	0	4.22808	0	4.2278	0	4.22786	0	4.22752	0	4.22801	0
4.2361	0	4.23603	0	4.22995	0	4.23042	0	4.23013	0	4.23019	0	4.22986	0	4.23034	0
4.23843	0	4.23836	0	4.23227	0	4.23274	0	4.23246	0	4.23252	0	4.23218	0	4.23267	0
4.24076	0	4.24069	0	4.2346	0	4.23507	0	4.23479	0	4.23484	0	4.23452	0	4.235	0
4.24309	0	4.24302	0	4.23693	0	4.23739	0	4.23712	0	4.23717	0	4.23685	0	4.23732	0
4.24543	0	4.24535	0	4.23925	0	4.23972	0	4.23945	0	4.2395	0	4.23918	0	4.23965	0
4.24776	0	4.24768	0	4.24158	0	4.24205	0	4.24178	0	4.24183	0	4.2415	0	4.24198	0
4.25009	0	4.25002	0	4.24391	0	4.24438	0	4.2441	0	4.24415	0	4.24383	0	4.2443	0
4.25242	0	4.25235	0	4.24623	0	4.2467	0	4.24643	0	4.24648	0	4.24616	0	4.24663	0
4.25475	0	4.25468	0	4.24856	0	4.24903	0	4.24877	0	4.24881	0	4.24849	0	4.24896	0
4.25919	0	4.25912	0	4.25089	0	4.25135	0	4.2511	0	4.25113	0	4.25082	0	4.25129	0
4.26151	0	4.26145	0	4.25322	0	4.25368	0	4.25343	0	4.25346	0	4.25315	0	4.25361	0
4.26385	0	4.26378	0	4.25555	0	4.25601	0	4.25575	0	4.25579	0	4.25547	0	4.25594	0
4.26618	0	4.26611	0	4.25999	0	4.26043	0	4.26019	0	4.26023	0	4.25991	0	4.26037	0
4.26851	0	4.26844	0	4.26231	0	4.26276	0	4.26251	0	4.26255	0	4.26223	0	4.26269	0
4.27084	0	4.27077	0	4.26464	0	4.26508	0	4.26485	0	4.26487	0	4.26457	0	4.26502	0
4.27317	0	4.2731	0	4.26697	0	4.26741	0	4.26717	0	4.2672	0	4.26689	0	4.26735	0
4.2755	0	4.27543	0	4.2693	0	4.26973	0	4.2695	0	4.26953	0	4.26922	0	4.26967	0
4.27783	0	4.27776	0	4.27162	0	4.27206	0	4.27183	0	4.27185	0	4.27154	0	4.272	0
4.28016	0	4.28009	0	4.27395	0	4.27439	0	4.27416	0	4.27418	0	4.27387	0	4.27433	0
4.28249	0	4.28242	0	4.27627	0	4.27672	0	4.27649	0	4.27651	0	4.27619	0	4.27665	0
4.28482	0	4.28476	0	4.2786	0	4.27904	0	4.27882	0	4.27884	0	4.27853	0	4.27898	0
4.28715	0	4.28708	0	4.28092	0	4.28137	0	4.28115	0	4.28116	0	4.28086	0	4.2813	0
4.28948	0	4.28941	0	4.28325	0	4.28369	0	4.28347	0	4.28349	0	4.28318	0	4.28363	0
4.29181	0	4.29174	0	4.28558	0	4.28602	0	4.2858	0	4.28582	0	4.28551	0	4.28596	0
4.29414	0	4.29407	0	4.28791	0	4.28834	0	4.28813	0	4.28814	0	4.28784	0	4.28828	0
4.29647	0	4.2964	0	4.29024	0	4.29067	0	4.29046	0	4.29047	0	4.29016	0	4.29061	0
4.2988	0	4.29873	0	4.29256	0	4.293	0	4.29279	0	4.29279	0	4.29249	0	4.29294	0
4.30113	0	4.30106	0	4.29489	0	4.29533	0	4.29511	0	4.29512	0	4.29482	0	4.29527	0
4.30346	0	4.30339	0	4.29722	0	4.29765	0	4.29744	0	4.29744	0	4.29715	0	4.2976	0
4.30579	0	4.30572	0	4.29955	0	4.29998	0	4.29977	0	4.29977	0	4.29948	0	4.29993	0
4.30812	0	4.30805	0	4.30188	0	4.30231	0	4.3021	0	4.3021	0	4.3018	0	4.30226	0
4.31045	0	4.31038	0	4.30422	0	4.30464	0	4.30443	0	4.30443	0	4.30414	0	4.30459	0
4.31278	0	4.31271	0	4.30655	0	4.30696	0	4.30676	0	4.30675	0	4.30647	0	4.30692	0
4.31511	0	4.31504	0	4.30888	0	4.30929	0	4.30909	0	4.30908	0	4.30879	0	4.30925	0
4.31744	0	4.31736	0	4.31121	0	4.31161	0	4.31142	0	4.31141	0	4.31112	0	4.31158	0
4.31977	0	4.31969	0	4.31354	0	4.31394	0	4.31375	0	4.31374	0	4.31345	0	4.31391	0
4.32211	0	4.32202	0	4.31587	0	4.31627	0	4.31607	0	4.31606	0	4.31577	0	4.31624	0
4.32444	0	4.32435	0	4.3182	0	4.3186	0	4.3184	0	4.31839	0	4.3181	0	4.31858	0
4.32676	0	4.32668	0	4.32053	0	4.32093	0	4.32073	0	4.32072	0	4.32043	0	4.3209	0
4.3291	0	4.32901	0	4.32285	0	4.32325	0	4.32306	0	4.32305	0	4.32275	0	4.32323	0
4.33143	0	4.33135	0	4.32518	0	4.32558	0	4.32538	0	4.32537	0	4.32508	0	4.32556	0
4.33376	0	4.33368	0	4.32751	0	4.32791	0	4.32771	0	4.3277	0	4.32741	0	4.32789	0
4.33609	0	4.33602	0	4.32985	0	4.33025	0	4.33004	0	4.33003	0	4.32973	0	4.33021	0
4.33842	0	4.33835	0	4.33217	0	4.33257	0	4.33236	0	4.33236	0	4.33207	0	4.33255	0
4.34286	0	4.34278	0	4.3345	0	4.3349	0	4.33469	0	4.33469	0	4.33439	0	4.33488	0
4.34518	0	4.34511	0	4.33683	0	4.33723	0	4.33702	0	4.33702	0	4.33672	0	4.33721	0
4.34751	0	4.34744	0	4.33916	0	4.34165	0	4.33935	0	4.33934	0	4.33905	0	4.34164	0
4.34984	0	4.34977	0	4.3436	0	4.34398	0	4.34378	0	4.34377	0	4.34349	0	4.34397	0
4.35217	0	4.3521	0	4.34592	0	4.34631	0	4.34611	0	4.34609	0	4.34581	0	4.3463	0
4.3545	0	4.35443	0	4.34825	0	4.34863	0	4.34844	0	4.34842	0	4.34814	0	4.34862	0
4.35683	0	4.35676	0	4.35058	0	4.35096	0	4.35077	0	4.35075	0	4.35047	0	4.35094	0
4.35916	0	4.35909	0	4.35291	0	4.35328	0	4.3531	0	4.35307	0	4.3528	0	4.35327	0
4.36149	0	4.36142	0	4.35524	0	4.35561	0	4.35543	0	4.3554	0	4.35513	0	4.35561	0
4.36382	0	4.36375	0	4.35756	0	4.35794	0	4.35776	0	4.35773	0	4.35746	0	4.35794	0
4.36615	0	4.36608	0	4.35989	0	4.36026	0	4.36009	0	4.36006	0	4.35979	0	4.36026	0
4.36848	0	4.36841	0	4.36223	0	4.36259	0	4.36241	0	4.36239	0	4.36212	0	4.36259	0
4.37081	0	4.37075	0	4.36455	0	4.36492	0	4.36474	0	4.36471	0	4.36444	0	4.36491	0
4.37314	0	4.37308	0	4.36689	0	4.36725	0	4.36707	0	4.36704	0	4.36677	0	4.36724	0
4.37547	0	4.37541	0	4.36921	0	4.36958	0	4.36939	0	4.36936	0	4.36909	0	4.36957	0
4.37781	0	4.37774	0	4.37154	0	4.3719	0	4.37172	0	4.37169	0	4.37142	0	4.37189	0
4.38014	0	4.38007	0	4.37387	0	4.37424	0	4.37405	0	4.37402	0	4.37374	0	4.37422	0
4.38246	0	4.3824	0	4.3762	0	4.37656	0	4.37637	0	4.37635	0	4.37607	0	4.37654	0
4.3848	0	4.38473	0	4.37852	0	4.37889	0	4.3787	0	4.37867	0	4.3784	0	4.37887	0
4.38712	0	4.38706	0	4.38085	0	4.38121	0	4.38102	0	4.381	0	4.38072	0	4.3812	0
4.38946	0	4.38939	0	4.38318	0	4.38354	0	4.38335	0	4.38333	0	4.38305	0	4.38353	0
4.39179	0	4.39172	0	4.38551	0	4.38587	0	4.38567	0	4.38565	0	4.38537	0	4.38586	0
4.39412	0	4.39405	0	4.38784	0	4.3882	0	4.388	0	4.38798	0	4.3877	0	4.38819	0
4.39645	0	4.39639	0	4.39017	0	4.39053	0	4.39033	0	4.3903	0	4.39003	0	4.39051	0
4.39879	0	4.39872	0	4.3925	0	4.39285	0	4.39265	0	4.39264	0	4.39235	0	4.39284	0
4.40111	0	4.40105	0	4.39482	0	4.39519	0	4.39498	0	4.39499	0	4.39468	0	4.39516	0
4.40345	0	4.40338	0	4.39715	0	4.39751	0	4.39731	0	4.39733	0	4.39701	0	4.39749	0
4.40578	0	4.40572	0	4.39948	0	4.39984	0	4.39964	0	4.39966	0	4.39934	0	4.39982	0
4.40811	0	4.40804	0	4.40181	0	4.40217	0	4.40197	0	4.40199	0	4.40166	0	4.40215	0
4.41044	0	4.41037	0	4.40414	0	4.4045	0	4.40429	0	4.40432	0	4.40399	0	4.40447	0
4.41277	0	4.41271	0	4.40647	0	4.40682	0	4.40662	0	4.40665	0	4.40632	0	4.4068	0
4.4151	0	4.41503	0	4.4088	0	4.40915	0	4.40895	0	4.40898	0	4.40864	0	4.40913	0
4.41744	0	4.41737	0	4.41113	0	4.41148	0	4.41127	0	4.41131	0	4.41097	0	4.41146	0
4.41977	0	4.4197	0	4.41345	0	4.4138	0	4.4136	0	4.41364	0	4.4133	0	4.41379	0
4.4221	0	4.42203	0	4.41578	0	4.41613	0	4.41593	0	4.41597	0	4.41563	0	4.41612	0
4.42654	0	4.42647	0	4.41811	0	4.41846	0	4.41826	0	4.4183	0	4.41795	0	4.41845	0
4.42887	0	4.42879	0	4.42044	0	4.42079	0	4.42059	0	4.42063	0	4.42028	0	4.42077	0
4.4312	0	4.43113	0	4.42486	0	4.42522	0	4.42502	0	4.42506	0	4.42261	0	4.42521	0
4.43353	0	4.43346	0	4.42719	0	4.42755	0	4.42734	0	4.42739	0	4.42705	0	4.42754	0
4.43586	0	4.43579	0	4.42952	0	4.42988	0	4.42968	0	4.42972	0	4.42937	0	4.42987	0
4.4382	0	4.43812	0	4.43185	0	4.43221	0	4.432	0	4.43204	0	4.43171	0	4.4322	0
4.44053	0	4.44045	0	4.43417	0	4.43453	0	4.43433	0	4.43437	0	4.43403	0	4.43452	0
4.44286	0	4.44278	0	4.4365	0	4.43686	0	4.43666	0	4.4367	0	4.43636	0	4.43685	0
4.44518	0	4.44511	0	4.43883	0	4.43919	0	4.43898	0	4.43903	0	4.43869	0	4.43918	0
4.44751	0	4.44744	0	4.44116	0	4.44152	0	4.44131	0	4.44135	0	4.44102	0	4.44151	0
4.44984	0	4.44977	0	4.44349	0	4.44384	0	4.44364	0	4.44368	0	4.44334	0	4.44383	0
4.45217	0	4.4521	0	4.44582	0	4.44617	0	4.44597	0	4.44601	0	4.44567	0	4.44616	0
4.4545	0	4.45443	0	4.44815	0	4.44849	0	4.44829	0	4.44833	0	4.448	0	4.44848	0
4.45683	0	4.45676	0	4.45047	0	4.45082	0	4.45062	0	4.45066	0	4.45033	0	4.45081	0
4.45916	0	4.45909	0	4.4528	0	4.45315	0	4.45294	0	4.45299	0	4.45265	0	4.45314	0
4.46149	0	4.46142	0	4.45513	0	4.45547	0	4.45527	0	4.45533	0	4.45498	0	4.45546	0
4.46382	0	4.46375	0	4.45745	0	4.4578	0	4.4576	0	4.45765	0	4.45731	0	4.45779	0
4.46616	0	4.46608	0	4.45978	0	4.46013	0	4.45992	0	4.45998	0	4.45964	0	4.46012	0
4.46849	0	4.46841	0	4.46211	0	4.46245	0	4.46225	0	4.46231	0	4.46197	0	4.46244	0
4.47081	0	4.47074	0	4.46444	0	4.46478	0	4.46458	0	4.46464	0	4.46429	0	4.46477	0
4.47315	0	4.47307	0	4.46676	0	4.4671	0	4.4669	0	4.46697	0	4.46662	0	4.4671	0
4.47547	0	4.4754	0	4.46909	0	4.46943	0	4.46923	0	4.4693	0	4.46894	0	4.46943	0
4.4778	0	4.47773	0	4.47141	0	4.47176	0	4.47155	0	4.47163	0	4.47127	0	4.47175	0
4.48014	0	4.48006	0	4.47374	0	4.47408	0	4.47388	0	4.47395	0	4.47359	0	4.47408	0
4.48247	0	4.48239	0	4.47607	0	4.47641	0	4.4762	0	4.47628	0	4.47592	0	4.47641	0
4.4848	0	4.48472	0	4.4784	0	4.47874	0	4.47853	0	4.47861	0	4.47825	0	4.47873	0
4.48714	0	4.48705	0	4.48072	0	4.48107	0	4.48086	0	4.48094	0	4.48058	0	4.48106	0
4.48947	0	4.48938	0	4.48305	0	4.48339	0	4.48319	0	4.48326	0	4.4829	0	4.48339	0
4.4918	0	4.49171	0	4.48538	0	4.48572	0	4.48551	0	4.48559	0	4.48523	0	4.48571	0
4.49413	0	4.49405	0	4.48771	0	4.48804	0	4.48784	0	4.48792	0	4.48755	0	4.48804	0
4.49646	0	4.49638	0	4.49004	0	4.49037	0	4.49017	0	4.49025	0	4.48989	0	4.49037	0
4.49879	0	4.49871	0	4.49236	0	4.4927	0	4.4925	0	4.49258	0	4.49221	0	4.4927	0
4.50112	0	4.50104	0	4.49469	0	4.49503	0	4.49483	0	4.49491	0	4.49454	0	4.49502	0
4.50346	0	4.50338	0	4.49702	0	4.49735	0	4.49716	0	4.49723	0	4.49687	0	4.49735	0
4.50579	0	4.50571	0	4.49935	0	4.49968	0	4.49949	0	4.49956	0	4.4992	0	4.49968	0
4.51022	0	4.51014	0	4.50168	0	4.50201	0	4.50182	0	4.50189	0	4.50153	0	4.50201	0
4.51254	0	4.51247	0	4.50401	0	4.50433	0	4.50414	0	4.50422	0	4.50385	0	4.50433	0
4.51488	0	4.51479	0	4.50844	0	4.50877	0	4.50857	0	4.50865	0	4.50828	0	4.50877	0
4.5172	0	4.51712	0	4.51076	0	4.5111	0	4.5109	0	4.51098	0	4.51061	0	4.5111	0
4.51953	0	4.51945	0	4.51309	0	4.51343	0	4.51323	0	4.51331	0	4.51294	0	4.51342	0
4.52186	0	4.52178	0	4.51542	0	4.51576	0	4.51556	0	4.51564	0	4.51526	0	4.51575	0
4.52419	0	4.5241	0	4.51774	0	4.51809	0	4.51788	0	4.51797	0	4.51759	0	4.51808	0
4.52652	0	4.52643	0	4.52007	0	4.52042	0	4.52021	0	4.5203	0	4.51992	0	4.52041	0
4.52885	0	4.52876	0	4.5224	0	4.52275	0	4.52254	0	4.52262	0	4.52225	0	4.52274	0
4.53118	0	4.53109	0	4.52474	0	4.52508	0	4.52487	0	4.52495	0	4.52458	0	4.52506	0
4.53351	0	4.53342	0	4.52706	0	4.52741	0	4.5272	0	4.52728	0	4.5269	0	4.52739	0
4.53584	0	4.53575	0	4.52939	0	4.52973	0	4.52952	0	4.52961	0	4.52923	0	4.52972	0
4.53817	0	4.53808	0	4.53172	0	4.53206	0	4.53186	0	4.53194	0	4.53156	0	4.53204	0
4.5405	0	4.54041	0	4.53405	0	4.53439	0	4.53418	0	4.53427	0	4.53389	0	4.53437	0
4.54283	0	4.54274	0	4.53637	0	4.53671	0	4.53651	0	4.5366	0	4.53622	0	4.53669	0
4.54516	0	4.54507	0	4.5387	0	4.53904	0	4.53884	0	4.53893	0	4.53855	0	4.53902	0
4.54749	0	4.5474	0	4.54103	0	4.54136	0	4.54117	0	4.54126	0	4.54088	0	4.54135	0
4.54983	0	4.54973	0	4.54336	0	4.54369	0	4.5435	0	4.54359	0	4.54321	0	4.54367	0
4.55216	0	4.55207	0	4.54568	0	4.54601	0	4.54583	0	4.54591	0	4.54554	0	4.546	0
4.55449	0	4.5544	0	4.54801	0	4.54834	0	4.54816	0	4.54824	0	4.54787	0	4.54833	0
4.55682	0	4.55673	0	4.55034	0	4.55067	0	4.55048	0	4.55057	0	4.55019	0	4.55065	0
4.55915	0	4.55906	0	4.55266	0	4.55299	0	4.55281	0	4.5529	0	4.55252	0	4.55298	0
4.56148	0	4.56139	0	4.55499	0	4.55532	0	4.55513	0	4.55522	0	4.55485	0	4.5553	0
4.56381	0	4.56372	0	4.55732	0	4.55764	0	4.55746	0	4.55755	0	4.55717	0	4.55763	0
4.56614	0	4.56606	0	4.55964	0	4.55997	0	4.55979	0	4.55988	0	4.5595	0	4.55996	0
4.56847	0	4.56839	0	4.56197	0	4.5623	0	4.56212	0	4.5622	0	4.56183	0	4.56229	0
4.5708	0	4.57072	0	4.56429	0	4.56463	0	4.56445	0	4.56453	0	4.56416	0	4.56461	0
4.57314	0	4.57305	0	4.56662	0	4.56695	0	4.56677	0	4.56685	0	4.56649	0	4.56695	0
4.57547	0	4.57538	0	4.56895	0	4.56928	0	4.5691	0	4.56918	0	4.56881	0	4.56927	0
4.5778	0	4.57771	0	4.57128	0	4.57161	0	4.57143	0	4.57151	0	4.57114	0	4.5716	0
4.58014	0	4.58004	0	4.5736	0	4.57393	0	4.57376	0	4.57384	0	4.57347	0	4.57393	0
4.58247	0	4.58237	0	4.57593	0	4.57626	0	4.57608	0	4.57616	0	4.57579	0	4.57625	0
4.5848	0	4.58471	0	4.57826	0	4.57859	0	4.57841	0	4.57849	0	4.57812	0	4.57858	0
4.58713	0	4.58705	0	4.58059	0	4.58092	0	4.58073	0	4.58082	0	4.58044	0	4.58091	0
4.59156	0	4.58938	0	4.58292	0	4.58325	0	4.58306	0	4.58315	0	4.58277	0	4.58324	0
4.59389	0	4.59382	0	4.58525	0	4.58557	0	4.58539	0	4.58548	0	4.58509	0	4.58557	0
4.59622	0	4.59615	0	4.58758	0	4.5879	0	4.58772	0	4.5878	0	4.58742	0	4.5879	0
4.59855	0	4.59848	0	4.59202	0	4.59233	0	4.59215	0	4.59224	0	4.59185	0	4.59233	0
4.60088	0	4.60081	0	4.59435	0	4.59466	0	4.59447	0	4.59456	0	4.59417	0	4.59465	0
4.60321	0	4.60314	0	4.59668	0	4.59698	0	4.59681	0	4.59689	0	4.5965	0	4.59699	0
4.60554	0	4.60547	0	4.59901	0	4.59931	0	4.59913	0	4.59922	0	4.59883	0	4.59931	0
4.60786	0	4.60779	0	4.60134	0	4.60163	0	4.60146	0	4.60154	0	4.60116	0	4.60164	0
4.6102	0	4.61012	0	4.60366	0	4.60396	0	4.60379	0	4.60387	0	4.60349	0	4.60397	0
4.61252	0	4.61245	0	4.60599	0	4.60629	0	4.60612	0	4.6062	0	4.60581	0	4.6063	0
4.61485	0	4.61477	0	4.60832	0	4.60862	0	4.60845	0	4.60853	0	4.60814	0	4.60863	0
4.61717	0	4.6171	0	4.61065	0	4.61094	0	4.61078	0	4.61085	0	4.61047	0	4.61096	0
4.6195	0	4.61943	0	4.61297	0	4.61327	0	4.61311	0	4.61318	0	4.61279	0	4.61329	0
4.62183	0	4.62176	0	4.6153	0	4.61561	0	4.61543	0	4.6155	0	4.61512	0	4.61562	0
4.62416	0	4.62409	0	4.61763	0	4.61794	0	4.61777	0	4.61783	0	4.61745	0	4.61795	0
4.62649	0	4.62642	0	4.61996	0	4.62027	0	4.62009	0	4.62016	0	4.61978	0	4.62028	0
4.62882	0	4.62875	0	4.62229	0	4.6226	0	4.62242	0	4.62249	0	4.62211	0	4.62261	0
4.63115	0	4.63108	0	4.62461	0	4.62493	0	4.62475	0	4.62482	0	4.62444	0	4.62494	0
4.63349	0	4.6334	0	4.62694	0	4.62726	0	4.62708	0	4.62715	0	4.62677	0	4.62726	0
4.63582	0	4.63573	0	4.62926	0	4.62958	0	4.62941	0	4.62948	0	4.62909	0	4.62959	0
4.63815	0	4.63807	0	4.6316	0	4.63191	0	4.63173	0	4.6318	0	4.63142	0	4.63191	0
4.64047	0	4.6404	0	4.63392	0	4.63423	0	4.63406	0	4.63413	0	4.63375	0	4.63424	0
4.64281	0	4.64273	0	4.63626	0	4.63657	0	4.63639	0	4.63646	0	4.63608	0	4.63657	0
4.64514	0	4.64506	0	4.63859	0	4.63889	0	4.63871	0	4.63878	0	4.63841	0	4.6389	0
4.64747	0	4.6474	0	4.64092	0	4.64122	0	4.64104	0	4.64111	0	4.64073	0	4.64123	0
4.6498	0	4.64973	0	4.64324	0	4.64355	0	4.64337	0	4.64344	0	4.64306	0	4.64356	0
4.65214	0	4.65206	0	4.64557	0	4.64588	0	4.64569	0	4.64577	0	4.64539	0	4.64589	0
4.65447	0	4.65439	0	4.6479	0	4.6482	0	4.64802	0	4.64809	0	4.64772	0	4.64821	0
4.65681	0	4.65672	0	4.65023	0	4.65053	0	4.65035	0	4.65042	0	4.65004	0	4.65054	0
4.65914	0	4.65906	0	4.65256	0	4.65286	0	4.65267	0	4.65274	0	4.65237	0	4.65286	0
4.66147	0	4.66139	0	4.65489	0	4.65518	0	4.655	0	4.65507	0	4.6547	0	4.65519	0
4.6638	0	4.66372	0	4.65721	0	4.65751	0	4.65732	0	4.6574	0	4.65702	0	4.65752	0
4.66614	0	4.66605	0	4.65954	0	4.65984	0	4.65965	0	4.65972	0	4.65935	0	4.65984	0
4.66847	0	4.66838	0	4.66187	0	4.66216	0	4.66198	0	4.66205	0	4.66168	0	4.66217	0
4.67081	0	4.67072	0	4.6642	0	4.66449	0	4.66431	0	4.66438	0	4.66401	0	4.6645	0
4.67524	0	4.67516	0	4.66653	0	4.66681	0	4.66664	0	4.6667	0	4.66633	0	4.66683	0
4.67757	0	4.67748	0	4.66886	0	4.66914	0	4.66896	0	4.66903	0	4.66866	0	4.66915	0
4.67991	0	4.67982	0	4.67119	0	4.67147	0	4.67129	0	4.67136	0	4.67098	0	4.67148	0
4.68224	0	4.68215	0	4.67562	0	4.6759	0	4.67573	0	4.67579	0	4.67542	0	4.67592	0
4.68457	0	4.68449	0	4.67795	0	4.67823	0	4.67806	0	4.67811	0	4.67774	0	4.67824	0
4.6869	0	4.68682	0	4.68028	0	4.68056	0	4.68039	0	4.68045	0	4.68007	0	4.68059	0
4.68922	0	4.68915	0	4.6826	0	4.68288	0	4.68272	0	4.68278	0	4.6824	0	4.68292	0
4.69155	0	4.69148	0	4.68494	0	4.68521	0	4.68504	0	4.68511	0	4.68473	0	4.68525	0
4.69388	0	4.69381	0	4.68726	0	4.68754	0	4.68737	0	4.68743	0	4.68706	0	4.68758	0
4.69621	0	4.69614	0	4.68959	0	4.68987	0	4.6897	0	4.68976	0	4.68938	0	4.68991	0
4.69854	0	4.69847	0	4.69192	0	4.69219	0	4.69202	0	4.69209	0	4.69171	0	4.69224	0
4.70087	0	4.7008	0	4.69425	0	4.69452	0	4.69435	0	4.69441	0	4.69404	0	4.69456	0
4.7032	0	4.70313	0	4.69657	0	4.69684	0	4.69668	0	4.69674	0	4.69636	0	4.69689	0
4.70553	0	4.70545	0	4.6989	0	4.69917	0	4.69901	0	4.69906	0	4.69869	0	4.69922	0
4.70786	0	4.70778	0	4.70123	0	4.7015	0	4.70134	0	4.70139	0	4.70101	0	4.70155	0
4.71019	0	4.71011	0	4.70355	0	4.70383	0	4.70367	0	4.70372	0	4.70334	0	4.70387	0
4.71251	0	4.71243	0	4.70589	0	4.70616	0	4.706	0	4.70605	0	4.70567	0	4.7062	0
4.71484	0	4.71476	0	4.70822	0	4.70848	0	4.70832	0	4.70837	0	4.708	0	4.70853	0
4.71717	0	4.7171	0	4.71055	0	4.71081	0	4.71065	0	4.7107	0	4.71033	0	4.71085	0
4.7195	0	4.71942	0	4.71288	0	4.71314	0	4.71298	0	4.71302	0	4.71265	0	4.71318	0
4.72183	0	4.72175	0	4.71521	0	4.71547	0	4.71531	0	4.71536	0	4.71498	0	4.71551	0
4.72416	0	4.72408	0	4.71754	0	4.71779	0	4.71764	0	4.71768	0	4.71731	0	4.71783	0
4.7265	0	4.72641	0	4.71987	0	4.72012	0	4.71997	0	4.72001	0	4.71964	0	4.72016	0
4.72883	0	4.72874	0	4.7222	0	4.72245	0	4.7223	0	4.72234	0	4.72197	0	4.72249	0
4.73116	0	4.73107	0	4.72453	0	4.72478	0	4.72463	0	4.72467	0	4.7243	0	4.72482	0
4.7335	0	4.7334	0	4.72686	0	4.7271	0	4.72696	0	4.727	0	4.72662	0	4.72714	0
4.73583	0	4.73573	0	4.72919	0	4.72943	0	4.72928	0	4.72934	0	4.72895	0	4.72947	0
4.73816	0	4.73807	0	4.73151	0	4.73176	0	4.73161	0	4.73166	0	4.73128	0	4.7318	0
4.74049	0	4.7404	0	4.73384	0	4.73408	0	4.73394	0	4.73399	0	4.73361	0	4.73413	0
4.74282	0	4.74273	0	4.73617	0	4.73641	0	4.73626	0	4.73632	0	4.73593	0	4.73645	0
4.74515	0	4.74506	0	4.7385	0	4.73873	0	4.73859	0	4.73865	0	4.73826	0	4.73878	0
4.74749	0	4.7474	0	4.74082	0	4.74106	0	4.74092	0	4.74097	0	4.74059	0	4.74111	0
4.74982	0	4.74973	0	4.74315	0	4.74339	0	4.74324	0	4.7433	0	4.74292	0	4.74344	0
4.75215	0	4.75207	0	4.74547	0	4.74571	0	4.74557	0	4.74563	0	4.74525	0	4.74576	0
4.75449	0	4.7544	0	4.7478	0	4.74804	0	4.7479	0	4.74796	0	4.74758	0	4.74809	0
4.75892	0	4.75884	0	4.75013	0	4.75037	0	4.75022	0	4.75029	0	4.74991	0	4.75041	0
4.76125	0	4.76117	0	4.75246	0	4.75269	0	4.75255	0	4.75262	0	4.75224	0	4.75274	0
4.76357	0	4.7635	0	4.75478	0	4.75502	0	4.75487	0	4.75495	0	4.75457	0	4.75506	0
4.7659	0	4.76583	0	4.75923	0	4.75946	0	4.75931	0	4.75939	0	4.759	0	4.7595	0
4.76824	0	4.76816	0	4.76156	0	4.76178	0	4.76164	0	4.76171	0	4.76133	0	4.76182	0
4.77057	0	4.77049	0	4.76388	0	4.76411	0	4.76397	0	4.76404	0	4.76366	0	4.76415	0
4.7729	0	4.77282	0	4.76621	0	4.76643	0	4.76629	0	4.76637	0	4.76598	0	4.76648	0
4.77523	0	4.77516	0	4.76854	0	4.76876	0	4.76862	0	4.7687	0	4.76831	0	4.7688	0
4.77756	0	4.77749	0	4.77086	0	4.77109	0	4.77095	0	4.77103	0	4.77063	0	4.77113	0
4.77989	0	4.77982	0	4.77319	0	4.77341	0	4.77327	0	4.77335	0	4.77296	0	4.77346	0
4.78222	0	4.78215	0	4.77551	0	4.77575	0	4.7756	0	4.77569	0	4.77529	0	4.77579	0
[truncated: 30,347 more rows]
