# Supplementary material for: Accelerating the discovery of alkyl halide-derived natural products using halide depletion
Source: Nat Chem. 2024 Jan 12;16(2):173–82. doi: 10.1038/s41557-023-01390-z (PMC10849952; doi:10.1038/s41557-023-01390-z)
Supplement: Supplementary file 10 — Extracted ion chromatograms. [file 41557_2023_1390_MOESM10_ESM.xlsx]

## Sheet: ExtendedDataFig4_b
C14H27O2Cl time	C14H27O2Cl intensity	C15H29O2Cl time	C15H29O2Cl intensity	C16H31O2Cl time	C16H31O2Cl intensity	C17H33O2Cl time	C17H33O2Cl intensity	C18H35O2Cl time	C18H35O2Cl intensity
0.042	0	0.042	0	0.042	0	0.042	0	0.042	0
0.05	0	0.05	0	0.05	0	0.05	0	0.05	0
0.058	0	0.058	0	0.058	0	0.058	0	0.058	0
0.067	0	0.067	0	0.067	0	0.067	0	0.067	0
0.075	0	0.075	0	0.075	0	0.075	0	0.075	0
0.083	0	0.083	0	0.083	0	0.083	0	0.083	0
0.092	0	0.092	0	0.092	0	0.092	0	0.092	0
0.1	0	0.1	0	0.1	0	0.1	0	0.1	0
0.108	0	0.108	0	0.108	0	0.108	0	0.108	0
0.116	0	0.116	0	0.116	0	0.116	0	0.116	0
0.125	0	0.125	0	0.125	0	0.125	0	0.125	0
0.133	0	0.133	0	0.133	0	0.133	0	0.133	0
0.141	0	0.141	0	0.141	0	0.141	0	0.141	0
0.149	0	0.149	0	0.149	0	0.149	0	0.149	0
0.158	0	0.158	0	0.158	0	0.158	0	0.158	0
0.166	0	0.166	0	0.166	0	0.166	0	0.166	0
0.174	0	0.174	0	0.174	0	0.174	0	0.174	0
0.183	0	0.183	0	0.183	0	0.183	0	0.183	0
0.191	0	0.191	0	0.191	0	0.191	0	0.191	0
0.199	0	0.199	0	0.199	0	0.199	0	0.199	0
0.207	0	0.207	0	0.207	0	0.207	0	0.207	0
0.216	0	0.216	0	0.216	0	0.216	0	0.216	0
0.224	0	0.224	0	0.224	0	0.224	0	0.224	0
0.232	0	0.232	0	0.232	0	0.232	0	0.232	0
0.24	0	0.24	0	0.24	0	0.24	0	0.24	0
0.249	0	0.249	0	0.249	0	0.249	0	0.249	0
0.257	0	0.257	0	0.257	0	0.257	0	0.257	0
0.265	0	0.265	0	0.265	0	0.265	0	0.265	0
0.274	0	0.274	0	0.274	0	0.274	0	0.274	0
0.282	0	0.282	0	0.282	0	0.282	0	0.282	0
0.29	0	0.29	0	0.29	0	0.29	0	0.29	0
0.298	0	0.298	0	0.298	0	0.298	0	0.298	0
0.307	0	0.307	0	0.307	0	0.307	0	0.307	0
0.315	0	0.315	0	0.315	0	0.315	0	0.315	0
0.323	0	0.323	0	0.323	0	0.323	0	0.323	0
0.331	0	0.331	0	0.331	0	0.331	0	0.331	0
0.34	0	0.34	0	0.34	0	0.34	0	0.34	0
0.348	0	0.348	0	0.348	0	0.348	0	0.348	0
0.356	0	0.356	0	0.356	0	0.356	0	0.356	0
0.365	0	0.365	0	0.365	0	0.365	0	0.365	0
0.373	0	0.373	0	0.373	0	0.373	0	0.373	0
0.381	0	0.381	0	0.381	0	0.381	0	0.381	0
0.389	0	0.389	0	0.389	0	0.389	0	0.389	0
0.398	0	0.398	0	0.398	0	0.398	0	0.398	0
0.406	0	0.406	0	0.406	0	0.406	0	0.406	0
0.414	0	0.414	0	0.414	0	0.414	0	0.414	0
0.422	0	0.422	0	0.422	0	0.422	0	0.422	0
0.431	0	0.431	0	0.431	0	0.431	0	0.431	0
0.439	0	0.439	0	0.439	0	0.439	0	0.439	0
0.447	0	0.447	0	0.447	0	0.447	0	0.447	0
0.456	0	0.456	0	0.456	0	0.456	0	0.456	0
0.464	0	0.464	0	0.464	0	0.464	0	0.464	0
0.472	0	0.472	0	0.472	0	0.472	0	0.472	0
0.48	0	0.48	0	0.48	0	0.48	0	0.48	0
0.489	0	0.489	0	0.489	0	0.489	0	0.489	0
0.497	0	0.497	0	0.497	0	0.497	0	0.497	0
0.505	0	0.505	0	0.505	0	0.505	0	0.505	0
0.513	0	0.513	0	0.513	0	0.513	0	0.513	0
0.522	0	0.522	0	0.522	0	0.522	0	0.522	0
0.53	0	0.53	0	0.53	0	0.53	0	0.53	0
0.538	0	0.538	0	0.538	0	0.538	0	0.538	0
0.547	0	0.547	0	0.547	0	0.547	0	0.547	0
0.555	0	0.555	0	0.555	0	0.555	0	0.555	0
0.563	0	0.563	0	0.563	0	0.563	0	0.563	0
0.571	0	0.571	0	0.571	0	0.571	0	0.571	0
0.58	0	0.58	0	0.58	0	0.58	0	0.58	0
0.588	0	0.588	0	0.588	0	0.588	0	0.588	0
0.596	0	0.596	0	0.596	0	0.596	0	0.596	0
0.604	0	0.604	0	0.604	0	0.604	0	0.604	0
0.613	0	0.613	0	0.613	0	0.613	0	0.613	0
0.621	0	0.621	0	0.621	0	0.621	0	0.621	0
0.629	0	0.629	0	0.629	0	0.629	0	0.629	0
0.638	0	0.638	0	0.638	0	0.638	0	0.638	0
0.646	0	0.646	0	0.646	0	0.646	0	0.646	0
0.654	0	0.654	0	0.654	0	0.654	0	0.654	0
0.662	0	0.662	0	0.662	0	0.662	0	0.662	0
0.671	0	0.671	0	0.671	0	0.671	0	0.671	0
0.679	0	0.679	0	0.679	0	0.679	0	0.679	0
0.687	0	0.687	0	0.687	0	0.687	0	0.687	0
0.695	0	0.695	0	0.695	0	0.695	0	0.695	0
0.704	0	0.704	0	0.704	0	0.704	0	0.704	0
0.712	0	0.712	0	0.712	0	0.712	0	0.712	0
0.72	0	0.72	0	0.72	0	0.72	0	0.72	0
0.729	0	0.729	0	0.729	0	0.729	0	0.729	0
0.737	0	0.737	0	0.737	0	0.737	0	0.737	0
0.745	0	0.745	0	0.745	0	0.745	0	0.745	0
0.753	0	0.753	0	0.753	0	0.753	0	0.753	0
0.762	0	0.762	0	0.762	0	0.762	0	0.762	0
0.77	0	0.77	0	0.77	0	0.77	0	0.77	0
0.778	0	0.778	0	0.778	0	0.778	0	0.778	0
0.786	0	0.786	0	0.786	0	0.786	0	0.786	0
0.795	0	0.795	0	0.795	0	0.795	0	0.795	0
0.803	0	0.803	0	0.803	0	0.803	0	0.803	0
0.811	0	0.811	0	0.811	0	0.811	0	0.811	0
0.82	0	0.82	0	0.82	0	0.82	0	0.82	0
0.828	0	0.828	0	0.828	0	0.828	0	0.828	0
0.836	0	0.836	0	0.836	0	0.836	0	0.836	0
0.844	0	0.844	0	0.844	0	0.844	0	0.844	0
0.853	0	0.853	0	0.853	0	0.853	0	0.853	0
0.861	0	0.861	0	0.861	0	0.861	0	0.861	0
0.869	0	0.869	0	0.869	0	0.869	0	0.869	0
0.877	0	0.877	0	0.877	0	0.877	0	0.877	0
0.886	0	0.886	0	0.886	0	0.886	0	0.886	0
0.894	0	0.894	0	0.894	0	0.894	0	0.894	0
0.902	0	0.902	0	0.902	0	0.902	0	0.902	0
0.911	0	0.911	0	0.911	0	0.911	0	0.911	0
0.919	0	0.919	0	0.919	0	0.919	0	0.919	0
0.927	0	0.927	0	0.927	0	0.927	0	0.927	0
0.935	0	0.935	0	0.935	0	0.935	0	0.935	0
0.944	0	0.944	0	0.944	0	0.944	0	0.944	0
0.952	0	0.952	0	0.952	0	0.952	0	0.952	0
0.96	0	0.96	0	0.96	0	0.96	0	0.96	0
0.968	0	0.968	0	0.968	0	0.968	0	0.968	0
0.977	0	0.977	0	0.977	0	0.977	0	0.977	0
0.985	0	0.985	0	0.985	0	0.985	0	0.985	0
0.993	0	0.993	0	0.993	0	0.993	0	0.993	0
1.002	0	1.002	0	1.002	0	1.002	0	1.002	0
1.01	0	1.01	0	1.01	0	1.01	0	1.01	0
1.018	0	1.018	0	1.018	0	1.018	0	1.018	0
1.026	0	1.026	0	1.026	0	1.026	0	1.026	0
1.035	0	1.035	0	1.035	0	1.035	0	1.035	0
1.043	0	1.043	0	1.043	0	1.043	0	1.043	0
1.051	0	1.051	0	1.051	0	1.051	0	1.051	0
1.059	0	1.059	0	1.059	0	1.059	0	1.059	0
1.068	0	1.068	0	1.068	0	1.068	0	1.068	0
1.076	0	1.076	0	1.076	0	1.076	0	1.076	0
1.084	0	1.084	0	1.084	0	1.084	0	1.084	0
1.093	0	1.093	0	1.093	0	1.093	0	1.093	0
1.101	0	1.101	0	1.101	0	1.101	0	1.101	0
1.109	0	1.109	0	1.109	0	1.109	0	1.109	0
1.117	0	1.117	0	1.117	0	1.117	0	1.117	0
1.126	0	1.126	0	1.126	0	1.126	0	1.126	0
1.134	0	1.134	0	1.134	0	1.134	0	1.134	0
1.142	0	1.142	0	1.142	0	1.142	0	1.142	0
1.151	0	1.151	0	1.151	0	1.151	0	1.151	0
1.159	0	1.159	0	1.159	0	1.159	0	1.159	0
1.167	0	1.167	0	1.167	0	1.167	0	1.167	0
1.175	0	1.175	0	1.175	0	1.175	0	1.175	0
1.184	0	1.184	0	1.184	0	1.184	0	1.184	0
1.192	0	1.192	0	1.192	0	1.192	0	1.192	0
1.2	0	1.2	0	1.2	0	1.2	0	1.2	0
1.208	0	1.208	0	1.208	0	1.208	0	1.208	0
1.217	0	1.217	0	1.217	0	1.217	0	1.217	0
1.225	0	1.225	0	1.225	0	1.225	0	1.225	0
1.233	0	1.233	0	1.233	0	1.233	0	1.233	0
1.242	0	1.242	0	1.242	0	1.242	0	1.242	0
1.25	0	1.25	0	1.25	0	1.25	0	1.25	0
1.258	0	1.258	0	1.258	0	1.258	0	1.258	0
1.266	0	1.266	0	1.266	0	1.266	0	1.266	0
1.275	0	1.275	0	1.275	0	1.275	0	1.275	0
1.283	0	1.283	0	1.283	0	1.283	0	1.283	0
1.291	0	1.291	0	1.291	0	1.291	0	1.291	0
1.299	0	1.299	0	1.299	0	1.299	0	1.299	0
1.308	0	1.308	0	1.308	0	1.308	0	1.308	0
1.316	0	1.316	0	1.316	0	1.316	0	1.316	0
1.324	0	1.324	0	1.324	0	1.324	0	1.324	0
1.333	0	1.333	0	1.333	0	1.333	0	1.333	0
1.341	0	1.341	0	1.341	0	1.341	0	1.341	0
1.349	0	1.349	0	1.349	0	1.349	0	1.349	0
1.357	0	1.357	0	1.357	0	1.357	0	1.357	0
1.366	0	1.366	0	1.366	0	1.366	0	1.366	0
1.374	0	1.374	0	1.374	0	1.374	0	1.374	0
1.382	0	1.382	0	1.382	0	1.382	0	1.382	0
1.39	0	1.39	0	1.39	0	1.39	0	1.39	0
1.399	0	1.399	0	1.399	0	1.399	0	1.399	0
1.407	0	1.407	0	1.407	0	1.407	0	1.407	0
1.415	0	1.415	0	1.415	0	1.415	0	1.415	0
1.424	0	1.424	0	1.424	0	1.424	0	1.424	0
1.432	0	1.432	0	1.432	0	1.432	0	1.432	0
1.44	0	1.44	0	1.44	0	1.44	0	1.44	0
1.448	0	1.448	0	1.448	0	1.448	0	1.448	0
1.457	0	1.457	0	1.457	0	1.457	0	1.457	0
1.465	0	1.465	0	1.465	0	1.465	0	1.465	0
1.473	0	1.473	0	1.473	0	1.473	0	1.473	0
1.481	0	1.481	0	1.481	0	1.481	0	1.481	0
1.49	0	1.49	0	1.49	0	1.49	0	1.49	0
1.498	0	1.498	0	1.498	0	1.498	0	1.498	0
1.506	0	1.506	0	1.506	0	1.506	0	1.506	0
1.515	0	1.515	0	1.515	0	1.515	0	1.515	0
1.523	0	1.523	0	1.523	0	1.523	0	1.523	0
1.531	0	1.531	0	1.531	0	1.531	0	1.531	0
1.539	0	1.539	0	1.539	0	1.539	0	1.539	0
1.548	0	1.548	0	1.548	0	1.548	0	1.548	0
1.556	0	1.556	0	1.556	0	1.556	0	1.556	0
1.564	0	1.564	0	1.564	0	1.564	0	1.564	0
1.572	0	1.572	0	1.572	0	1.572	0	1.572	0
1.581	0	1.581	0	1.581	0	1.581	0	1.581	0
1.589	0	1.589	0	1.589	0	1.589	0	1.589	0
1.597	0	1.597	0	1.597	0	1.597	0	1.597	0
1.606	0	1.606	0	1.606	0	1.606	0	1.606	0
1.614	0	1.614	0	1.614	0	1.614	0	1.614	0
1.622	0	1.622	0	1.622	0	1.622	0	1.622	0
1.63	0	1.63	0	1.63	0	1.63	0	1.63	0
1.639	0	1.639	0	1.639	0	1.639	0	1.639	0
1.647	0	1.647	0	1.647	0	1.647	0	1.647	0
1.655	0	1.655	0	1.655	0	1.655	0	1.655	0
1.663	0	1.663	0	1.663	0	1.663	0	1.663	0
1.672	0	1.672	0	1.672	0	1.672	0	1.672	0
1.68	0	1.68	0	1.68	0	1.68	0	1.68	0
1.688	0	1.688	0	1.688	0	1.688	0	1.688	0
1.697	0	1.697	0	1.697	0	1.697	0	1.697	0
1.705	0	1.705	0	1.705	0	1.705	0	1.705	0
1.713	0	1.713	0	1.713	0	1.713	0	1.713	0
1.721	0	1.721	0	1.721	0	1.721	0	1.721	0
1.73	0	1.73	0	1.73	0	1.73	0	1.73	0
1.738	0	1.738	0	1.738	0	1.738	0	1.738	0
1.746	0	1.746	0	1.746	0	1.746	0	1.746	0
1.754	0	1.754	0	1.754	0	1.754	0	1.754	0
1.763	0	1.763	0	1.763	0	1.763	0	1.763	0
1.771	0	1.771	0	1.771	0	1.771	0	1.771	0
1.779	0	1.779	0	1.779	0	1.779	0	1.779	0
1.788	0	1.788	0	1.788	0	1.788	0	1.788	0
1.796	0	1.796	0	1.796	0	1.796	0	1.796	0
1.804	0	1.804	0	1.804	0	1.804	0	1.804	0
1.812	0	1.812	0	1.812	0	1.812	0	1.812	0
1.821	0	1.821	0	1.821	0	1.821	0	1.821	0
1.829	0	1.829	0	1.829	0	1.829	0	1.829	0
1.837	0	1.837	0	1.837	0	1.837	0	1.837	0
1.845	0	1.845	0	1.845	0	1.845	0	1.845	0
1.854	0	1.854	0	1.854	0	1.854	0	1.854	0
1.862	0	1.862	0	1.862	0	1.862	0	1.862	0
1.87	0	1.87	0	1.87	0	1.87	0	1.87	0
1.879	0	1.879	0	1.879	0	1.879	0	1.879	0
1.887	0	1.887	0	1.887	0	1.887	0	1.887	0
1.895	0	1.895	0	1.895	0	1.895	0	1.895	0
1.903	0	1.903	0	1.903	0	1.903	0	1.903	0
1.912	0	1.912	0	1.912	0	1.912	0	1.912	0
1.92	0	1.92	0	1.92	0	1.92	0	1.92	0
1.928	0	1.928	0	1.928	0	1.928	0	1.928	0
1.936	0	1.936	0	1.936	0	1.936	0	1.936	0
1.945	0	1.945	0	1.945	0	1.945	0	1.945	0
1.953	0	1.953	0	1.953	0	1.953	0	1.953	0
1.961	0	1.961	0	1.961	0	1.961	0	1.961	0
1.97	0	1.97	0	1.97	0	1.97	0	1.97	0
1.978	0	1.978	0	1.978	0	1.978	0	1.978	0
1.986	0	1.986	0	1.986	0	1.986	0	1.986	0
1.994	0	1.994	0	1.994	0	1.994	0	1.994	0
2.003	0	2.003	0	2.003	0	2.003	0	2.003	0
2.011	0	2.011	0	2.011	0	2.011	0	2.011	0
2.019	0	2.019	0	2.019	0	2.019	0	2.019	0
2.027	0	2.027	0	2.027	0	2.027	0	2.027	0
2.036	0	2.036	0	2.036	0	2.036	0	2.036	0
2.044	0	2.044	0	2.044	0	2.044	0	2.044	0
2.052	0	2.052	0	2.052	0	2.052	0	2.052	0
2.061	0	2.061	0	2.061	0	2.061	0	2.061	0
2.069	0	2.069	0	2.069	0	2.069	0	2.069	0
2.077	0	2.077	0	2.077	0	2.077	0	2.077	0
2.085	0	2.085	0	2.085	0	2.085	0	2.085	0
2.094	0	2.094	0	2.094	0	2.094	0	2.094	0
2.102	0	2.102	0	2.102	0	2.102	0	2.102	0
2.11	0	2.11	0	2.11	0	2.11	0	2.11	0
2.118	0	2.118	0	2.118	0	2.118	0	2.118	0
2.127	0	2.127	0	2.127	0	2.127	0	2.127	0
2.135	0	2.135	0	2.135	0	2.135	0	2.135	0
2.143	0	2.143	0	2.143	0	2.143	0	2.143	0
2.152	0	2.152	0	2.152	0	2.152	0	2.152	0
2.16	0	2.16	0	2.16	0	2.16	0	2.16	0
2.168	0	2.168	0	2.168	0	2.168	0	2.168	0
2.176	0	2.176	0	2.176	0	2.176	0	2.176	0
2.185	0	2.185	0	2.185	0	2.185	0	2.185	0
2.193	0	2.193	0	2.193	0	2.193	0	2.193	0
2.201	0	2.201	0	2.201	0	2.201	0	2.201	0
2.209	0	2.209	0	2.209	0	2.209	0	2.209	0
2.218	0	2.218	0	2.218	0	2.218	0	2.218	0
2.226	0	2.226	0	2.226	0	2.226	0	2.226	0
2.234	0	2.234	0	2.234	0	2.234	0	2.234	0
2.243	0	2.243	0	2.243	0	2.243	0	2.243	0
2.251	0	2.251	0	2.251	0	2.251	0	2.251	0
2.259	0	2.259	0	2.259	0	2.259	0	2.259	0
2.267	0	2.267	0	2.267	0	2.267	0	2.267	0
2.276	0	2.276	0	2.276	0	2.276	0	2.276	0
2.284	0	2.284	0	2.284	0	2.284	0	2.284	0
2.292	0	2.292	0	2.292	0	2.292	0	2.292	0
2.3	0	2.3	0	2.3	0	2.3	0	2.3	0
2.309	0	2.309	0	2.309	0	2.309	0	2.309	0
2.317	0	2.317	0	2.317	0	2.317	0	2.317	0
2.325	0	2.325	0	2.325	0	2.325	0	2.325	0
2.334	0	2.334	0	2.334	0	2.334	0	2.334	0
2.342	0	2.342	0	2.342	0	2.342	0	2.342	0
2.35	0	2.35	0	2.35	0	2.35	0	2.35	0
2.358	0	2.358	0	2.358	0	2.358	0	2.358	0
2.367	0	2.367	0	2.367	0	2.367	0	2.367	0
2.375	0	2.375	0	2.375	0	2.375	0	2.375	0
2.383	0	2.383	0	2.383	0	2.383	0	2.383	0
2.391	0	2.391	0	2.391	0	2.391	0	2.391	0
2.4	0	2.4	0	2.4	0	2.4	0	2.4	0
2.408	0	2.408	0	2.408	0	2.408	0	2.408	0
2.416	0	2.416	0	2.416	0	2.416	0	2.416	0
2.425	0	2.425	0	2.425	0	2.425	0	2.425	0
2.433	0	2.433	0	2.433	0	2.433	0	2.433	0
2.441	0	2.441	0	2.441	0	2.441	0	2.441	0
2.449	0	2.449	0	2.449	0	2.449	0	2.449	0
2.458	0	2.458	0	2.458	0	2.458	0	2.458	0
2.466	0	2.466	0	2.466	0	2.466	0	2.466	0
2.474	0	2.474	0	2.474	0	2.474	0	2.474	0
2.482	0	2.482	0	2.482	0	2.482	0	2.482	0
2.491	0	2.491	0	2.491	0	2.491	0	2.491	0
2.499	0	2.499	0	2.499	0	2.499	0	2.499	0
2.507	0	2.507	0	2.507	0	2.507	0	2.507	0
2.516	0	2.516	0	2.516	0	2.516	0	2.516	0
2.524	0	2.524	0	2.524	0	2.524	0	2.524	0
2.532	0	2.532	0	2.532	0	2.532	0	2.532	0
2.54	0	2.54	0	2.54	0	2.54	0	2.54	0
2.549	0	2.549	0	2.549	0	2.549	0	2.549	0
2.557	0	2.557	0	2.557	0	2.557	0	2.557	0
2.565	0	2.565	0	2.565	0	2.565	0	2.565	0
2.573	0	2.573	0	2.573	0	2.573	0	2.573	0
2.582	0	2.582	0	2.582	0	2.582	0	2.582	0
2.59	0	2.59	0	2.59	0	2.59	0	2.59	0
2.598	0	2.598	0	2.598	0	2.598	0	2.598	0
2.607	0	2.607	0	2.607	0	2.607	0	2.607	0
2.615	0	2.615	0	2.615	0	2.615	0	2.615	0
2.623	0	2.623	0	2.623	0	2.623	0	2.623	0
2.631	0	2.631	0	2.631	0	2.631	0	2.631	0
2.64	0	2.64	0	2.64	0	2.64	0	2.64	0
2.648	0	2.648	0	2.648	0	2.648	0	2.648	0
2.656	0	2.656	0	2.656	0	2.656	0	2.656	0
2.664	0	2.664	0	2.664	0	2.664	0	2.664	0
2.673	0	2.673	0	2.673	0	2.673	0	2.673	0
2.681	0	2.681	0	2.681	0	2.681	0	2.681	0
2.689	0	2.689	0	2.689	0	2.689	0	2.689	0
2.698	0	2.698	0	2.698	0	2.698	0	2.698	0
2.706	0	2.706	0	2.706	0	2.706	0	2.706	0
2.714	0	2.714	0	2.714	0	2.714	0	2.714	0
2.722	0	2.722	0	2.722	0	2.722	0	2.722	0
2.731	0	2.731	0	2.731	0	2.731	0	2.731	0
2.739	0	2.739	0	2.739	0	2.739	0	2.739	0
2.747	0	2.747	0	2.747	0	2.747	0	2.747	0
2.755	0	2.755	0	2.755	0	2.755	0	2.755	0
2.764	0	2.764	0	2.764	0	2.764	0	2.764	0
2.772	0	2.772	0	2.772	0	2.772	0	2.772	0
2.78	0	2.78	0	2.78	0	2.78	0	2.78	0
2.789	0	2.789	0	2.789	0	2.789	0	2.789	0
2.797	0	2.797	0	2.797	0	2.797	0	2.797	0
2.805	0	2.805	0	2.805	0	2.805	0	2.805	0
2.813	0	2.813	0	2.813	0	2.813	0	2.813	0
2.822	0	2.822	0	2.822	0	2.822	0	2.822	0
2.83	0	2.83	0	2.83	0	2.83	0	2.83	0
2.838	0	2.838	0	2.838	0	2.838	0	2.838	0
2.846	0	2.846	0	2.846	0	2.846	0	2.846	0
2.855	0	2.855	0	2.855	0	2.855	0	2.855	0
2.863	0	2.863	0	2.863	0	2.863	0	2.863	0
2.871	0	2.871	0	2.871	0	2.871	0	2.871	0
2.88	0	2.88	0	2.88	0	2.88	0	2.88	0
2.888	0	2.888	0	2.888	0	2.888	0	2.888	0
2.896	0	2.896	0	2.896	0	2.896	0	2.896	0
2.904	0	2.904	0	2.904	0	2.904	0	2.904	0
2.913	0	2.913	0	2.913	0	2.913	0	2.913	0
2.921	0	2.921	0	2.921	0	2.921	0	2.921	0
2.929	0	2.929	0	2.929	0	2.929	0	2.929	0
2.937	0	2.937	0	2.937	0	2.937	0	2.937	0
2.946	0	2.946	0	2.946	0	2.946	0	2.946	0
2.954	0	2.954	0	2.954	0	2.954	0	2.954	0
2.962	0	2.962	0	2.962	0	2.962	0	2.962	0
2.971	0	2.971	0	2.971	0	2.971	0	2.971	0
2.979	0	2.979	0	2.979	0	2.979	0	2.979	0
2.987	0	2.987	0	2.987	0	2.987	0	2.987	0
2.995	0	2.995	0	2.995	0	2.995	0	2.995	0
3.004	0	3.004	0	3.004	0	3.004	0	3.004	0
3.012	0	3.012	0	3.012	0	3.012	0	3.012	0
3.02	0	3.02	0	3.02	0	3.02	0	3.02	0
3.028	0	3.028	0	3.028	0	3.028	0	3.028	0
3.037	0	3.037	0	3.037	0	3.037	0	3.037	0
3.045	0	3.045	0	3.045	0	3.045	0	3.045	0
3.053	0	3.053	0	3.053	0	3.053	0	3.053	0
3.062	0	3.062	0	3.062	0	3.062	0	3.062	0
3.07	0	3.07	0	3.07	0	3.07	0	3.07	0
3.078	0	3.078	0	3.078	0	3.078	0	3.078	0
3.086	0	3.086	0	3.086	0	3.086	0	3.086	0
3.095	0	3.095	0	3.095	0	3.095	0	3.095	0
3.103	0	3.103	0	3.103	0	3.103	0	3.103	0
3.111	0	3.111	0	3.111	0	3.111	0	3.111	0
3.119	0	3.119	0	3.119	0	3.119	0	3.119	0
3.128	0	3.128	0	3.128	0	3.128	0	3.128	0
3.136	0	3.136	0	3.136	0	3.136	0	3.136	0
3.144	0	3.144	0	3.144	0	3.144	0	3.144	0
3.153	0	3.153	0	3.153	0	3.153	0	3.153	0
3.161	0	3.161	0	3.161	0	3.161	0	3.161	0
3.169	0	3.169	0	3.169	0	3.169	0	3.169	0
3.177	0	3.177	0	3.177	0	3.177	0	3.177	0
3.186	0	3.186	0	3.186	0	3.186	0	3.186	0
3.194	0	3.194	0	3.194	0	3.194	0	3.194	0
3.202	0	3.202	0	3.202	0	3.202	0	3.202	0
3.21	0	3.21	0	3.21	0	3.21	0	3.21	0
3.219	0	3.219	0	3.219	0	3.219	0	3.219	0
3.227	0	3.227	0	3.227	0	3.227	0	3.227	0
3.235	0	3.235	0	3.235	0	3.235	0	3.235	0
3.244	0	3.244	0	3.244	0	3.244	0	3.244	0
3.252	0	3.252	0	3.252	0	3.252	0	3.252	0
3.26	0	3.26	0	3.26	0	3.26	0	3.26	0
3.268	0	3.268	0	3.268	0	3.268	0	3.268	0
3.277	0	3.277	0	3.277	0	3.277	0	3.277	0
3.285	0	3.285	0	3.285	0	3.285	0	3.285	0
3.293	0	3.293	0	3.293	0	3.293	0	3.293	0
3.301	0	3.301	0	3.301	0	3.301	0	3.301	0
3.31	0	3.31	0	3.31	0	3.31	0	3.31	0
3.318	0	3.318	0	3.318	0	3.318	0	3.318	0
3.326	0	3.326	0	3.326	0	3.326	0	3.326	0
3.335	0	3.335	0	3.335	0	3.335	0	3.335	0
3.343	0	3.343	0	3.343	0	3.343	0	3.343	0
3.351	0	3.351	0	3.351	0	3.351	0	3.351	0
3.359	0	3.359	0	3.359	0	3.359	0	3.359	0
3.368	0	3.368	0	3.368	0	3.368	0	3.368	0
3.376	0	3.376	0	3.376	0	3.376	0	3.376	0
3.384	0	3.384	0	3.384	0	3.384	0	3.384	0
3.392	0	3.392	0	3.392	0	3.392	0	3.392	0
3.401	0	3.401	0	3.401	0	3.401	0	3.401	0
3.409	0	3.409	0	3.409	0	3.409	0	3.409	0
3.417	0	3.417	0	3.417	0	3.417	0	3.417	0
3.426	0	3.426	0	3.426	0	3.426	0	3.426	0
3.434	0	3.434	0	3.434	0	3.434	0	3.434	0
3.442	0	3.442	0	3.442	0	3.442	0	3.442	0
3.45	0	3.45	0	3.45	0	3.45	0	3.45	0
3.459	0	3.459	0	3.459	0	3.459	0	3.459	0
3.467	0	3.467	0	3.467	0	3.467	0	3.467	0
3.475	0	3.475	0	3.475	0	3.475	0	3.475	0
3.483	0	3.483	0	3.483	0	3.483	0	3.483	0
3.492	0	3.492	0	3.492	0	3.492	0	3.492	0
3.5	0	3.5	0	3.5	0	3.5	0	3.5	0
3.508	0	3.508	0	3.508	0	3.508	0	3.508	0
3.517	0	3.517	0	3.517	0	3.517	0	3.517	0
3.525	0	3.525	0	3.525	0	3.525	0	3.525	0
3.533	0	3.533	0	3.533	0	3.533	0	3.533	0
3.541	0	3.541	0	3.541	0	3.541	0	3.541	0
3.55	0	3.55	0	3.55	0	3.55	0	3.55	0
3.558	0	3.558	0	3.558	0	3.558	0	3.558	0
3.566	0	3.566	0	3.566	0	3.566	0	3.566	0
3.574	0	3.574	0	3.574	0	3.574	0	3.574	0
3.583	0	3.583	0	3.583	0	3.583	0	3.583	0
3.591	0	3.591	0	3.591	0	3.591	0	3.591	0
3.599	0	3.599	0	3.599	0	3.599	0	3.599	0
3.608	0	3.608	0	3.608	0	3.608	0	3.608	0
3.616	0	3.616	0	3.616	0	3.616	0	3.616	0
3.624	0	3.624	0	3.624	0	3.624	0	3.624	0
3.632	0	3.632	0	3.632	0	3.632	0	3.632	0
3.641	0	3.641	0	3.641	0	3.641	0	3.641	0
3.649	0	3.649	0	3.649	0	3.649	0	3.649	0
3.657	0	3.657	0	3.657	0	3.657	0	3.657	0
3.665	0	3.665	0	3.665	0	3.665	0	3.665	0
3.674	0	3.674	0	3.674	0	3.674	0	3.674	0
3.682	0	3.682	0	3.682	0	3.682	0	3.682	0
3.69	0	3.69	0	3.69	0	3.69	0	3.69	0
3.699	0	3.699	0	3.699	0	3.699	0	3.699	0
3.707	0	3.707	0	3.707	0	3.707	0	3.707	0
3.715	0	3.715	0	3.715	0	3.715	0	3.715	0
3.723	0	3.723	0	3.723	0	3.723	0	3.723	0
3.732	0	3.732	0	3.732	0	3.732	0	3.732	0
3.74	0	3.74	0	3.74	0	3.74	0	3.74	0
3.748	0	3.748	0	3.748	0	3.748	0	3.748	0
3.756	0	3.756	0	3.756	0	3.756	0	3.756	0
3.765	0	3.765	0	3.765	0	3.765	0	3.765	0
3.773	0	3.773	0	3.773	0	3.773	0	3.773	0
3.781	0	3.781	0	3.781	0	3.781	0	3.781	0
3.79	0	3.79	0	3.79	0	3.79	0	3.79	0
3.798	0	3.798	0	3.798	0	3.798	0	3.798	0
3.806	0	3.806	0	3.806	0	3.806	0	3.806	0
3.814	0	3.814	0	3.814	0	3.814	0	3.814	0
3.823	0	3.823	0	3.823	0	3.823	0	3.823	0
3.831	0	3.831	0	3.831	0	3.831	0	3.831	0
3.839	0	3.839	0	3.839	0	3.839	0	3.839	0
3.847	0	3.847	0	3.847	0	3.847	0	3.847	0
3.856	0	3.856	0	3.856	0	3.856	0	3.856	0
3.864	0	3.864	0	3.864	0	3.864	0	3.864	0
3.872	0	3.872	0	3.872	0	3.872	0	3.872	0
3.881	0	3.881	0	3.881	0	3.881	0	3.881	0
3.889	0	3.889	0	3.889	0	3.889	0	3.889	0
3.897	0	3.897	0	3.897	0	3.897	0	3.897	0
3.905	0	3.905	0	3.905	0	3.905	0	3.905	0
3.914	0	3.914	0	3.914	0	3.914	0	3.914	0
3.922	0	3.922	0	3.922	0	3.922	0	3.922	0
3.93	0	3.93	0	3.93	0	3.93	0	3.93	0
3.938	0	3.938	0	3.938	0	3.938	0	3.938	0
3.947	0	3.947	0	3.947	0	3.947	0	3.947	0
3.955	0	3.955	0	3.955	0	3.955	0	3.955	0
3.963	0	3.963	0	3.963	0	3.963	0	3.963	0
3.972	0	3.972	0	3.972	0	3.972	0	3.972	0
3.98	0	3.98	0	3.98	0	3.98	0	3.98	0
3.988	0	3.988	0	3.988	0	3.988	0	3.988	0
3.996	0	3.996	0	3.996	0	3.996	0	3.996	0
4.005	0	4.005	0	4.005	0	4.005	0	4.005	0
4.013	0	4.013	0	4.013	0	4.013	0	4.013	0
4.021	0	4.021	0	4.021	0	4.021	0	4.021	0
4.029	0	4.029	0	4.029	0	4.029	0	4.029	0
4.038	0	4.038	0	4.038	0	4.038	0	4.038	0
4.046	0	4.046	0	4.046	0	4.046	0	4.046	0
4.054	0	4.054	0	4.054	0	4.054	0	4.054	0
4.063	0	4.063	0	4.063	0	4.063	0	4.063	0
4.071	0	4.071	0	4.071	0	4.071	0	4.071	0
4.079	0	4.079	0	4.079	0	4.079	0	4.079	0
4.087	0	4.087	0	4.087	0	4.087	0	4.087	0
4.096	0	4.096	0	4.096	0	4.096	0	4.096	0
4.104	0	4.104	0	4.104	0	4.104	0	4.104	0
4.112	0	4.112	0	4.112	0	4.112	0	4.112	0
4.12	0	4.12	0	4.12	0	4.12	0	4.12	0
4.129	0	4.129	0	4.129	0	4.129	0	4.129	0
4.137	0	4.137	0	4.137	0	4.137	0	4.137	0
4.145	0	4.145	0	4.145	0	4.145	0	4.145	0
4.154	0	4.154	0	4.154	0	4.154	0	4.154	0
4.162	0	4.162	0	4.162	0	4.162	0	4.162	0
4.17	0	4.17	0	4.17	0	4.17	0	4.17	0
4.178	0	4.178	0	4.178	0	4.178	0	4.178	0
4.187	0	4.187	0	4.187	0	4.187	0	4.187	0
4.195	0	4.195	0	4.195	0	4.195	0	4.195	0
4.203	0	4.203	0	4.203	0	4.203	0	4.203	0
4.211	0	4.211	0	4.211	0	4.211	0	4.211	0
4.22	0	4.22	0	4.22	0	4.22	0	4.22	0
4.228	0	4.228	0	4.228	0	4.228	0	4.228	0
4.236	0	4.236	0	4.236	0	4.236	0	4.236	0
4.245	0	4.245	0	4.245	0	4.245	0	4.245	0
4.253	0	4.253	0	4.253	0	4.253	0	4.253	0
4.261	0	4.261	0	4.261	0	4.261	0	4.261	0
4.269	0	4.269	0	4.269	0	4.269	0	4.269	0
4.278	0	4.278	0	4.278	0	4.278	0	4.278	0
4.286	0	4.286	0	4.286	0	4.286	0	4.286	0
4.294	0	4.294	0	4.294	0	4.294	0	4.294	0
4.302	0	4.302	0	4.302	0	4.302	0	4.302	0
4.311	0	4.311	0	4.311	0	4.311	0	4.311	0
4.319	0	4.319	0	4.319	0	4.319	0	4.319	0
4.327	0	4.327	0	4.327	0	4.327	0	4.327	0
4.336	0	4.336	0	4.336	0	4.336	0	4.336	0
4.344	0	4.344	0	4.344	0	4.344	0	4.344	0
4.352	0	4.352	0	4.352	0	4.352	0	4.352	0
4.36	0	4.36	0	4.36	0	4.36	0	4.36	0
4.369	0	4.369	0	4.369	0	4.369	0	4.369	0
4.377	0	4.377	0	4.377	0	4.377	0	4.377	0
4.385	0	4.385	0	4.385	0	4.385	0	4.385	0
4.393	0	4.393	0	4.393	0	4.393	0	4.393	0
4.402	0	4.402	0	4.402	0	4.402	0	4.402	0
4.41	0	4.41	0	4.41	0	4.41	0	4.41	0
4.418	0	4.418	0	4.418	0	4.418	0	4.418	0
4.427	0	4.427	0	4.427	0	4.427	0	4.427	0
4.435	0	4.435	0	4.435	0	4.435	0	4.435	0
4.443	0	4.443	0	4.443	0	4.443	0	4.443	0
4.451	0	4.451	0	4.451	0	4.451	0	4.451	0
4.46	0	4.46	0	4.46	0	4.46	0	4.46	0
4.468	0	4.468	0	4.468	0	4.468	0	4.468	0
4.476	0	4.476	0	4.476	0	4.476	0	4.476	0
4.484	0	4.484	0	4.484	0	4.484	0	4.484	0
4.493	0	4.493	0	4.493	0	4.493	0	4.493	0
4.501	0	4.501	0	4.501	0	4.501	0	4.501	0
4.509	0	4.509	0	4.509	0	4.509	0	4.509	0
4.518	0	4.518	0	4.518	0	4.518	0	4.518	0
4.526	0	4.526	0	4.526	0	4.526	0	4.526	0
4.534	0	4.534	0	4.534	0	4.534	0	4.534	0
4.542	0	4.542	0	4.542	0	4.542	0	4.542	0
4.551	0	4.551	0	4.551	0	4.551	0	4.551	0
4.559	0	4.559	0	4.559	0	4.559	0	4.559	0
4.567	0	4.567	0	4.567	0	4.567	0	4.567	0
4.575	0	4.575	0	4.575	0	4.575	0	4.575	0
4.584	0	4.584	0	4.584	0	4.584	0	4.584	0
4.592	0	4.592	0	4.592	0	4.592	0	4.592	0
4.6	0	4.6	0	4.6	0	4.6	0	4.6	0
4.609	0	4.609	0	4.609	0	4.609	0	4.609	0
4.617	0	4.617	0	4.617	0	4.617	0	4.617	0
4.625	0	4.625	0	4.625	0	4.625	0	4.625	0
4.633	0	4.633	0	4.633	0	4.633	0	4.633	0
4.642	0	4.642	0	4.642	0	4.642	0	4.642	0
4.65	0	4.65	0	4.65	0	4.65	0	4.65	0
4.658	0	4.658	0	4.658	0	4.658	0	4.658	0
4.666	0	4.666	0	4.666	0	4.666	0	4.666	0
4.675	0	4.675	0	4.675	0	4.675	0	4.675	0
4.683	0	4.683	0	4.683	0	4.683	0	4.683	0
4.691	0	4.691	0	4.691	0	4.691	0	4.691	0
4.7	0	4.7	0	4.7	0	4.7	0	4.7	0
4.708	0	4.708	0	4.708	0	4.708	0	4.708	0
4.716	0	4.716	0	4.716	0	4.716	0	4.716	0
4.724	0	4.724	0	4.724	0	4.724	0	4.724	0
4.733	0	4.733	0	4.733	0	4.733	0	4.733	0
4.741	0	4.741	0	4.741	0	4.741	0	4.741	0
4.749	0	4.749	0	4.749	0	4.749	0	4.749	0
4.757	0	4.757	0	4.757	0	4.757	0	4.757	0
4.766	0	4.766	0	4.766	0	4.766	0	4.766	0
4.774	0	4.774	0	4.774	0	4.774	0	4.774	0
4.782	0	4.782	0	4.782	0	4.782	0	4.782	0
4.791	0	4.791	0	4.791	0	4.791	0	4.791	0
4.799	0	4.799	0	4.799	0	4.799	0	4.799	0
4.807	0	4.807	0	4.807	0	4.807	0	4.807	0
4.815	0	4.815	0	4.815	0	4.815	0	4.815	0
4.824	0	4.824	0	4.824	0	4.824	0	4.824	0
4.832	0	4.832	0	4.832	0	4.832	0	4.832	0
4.84	0	4.84	0	4.84	0	4.84	0	4.84	0
4.848	0	4.848	0	4.848	0	4.848	0	4.848	0
4.857	0	4.857	0	4.857	0	4.857	0	4.857	0
4.865	0	4.865	0	4.865	0	4.865	0	4.865	0
4.873	0	4.873	0	4.873	0	4.873	0	4.873	0
4.882	0	4.882	0	4.882	0	4.882	0	4.882	0
4.89	0	4.89	0	4.89	0	4.89	0	4.89	0
4.898	0	4.898	0	4.898	0	4.898	0	4.898	0
4.906	0	4.906	0	4.906	0	4.906	0	4.906	0
4.915	0	4.915	0	4.915	0	4.915	0	4.915	0
4.923	0	4.923	0	4.923	0	4.923	0	4.923	0
4.931	0	4.931	0	4.931	0	4.931	0	4.931	0
4.939	0	4.939	0	4.939	0	4.939	0	4.939	0
4.948	0	4.948	0	4.948	0	4.948	0	4.948	0
4.956	0	4.956	0	4.956	0	4.956	0	4.956	0
4.964	0	4.964	0	4.964	0	4.964	0	4.964	0
4.973	0	4.973	0	4.973	0	4.973	0	4.973	0
4.981	0	4.981	0	4.981	0	4.981	0	4.981	0
4.989	0	4.989	0	4.989	0	4.989	0	4.989	0
4.997	0	4.997	0	4.997	0	4.997	0	4.997	0
5.006	0	5.006	0	5.006	0	5.006	0	5.006	0
5.014	0	5.014	0	5.014	0	5.014	0	5.014	0
5.022	0	5.022	0	5.022	0	5.022	0	5.022	0
5.03	0	5.03	0	5.03	0	5.03	0	5.03	0
5.039	0	5.039	0	5.039	0	5.039	0	5.039	0
5.047	0	5.047	0	5.047	0	5.047	0	5.047	0
5.055	0	5.055	0	5.055	0	5.055	0	5.055	0
5.064	0	5.064	0	5.064	0	5.064	0	5.064	0
5.072	0	5.072	0	5.072	0	5.072	0	5.072	0
5.08	0	5.08	0	5.08	0	5.08	0	5.08	0
5.088	0	5.088	0	5.088	0	5.088	0	5.088	0
5.097	0	5.097	0	5.097	0	5.097	0	5.097	0
5.105	0	5.105	0	5.105	0	5.105	0	5.105	0
5.113	0	5.113	0	5.113	0	5.113	0	5.113	0
5.122	0	5.122	0	5.122	0	5.122	0	5.122	0
5.13	0	5.13	0	5.13	0	5.13	0	5.13	0
5.138	0	5.138	0	5.138	0	5.138	0	5.138	0
5.146	0	5.146	0	5.146	0	5.146	0	5.146	0
5.155	0	5.155	0	5.155	0	5.155	0	5.155	0
5.163	0	5.163	0	5.163	0	5.163	0	5.163	0
5.171	0	5.171	0	5.171	0	5.171	0	5.171	0
5.179	0	5.179	0	5.179	0	5.179	0	5.179	0
5.188	0	5.188	0	5.188	0	5.188	0	5.188	0
5.196	0	5.196	0	5.196	0	5.196	0	5.196	0
5.204	0	5.204	0	5.204	0	5.204	0	5.204	0
5.213	0	5.213	0	5.213	0	5.213	0	5.213	0
5.221	0	5.221	0	5.221	0	5.221	0	5.221	0
5.229	0	5.229	0	5.229	0	5.229	0	5.229	0
5.237	0	5.237	0	5.237	0	5.237	0	5.237	0
5.246	0	5.246	0	5.246	0	5.246	0	5.246	0
5.254	0	5.254	0	5.254	0	5.254	0	5.254	0
5.262	0	5.262	0	5.262	0	5.262	0	5.262	0
5.27	0	5.27	0	5.27	0	5.27	0	5.27	0
5.279	0	5.279	0	5.279	0	5.279	0	5.279	0
5.287	0	5.287	0	5.287	0	5.287	0	5.287	0
5.295	0	5.295	0	5.295	0	5.295	0	5.295	0
5.304	0	5.304	0	5.304	0	5.304	0	5.304	0
5.312	0	5.312	0	5.312	0	5.312	0	5.312	0
5.32	0	5.32	0	5.32	0	5.32	0	5.32	0
5.328	0	5.328	0	5.328	0	5.328	0	5.328	0
5.337	0	5.337	0	5.337	0	5.337	0	5.337	0
5.345	0	5.345	0	5.345	0	5.345	0	5.345	0
5.353	0	5.353	0	5.353	0	5.353	0	5.353	0
5.361	0	5.361	0	5.361	0	5.361	0	5.361	0
5.37	0	5.37	0	5.37	0	5.37	0	5.37	0
5.378	0	5.378	0	5.378	0	5.378	0	5.378	0
5.386	0	5.386	0	5.386	0	5.386	0	5.386	0
5.395	0	5.395	0	5.395	0	5.395	0	5.395	0
5.403	0	5.403	0	5.403	0	5.403	0	5.403	0
5.411	0	5.411	0	5.411	0	5.411	0	5.411	0
5.419	0	5.419	0	5.419	0	5.419	0	5.419	0
5.428	0	5.428	0	5.428	0	5.428	0	5.428	0
5.436	0	5.436	0	5.436	0	5.436	0	5.436	0
5.444	0	5.444	0	5.444	0	5.444	0	5.444	0
5.452	0	5.452	0	5.452	0	5.452	0	5.452	0
5.461	0	5.461	0	5.461	0	5.461	0	5.461	0
5.469	0	5.469	0	5.469	0	5.469	0	5.469	0
5.477	0	5.477	0	5.477	0	5.477	0	5.477	0
5.486	0	5.486	0	5.486	0	5.486	0	5.486	0
5.494	0	5.494	0	5.494	0	5.494	0	5.494	0
5.502	0	5.502	0	5.502	0	5.502	0	5.502	0
5.51	0	5.51	0	5.51	0	5.51	0	5.51	0
5.519	0	5.519	0	5.519	0	5.519	0	5.519	0
5.527	0	5.527	0	5.527	0	5.527	0	5.527	0
5.535	0	5.535	0	5.535	0	5.535	0	5.535	0
5.543	0	5.543	0	5.543	0	5.543	0	5.543	0
5.552	0	5.552	0	5.552	0	5.552	0	5.552	0
5.56	0	5.56	0	5.56	0	5.56	0	5.56	0
5.568	0	5.568	0	5.568	0	5.568	0	5.568	0
5.577	0	5.577	0	5.577	0	5.577	0	5.577	0
5.585	0	5.585	0	5.585	0	5.585	0	5.585	0
5.593	0	5.593	0	5.593	0	5.593	0	5.593	0
5.601	0	5.601	0	5.601	0	5.601	0	5.601	0
5.61	0	5.61	0	5.61	0	5.61	0	5.61	0
5.618	0	5.618	0	5.618	0	5.618	0	5.618	0
5.626	0	5.626	0	5.626	0	5.626	0	5.626	0
5.634	0	5.634	0	5.634	0	5.634	0	5.634	0
5.643	0	5.643	0	5.643	0	5.643	0	5.643	0
5.651	0	5.651	0	5.651	0	5.651	0	5.651	0
5.659	0	5.659	0	5.659	0	5.659	0	5.659	0
5.668	0	5.668	0	5.668	0	5.668	0	5.668	0
5.676	0	5.676	0	5.676	0	5.676	0	5.676	0
5.684	0	5.684	0	5.684	0	5.684	0	5.684	0
5.692	0	5.692	0	5.692	0	5.692	0	5.692	0
5.701	0	5.701	0	5.701	0	5.701	0	5.701	0
5.709	0	5.709	0	5.709	0	5.709	0	5.709	0
5.717	0	5.717	0	5.717	0	5.717	0	5.717	0
5.725	0	5.725	0	5.725	0	5.725	0	5.725	0
5.734	0	5.734	0	5.734	0	5.734	0	5.734	0
5.742	0	5.742	0	5.742	0	5.742	0	5.742	0
5.75	0	5.75	0	5.75	0	5.75	0	5.75	0
5.759	0	5.759	0	5.759	0	5.759	0	5.759	0
5.767	0	5.767	0	5.767	0	5.767	0	5.767	0
5.775	0	5.775	0	5.775	0	5.775	0	5.775	0
5.783	0	5.783	0	5.783	0	5.783	0	5.783	0
5.792	0	5.792	0	5.792	0	5.792	0	5.792	0
5.8	0	5.8	0	5.8	0	5.8	0	5.8	0
5.808	0	5.808	0	5.808	0	5.808	0	5.808	0
5.816	0	5.816	0	5.816	0	5.816	0	5.816	0
5.825	0	5.825	0	5.825	0	5.825	0	5.825	0
5.833	0	5.833	0	5.833	0	5.833	0	5.833	0
5.841	0	5.841	0	5.841	0	5.841	0	5.841	0
5.85	0	5.85	0	5.85	0	5.85	0	5.85	0
5.858	0	5.858	0	5.858	0	5.858	0	5.858	0
5.866	0	5.866	0	5.866	0	5.866	0	5.866	0
5.874	0	5.874	0	5.874	0	5.874	0	5.874	0
5.883	0	5.883	0	5.883	0	5.883	0	5.883	0
5.891	0	5.891	0	5.891	0	5.891	0	5.891	0
5.899	0	5.899	0	5.899	0	5.899	0	5.899	0
5.907	0	5.907	0	5.907	0	5.907	0	5.907	0
5.916	0	5.916	0	5.916	0	5.916	0	5.916	0
5.924	0	5.924	0	5.924	0	5.924	0	5.924	0
5.932	0	5.932	0	5.932	0	5.932	0	5.932	0
5.941	0	5.941	0	5.941	0	5.941	0	5.941	0
5.949	0	5.949	0	5.949	0	5.949	0	5.949	0
5.957	0	5.957	0	5.957	0	5.957	0	5.957	0
5.965	0	5.965	0	5.965	0	5.965	0	5.965	0
5.974	0	5.974	0	5.974	0	5.974	0	5.974	0
5.982	0	5.982	0	5.982	0	5.982	0	5.982	0
5.99	0	5.99	0	5.99	0	5.99	0	5.99	0
5.998	0	5.998	0	5.998	0	5.998	0	5.998	0
6.007	0	6.007	0	6.007	0	6.007	0	6.007	0
6.015	0	6.015	0	6.015	0	6.015	0	6.015	0
6.023	0	6.023	0	6.023	0	6.023	0	6.023	0
6.032	0	6.032	0	6.032	0	6.032	0	6.032	0
6.04	0	6.04	0	6.04	0	6.04	0	6.04	0
6.048	0	6.048	0	6.048	0	6.048	0	6.048	0
6.056	0	6.056	0	6.056	0	6.056	0	6.056	0
6.065	0	6.065	0	6.065	0	6.065	0	6.065	0
6.073	0	6.073	0	6.073	0	6.073	0	6.073	0
6.081	0	6.081	0	6.081	0	6.081	0	6.081	0
6.089	0	6.089	0	6.089	0	6.089	0	6.089	0
6.098	0	6.098	0	6.098	0	6.098	0	6.098	0
6.106	0	6.106	0	6.106	0	6.106	0	6.106	0
6.114	0	6.114	0	6.114	0	6.114	0	6.114	0
6.123	0	6.123	0	6.123	0	6.123	0	6.123	0
6.131	0	6.131	0	6.131	0	6.131	0	6.131	0
6.139	0	6.139	0	6.139	0	6.139	0	6.139	0
6.147	0	6.147	0	6.147	0	6.147	0	6.147	0
6.156	0	6.156	0	6.156	0	6.156	0	6.156	0
6.164	0	6.164	0	6.164	0	6.164	0	6.164	0
6.172	0	6.172	0	6.172	0	6.172	0	6.172	0
6.18	0	6.18	0	6.18	0	6.18	0	6.18	0
6.189	0	6.189	0	6.189	0	6.189	0	6.189	0
6.197	0	6.197	0	6.197	0	6.197	0	6.197	0
6.205	0	6.205	0	6.205	0	6.205	0	6.205	0
6.214	0	6.214	0	6.214	0	6.214	0	6.214	0
6.222	0	6.222	0	6.222	0	6.222	0	6.222	0
6.23	0	6.23	0	6.23	0	6.23	0	6.23	0
6.238	0	6.238	0	6.238	0	6.238	0	6.238	0
6.247	0	6.247	0	6.247	0	6.247	0	6.247	0
6.255	0	6.255	0	6.255	0	6.255	0	6.255	0
6.263	0	6.263	0	6.263	0	6.263	0	6.263	0
6.271	0	6.271	0	6.271	0	6.271	0	6.271	0
6.28	0	6.28	0	6.28	0	6.28	0	6.28	0
6.288	0	6.288	0	6.288	0	6.288	0	6.288	0
6.296	0	6.296	0	6.296	0	6.296	0	6.296	0
6.305	0	6.305	0	6.305	0	6.305	0	6.305	0
6.313	0	6.313	0	6.313	0	6.313	0	6.313	0
6.321	0	6.321	0	6.321	0	6.321	0	6.321	0
6.329	0	6.329	0	6.329	0	6.329	0	6.329	0
6.338	0	6.338	0	6.338	0	6.338	0	6.338	0
6.346	0	6.346	0	6.346	0	6.346	0	6.346	0
6.354	0	6.354	0	6.354	0	6.354	0	6.354	0
6.362	0	6.362	0	6.362	0	6.362	0	6.362	0
6.371	0	6.371	0	6.371	0	6.371	0	6.371	0
6.379	0	6.379	0	6.379	0	6.379	0	6.379	0
6.387	0	6.387	0	6.387	0	6.387	0	6.387	0
6.396	0	6.396	0	6.396	0	6.396	0	6.396	0
6.404	0	6.404	0	6.404	0	6.404	0	6.404	0
6.412	0	6.412	0	6.412	0	6.412	0	6.412	0
6.42	0	6.42	0	6.42	0	6.42	0	6.42	0
6.429	0	6.429	0	6.429	0	6.429	0	6.429	0
6.437	0	6.437	0	6.437	0	6.437	0	6.437	0
6.445	0	6.445	0	6.445	0	6.445	0	6.445	0
6.453	0	6.453	0	6.453	0	6.453	0	6.453	0
6.462	0	6.462	0	6.462	0	6.462	0	6.462	0
6.47	0	6.47	0	6.47	0	6.47	0	6.47	0
6.478	0	6.478	0	6.478	0	6.478	0	6.478	0
6.487	0	6.487	0	6.487	0	6.487	0	6.487	0
6.495	0	6.495	0	6.495	0	6.495	0	6.495	0
6.503	0	6.503	0	6.503	0	6.503	0	6.503	0
6.511	0	6.511	0	6.511	0	6.511	0	6.511	0
6.52	0	6.52	0	6.52	0	6.52	0	6.52	0
6.528	0	6.528	0	6.528	0	6.528	0	6.528	0
6.536	0	6.536	0	6.536	0	6.536	0	6.536	0
6.544	0	6.544	0	6.544	0	6.544	0	6.544	0
6.553	0	6.553	0	6.553	0	6.553	0	6.553	0
6.561	0	6.561	0	6.561	0	6.561	0	6.561	0
6.569	0	6.569	0	6.569	0	6.569	0	6.569	0
6.578	0	6.578	0	6.578	0	6.578	0	6.578	0
6.586	0	6.586	0	6.586	0	6.586	0	6.586	0
6.594	0	6.594	0	6.594	0	6.594	0	6.594	0
6.602	0	6.602	0	6.602	0	6.602	0	6.602	0
6.611	0	6.611	0	6.611	0	6.611	0	6.611	0
6.619	0	6.619	0	6.619	0	6.619	0	6.619	0
6.627	0	6.627	0	6.627	0	6.627	0	6.627	0
6.635	0	6.635	0	6.635	0	6.635	0	6.635	0
6.644	0	6.644	0	6.644	0	6.644	0	6.644	0
6.652	0	6.652	0	6.652	0	6.652	0	6.652	0
6.66	0	6.66	0	6.66	0	6.66	0	6.66	0
6.669	0	6.669	0	6.669	0	6.669	0	6.669	0
6.677	0	6.677	0	6.677	0	6.677	0	6.677	0
6.685	0	6.685	0	6.685	0	6.685	0	6.685	0
6.693	0	6.693	0	6.693	0	6.693	0	6.693	0
6.702	0	6.702	0	6.702	0	6.702	0	6.702	0
6.71	0	6.71	0	6.71	0	6.71	0	6.71	0
6.718	0	6.718	0	6.718	0	6.718	0	6.718	0
6.726	0	6.726	0	6.726	0	6.726	0	6.726	0
6.735	0	6.735	0	6.735	0	6.735	0	6.735	0
6.743	0	6.743	0	6.743	0	6.743	0	6.743	0
6.751	0	6.751	0	6.751	0	6.751	0	6.751	0
6.76	0	6.76	0	6.76	0	6.76	0	6.76	0
6.768	0	6.768	0	6.768	0	6.768	0	6.768	0
6.776	0	6.776	0	6.776	0	6.776	0	6.776	0
6.784	0	6.784	0	6.784	0	6.784	0	6.784	0
6.793	0	6.793	0	6.793	0	6.793	0	6.793	0
6.801	0	6.801	0	6.801	0	6.801	0	6.801	0
6.809	0	6.809	0	6.809	0	6.809	0	6.809	0
6.817	0	6.817	0	6.817	0	6.817	0	6.817	0
6.826	0	6.826	0	6.826	0	6.826	0	6.826	0
6.834	0	6.834	0	6.834	0	6.834	0	6.834	0
6.842	0	6.842	0	6.842	0	6.842	0	6.842	0
6.851	0	6.851	0	6.851	0	6.851	0	6.851	0
6.859	0	6.859	0	6.859	0	6.859	0	6.859	0
6.867	0	6.867	0	6.867	0	6.867	0	6.867	0
6.875	0	6.875	0	6.875	0	6.875	0	6.875	0
6.884	0	6.884	0	6.884	0	6.884	0	6.884	0
6.892	0	6.892	0	6.892	0	6.892	0	6.892	0
6.9	0	6.9	0	6.9	0	6.9	0	6.9	0
6.908	0	6.908	0	6.908	0	6.908	0	6.908	0
6.917	0	6.917	0	6.917	0	6.917	0	6.917	0
6.925	0	6.925	0	6.925	0	6.925	0	6.925	0
6.933	0	6.933	0	6.933	0	6.933	0	6.933	0
6.942	0	6.942	0	6.942	0	6.942	0	6.942	0
6.95	0	6.95	0	6.95	0	6.95	0	6.95	0
6.958	0	6.958	0	6.958	0	6.958	0	6.958	0
6.966	0	6.966	0	6.966	0	6.966	0	6.966	0
6.975	0	6.975	0	6.975	0	6.975	0	6.975	0
6.983	0	6.983	0	6.983	0	6.983	0	6.983	0
6.991	0	6.991	0	6.991	0	6.991	0	6.991	0
6.999	0	6.999	0	6.999	0	6.999	0	6.999	0
7.008	0	7.008	0	7.008	0	7.008	0	7.008	0
7.016	0	7.016	0	7.016	0	7.016	0	7.016	0
7.024	0	7.024	0	7.024	0	7.024	0	7.024	0
7.033	0	7.033	0	7.033	0	7.033	0	7.033	0
7.041	0	7.041	0	7.041	0	7.041	0	7.041	0
7.049	0	7.049	0	7.049	0	7.049	0	7.049	0
7.057	0	7.057	0	7.057	0	7.057	0	7.057	0
7.066	0	7.066	0	7.066	0	7.066	0	7.066	0
7.074	0	7.074	0	7.074	0	7.074	0	7.074	0
7.082	0	7.082	0	7.082	0	7.082	0	7.082	0
7.09	0	7.09	0	7.09	0	7.09	0	7.09	0
7.099	0	7.099	0	7.099	0	7.099	0	7.099	0
7.107	0	7.107	0	7.107	0	7.107	0	7.107	0
7.115	0	7.115	0	7.115	0	7.115	0	7.115	0
7.124	0	7.124	0	7.124	0	7.124	0	7.124	0
7.132	0	7.132	0	7.132	0	7.132	0	7.132	0
7.14	0	7.14	0	7.14	0	7.14	0	7.14	0
7.148	0	7.148	0	7.148	0	7.148	0	7.148	0
7.157	0	7.157	0	7.157	0	7.157	0	7.157	0
7.165	0	7.165	0	7.165	0	7.165	0	7.165	0
7.173	0	7.173	0	7.173	0	7.173	0	7.173	0
7.181	0	7.181	0	7.181	0	7.181	0	7.181	0
7.19	0	7.19	0	7.19	0	7.19	0	7.19	0
7.198	0	7.198	0	7.198	0	7.198	0	7.198	0
7.206	0	7.206	0	7.206	0	7.206	0	7.206	0
7.215	0	7.215	0	7.215	0	7.215	0	7.215	0
7.223	0	7.223	0	7.223	0	7.223	0	7.223	0
7.231	0	7.231	0	7.231	0	7.231	0	7.231	0
7.239	0	7.239	0	7.239	0	7.239	0	7.239	0
7.248	0	7.248	0	7.248	0	7.248	0	7.248	0
7.256	0	7.256	0	7.256	0	7.256	0	7.256	0
7.264	0	7.264	0	7.264	0	7.264	0	7.264	0
7.272	0	7.272	0	7.272	0	7.272	0	7.272	0
7.281	0	7.281	0	7.281	0	7.281	0	7.281	0
7.289	0	7.289	0	7.289	0	7.289	0	7.289	0
7.297	0	7.297	0	7.297	0	7.297	0	7.297	0
7.306	0	7.306	0	7.306	0	7.306	0	7.306	0
7.314	0	7.314	0	7.314	0	7.314	0	7.314	0
7.322	0	7.322	0	7.322	0	7.322	0	7.322	0
7.33	0	7.33	0	7.33	0	7.33	0	7.33	0
7.339	0	7.339	0	7.339	0	7.339	0	7.339	0
7.347	0	7.347	0	7.347	0	7.347	0	7.347	0
7.355	0	7.355	0	7.355	0	7.355	0	7.355	0
7.363	0	7.363	0	7.363	0	7.363	0	7.363	0
7.372	0	7.372	0	7.372	0	7.372	0	7.372	0
7.38	0	7.38	0	7.38	0	7.38	0	7.38	0
7.388	0	7.388	0	7.388	0	7.388	0	7.388	0
7.397	0	7.397	0	7.397	0	7.397	0	7.397	0
7.405	0	7.405	0	7.405	0	7.405	0	7.405	0
7.413	0	7.413	0	7.413	0	7.413	0	7.413	0
7.421	0	7.421	0	7.421	0	7.421	0	7.421	0
7.43	0	7.43	0	7.43	0	7.43	0	7.43	0
7.438	0	7.438	0	7.438	0	7.438	0	7.438	0
7.446	0	7.446	0	7.446	0	7.446	0	7.446	0
7.454	0	7.454	0	7.454	0	7.454	0	7.454	0
7.463	0	7.463	0	7.463	0	7.463	0	7.463	0
7.471	0	7.471	0	7.471	0	7.471	0	7.471	0
7.479	0	7.479	0	7.479	0	7.479	0	7.479	0
7.488	0	7.488	0	7.488	0	7.488	0	7.488	0
7.496	0	7.496	0	7.496	0	7.496	0	7.496	0
7.504	0	7.504	0	7.504	0	7.504	0	7.504	0
7.512	0	7.512	0	7.512	0	7.512	0	7.512	0
7.521	0	7.521	0	7.521	0	7.521	0	7.521	0
7.529	0	7.529	0	7.529	0	7.529	0	7.529	0
7.537	0	7.537	0	7.537	0	7.537	0	7.537	0
7.545	0	7.545	0	7.545	0	7.545	0	7.545	0
7.554	0	7.554	0	7.554	0	7.554	0	7.554	0
7.562	0	7.562	0	7.562	0	7.562	0	7.562	0
7.57	0	7.57	0	7.57	0	7.57	0	7.57	0
7.579	0	7.579	0	7.579	0	7.579	0	7.579	0
7.587	0	7.587	0	7.587	0	7.587	0	7.587	0
7.595	0	7.595	0	7.595	0	7.595	0	7.595	0
7.603	0	7.603	0	7.603	0	7.603	0	7.603	0
7.612	0	7.612	0	7.612	0	7.612	0	7.612	0
7.62	0	7.62	0	7.62	0	7.62	0	7.62	0
7.628	0	7.628	0	7.628	0	7.628	0	7.628	0
7.636	0	7.636	0	7.636	0	7.636	0	7.636	0
7.645	0	7.645	0	7.645	0	7.645	0	7.645	0
7.653	0	7.653	0	7.653	0	7.653	0	7.653	0
7.661	0	7.661	0	7.661	0	7.661	0	7.661	0
7.67	0	7.67	0	7.67	0	7.67	0	7.67	0
7.678	0	7.678	0	7.678	0	7.678	0	7.678	0
7.686	0	7.686	0	7.686	0	7.686	0	7.686	0
7.694	0	7.694	0	7.694	0	7.694	0	7.694	0
7.703	0	7.703	0	7.703	0	7.703	0	7.703	0
7.711	0	7.711	0	7.711	0	7.711	0	7.711	0
7.719	0	7.719	0	7.719	0	7.719	0	7.719	0
7.727	0	7.727	0	7.727	0	7.727	0	7.727	0
7.736	0	7.736	0	7.736	0	7.736	0	7.736	0
7.744	0	7.744	0	7.744	0	7.744	0	7.744	0
7.752	0	7.752	0	7.752	0	7.752	0	7.752	0
7.761	0	7.761	0	7.761	0	7.761	0	7.761	0
7.769	0	7.769	0	7.769	0	7.769	0	7.769	0
7.777	0	7.777	0	7.777	0	7.777	0	7.777	0
7.785	0	7.785	0	7.785	0	7.785	0	7.785	0
7.794	0	7.794	0	7.794	0	7.794	0	7.794	0
7.802	0	7.802	0	7.802	0	7.802	0	7.802	0
7.81	0	7.81	0	7.81	0	7.81	0	7.81	0
7.818	0	7.818	0	7.818	0	7.818	0	7.818	0
7.827	0	7.827	0	7.827	0	7.827	0	7.827	0
7.835	0	7.835	0	7.835	0	7.835	0	7.835	0
7.843	0	7.843	0	7.843	0	7.843	0	7.843	0
7.852	0	7.852	0	7.852	0	7.852	0	7.852	0
7.86	0	7.86	0	7.86	0	7.86	0	7.86	0
7.868	0	7.868	0	7.868	0	7.868	0	7.868	0
7.876	0	7.876	0	7.876	0	7.876	0	7.876	0
7.885	0	7.885	0	7.885	0	7.885	0	7.885	0
7.893	0	7.893	0	7.893	0	7.893	0	7.893	0
7.901	0	7.901	0	7.901	0	7.901	0	7.901	0
7.909	0	7.909	0	7.909	0	7.909	0	7.909	0
7.918	0	7.918	0	7.918	0	7.918	0	7.918	0
7.926	0	7.926	0	7.926	0	7.926	0	7.926	0
7.934	0	7.934	0	7.934	0	7.934	0	7.934	0
7.943	0	7.943	0	7.943	0	7.943	0	7.943	0
7.951	0	7.951	0	7.951	0	7.951	0	7.951	0
7.959	0	7.959	0	7.959	0	7.959	0	7.959	0
7.967	0	7.967	0	7.967	0	7.967	0	7.967	0
7.976	0	7.976	0	7.976	0	7.976	0	7.976	0
7.984	0	7.984	0	7.984	0	7.984	0	7.984	0
7.992	0	7.992	0	7.992	0	7.992	0	7.992	0
8	0	8	0	8	0	8	0	8	0
8.009	0	8.009	0	8.009	0	8.009	0	8.009	0
8.017	0	8.017	0	8.017	0	8.017	0	8.017	0
8.025	0	8.025	0	8.025	0	8.025	0	8.025	0
8.034	0	8.034	0	8.034	0	8.034	0	8.034	0
8.042	0	8.042	0	8.042	0	8.042	0	8.042	0
8.05	0	8.05	0	8.05	0	8.05	0	8.05	0
8.058	0	8.058	0	8.058	0	8.058	0	8.058	0
8.067	0	8.067	0	8.067	0	8.067	0	8.067	0
8.075	0	8.075	0	8.075	0	8.075	0	8.075	0
8.083	0	8.083	0	8.083	0	8.083	0	8.083	0
8.091	0	8.091	0	8.091	0	8.091	0	8.091	0
8.1	0	8.1	0	8.1	0	8.1	0	8.1	0
8.108	0	8.108	0	8.108	0	8.108	0	8.108	0
8.116	0	8.116	0	8.116	0	8.116	0	8.116	0
8.125	0	8.125	0	8.125	0	8.125	0	8.125	0
8.133	0	8.133	0	8.133	0	8.133	0	8.133	0
8.141	0	8.141	0	8.141	0	8.141	0	8.141	0
8.149	0	8.149	0	8.149	0	8.149	0	8.149	0
8.158	0	8.158	0	8.158	0	8.158	0	8.158	0
8.166	0	8.166	0	8.166	0	8.166	0	8.166	0
8.174	0	8.174	0	8.174	0	8.174	0	8.174	0
8.182	0	8.182	0	8.182	0	8.182	0	8.182	0
8.191	0	8.191	0	8.191	0	8.191	0	8.191	0
8.199	0	8.199	0	8.199	0	8.199	0	8.199	0
8.207	0	8.207	0	8.207	0	8.207	0	8.207	0
8.216	0	8.216	0	8.216	0	8.216	0	8.216	0
8.224	0	8.224	0	8.224	0	8.224	0	8.224	0
8.232	0	8.232	0	8.232	0	8.232	0	8.232	0
8.24	0	8.24	0	8.24	0	8.24	0	8.24	0
8.249	0	8.249	0	8.249	0	8.249	0	8.249	0
8.257	0	8.257	0	8.257	0	8.257	0	8.257	0
8.265	0	8.265	0	8.265	0	8.265	0	8.265	0
8.273	0	8.273	0	8.273	0	8.273	0	8.273	0
8.282	0	8.282	0	8.282	0	8.282	0	8.282	0
8.29	0	8.29	0	8.29	0	8.29	0	8.29	0
8.298	0	8.298	0	8.298	0	8.298	0	8.298	0
8.307	0	8.307	0	8.307	0	8.307	0	8.307	0
8.315	0	8.315	0	8.315	0	8.315	0	8.315	0
8.323	0	8.323	0	8.323	0	8.323	0	8.323	0
8.331	0	8.331	0	8.331	0	8.331	0	8.331	0
8.34	0	8.34	0	8.34	0	8.34	0	8.34	0
8.348	0	8.348	0	8.348	0	8.348	0	8.348	0
8.356	0	8.356	0	8.356	0	8.356	0	8.356	0
8.364	0	8.364	0	8.364	0	8.364	0	8.364	0
8.373	0	8.373	0	8.373	0	8.373	0	8.373	0
8.381	0	8.381	0	8.381	0	8.381	0	8.381	0
8.389	0	8.389	0	8.389	0	8.389	0	8.389	0
8.398	0	8.398	0	8.398	0	8.398	0	8.398	0
8.406	0	8.406	0	8.406	0	8.406	0	8.406	0
8.414	0	8.414	0	8.414	0	8.414	0	8.414	0
8.422	0	8.422	0	8.422	0	8.422	0	8.422	0
8.431	0	8.431	0	8.431	0	8.431	0	8.431	0
8.439	0	8.439	0	8.439	0	8.439	0	8.439	0
8.447	0	8.447	0	8.447	0	8.447	0	8.447	0
8.455	0	8.455	0	8.455	0	8.455	0	8.455	0
8.464	0	8.464	0	8.464	0	8.464	0	8.464	0
8.472	0	8.472	0	8.472	0	8.472	0	8.472	0
8.48	0	8.48	0	8.48	0	8.48	0	8.48	0
8.489	0	8.489	0	8.489	0	8.489	0	8.489	0
8.497	0	8.497	0	8.497	0	8.497	0	8.497	0
8.505	0	8.505	0	8.505	0	8.505	0	8.505	0
8.513	0	8.513	0	8.513	0	8.513	0	8.513	0
8.522	0	8.522	0	8.522	0	8.522	0	8.522	0
8.53	0	8.53	0	8.53	0	8.53	0	8.53	0
8.538	0	8.538	0	8.538	0	8.538	0	8.538	0
8.546	0	8.546	0	8.546	0	8.546	0	8.546	0
8.555	0	8.555	0	8.555	0	8.555	0	8.555	0
8.563	0	8.563	0	8.563	0	8.563	0	8.563	0
8.571	0	8.571	0	8.571	0	8.571	0	8.571	0
8.58	0	8.58	0	8.58	0	8.58	0	8.58	0
8.588	0	8.588	0	8.588	0	8.588	0	8.588	0
8.596	0	8.596	0	8.596	0	8.596	0	8.596	0
8.604	0	8.604	0	8.604	0	8.604	0	8.604	0
8.613	0	8.613	0	8.613	0	8.613	0	8.613	0
8.621	0	8.621	0	8.621	0	8.621	0	8.621	0
8.629	0	8.629	0	8.629	0	8.629	0	8.629	0
8.637	0	8.637	0	8.637	0	8.637	0	8.637	0
8.646	0	8.646	0	8.646	0	8.646	0	8.646	0
8.654	0	8.654	0	8.654	0	8.654	0	8.654	0
8.662	0	8.662	0	8.662	0	8.662	0	8.662	0
8.671	0	8.671	0	8.671	0	8.671	0	8.671	0
8.679	0	8.679	0	8.679	0	8.679	0	8.679	0
8.687	0	8.687	0	8.687	0	8.687	0	8.687	0
8.695	0	8.695	0	8.695	0	8.695	0	8.695	0
8.704	0	8.704	0	8.704	0	8.704	0	8.704	0
8.712	0	8.712	0	8.712	0	8.712	0	8.712	0
8.72	0	8.72	0	8.72	0	8.72	0	8.72	0
8.728	0	8.728	0	8.728	0	8.728	0	8.728	0
8.737	0	8.737	0	8.737	0	8.737	0	8.737	0
8.745	0	8.745	0	8.745	0	8.745	0	8.745	0
8.753	0	8.753	0	8.753	0	8.753	0	8.753	0
8.762	0	8.762	0	8.762	0	8.762	0	8.762	0
8.77	0	8.77	0	8.77	0	8.77	0	8.77	0
8.778	0	8.778	0	8.778	0	8.778	0	8.778	0
8.786	0	8.786	0	8.786	0	8.786	0	8.786	0
8.795	0	8.795	0	8.795	0	8.795	0	8.795	0
8.803	0	8.803	0	8.803	0	8.803	0	8.803	0
8.811	0	8.811	0	8.811	0	8.811	0	8.811	0
8.819	0	8.819	0	8.819	0	8.819	0	8.819	0
8.828	0	8.828	0	8.828	0	8.828	0	8.828	0
8.836	0	8.836	0	8.836	0	8.836	0	8.836	0
8.844	0	8.844	0	8.844	0	8.844	0	8.844	0
8.853	0	8.853	0	8.853	0	8.853	0	8.853	0
8.861	0	8.861	0	8.861	0	8.861	0	8.861	0
8.869	0	8.869	0	8.869	0	8.869	0	8.869	0
8.877	0	8.877	0	8.877	0	8.877	0	8.877	0
8.886	0	8.886	0	8.886	0	8.886	0	8.886	0
8.894	0	8.894	0	8.894	0	8.894	0	8.894	0
8.902	0	8.902	0	8.902	0	8.902	0	8.902	0
8.91	0	8.91	0	8.91	0	8.91	0	8.91	0
8.919	0	8.919	0	8.919	0	8.919	0	8.919	0
8.927	0	8.927	0	8.927	0	8.927	0	8.927	0
8.935	0	8.935	0	8.935	0	8.935	0	8.935	0
8.944	0	8.944	0	8.944	0	8.944	0	8.944	0
8.952	0	8.952	0	8.952	0	8.952	0	8.952	0
8.96	0	8.96	0	8.96	0	8.96	0	8.96	0
8.968	0	8.968	0	8.968	0	8.968	0	8.968	0
8.977	0	8.977	0	8.977	0	8.977	0	8.977	0
8.985	0	8.985	0	8.985	0	8.985	0	8.985	0
8.993	0	8.993	0	8.993	0	8.993	0	8.993	0
9.001	0	9.001	0	9.001	0	9.001	0	9.001	0
9.01	0	9.01	0	9.01	0	9.01	0	9.01	0
9.018	0	9.018	0	9.018	0	9.018	0	9.018	0
9.026	0	9.026	0	9.026	0	9.026	0	9.026	0
9.035	0	9.035	0	9.035	0	9.035	0	9.035	0
9.043	0	9.043	0	9.043	0	9.043	0	9.043	0
9.051	0	9.051	0	9.051	0	9.051	0	9.051	0
9.059	0	9.059	0	9.059	0	9.059	0	9.059	0
9.068	0	9.068	0	9.068	0	9.068	0	9.068	0
9.076	0	9.076	0	9.076	0	9.076	0	9.076	0
9.084	0	9.084	0	9.084	0	9.084	0	9.084	0
9.092	0	9.092	0	9.092	0	9.092	0	9.092	0
9.101	0	9.101	0	9.101	0	9.101	0	9.101	0
9.109	0	9.109	0	9.109	0	9.109	0	9.109	0
9.117	0	9.117	0	9.117	0	9.117	0	9.117	0
9.126	0	9.126	0	9.126	0	9.126	0	9.126	0
9.134	0	9.134	0	9.134	0	9.134	0	9.134	0
9.142	0	9.142	0	9.142	0	9.142	0	9.142	0
9.15	0	9.15	0	9.15	0	9.15	0	9.15	0
9.159	0	9.159	0	9.159	0	9.159	0	9.159	0
9.167	0	9.167	0	9.167	0	9.167	0	9.167	0
9.175	0	9.175	0	9.175	0	9.175	0	9.175	0
9.183	0	9.183	0	9.183	0	9.183	0	9.183	0
9.192	0	9.192	0	9.192	0	9.192	0	9.192	0
9.2	0	9.2	0	9.2	0	9.2	0	9.2	0
9.208	0	9.208	0	9.208	0	9.208	0	9.208	0
9.217	0	9.217	0	9.217	0	9.217	0	9.217	0
9.225	0	9.225	0	9.225	0	9.225	0	9.225	0
9.233	0	9.233	0	9.233	0	9.233	0	9.233	0
9.241	0	9.241	0	9.241	0	9.241	0	9.241	0
9.25	0	9.25	0	9.25	0	9.25	0	9.25	0
9.258	0	9.258	0	9.258	0	9.258	0	9.258	0
9.266	0	9.266	0	9.266	0	9.266	0	9.266	0
9.274	0	9.274	0	9.274	0	9.274	0	9.274	0
9.283	0	9.283	0	9.283	0	9.283	0	9.283	0
9.291	0	9.291	0	9.291	0	9.291	0	9.291	0
9.299	0	9.299	0	9.299	0	9.299	0	9.299	0
9.308	0	9.308	0	9.308	0	9.308	0	9.308	0
9.316	0	9.316	0	9.316	0	9.316	0	9.316	0
9.324	0	9.324	0	9.324	0	9.324	0	9.324	0
9.332	0	9.332	0	9.332	0	9.332	0	9.332	0
9.341	0	9.341	0	9.341	0	9.341	0	9.341	0
9.349	0	9.349	0	9.349	0	9.349	0	9.349	0
9.357	0	9.357	0	9.357	0	9.357	0	9.357	0
9.366	0	9.366	0	9.366	0	9.366	0	9.366	0
9.374	0	9.374	0	9.374	0	9.374	0	9.374	0
9.382	0	9.382	0	9.382	0	9.382	0	9.382	0
9.39	0	9.39	0	9.39	0	9.39	0	9.39	0
9.399	0	9.399	0	9.399	0	9.399	0	9.399	0
9.407	0	9.407	0	9.407	0	9.407	0	9.407	0
9.415	0	9.415	0	9.415	0	9.415	0	9.415	0
9.423	0	9.423	0	9.423	0	9.423	0	9.423	0
9.432	0	9.432	0	9.432	0	9.432	0	9.432	0
9.44	0	9.44	0	9.44	0	9.44	0	9.44	0
9.448	0	9.448	0	9.448	0	9.448	0	9.448	0
9.457	0	9.457	0	9.457	0	9.457	0	9.457	0
9.465	0	9.465	0	9.465	0	9.465	0	9.465	0
9.473	0	9.473	0	9.473	0	9.473	0	9.473	0
9.481	0	9.481	0	9.481	0	9.481	0	9.481	0
9.49	0	9.49	0	9.49	0	9.49	0	9.49	0
9.498	0	9.498	0	9.498	0	9.498	0	9.498	0
9.506	0	9.506	0	9.506	0	9.506	0	9.506	0
9.514	0	9.514	0	9.514	0	9.514	0	9.514	0
9.523	0	9.523	0	9.523	0	9.523	0	9.523	0
9.531	0	9.531	0	9.531	0	9.531	0	9.531	0
9.539	0	9.539	0	9.539	0	9.539	0	9.539	0
9.548	0	9.548	0	9.548	0	9.548	0	9.548	0
9.556	0	9.556	0	9.556	0	9.556	0	9.556	0
9.564	0	9.564	0	9.564	0	9.564	0	9.564	0
9.572	0	9.572	0	9.572	0	9.572	0	9.572	0
9.581	0	9.581	0	9.581	0	9.581	0	9.581	0
9.589	0	9.589	0	9.589	0	9.589	0	9.589	0
9.597	0	9.597	0	9.597	0	9.597	0	9.597	0
9.605	0	9.605	0	9.605	0	9.605	0	9.605	0
9.614	0	9.614	0	9.614	0	9.614	0	9.614	0
9.622	0	9.622	0	9.622	0	9.622	0	9.622	0
9.63	0	9.63	0	9.63	0	9.63	0	9.63	0
9.639	0	9.639	0	9.639	0	9.639	0	9.639	0
9.647	0	9.647	0	9.647	0	9.647	0	9.647	0
9.655	0	9.655	0	9.655	0	9.655	0	9.655	0
9.663	0	9.663	0	9.663	0	9.663	0	9.663	0
9.672	0	9.672	0	9.672	0	9.672	0	9.672	0
9.68	0	9.68	0	9.68	0	9.68	0	9.68	0
9.688	0	9.688	0	9.688	0	9.688	0	9.688	0
9.696	0	9.696	0	9.696	0	9.696	0	9.696	0
9.705	0	9.705	0	9.705	0	9.705	0	9.705	0
9.713	0	9.713	0	9.713	0	9.713	0	9.713	0
9.721	0	9.721	0	9.721	0	9.721	0	9.721	0
9.73	0	9.73	0	9.73	0	9.73	0	9.73	0
9.738	0	9.738	0	9.738	0	9.738	0	9.738	0
9.746	0	9.746	0	9.746	0	9.746	0	9.746	0
9.754	0	9.754	0	9.754	0	9.754	0	9.754	0
9.763	0	9.763	0	9.763	0	9.763	0	9.763	0
9.771	0	9.771	0	9.771	0	9.771	0	9.771	0
9.779	0	9.779	0	9.779	0	9.779	0	9.779	0
9.787	0	9.787	0	9.787	0	9.787	0	9.787	0
9.796	0	9.796	0	9.796	0	9.796	0	9.796	0
9.804	0	9.804	0	9.804	0	9.804	0	9.804	0
9.812	0	9.812	0	9.812	0	9.812	0	9.812	0
9.821	0	9.821	0	9.821	0	9.821	0	9.821	0
9.829	0	9.829	0	9.829	0	9.829	0	9.829	0
9.837	0	9.837	0	9.837	0	9.837	0	9.837	0
9.845	0	9.845	0	9.845	0	9.845	0	9.845	0
9.854	0	9.854	0	9.854	0	9.854	0	9.854	0
9.862	0	9.862	0	9.862	0	9.862	0	9.862	0
9.87	0	9.87	0	9.87	0	9.87	0	9.87	0
9.878	0	9.878	0	9.878	0	9.878	0	9.878	0
9.887	0	9.887	0	9.887	0	9.887	0	9.887	0
9.895	0	9.895	0	9.895	0	9.895	0	9.895	0
9.903	0	9.903	0	9.903	0	9.903	0	9.903	0
9.912	0	9.912	0	9.912	0	9.912	0	9.912	0
9.92	0	9.92	0	9.92	0	9.92	0	9.92	0
9.928	0	9.928	0	9.928	0	9.928	0	9.928	0
9.936	0	9.936	0	9.936	0	9.936	0	9.936	0
9.945	0	9.945	0	9.945	0	9.945	0	9.945	0
9.953	0	9.953	0	9.953	0	9.953	0	9.953	0
9.961	0	9.961	0	9.961	0	9.961	0	9.961	0
9.969	0	9.969	0	9.969	0	9.969	0	9.969	0
9.978	0	9.978	0	9.978	0	9.978	0	9.978	0
9.986	0	9.986	0	9.986	0	9.986	0	9.986	0
9.994	0	9.994	0	9.994	0	9.994	0	9.994	0
10.003	0	10.003	0	10.003	0	10.003	0	10.003	0
10.011	0	10.011	0	10.011	0	10.011	0	10.011	0
10.019	0	10.019	0	10.019	0	10.019	0	10.019	0
10.027	0	10.027	0	10.027	0	10.027	0	10.027	0
10.036	0	10.036	0	10.036	0	10.036	0	10.036	0
10.044	0	10.044	0	10.044	0	10.044	0	10.044	0
10.052	0	10.052	0	10.052	0	10.052	0	10.052	0
10.06	0	10.06	0	10.06	0	10.06	0	10.06	0
10.069	0	10.069	0	10.069	0	10.069	0	10.069	0
10.077	0	10.077	0	10.077	0	10.077	0	10.077	0
10.085	0	10.085	0	10.085	0	10.085	0	10.085	0
10.094	0	10.094	0	10.094	0	10.094	0	10.094	0
10.102	0	10.102	0	10.102	0	10.102	0	10.102	0
10.11	0	10.11	0	10.11	0	10.11	0	10.11	0
10.118	0	10.118	0	10.118	0	10.118	0	10.118	0
10.127	0	10.127	0	10.127	0	10.127	0	10.127	0
10.135	0	10.135	0	10.135	0	10.135	0	10.135	0
10.143	0	10.143	0	10.143	0	10.143	0	10.143	0
10.151	0	10.151	0	10.151	0	10.151	0	10.151	0
10.16	0	10.16	0	10.16	0	10.16	0	10.16	0
10.168	0	10.168	0	10.168	0	10.168	0	10.168	0
10.176	0	10.176	0	10.176	0	10.176	0	10.176	0
10.185	0	10.185	0	10.185	0	10.185	0	10.185	0
10.193	0	10.193	0	10.193	0	10.193	0	10.193	0
10.201	0	10.201	0	10.201	0	10.201	0	10.201	0
10.209	0	10.209	0	10.209	0	10.209	0	10.209	0
10.218	0	10.218	0	10.218	0	10.218	0	10.218	0
10.226	0	10.226	0	10.226	0	10.226	0	10.226	0
10.234	0	10.234	0	10.234	0	10.234	0	10.234	0
10.242	0	10.242	0	10.242	0	10.242	0	10.242	0
10.251	0	10.251	0	10.251	0	10.251	0	10.251	0
10.259	0	10.259	0	10.259	0	10.259	0	10.259	0
10.267	0	10.267	0	10.267	0	10.267	0	10.267	0
10.276	0	10.276	0	10.276	0	10.276	0	10.276	0
10.284	0	10.284	0	10.284	0	10.284	0	10.284	0
10.292	0	10.292	0	10.292	0	10.292	0	10.292	0
10.3	0	10.3	0	10.3	0	10.3	0	10.3	0
10.309	0	10.309	0	10.309	0	10.309	0	10.309	0
10.317	0	10.317	0	10.317	0	10.317	0	10.317	0
10.325	0	10.325	0	10.325	0	10.325	0	10.325	0
10.333	0	10.333	0	10.333	0	10.333	0	10.333	0
10.342	0	10.342	0	10.342	0	10.342	0	10.342	0
10.35	0	10.35	0	10.35	0	10.35	0	10.35	0
10.358	0	10.358	0	10.358	0	10.358	0	10.358	0
10.367	0	10.367	0	10.367	0	10.367	0	10.367	0
10.375	0	10.375	0	10.375	0	10.375	0	10.375	0
10.383	0	10.383	0	10.383	0	10.383	0	10.383	0
10.391	0	10.391	0	10.391	0	10.391	0	10.391	0
10.4	0	10.4	0	10.4	0	10.4	0	10.4	0
10.408	0	10.408	0	10.408	0	10.408	0	10.408	0
10.416	0	10.416	0	10.416	0	10.416	0	10.416	0
10.424	0	10.424	0	10.424	0	10.424	0	10.424	0
10.433	0	10.433	0	10.433	0	10.433	0	10.433	0
10.441	0	10.441	0	10.441	0	10.441	0	10.441	0
10.449	0	10.449	0	10.449	0	10.449	0	10.449	0
10.458	0	10.458	0	10.458	0	10.458	0	10.458	0
10.466	0	10.466	0	10.466	0	10.466	0	10.466	0
10.474	0	10.474	0	10.474	0	10.474	0	10.474	0
10.482	0	10.482	0	10.482	0	10.482	0	10.482	0
10.491	0	10.491	0	10.491	0	10.491	0	10.491	0
10.499	0	10.499	0	10.499	0	10.499	0	10.499	0
10.507	0	10.507	0	10.507	0	10.507	0	10.507	0
10.515	0	10.515	0	10.515	0	10.515	0	10.515	0
10.524	0	10.524	0	10.524	0	10.524	0	10.524	0
10.532	0	10.532	0	10.532	0	10.532	0	10.532	0
10.54	0	10.54	0	10.54	0	10.54	0	10.54	0
10.549	0	10.549	0	10.549	0	10.549	0	10.549	0
10.557	0	10.557	0	10.557	0	10.557	0	10.557	0
10.565	0	10.565	0	10.565	0	10.565	0	10.565	0
10.573	0	10.573	0	10.573	0	10.573	0	10.573	0
10.582	0	10.582	0	10.582	0	10.582	0	10.582	0
10.59	0	10.59	0	10.59	0	10.59	0	10.59	0
10.598	0	10.598	0	10.598	0	10.598	0	10.598	0
10.606	0	10.606	0	10.606	0	10.606	0	10.606	0
10.615	0	10.615	0	10.615	0	10.615	0	10.615	0
10.623	0	10.623	0	10.623	0	10.623	0	10.623	0
10.631	0	10.631	0	10.631	0	10.631	0	10.631	0
10.64	0	10.64	0	10.64	0	10.64	0	10.64	0
10.648	0	10.648	0	10.648	0	10.648	0	10.648	0
10.656	0	10.656	0	10.656	0	10.656	0	10.656	0
10.664	0	10.664	0	10.664	0	10.664	0	10.664	0
10.673	0	10.673	0	10.673	0	10.673	0	10.673	0
10.681	0	10.681	0	10.681	0	10.681	0	10.681	0
10.689	0	10.689	0	10.689	0	10.689	0	10.689	0
10.697	0	10.697	0	10.697	0	10.697	0	10.697	0
10.706	0	10.706	0	10.706	0	10.706	0	10.706	0
10.714	0	10.714	0	10.714	0	10.714	0	10.714	0
10.722	0	10.722	0	10.722	0	10.722	0	10.722	0
10.731	0	10.731	0	10.731	0	10.731	0	10.731	0
10.739	0	10.739	0	10.739	0	10.739	0	10.739	0
10.747	0	10.747	0	10.747	0	10.747	0	10.747	0
10.755	0	10.755	0	10.755	0	10.755	0	10.755	0
10.764	0	10.764	0	10.764	0	10.764	0	10.764	0
10.772	0	10.772	0	10.772	0	10.772	0	10.772	0
10.78	0	10.78	0	10.78	0	10.78	0	10.78	0
10.788	0	10.788	0	10.788	0	10.788	0	10.788	0
10.797	0	10.797	0	10.797	0	10.797	0	10.797	0
10.805	0	10.805	0	10.805	0	10.805	0	10.805	0
10.813	0	10.813	0	10.813	0	10.813	0	10.813	0
10.822	0	10.822	0	10.822	0	10.822	0	10.822	0
10.83	0	10.83	0	10.83	0	10.83	0	10.83	0
10.838	0	10.838	0	10.838	0	10.838	0	10.838	0
10.846	0	10.846	0	10.846	0	10.846	0	10.846	0
10.855	0	10.855	0	10.855	0	10.855	0	10.855	0
10.863	0	10.863	0	10.863	0	10.863	0	10.863	0
10.871	0	10.871	0	10.871	0	10.871	0	10.871	0
10.879	0	10.879	0	10.879	0	10.879	0	10.879	0
10.888	0	10.888	0	10.888	0	10.888	0	10.888	0
10.896	0	10.896	0	10.896	0	10.896	0	10.896	0
10.904	0	10.904	0	10.904	0	10.904	0	10.904	0
10.913	0	10.913	0	10.913	0	10.913	0	10.913	0
10.921	0	10.921	0	10.921	0	10.921	0	10.921	0
10.929	0	10.929	0	10.929	0	10.929	0	10.929	0
10.937	0	10.937	0	10.937	0	10.937	0	10.937	0
10.946	0	10.946	0	10.946	0	10.946	0	10.946	0
10.954	0	10.954	0	10.954	0	10.954	0	10.954	0
10.962	0	10.962	0	10.962	0	10.962	0	10.962	0
10.97	0	10.97	0	10.97	0	10.97	0	10.97	0
10.979	0	10.979	0	10.979	0	10.979	0	10.979	0
10.987	0	10.987	0	10.987	0	10.987	0	10.987	0
10.995	0	10.995	0	10.995	0	10.995	0	10.995	0
11.004	0	11.004	0	11.004	0	11.004	0	11.004	0
11.012	0	11.012	0	11.012	0	11.012	0	11.012	0
11.02	0	11.02	0	11.02	0	11.02	0	11.02	0
11.028	0	11.028	0	11.028	0	11.028	0	11.028	0
11.037	0	11.037	0	11.037	0	11.037	0	11.037	0
11.045	0	11.045	0	11.045	0	11.045	0	11.045	0
11.053	0	11.053	0	11.053	0	11.053	0	11.053	0
11.061	0	11.061	0	11.061	0	11.061	0	11.061	0
11.07	0	11.07	0	11.07	0	11.07	0	11.07	0
11.078	0	11.078	0	11.078	0	11.078	0	11.078	0
11.086	0	11.086	0	11.086	0	11.086	0	11.086	0
11.095	0	11.095	0	11.095	0	11.095	0	11.095	0
11.103	0	11.103	0	11.103	0	11.103	0	11.103	0
11.111	0	11.111	0	11.111	0	11.111	0	11.111	0
11.119	0	11.119	0	11.119	0	11.119	0	11.119	0
11.128	0	11.128	0	11.128	0	11.128	0	11.128	0
11.136	0	11.136	0	11.136	0	11.136	0	11.136	0
11.144	0	11.144	0	11.144	0	11.144	0	11.144	0
11.152	0	11.152	0	11.152	0	11.152	0	11.152	0
11.161	0	11.161	0	11.161	0	11.161	0	11.161	0
11.169	0	11.169	0	11.169	0	11.169	0	11.169	0
11.177	0	11.177	0	11.177	0	11.177	0	11.177	0
11.186	0	11.186	0	11.186	0	11.186	0	11.186	0
11.194	0	11.194	0	11.194	0	11.194	0	11.194	0
11.202	0	11.202	0	11.202	0	11.202	0	11.202	0
11.21	0	11.21	0	11.21	0	11.21	0	11.21	0
11.219	0	11.219	0	11.219	0	11.219	0	11.219	0
11.227	0	11.227	0	11.227	0	11.227	0	11.227	0
11.235	0	11.235	0	11.235	0	11.235	0	11.235	0
11.243	0	11.243	0	11.243	0	11.243	0	11.243	0
11.252	0	11.252	0	11.252	0	11.252	0	11.252	0
11.26	0	11.26	0	11.26	0	11.26	0	11.26	0
11.268	0	11.268	0	11.268	0	11.268	0	11.268	0
11.277	0	11.277	0	11.277	0	11.277	0	11.277	0
11.285	0	11.285	0	11.285	0	11.285	0	11.285	0
11.293	0	11.293	0	11.293	0	11.293	0	11.293	0
11.301	0	11.301	0	11.301	0	11.301	0	11.301	0
11.31	0	11.31	0	11.31	0	11.31	0	11.31	0
11.318	0	11.318	0	11.318	0	11.318	0	11.318	0
11.326	0	11.326	0	11.326	0	11.326	0	11.326	0
11.334	0	11.334	0	11.334	0	11.334	0	11.334	0
11.343	0	11.343	0	11.343	0	11.343	0	11.343	0
11.351	0	11.351	0	11.351	0	11.351	0	11.351	0
11.359	0	11.359	0	11.359	0	11.359	0	11.359	0
11.368	0	11.368	0	11.368	0	11.368	0	11.368	0
11.376	0	11.376	0	11.376	0	11.376	0	11.376	0
11.384	0	11.384	0	11.384	0	11.384	0	11.384	0
11.392	0	11.392	0	11.392	0	11.392	0	11.392	0
11.401	0	11.401	0	11.401	0	11.401	0	11.401	0
11.409	0	11.409	0	11.409	0	11.409	0	11.409	0
11.417	0	11.417	0	11.417	0	11.417	0	11.417	0
11.425	0	11.425	0	11.425	0	11.425	0	11.425	0
11.434	0	11.434	0	11.434	0	11.434	0	11.434	0
11.442	0	11.442	0	11.442	0	11.442	0	11.442	0
11.45	0	11.45	0	11.45	0	11.45	0	11.45	0
11.459	0	11.459	0	11.459	0	11.459	0	11.459	0
11.467	0	11.467	0	11.467	0	11.467	0	11.467	0
11.475	0	11.475	0	11.475	0	11.475	0	11.475	0
11.483	0	11.483	0	11.483	0	11.483	0	11.483	0
11.492	0	11.492	0	11.492	0	11.492	0	11.492	0
11.5	0	11.5	0	11.5	0	11.5	0	11.5	0
11.508	0	11.508	0	11.508	0	11.508	0	11.508	0
11.516	0	11.516	0	11.516	0	11.516	0	11.516	0
11.525	0	11.525	0	11.525	0	11.525	0	11.525	0
11.533	0	11.533	0	11.533	0	11.533	0	11.533	0
11.541	0	11.541	0	11.541	0	11.541	0	11.541	0
11.55	0	11.55	0	11.55	0	11.55	0	11.55	0
11.558	0	11.558	0	11.558	0	11.558	0	11.558	0
11.566	0	11.566	0	11.566	0	11.566	0	11.566	0
11.574	0	11.574	0	11.574	0	11.574	0	11.574	0
11.583	0	11.583	0	11.583	0	11.583	0	11.583	0
11.591	0	11.591	0	11.591	0	11.591	0	11.591	0
11.599	0	11.599	0	11.599	0	11.599	0	11.599	0
11.607	0	11.607	0	11.607	0	11.607	0	11.607	0
11.616	0	11.616	0	11.616	0	11.616	0	11.616	0
11.624	0	11.624	0	11.624	0	11.624	0	11.624	0
11.632	0	11.632	0	11.632	0	11.632	0	11.632	0
11.641	0	11.641	0	11.641	0	11.641	0	11.641	0
11.649	0	11.649	0	11.649	0	11.649	0	11.649	0
11.657	0	11.657	0	11.657	0	11.657	0	11.657	0
11.665	0	11.665	0	11.665	0	11.665	0	11.665	0
11.674	0	11.674	0	11.674	0	11.674	0	11.674	0
11.682	0	11.682	0	11.682	0	11.682	0	11.682	0
11.69	0	11.69	0	11.69	0	11.69	0	11.69	0
11.698	0	11.698	0	11.698	0	11.698	0	11.698	0
11.707	0	11.707	0	11.707	0	11.707	0	11.707	0
11.715	0	11.715	0	11.715	0	11.715	0	11.715	0
11.723	0	11.723	0	11.723	0	11.723	0	11.723	0
11.732	0	11.732	0	11.732	0	11.732	0	11.732	0
11.74	0	11.74	0	11.74	0	11.74	0	11.74	0
11.748	0	11.748	0	11.748	0	11.748	0	11.748	0
11.756	0	11.756	0	11.756	0	11.756	0	11.756	0
11.765	0	11.765	0	11.765	0	11.765	0	11.765	0
11.773	0	11.773	0	11.773	0	11.773	0	11.773	0
11.781	0	11.781	0	11.781	0	11.781	0	11.781	0
11.789	0	11.789	0	11.789	0	11.789	0	11.789	0
11.798	0	11.798	0	11.798	0	11.798	0	11.798	0
11.806	0	11.806	0	11.806	0	11.806	0	11.806	0
11.814	0	11.814	0	11.814	0	11.814	0	11.814	0
11.823	0	11.823	0	11.823	0	11.823	0	11.823	0
11.831	0	11.831	0	11.831	0	11.831	0	11.831	0
11.839	0	11.839	0	11.839	0	11.839	0	11.839	0
11.847	0	11.847	0	11.847	0	11.847	0	11.847	0
11.856	0	11.856	0	11.856	0	11.856	0	11.856	0
11.864	0	11.864	0	11.864	0	11.864	0	11.864	0
11.872	0	11.872	0	11.872	0	11.872	0	11.872	0
11.88	0	11.88	0	11.88	0	11.88	0	11.88	0
11.889	0	11.889	0	11.889	0	11.889	0	11.889	0
11.897	0	11.897	0	11.897	0	11.897	0	11.897	0
11.905	0	11.905	0	11.905	0	11.905	0	11.905	0
11.914	0	11.914	0	11.914	0	11.914	0	11.914	0
11.922	0	11.922	0	11.922	0	11.922	0	11.922	0
11.93	0	11.93	0	11.93	0	11.93	0	11.93	0
11.938	0	11.938	0	11.938	0	11.938	0	11.938	0
11.947	0	11.947	0	11.947	0	11.947	0	11.947	0
11.955	0	11.955	0	11.955	0	11.955	0	11.955	0
11.963	0	11.963	0	11.963	0	11.963	0	11.963	0
11.971	0	11.971	0	11.971	0	11.971	0	11.971	0
11.98	0	11.98	0	11.98	0	11.98	0	11.98	0
11.988	0	11.988	0	11.988	0	11.988	0	11.988	0
11.996	0	11.996	0	11.996	0	11.996	0	11.996	0
12.005	0	12.005	0	12.005	0	12.005	0	12.005	0
12.013	0	12.013	0	12.013	0	12.013	0	12.013	0
12.021	0	12.021	0	12.021	0	12.021	0	12.021	0
12.029	0	12.029	0	12.029	0	12.029	0	12.029	0
12.038	0	12.038	0	12.038	0	12.038	0	12.038	0
12.046	0	12.046	0	12.046	0	12.046	0	12.046	0
12.054	0	12.054	0	12.054	0	12.054	0	12.054	0
12.062	0	12.062	0	12.062	0	12.062	0	12.062	0
12.071	0	12.071	0	12.071	0	12.071	0	12.071	0
12.079	0	12.079	0	12.079	0	12.079	0	12.079	0
12.087	0	12.087	0	12.087	0	12.087	0	12.087	0
12.096	0	12.096	0	12.096	0	12.096	0	12.096	0
12.104	0	12.104	0	12.104	0	12.104	0	12.104	0
12.112	0	12.112	0	12.112	0	12.112	0	12.112	0
12.12	0	12.12	0	12.12	0	12.12	0	12.12	0
12.129	0	12.129	0	12.129	0	12.129	0	12.129	0
12.137	0	12.137	0	12.137	0	12.137	0	12.137	0
12.145	0	12.145	0	12.145	0	12.145	0	12.145	0
12.153	0	12.153	0	12.153	0	12.153	0	12.153	0
12.162	0	12.162	0	12.162	0	12.162	0	12.162	0
12.17	0	12.17	0	12.17	0	12.17	0	12.17	0
12.178	0	12.178	0	12.178	0	12.178	0	12.178	0
12.187	0	12.187	0	12.187	0	12.187	0	12.187	0
12.195	0	12.195	0	12.195	0	12.195	0	12.195	0
12.203	0	12.203	0	12.203	0	12.203	0	12.203	0
12.211	0	12.211	0	12.211	0	12.211	0	12.211	0
12.22	0	12.22	0	12.22	0	12.22	0	12.22	0
12.228	0	12.228	0	12.228	0	12.228	0	12.228	0
12.236	0	12.236	0	12.236	0	12.236	0	12.236	0
12.244	0	12.244	0	12.244	0	12.244	0	12.244	0
12.253	0	12.253	0	12.253	0	12.253	0	12.253	0
12.261	0	12.261	0	12.261	0	12.261	0	12.261	0
12.269	0	12.269	0	12.269	0	12.269	0	12.269	0
12.278	0	12.278	0	12.278	0	12.278	0	12.278	0
12.286	0	12.286	0	12.286	0	12.286	0	12.286	0
12.294	0	12.294	0	12.294	0	12.294	0	12.294	0
12.302	0	12.302	0	12.302	0	12.302	0	12.302	0
12.311	0	12.311	0	12.311	0	12.311	0	12.311	0
12.319	0	12.319	0	12.319	0	12.319	0	12.319	0
12.327	0	12.327	0	12.327	0	12.327	0	12.327	0
12.335	0	12.335	0	12.335	0	12.335	0	12.335	0
12.344	0	12.344	0	12.344	0	12.344	0	12.344	0
12.352	0	12.352	0	12.352	0	12.352	0	12.352	0
12.36	0	12.36	0	12.36	0	12.36	0	12.36	0
12.369	0	12.369	0	12.369	0	12.369	0	12.369	0
12.377	0	12.377	0	12.377	0	12.377	0	12.377	0
12.385	0	12.385	0	12.385	0	12.385	0	12.385	0
12.393	0	12.393	0	12.393	0	12.393	0	12.393	0
12.402	0	12.402	0	12.402	0	12.402	0	12.402	0
12.41	0	12.41	0	12.41	0	12.41	0	12.41	0
12.418	0	12.418	0	12.418	0	12.418	0	12.418	0
12.426	0	12.426	0	12.426	0	12.426	0	12.426	0
12.435	0	12.435	0	12.435	0	12.435	0	12.435	0
12.443	0	12.443	0	12.443	0	12.443	0	12.443	0
12.451	0	12.451	0	12.451	0	12.451	0	12.451	0
12.46	0	12.46	0	12.46	0	12.46	0	12.46	0
12.468	0	12.468	0	12.468	0	12.468	0	12.468	0
12.476	0	12.476	0	12.476	0	12.476	0	12.476	0
12.484	0	12.484	0	12.484	0	12.484	0	12.484	0
12.493	0	12.493	0	12.493	0	12.493	0	12.493	0
12.501	0	12.501	0	12.501	0	12.501	0	12.501	0
12.509	0	12.509	0	12.509	0	12.509	0	12.509	0
12.517	0	12.517	0	12.517	0	12.517	0	12.517	0
12.526	0	12.526	0	12.526	0	12.526	0	12.526	0
12.534	0	12.534	0	12.534	0	12.534	0	12.534	0
12.542	0	12.542	0	12.542	0	12.542	0	12.542	0
12.551	0	12.551	0	12.551	0	12.551	0	12.551	0
12.559	0	12.559	0	12.559	0	12.559	0	12.559	0
12.567	0	12.567	0	12.567	0	12.567	0	12.567	0
12.575	0	12.575	0	12.575	0	12.575	0	12.575	0
12.584	0	12.584	0	12.584	0	12.584	0	12.584	0
12.592	0	12.592	0	12.592	0	12.592	0	12.592	0
12.6	0	12.6	0	12.6	0	12.6	0	12.6	0
12.608	0	12.608	0	12.608	0	12.608	0	12.608	0
12.617	0	12.617	0	12.617	0	12.617	0	12.617	0
12.625	0	12.625	0	12.625	0	12.625	0	12.625	0
12.633	0	12.633	0	12.633	0	12.633	0	12.633	0
12.642	0	12.642	0	12.642	0	12.642	0	12.642	0
12.65	0	12.65	0	12.65	0	12.65	0	12.65	0
12.658	0	12.658	0	12.658	0	12.658	0	12.658	0
12.666	0	12.666	0	12.666	0	12.666	0	12.666	0
12.675	0	12.675	0	12.675	0	12.675	0	12.675	0
12.683	0	12.683	0	12.683	0	12.683	0	12.683	0
12.691	0	12.691	0	12.691	0	12.691	0	12.691	0
12.699	0	12.699	0	12.699	0	12.699	0	12.699	0
12.708	0	12.708	0	12.708	0	12.708	0	12.708	0
12.716	0	12.716	0	12.716	0	12.716	0	12.716	0
12.724	0	12.724	0	12.724	0	12.724	0	12.724	0
12.733	0	12.733	0	12.733	0	12.733	0	12.733	0
12.741	0	12.741	0	12.741	0	12.741	0	12.741	0
12.749	0	12.749	0	12.749	0	12.749	0	12.749	0
12.757	0	12.757	0	12.757	0	12.757	0	12.757	0
12.766	0	12.766	0	12.766	0	12.766	0	12.766	0
12.774	0	12.774	0	12.774	0	12.774	0	12.774	0
12.782	0	12.782	0	12.782	0	12.782	0	12.782	0
12.79	0	12.79	0	12.79	0	12.79	0	12.79	0
12.799	0	12.799	0	12.799	0	12.799	0	12.799	0
12.807	0	12.807	0	12.807	0	12.807	0	12.807	0
12.815	0	12.815	0	12.815	0	12.815	0	12.815	0
12.824	0	12.824	0	12.824	0	12.824	0	12.824	0
12.832	0	12.832	0	12.832	0	12.832	0	12.832	0
12.84	0	12.84	0	12.84	0	12.84	0	12.84	0
12.848	0	12.848	0	12.848	0	12.848	0	12.848	0
12.857	0	12.857	0	12.857	0	12.857	0	12.857	0
12.865	0	12.865	0	12.865	0	12.865	0	12.865	0
12.873	0	12.873	0	12.873	0	12.873	0	12.873	0
12.881	0	12.881	0	12.881	0	12.881	0	12.881	0
12.89	0	12.89	0	12.89	0	12.89	0	12.89	0
12.898	0	12.898	0	12.898	0	12.898	0	12.898	0
12.906	0	12.906	0	12.906	0	12.906	0	12.906	0
12.915	0	12.915	0	12.915	0	12.915	0	12.915	0
12.923	0	12.923	0	12.923	0	12.923	0	12.923	0
12.931	0	12.931	0	12.931	0	12.931	0	12.931	0
12.939	0	12.939	0	12.939	0	12.939	0	12.939	0
12.948	0	12.948	0	12.948	0	12.948	0	12.948	0
12.956	0	12.956	0	12.956	0	12.956	0	12.956	0
12.964	0	12.964	0	12.964	0	12.964	0	12.964	0
12.972	0	12.972	0	12.972	0	12.972	0	12.972	0
12.981	0	12.981	0	12.981	0	12.981	0	12.981	0
12.989	0	12.989	0	12.989	0	12.989	0	12.989	0
12.997	0	12.997	0	12.997	0	12.997	0	12.997	0
13.006	0	13.006	0	13.006	0	13.006	0	13.006	0
13.014	0	13.014	0	13.014	0	13.014	0	13.014	0
13.022	0	13.022	0	13.022	0	13.022	0	13.022	0
13.03	0	13.03	0	13.03	0	13.03	0	13.03	0
13.039	0	13.039	0	13.039	0	13.039	0	13.039	0
13.047	0	13.047	0	13.047	0	13.047	0	13.047	0
13.055	0	13.055	0	13.055	0	13.055	0	13.055	0
13.063	0	13.063	0	13.063	0	13.063	0	13.063	0
13.072	0	13.072	0	13.072	0	13.072	0	13.072	0
13.08	0	13.08	0	13.08	0	13.08	0	13.08	0
13.088	0	13.088	0	13.088	0	13.088	0	13.088	0
13.097	0	13.097	0	13.097	0	13.097	0	13.097	0
13.105	0	13.105	0	13.105	0	13.105	0	13.105	0
13.113	0	13.113	0	13.113	0	13.113	0	13.113	0
13.121	0	13.121	0	13.121	0	13.121	0	13.121	0
13.13	0	13.13	0	13.13	0	13.13	0	13.13	0
13.138	0	13.138	0	13.138	0	13.138	0	13.138	0
13.146	0	13.146	0	13.146	0	13.146	0	13.146	0
13.154	0	13.154	0	13.154	0	13.154	0	13.154	0
13.163	0	13.163	0	13.163	0	13.163	0	13.163	0
13.171	0	13.171	0	13.171	0	13.171	0	13.171	0
13.179	0	13.179	0	13.179	0	13.179	0	13.179	0
13.188	0	13.188	0	13.188	0	13.188	0	13.188	0
13.196	0	13.196	0	13.196	0	13.196	0	13.196	0
13.204	0	13.204	0	13.204	0	13.204	0	13.204	0
13.212	0	13.212	0	13.212	0	13.212	0	13.212	0
13.221	0	13.221	0	13.221	0	13.221	0	13.221	0
13.229	0	13.229	0	13.229	0	13.229	0	13.229	0
13.246	0	13.246	0	13.246	7	13.246	7	13.246	0
13.254	0	13.254	0	13.254	0	13.254	0	13.254	5
13.262	33	13.262	64	13.262	103	13.262	19	13.262	31
13.27	131	13.27	127	13.27	47	13.27	115	13.27	92
13.279	66	13.279	140	13.279	113	13.279	106	13.279	172
13.287	193	13.287	259	13.287	180	13.287	159	13.287	100
13.295	123	13.295	323	13.295	128	13.295	110	13.295	143
13.303	108	13.303	286	13.303	129	13.303	171	13.303	171
13.312	175	13.312	201	13.312	196	13.312	98	13.312	333
13.32	172	13.32	97	13.32	103	13.32	187	13.32	171
13.328	147	13.328	263	13.328	218	13.328	147	13.328	392
13.337	165	13.337	182	13.337	181	13.337	151	13.337	255
13.345	248	13.345	78	13.345	93	13.345	206	13.345	407
13.353	130	13.353	113	13.353	89	13.353	148	13.353	189
13.361	106	13.361	131	13.361	150	13.361	201	13.361	169
13.37	143	13.37	93	13.37	153	13.37	107	13.37	282
13.378	204	13.378	117	13.378	91	13.378	183	13.378	180
13.386	187	13.386	234	13.386	97	13.386	192	13.386	200
13.394	110	13.394	126	13.394	108	13.394	193	13.394	291
13.403	144	13.403	181	13.403	59	13.403	156	13.403	194
13.411	35	13.411	179	13.411	133	13.411	197	13.411	211
13.419	179	13.419	167	13.419	94	13.419	257	13.419	346
13.428	147	13.428	190	13.428	86	13.428	145	13.428	156
13.436	108	13.436	70	13.436	254	13.436	101	13.436	304
13.444	174	13.444	179	13.444	109	13.444	149	13.444	187
13.452	152	13.452	159	13.452	145	13.452	304	13.452	299
13.461	160	13.461	107	13.461	152	13.461	253	13.461	173
13.469	178	13.469	189	13.469	47	13.469	247	13.469	371
13.477	51	13.477	182	13.477	157	13.477	336	13.477	320
13.485	123	13.485	197	13.485	171	13.485	412	13.485	212
13.494	72	13.494	226	13.494	215	13.494	242	13.494	240
13.502	106	13.502	233	13.502	198	13.502	199	13.502	159
13.51	152	13.51	215	13.51	128	13.51	254	13.51	151
13.519	129	13.519	108	13.519	44	13.519	356	13.519	174
13.527	180	13.527	207	13.527	141	13.527	274	13.527	188
13.535	95	13.535	146	13.535	205	13.535	159	13.535	70
13.543	49	13.543	200	13.543	141	13.543	353	13.543	145
13.552	40	13.552	100	13.552	175	13.552	360	13.552	118
13.56	119	13.56	246	13.56	128	13.56	216	13.56	174
13.568	140	13.568	195	13.568	121	13.568	368	13.568	79
13.576	171	13.576	160	13.576	187	13.576	163	13.576	90
13.585	38	13.585	272	13.585	31	13.585	166	13.585	117
13.593	98	13.593	250	13.593	208	13.593	141	13.593	192
13.601	52	13.601	209	13.601	132	13.601	97	13.601	240
13.61	142	13.61	250	13.61	172	13.61	217	13.61	100
13.618	66	13.618	320	13.618	95	13.618	320	13.618	51
13.626	95	13.626	163	13.626	112	13.626	389	13.626	28
13.634	40	13.634	171	13.634	104	13.634	140	13.634	50
13.643	179	13.643	379	13.643	228	13.643	235	13.643	274
13.651	115	13.651	187	13.651	57	13.651	43	13.651	241
13.659	83	13.659	119	13.659	82	13.659	374	13.659	135
13.667	118	13.667	186	13.667	131	13.667	168	13.667	194
13.676	98	13.676	333	13.676	137	13.676	156	13.676	326
13.684	182	13.684	169	13.684	186	13.684	148	13.684	197
13.692	219	13.692	196	13.692	139	13.692	171	13.692	243
13.701	82	13.701	96	13.701	156	13.701	168	13.701	175
13.709	199	13.709	194	13.709	76	13.709	172	13.709	200
13.717	220	13.717	100	13.717	86	13.717	195	13.717	184
13.725	142	13.725	127	13.725	111	13.725	209	13.725	149
13.734	283	13.734	101	13.734	91	13.734	213	13.734	79
13.742	140	13.742	183	13.742	175	13.742	170	13.742	162
13.75	100	13.75	233	13.75	162	13.75	230	13.75	182
13.758	35	13.758	57	13.758	127	13.758	129	13.758	121
13.767	127	13.767	161	13.767	140	13.767	198	13.767	56
13.775	146	13.775	94	13.775	191	13.775	159	13.775	128
13.783	114	13.783	61	13.783	128	13.783	308	13.783	131
13.792	161	13.792	75	13.792	125	13.792	235	13.792	96
13.8	33	13.8	165	13.8	203	13.8	100	13.8	190
13.808	130	13.808	95	13.808	121	13.808	118	13.808	112
13.816	192	13.816	126	13.816	105	13.816	205	13.816	106
13.825	215	13.825	174	13.825	145	13.825	171	13.825	146
13.833	85	13.833	312	13.833	128	13.833	180	13.833	178
13.841	108	13.841	263	13.841	138	13.841	181	13.841	204
13.849	90	13.849	446	13.849	75	13.849	124	13.849	130
13.858	109	13.858	545	13.858	89	13.858	210	13.858	106
13.866	85	13.866	414	13.866	127	13.866	243	13.866	234
13.874	124	13.874	287	13.874	45	13.874	98	13.874	175
13.883	125	13.883	556	13.883	114	13.883	173	13.883	294
13.891	127	13.891	293	13.891	125	13.891	182	13.891	277
13.899	83	13.899	391	13.899	191	13.899	156	13.899	143
13.907	78	13.907	191	13.907	122	13.907	166	13.907	95
13.916	92	13.916	310	13.916	138	13.916	392	13.916	161
13.924	101	13.924	182	13.924	98	13.924	123	13.924	144
13.932	84	13.932	165	13.932	160	13.932	160	13.932	108
13.94	208	13.94	285	13.94	264	13.94	146	13.94	136
13.949	62	13.949	161	13.949	135	13.949	185	13.949	189
13.957	203	13.957	122	13.957	169	13.957	147	13.957	96
13.965	145	13.965	219	13.965	149	13.965	159	13.965	221
13.974	70	13.974	125	13.974	102	13.974	153	13.974	166
13.982	146	13.982	125	13.982	193	13.982	291	13.982	155
13.99	91	13.99	142	13.99	249	13.99	166	13.99	194
13.998	70	13.998	96	13.998	112	13.998	242	13.998	292
14.007	156	14.007	203	14.007	138	14.007	188	14.007	150
14.015	190	14.015	99	14.015	166	14.015	184	14.015	159
14.023	171	14.023	137	14.023	84	14.023	111	14.023	90
14.031	154	14.031	122	14.031	125	14.031	117	14.031	119
14.04	174	14.04	174	14.04	137	14.04	185	14.04	194
14.048	157	14.048	164	14.048	147	14.048	205	14.048	60
14.056	154	14.056	128	14.056	178	14.056	185	14.056	148
14.065	247	14.065	127	14.065	111	14.065	192	14.065	124
14.073	250	14.073	123	14.073	159	14.073	174	14.073	172
14.081	180	14.081	197	14.081	155	14.081	264	14.081	177
14.089	172	14.089	149	14.089	114	14.089	264	14.089	98
14.098	195	14.098	205	14.098	112	14.098	196	14.098	163
14.106	99	14.106	126	14.106	42	14.106	187	14.106	268
14.114	164	14.114	86	14.114	44	14.114	286	14.114	218
14.122	163	14.122	70	14.122	127	14.122	273	14.122	112
14.131	163	14.131	146	14.131	147	14.131	188	14.131	160
14.139	107	14.139	201	14.139	256	14.139	124	14.139	152
14.147	125	14.147	181	14.147	176	14.147	209	14.147	253
14.156	113	14.156	119	14.156	219	14.156	230	14.156	61
14.164	92	14.164	116	14.164	165	14.164	231	14.164	82
14.172	94	14.172	117	14.172	156	14.172	157	14.172	161
14.18	68	14.18	107	14.18	60	14.18	216	14.18	120
14.189	195	14.189	150	14.189	238	14.189	217	14.189	133
14.197	96	14.197	133	14.197	156	14.197	224	14.197	256
14.205	132	14.205	139	14.205	101	14.205	246	14.205	142
14.213	119	14.213	219	14.213	179	14.213	213	14.213	128
14.222	119	14.222	66	14.222	81	14.222	292	14.222	138
14.23	209	14.23	94	14.23	168	14.23	140	14.23	167
14.238	168	14.238	166	14.238	96	14.238	124	14.238	140
14.247	136	14.247	73	14.247	33	14.247	188	14.247	215
14.255	129	14.255	145	14.255	60	14.255	144	14.255	184
14.263	162	14.263	162	14.263	97	14.263	250	14.263	137
14.271	100	14.271	64	14.271	152	14.271	151	14.271	144
14.28	228	14.28	213	14.28	97	14.28	171	14.28	111
14.288	141	14.288	149	14.288	139	14.288	262	14.288	162
14.296	104	14.296	103	14.296	134	14.296	287	14.296	159
14.304	120	14.304	91	14.304	200	14.304	209	14.304	137
14.313	103	14.313	112	14.313	68	14.313	103	14.313	135
14.321	203	14.321	213	14.321	107	14.321	187	14.321	123
14.329	204	14.329	265	14.329	184	14.329	273	14.329	155
14.338	202	14.338	231	14.338	120	14.338	125	14.338	175
14.346	158	14.346	369	14.346	201	14.346	132	14.346	172
14.354	182	14.354	132	14.354	143	14.354	255	14.354	207
14.362	259	14.362	87	14.362	121	14.362	126	14.362	83
14.371	111	14.371	257	14.371	286	14.371	105	14.371	155
14.379	114	14.379	265	14.379	221	14.379	177	14.379	192
14.387	108	14.387	383	14.387	35	14.387	277	14.387	158
14.395	118	14.395	241	14.395	103	14.395	234	14.395	169
14.404	177	14.404	206	14.404	90	14.404	130	14.404	138
14.412	73	14.412	175	14.412	177	14.412	141	14.412	134
14.42	105	14.42	110	14.42	107	14.42	134	14.42	213
14.429	61	14.429	226	14.429	154	14.429	164	14.429	105
14.437	135	14.437	158	14.437	126	14.437	139	14.437	186
14.445	206	14.445	208	14.445	37	14.445	138	14.445	115
14.453	99	14.453	115	14.453	81	14.453	207	14.453	102
14.462	122	14.462	75	14.462	209	14.462	114	14.462	226
14.47	88	14.47	204	14.47	128	14.47	191	14.47	185
14.478	156	14.478	208	14.478	172	14.478	159	14.478	112
14.486	81	14.486	162	14.486	169	14.486	193	14.486	210
14.495	156	14.495	130	14.495	143	14.495	156	14.495	122
14.503	168	14.503	59	14.503	140	14.503	231	14.503	124
14.511	167	14.511	72	14.511	145	14.511	157	14.511	133
14.52	176	14.52	153	14.52	118	14.52	216	14.52	81
14.528	183	14.528	101	14.528	139	14.528	140	14.528	202
14.536	176	14.536	176	14.536	68	14.536	256	14.536	55
14.544	127	14.544	147	14.544	140	14.544	186	14.544	113
14.553	127	14.553	160	14.553	174	14.553	194	14.553	78
14.561	72	14.561	84	14.561	97	14.561	150	14.561	207
14.569	147	14.569	224	14.569	82	14.569	69	14.569	78
14.577	141	14.577	244	14.577	149	14.577	129	14.577	163
14.586	168	14.586	189	14.586	143	14.586	182	14.586	94
14.594	123	14.594	58	14.594	66	14.594	184	14.594	161
14.602	143	14.602	213	14.602	236	14.602	139	14.602	183
14.611	115	14.611	72	14.611	208	14.611	133	14.611	81
14.619	160	14.619	172	14.619	51	14.619	129	14.619	211
14.627	63	14.627	68	14.627	175	14.627	283	14.627	184
14.635	118	14.635	133	14.635	230	14.635	217	14.635	87
14.644	126	14.644	137	14.644	146	14.644	224	14.644	196
14.652	151	14.652	283	14.652	225	14.652	165	14.652	124
14.66	126	14.66	55	14.66	137	14.66	145	14.66	148
14.668	94	14.668	156	14.668	145	14.668	167	14.668	88
14.677	109	14.677	111	14.677	337	14.677	196	14.677	120
14.685	160	14.685	127	14.685	132	14.685	168	14.685	198
14.693	93	14.693	64	14.693	115	14.693	201	14.693	138
14.702	19	14.702	160	14.702	119	14.702	293	14.702	198
14.71	119	14.71	204	14.71	212	14.71	125	14.71	164
14.718	156	14.718	54	14.718	78	14.718	194	14.718	237
14.726	244	14.726	140	14.726	178	14.726	116	14.726	110
14.735	111	14.735	134	14.735	168	14.735	131	14.735	53
14.743	149	14.743	174	14.743	108	14.743	145	14.743	139
14.751	124	14.751	320	14.751	126	14.751	179	14.751	245
14.759	84	14.759	122	14.759	187	14.759	250	14.759	151
14.768	118	14.768	184	14.768	252	14.768	237	14.768	193
14.776	104	14.776	310	14.776	88	14.776	100	14.776	162
14.784	135	14.784	203	14.784	141	14.784	170	14.784	174
14.793	104	14.793	187	14.793	147	14.793	112	14.793	112
14.801	135	14.801	290	14.801	176	14.801	230	14.801	141
14.809	120	14.809	252	14.809	126	14.809	170	14.809	213
14.817	70	14.817	109	14.817	237	14.817	172	14.817	112
14.826	94	14.826	237	14.826	85	14.826	204	14.826	238
14.834	171	14.834	233	14.834	145	14.834	50	14.834	217
14.842	144	14.842	150	14.842	125	14.842	101	14.842	140
14.85	167	14.85	263	14.85	101	14.85	230	14.85	294
14.859	181	14.859	94	14.859	207	14.859	210	14.859	207
14.867	203	14.867	111	14.867	74	14.867	177	14.867	162
14.875	87	14.875	168	14.875	180	14.875	266	14.875	173
14.884	120	14.884	51	14.884	131	14.884	216	14.884	175
14.892	169	14.892	109	14.892	83	14.892	372	14.892	124
14.9	114	14.9	45	14.9	185	14.9	188	14.9	135
14.908	53	14.908	102	14.908	188	14.908	157	14.908	152
14.917	160	14.917	134	14.917	49	14.917	217	14.917	136
14.925	76	14.925	108	14.925	128	14.925	216	14.925	129
14.933	152	14.933	165	14.933	258	14.933	189	14.933	177
14.941	98	14.941	197	14.941	73	14.941	256	14.941	200
14.95	74	14.95	202	14.95	127	14.95	159	14.95	145
14.958	76	14.958	98	14.958	240	14.958	131	14.958	128
14.966	94	14.966	185	14.966	179	14.966	119	14.966	98
14.975	194	14.975	215	14.975	102	14.975	82	14.975	254
14.983	151	14.983	136	14.983	118	14.983	177	14.983	231
14.991	63	14.991	152	14.991	271	14.991	229	14.991	205
14.999	60	14.999	88	14.999	198	14.999	117	14.999	130
15.008	133	15.008	46	15.008	189	15.008	59	15.008	161
15.016	89	15.016	219	15.016	115	15.016	140	15.016	184
15.024	87	15.024	187	15.024	158	15.024	253	15.024	211
15.032	47	15.032	179	15.032	194	15.032	129	15.032	149
15.041	90	15.041	127	15.041	276	15.041	109	15.041	211
15.049	127	15.049	114	15.049	287	15.049	141	15.049	253
15.057	121	15.057	49	15.057	131	15.057	203	15.057	165
15.066	163	15.066	253	15.066	198	15.066	86	15.066	236
15.074	120	15.074	163	15.074	125	15.074	163	15.074	235
15.082	157	15.082	92	15.082	126	15.082	150	15.082	233
15.09	91	15.09	217	15.09	139	15.09	253	15.09	219
15.099	185	15.099	162	15.099	123	15.099	223	15.099	184
15.107	19	15.107	137	15.107	192	15.107	103	15.107	188
15.115	86	15.115	132	15.115	224	15.115	142	15.115	173
15.123	144	15.123	88	15.123	312	15.123	99	15.123	252
15.132	130	15.132	139	15.132	200	15.132	155	15.132	107
15.14	57	15.14	94	15.14	101	15.14	142	15.14	148
15.148	131	15.148	206	15.148	189	15.148	197	15.148	133
15.157	63	15.157	185	15.157	135	15.157	129	15.157	117
15.165	116	15.165	33	15.165	100	15.165	159	15.165	181
15.173	69	15.173	171	15.173	237	15.173	97	15.173	186
15.181	118	15.181	110	15.181	118	15.181	162	15.181	268
15.19	108	15.19	172	15.19	175	15.19	182	15.19	111
15.198	113	15.198	150	15.198	120	15.198	61	15.198	221
15.206	216	15.206	217	15.206	96	15.206	187	15.206	89
15.214	192	15.214	142	15.214	155	15.214	213	15.214	163
15.223	94	15.223	89	15.223	131	15.223	156	15.223	179
15.231	108	15.231	39	15.231	135	15.231	243	15.231	67
15.239	35	15.239	212	15.239	123	15.239	115	15.239	71
15.248	129	15.248	159	15.248	169	15.248	135	15.248	169
15.256	97	15.256	98	15.256	236	15.256	146	15.256	181
15.264	105	15.264	74	15.264	101	15.264	172	15.264	145
15.272	66	15.272	144	15.272	179	15.272	156	15.272	141
15.281	116	15.281	198	15.281	93	15.281	107	15.281	240
15.289	43	15.289	129	15.289	164	15.289	262	15.289	89
15.297	144	15.297	92	15.297	55	15.297	127	15.297	134
15.305	99	15.305	256	15.305	224	15.305	53	15.305	271
15.314	151	15.314	172	15.314	49	15.314	98	15.314	156
15.322	94	15.322	89	15.322	277	15.322	227	15.322	100
15.33	41	15.33	181	15.33	208	15.33	93	15.33	115
15.339	149	15.339	87	15.339	135	15.339	180	15.339	117
15.347	83	15.347	121	15.347	137	15.347	150	15.347	91
15.355	90	15.355	119	15.355	129	15.355	275	15.355	170
15.363	63	15.363	205	15.363	227	15.363	148	15.363	313
15.372	55	15.372	148	15.372	202	15.372	152	15.372	310
15.38	28	15.38	142	15.38	52	15.38	261	15.38	174
15.388	124	15.388	102	15.388	274	15.388	132	15.388	232
15.396	191	15.396	144	15.396	133	15.396	114	15.396	196
15.405	152	15.405	205	15.405	130	15.405	96	15.405	84
15.413	65	15.413	182	15.413	182	15.413	154	15.413	182
15.421	176	15.421	61	15.421	213	15.421	147	15.421	198
15.43	11	15.43	195	15.43	319	15.43	183	15.43	108
15.438	48	15.438	59	15.438	238	15.438	138	15.438	313
15.446	59	15.446	156	15.446	201	15.446	210	15.446	161
15.454	86	15.454	56	15.454	87	15.454	153	15.454	192
15.463	69	15.463	117	15.463	163	15.463	119	15.463	211
15.471	106	15.471	87	15.471	168	15.471	202	15.471	232
15.479	168	15.479	83	15.479	177	15.479	182	15.479	163
15.487	121	15.487	124	15.487	112	15.487	303	15.487	206
15.496	187	15.496	114	15.496	188	15.496	100	15.496	152
15.504	151	15.504	170	15.504	62	15.504	134	15.504	123
15.512	128	15.512	62	15.512	238	15.512	190	15.512	110
15.521	130	15.521	181	15.521	147	15.521	208	15.521	278
15.529	154	15.529	214	15.529	176	15.529	176	15.529	145
15.537	83	15.537	63	15.537	163	15.537	82	15.537	153
15.545	43	15.545	211	15.545	107	15.545	169	15.545	143
15.554	103	15.554	177	15.554	153	15.554	168	15.554	165
15.562	71	15.562	166	15.562	219	15.562	225	15.562	126
15.57	91	15.57	122	15.57	103	15.57	185	15.57	126
15.578	133	15.578	50	15.578	136	15.578	199	15.578	244
15.587	101	15.587	148	15.587	122	15.587	133	15.587	69
15.595	114	15.595	127	15.595	151	15.595	331	15.595	186
15.603	103	15.603	105	15.603	142	15.603	223	15.603	206
15.612	120	15.612	108	15.612	91	15.612	265	15.612	173
15.62	94	15.62	124	15.62	89	15.62	117	15.62	347
15.628	47	15.628	110	15.628	93	15.628	141	15.628	215
15.636	85	15.636	82	15.636	112	15.636	127	15.636	106
15.645	100	15.645	114	15.645	179	15.645	207	15.645	116
15.653	100	15.653	135	15.653	52	15.653	122	15.653	115
15.661	85	15.661	85	15.661	77	15.661	132	15.661	120
15.669	34	15.669	85	15.669	150	15.669	128	15.669	289
15.678	41	15.678	154	15.678	129	15.678	163	15.678	90
15.686	47	15.686	133	15.686	181	15.686	131	15.686	246
15.694	63	15.694	84	15.694	153	15.694	77	15.694	52
15.703	97	15.703	129	15.703	92	15.703	90	15.703	107
15.711	98	15.711	119	15.711	108	15.711	186	15.711	249
15.719	33	15.719	84	15.719	126	15.719	108	15.719	124
15.727	95	15.727	57	15.727	129	15.727	241	15.727	177
15.736	61	15.736	126	15.736	168	15.736	190	15.736	212
15.744	137	15.744	135	15.744	174	15.744	235	15.744	180
15.752	140	15.752	120	15.752	127	15.752	175	15.752	120
15.76	27	15.76	233	15.76	170	15.76	235	15.76	147
15.769	113	15.769	155	15.769	189	15.769	90	15.769	71
15.777	115	15.777	87	15.777	164	15.777	205	15.777	109
15.785	116	15.785	70	15.785	27	15.785	144	15.785	150
15.794	53	15.794	176	15.794	145	15.794	95	15.794	325
15.802	38	15.802	62	15.802	89	15.802	171	15.802	108
15.81	89	15.81	110	15.81	158	15.81	138	15.81	151
15.818	92	15.818	91	15.818	176	15.818	149	15.818	148
15.827	128	15.827	175	15.827	110	15.827	169	15.827	130
15.835	51	15.835	154	15.835	134	15.835	205	15.835	166
15.843	100	15.843	128	15.843	52	15.843	176	15.843	219
15.851	109	15.851	168	15.851	127	15.851	201	15.851	128
15.86	124	15.86	125	15.86	91	15.86	193	15.86	91
15.868	125	15.868	90	15.868	97	15.868	152	15.868	284
15.876	105	15.876	109	15.876	142	15.876	150	15.876	127
15.885	115	15.885	129	15.885	55	15.885	118	15.885	289
15.893	83	15.893	161	15.893	108	15.893	168	15.893	129
15.901	68	15.901	52	15.901	93	15.901	126	15.901	155
15.909	54	15.909	146	15.909	76	15.909	225	15.909	170
15.918	128	15.918	162	15.918	111	15.918	141	15.918	155
15.926	76	15.926	103	15.926	94	15.926	138	15.926	232
15.934	60	15.934	195	15.934	140	15.934	88	15.934	117
15.942	123	15.942	68	15.942	98	15.942	203	15.942	150
15.951	33	15.951	103	15.951	140	15.951	78	15.951	89
15.959	29	15.959	79	15.959	160	15.959	202	15.959	236
15.967	35	15.967	94	15.967	148	15.967	156	15.967	252
15.976	59	15.976	148	15.976	120	15.976	117	15.976	97
15.984	82	15.984	80	15.984	74	15.984	106	15.984	255
15.992	67	15.992	89	15.992	93	15.992	166	15.992	205
16	68	16	106	16	96	16	208	16	101
16.009	59	16.009	66	16.009	72	16.009	154	16.009	177
16.017	32	16.017	126	16.017	47	16.017	189	16.017	214
16.025	65	16.025	147	16.025	86	16.025	169	16.025	221
16.033	44	16.033	193	16.033	217	16.033	135	16.033	159
16.042	36	16.042	221	16.042	120	16.042	141	16.042	187
16.05	40	16.05	95	16.05	162	16.05	155	16.05	188
16.058	139	16.058	69	16.058	133	16.058	211	16.058	292
16.067	49	16.067	112	16.067	99	16.067	333	16.067	187
16.075	135	16.075	150	16.075	74	16.075	206	16.075	227
16.083	130	16.083	50	16.083	94	16.083	120	16.083	170
16.091	53	16.091	108	16.091	115	16.091	237	16.091	199
16.1	215	16.1	83	16.1	129	16.1	226	16.1	273
16.108	84	16.108	99	16.108	122	16.108	199	16.108	194
16.116	90	16.116	265	16.116	122	16.116	94	16.116	206
16.124	71	16.124	117	16.124	175	16.124	219	16.124	230
16.133	42	16.133	207	16.133	114	16.133	257	16.133	111
16.141	61	16.141	348	16.141	121	16.141	159	16.141	212
16.149	54	16.149	345	16.149	67	16.149	127	16.149	342
16.158	96	16.158	592	16.158	150	16.158	115	16.158	170
16.166	151	16.166	769	16.166	236	16.166	93	16.166	320
16.174	30	16.174	843	16.174	192	16.174	190	16.174	197
16.182	76	16.182	876	16.182	198	16.182	197	16.182	169
16.191	108	16.191	784	16.191	75	16.191	147	16.191	195
16.199	45	16.199	386	16.199	141	16.199	168	16.199	194
16.207	76	16.207	360	16.207	141	16.207	110	16.207	204
16.215	73	16.215	367	16.215	224	16.215	126	16.215	289
16.224	88	16.224	382	16.224	127	16.224	149	16.224	118
16.232	117	16.232	197	16.232	92	16.232	146	16.232	103
16.24	111	16.24	214	16.24	127	16.24	88	16.24	165
16.249	55	16.249	236	16.249	120	16.249	274	16.249	405
16.257	168	16.257	114	16.257	103	16.257	212	16.257	241
16.265	55	16.265	196	16.265	166	16.265	155	16.265	297
16.273	153	16.273	105	16.273	79	16.273	367	16.273	324
16.282	73	16.282	132	16.282	123	16.282	136	16.282	592
16.29	96	16.29	106	16.29	186	16.29	188	16.29	719
16.298	15	16.298	194	16.298	76	16.298	143	16.298	338
16.306	119	16.306	90	16.306	70	16.306	87	16.306	369
16.315	91	16.315	47	16.315	100	16.315	244	16.315	302
16.323	31	16.323	108	16.323	96	16.323	216	16.323	404
16.331	69	16.331	76	16.331	35	16.331	123	16.331	297
16.34	62	16.34	104	16.34	215	16.34	198	16.34	239
16.348	221	16.348	167	16.348	190	16.348	57	16.348	250
16.356	57	16.356	82	16.356	44	16.356	129	16.356	284
16.364	108	16.364	98	16.364	113	16.364	109	16.364	206
16.373	33	16.373	145	16.373	277	16.373	116	16.373	256
16.381	89	16.381	127	16.381	176	16.381	231	16.381	203
16.389	39	16.389	131	16.389	154	16.389	305	16.389	165
16.397	49	16.397	177	16.397	93	16.397	413	16.397	164
16.406	77	16.406	120	16.406	160	16.406	217	16.406	229
16.414	91	16.414	153	16.414	122	16.414	343	16.414	109
16.422	71	16.422	67	16.422	109	16.422	226	16.422	165
16.431	104	16.431	165	16.431	215	16.431	287	16.431	307
16.439	89	16.439	187	16.439	174	16.439	244	16.439	263
16.447	68	16.447	139	16.447	60	16.447	550	16.447	197
16.455	70	16.455	56	16.455	149	16.455	434	16.455	116
16.464	72	16.464	119	16.464	86	16.464	385	16.464	231
16.472	52	16.472	87	16.472	148	16.472	321	16.472	305
16.48	115	16.48	100	16.48	114	16.48	422	16.48	194
16.488	130	16.488	215	16.488	109	16.488	341	16.488	144
16.497	90	16.497	129	16.497	92	16.497	308	16.497	183
16.505	78	16.505	51	16.505	175	16.505	327	16.505	166
16.513	48	16.513	133	16.513	98	16.513	142	16.513	162
16.522	68	16.522	40	16.522	45	16.522	334	16.522	177
16.53	44	16.53	45	16.53	109	16.53	224	16.53	229
16.538	98	16.538	158	16.538	142	16.538	165	16.538	98
16.546	131	16.546	53	16.546	49	16.546	144	16.546	174
16.555	32	16.555	137	16.555	223	16.555	212	16.555	167
16.563	82	16.563	54	16.563	103	16.563	129	16.563	114
16.571	148	16.571	200	16.571	143	16.571	183	16.571	395
16.579	175	16.579	147	16.579	43	16.579	140	16.579	141
[truncated: 1,508 more rows]
