# Supplementary material for: Accelerating the discovery of alkyl halide-derived natural products using halide depletion
Source: Nat Chem. 2024 Jan 12;16(2):173–82. doi: 10.1038/s41557-023-01390-z (PMC10849952; doi:10.1038/s41557-023-01390-z)
Supplement: Supplementary file 11 — Extracted ion chromatograms and mass spectra. [file 41557_2023_1390_MOESM11_ESM.xlsx]

## Sheet: ExtendedDataFig5_a
unlabeled m/z	unlabeled intensity	d19 m/z	d19 intensity	d23 m/z	d23 intensity	d27 m/z	d27 intensity	d31 m/z	d31 intensity	d35 m/z	d35 intensity
99.9224	0	99.9224	0	99.9223	0	99.9224	0	99.9222	0	99.9058	0
99.9281	0	99.9282	0	99.928	0	99.9282	0	99.928	0	99.9115	0
99.9338	0	99.9339	0	99.9337	0	99.9339	0	99.9337	0	99.9173	0
99.9395	0	99.9396	0	99.9394	0	99.9396	0	99.9394	0	99.923	0
99.9453	0	99.9453	0	99.9452	0	99.9453	0	99.9451	0	99.9287	0
99.951	0	99.9511	0	99.9509	0	99.9511	0	99.9509	0	99.9344	0
99.9567	0	99.9568	0	99.9566	0	99.9568	0	99.9566	0	99.9402	0
99.9624	0	99.9625	0	99.9623	0	99.9625	0	99.9623	0	99.9459	0
99.9682	0	99.9682	0	99.9681	0	99.9682	0	99.968	0	99.9516	0
99.9739	0	99.974	0	99.9738	0	99.974	0	99.9738	0	99.9573	0
99.9796	0	99.9797	0	99.9795	0	99.9797	0	99.9795	0	99.9631	0
99.9853	0	99.9854	0	99.9852	0	99.9854	0	99.9852	0	99.9688	0
99.9911	0	99.9911	0	99.991	0	99.9912	0	99.9909	0	99.9745	0
99.9968	0	99.9969	0	99.9967	0	99.9969	0	99.9967	0	99.9802	0
100.002	25.6364	100.003	16.1667	100.002	9.2	100.003	20	100.002	22.6667	99.986	0
100.008	27.0909	100.008	12.5	100.008	7.2	100.008	16.8333	100.008	18.4167	99.9917	0
100.014	20.9091	100.014	11.5	100.014	8	100.014	13.1667	100.014	13.9167	99.9974	8.28571
100.02	15.1818	100.02	7.5	100.02	8.8	100.02	7.83333	100.02	11	100.003	9.57143
100.025	18.8182	100.025	8.33333	100.025	5.8	100.025	10.8333	100.025	15.5833	100.009	7.57143
100.031	24.1818	100.031	16	100.031	7.4	100.031	28.8333	100.031	32.5	100.015	5.14286
100.037	32.7273	100.037	20.3333	100.037	11.2	100.037	39.6667	100.037	59.25	100.02	5.42857
100.043	43	100.043	17.3333	100.043	22	100.043	36.1667	100.043	65.6667	100.026	4.42857
100.048	42.6364	100.048	22.8333	100.048	32	100.048	39.3333	100.048	59.4167	100.032	5.85714
100.054	37.9091	100.054	23.5	100.054	32.4	100.054	48.1667	100.054	58.8333	100.037	10.2857
100.06	111.545	100.06	78.3333	100.06	90.4	100.06	148.833	100.06	155.917	100.043	16.5714
100.066	572.091	100.066	343.333	100.065	398	100.066	601.333	100.065	598.25	100.049	23
100.071	1056.09	100.071	604	100.071	751.8	100.071	1063.67	100.071	1096.17	100.055	27.5714
100.077	1067.73	100.077	596.833	100.077	789.8	100.077	1080.83	100.077	1130.33	100.06	78.5714
100.083	796.273	100.083	436.5	100.083	582.8	100.083	797.167	100.083	819.917	100.066	245.286
100.088	537.091	100.088	297	100.088	383.2	100.088	522.167	100.088	527.333	100.072	376.714
100.094	981.636	100.094	635.333	100.094	797.2	100.094	924.667	100.094	898.083	100.078	352
100.1	7457.18	100.1	4900.17	100.1	6856.2	100.1	7143.5	100.1	6773.5	100.083	257.714
100.106	18898.9	100.106	12375.3	100.106	18019	100.106	18121	100.106	17781.5	100.089	175.571
100.111	22765.7	100.111	14951.3	100.111	22072.4	100.111	21713.8	100.111	21870.2	100.095	199.286
100.117	18036.1	100.117	11881.7	100.117	17638.6	100.117	17120.3	100.117	17486.3	100.1	1014.43
100.123	12021.5	100.123	7896.17	100.123	11670.2	100.123	11387.5	100.123	11672	100.106	2305.14
100.129	7995.27	100.129	5173.5	100.129	7619.6	100.129	7548.83	100.128	7747.42	100.112	2592.86
100.134	5437.55	100.134	3477.17	100.134	5061.4	100.134	5094.33	100.134	5192	100.118	1953
100.14	3951.27	100.14	2506.67	100.14	3700	100.14	3687.17	100.14	3778.42	100.123	1264.71
100.146	2663.45	100.146	1729.5	100.146	2626.8	100.146	2526.33	100.146	2635.5	100.129	850.143
100.151	1694.91	100.151	1118.17	100.151	1694.4	100.152	1600.33	100.151	1670.67	100.135	578.429
100.157	1199.27	100.157	788.833	100.157	1167.4	100.157	1083.33	100.157	1162.83	100.141	427.571
100.163	922.909	100.163	626.667	100.163	923.2	100.163	814.833	100.163	913.333	100.146	291.143
100.169	773.636	100.169	499.5	100.169	774.2	100.169	682.667	100.169	760.917	100.152	171
100.174	611.273	100.174	363.833	100.174	566.2	100.174	530.5	100.174	570.083	100.158	116.857
100.18	470.182	100.18	293.667	100.18	432	100.18	412.167	100.18	436.417	100.163	98
100.186	403.636	100.186	265	100.186	385	100.186	380.5	100.186	412.167	100.169	98.8571
100.192	544.182	100.192	337.333	100.192	503.6	100.192	518.667	100.192	510.583	100.175	73.7143
100.197	584.182	100.197	372.667	100.197	529.6	100.197	543.5	100.197	543.583	100.181	51.2857
100.203	234.545	100.203	161.667	100.203	212	100.203	234.833	100.203	247.333	100.186	45.5714
100.209	109.909	100.209	64.5	100.209	100	100.209	114	100.209	102.333	100.192	66.1429
100.215	152.455	100.215	118.5	100.214	140.8	100.215	148.833	100.214	155.5	100.198	59.7143
100.22	192.818	100.22	127.5	100.22	198	100.22	214.5	100.22	205.5	100.204	25.7143
100.226	163.455	100.226	104.5	100.226	175.2	100.226	175	100.226	178.583	100.209	14
100.232	169.909	100.232	97.3333	100.232	161	100.232	134.833	100.232	161.083	100.215	16.4286
100.237	134.818	100.237	84.8333	100.237	137	100.238	97.1667	100.237	126.833	100.221	22.2857
100.243	108.545	100.243	78.1667	100.243	112.4	100.243	95.1667	100.243	99.8333	100.227	18.8571
100.249	107.636	100.249	88.1667	100.249	107.2	100.249	107.667	100.249	95.5	100.232	22.2857
100.255	101.909	100.255	82	100.255	107.2	100.255	112.167	100.254	100.417	100.238	20.4286
100.26	97.3636	100.26	76	100.26	99.8	100.26	86.1667	100.26	94.25	100.244	15.7143
100.266	79.0909	100.266	60.1667	100.266	87.4	100.266	79.3333	100.266	85.5	100.249	10.4286
100.272	66.5455	100.272	56.6667	100.272	76	100.272	76	100.272	82.6667	100.255	7.14286
100.278	66.4545	100.278	60.3333	100.278	76	100.278	81.5	100.278	78.5	100.261	6.14286
100.283	63.6364	100.283	63.6667	100.283	81	100.283	76.3333	100.283	66.9167	100.267	8.71429
100.289	58.3636	100.289	45.1667	100.289	68.2	100.289	59.5	100.289	63.6667	100.272	8.85714
100.295	50.6364	100.295	35.5	100.295	66	100.295	47.3333	100.295	52.0833	100.278	9.14286
100.3	52.5455	100.301	39.3333	100.3	68.4	100.301	51.1667	100.3	51.8333	100.284	11.8571
100.306	67.7273	100.306	47.6667	100.306	76.4	100.306	72	100.306	61.5833	100.29	15.5714
100.312	58.9091	100.312	36.6667	100.312	59.4	100.312	62.6667	100.312	57.75	100.295	10.2857
100.318	46.6364	100.318	30.3333	100.318	43.8	100.318	56	100.318	49.25	100.301	11.4286
100.323	48	100.324	36	100.323	50	100.324	55.3333	100.323	53.5833	100.307	11.5714
100.329	47.6364	100.329	42.3333	100.329	42	100.329	56.8333	100.329	52.6667	100.313	8.42857
100.335	47.8182	100.335	32.5	100.335	42.4	100.335	54.5	100.335	47.3333	100.318	9.42857
100.341	43	100.341	35.3333	100.341	44	100.341	51.5	100.341	45.75	100.324	9.28571
100.346	44.5455	100.347	33.3333	100.346	39.6	100.347	47.5	100.346	43.75	100.33	5.71429
100.352	41.7273	100.352	30.6667	100.352	35.8	100.352	48.1667	100.352	52.1667	100.336	4
100.358	40	100.358	33.1667	100.358	33	100.358	45.8333	100.358	50.5833	100.341	5
100.364	45	100.364	32	100.364	34.4	100.364	42.1667	100.364	45.25	100.347	6.28571
100.369	48	100.37	26	100.369	36.2	100.37	38.6667	100.369	43.9167	100.353	5
100.375	42.6364	100.375	22.3333	100.375	43.8	100.375	42.1667	100.375	49.75	100.359	5.42857
100.381	40.5455	100.381	25.3333	100.381	44.6	100.381	51.6667	100.381	45.5833	100.364	5.85714
100.387	39.4545	100.387	28.1667	100.386	29.4	100.387	51.3333	100.386	38.1667	100.37	5.28571
100.392	36.7273	100.392	37.1667	100.392	27.8	100.392	48.6667	100.392	33.0833	100.376	4.28571
100.398	31.2727	100.398	36.1667	100.398	30	100.398	38.5	100.398	34	100.382	4.14286
100.404	33.6364	100.404	36.3333	100.404	28	100.404	35.5	100.404	38.1667	100.387	4.71429
100.41	30.0909	100.41	37.8333	100.409	26	100.41	35.5	100.409	36.1667	100.393	6.57143
100.415	28.3636	100.415	34.3333	100.415	28.4	100.415	34.5	100.415	31.75	100.399	10.1429
100.421	33.0909	100.421	29.8333	100.421	44	100.421	34.1667	100.421	28.6667	100.404	7.42857
100.427	32.5455	100.427	29.1667	100.427	39	100.427	27.3333	100.427	33.25	100.41	4.85714
100.433	33.1818	100.433	25.5	100.432	30.2	100.433	25	100.432	38.1667	100.416	3.28571
100.438	32.2727	100.438	17.8333	100.438	31.4	100.438	31.5	100.438	37.0833	100.422	3.57143
100.444	32.5455	100.444	22.3333	100.444	34.2	100.444	28.1667	100.444	34.3333	100.427	3.85714
100.45	31.4545	100.45	20.6667	100.45	37.8	100.45	25.8333	100.45	28.5833	100.433	4.57143
100.456	32.3636	100.456	24.8333	100.455	33	100.456	34.3333	100.455	24.5833	100.439	3.28571
100.461	25.4545	100.461	19.8333	100.461	30	100.461	27.1667	100.461	22.9167	100.445	4.71429
100.467	23.0909	100.467	20	100.467	22.6	100.467	19.6667	100.467	27.75	100.45	5.42857
100.473	21.8182	100.473	20	100.473	19.8	100.473	17.6667	100.473	23.4167	100.456	4.14286
100.478	22.9091	100.478	19	100.478	25.4	100.478	24	100.478	21.5833	100.462	3.85714
100.484	30.5455	100.484	20.5	100.484	27.6	100.484	24.6667	100.484	21.25	100.468	2.28571
100.49	29.2727	100.49	21	100.49	28.4	100.49	22.3333	100.49	18.5	100.473	4.85714
100.496	27.8182	100.496	22.6667	100.496	20.4	100.496	20.1667	100.496	18.4167	100.479	5.57143
100.501	26.0909	100.501	21	100.501	13.4	100.501	17.3333	100.501	20	100.485	4.28571
100.507	20.5455	100.507	29	100.507	15.2	100.507	16	100.507	25.25	100.49	3.57143
100.513	18.7273	100.513	37.5	100.513	13.4	100.513	15.5	100.513	27.3333	100.496	4.14286
100.519	24.5455	100.519	27.8333	100.519	12.8	100.519	21.6667	100.519	28	100.502	3.14286
100.524	24.2727	100.524	22.5	100.524	16.8	100.524	31.5	100.524	29.6667	100.508	4.71429
100.53	19.4545	100.53	22.8333	100.53	18.6	100.53	29.3333	100.53	26	100.513	11.4286
100.536	20.3636	100.536	23.6667	100.536	26.8	100.536	22.3333	100.536	23.5	100.519	11
100.542	22.0909	100.542	22.1667	100.541	34.4	100.542	21	100.541	19.1667	100.525	10
100.547	21	100.547	23.3333	100.547	40	100.547	22.1667	100.547	20.1667	100.531	5.85714
100.553	21.3636	100.553	23.5	100.553	33.2	100.553	20.6667	100.553	18.3333	100.536	3.85714
100.559	22	100.559	18.5	100.559	23.6	100.559	23	100.559	21.75	100.542	5.14286
100.565	23.7273	100.565	17.5	100.564	19.2	100.565	23.1667	100.564	25.4167	100.548	2.85714
100.57	24.0909	100.57	17.1667	100.57	16.2	100.57	21.5	100.57	21.0833	100.554	3
100.576	26.0909	100.576	15.8333	100.576	16.2	100.576	23.6667	100.576	22.6667	100.559	4.42857
100.582	30	100.582	18.1667	100.582	21.4	100.582	34.5	100.582	24.5	100.565	5.28571
100.588	26.9091	100.588	19.6667	100.587	21.8	100.588	39.6667	100.587	24.8333	100.571	4.28571
100.593	26.2727	100.593	15.3333	100.593	15.8	100.593	30.1667	100.593	25	100.577	3.14286
100.599	29.4545	100.599	15.8333	100.599	11	100.599	23.8333	100.599	22.8333	100.582	1.85714
100.605	30	100.605	18.6667	100.605	16.4	100.605	28.8333	100.605	20.4167	100.588	1.57143
100.611	26.9091	100.611	17.8333	100.61	21.6	100.611	34.3333	100.61	23.3333	100.594	2
100.616	19.1818	100.616	17	100.616	25.8	100.616	33.6667	100.616	21.4167	100.6	2.28571
100.622	18.0909	100.622	15	100.622	30.4	100.622	30.1667	100.622	20	100.605	3.42857
100.628	18.7273	100.628	12.6667	100.628	23.8	100.628	29.6667	100.628	20.5	100.611	3.42857
100.633	16.3636	100.634	15.1667	100.633	22	100.634	19.5	100.633	21.0833	100.617	4.42857
100.639	16.2727	100.639	14.3333	100.639	17.2	100.639	21.5	100.639	19.3333	100.623	4.28571
100.645	14.3636	100.645	20	100.645	13.4	100.645	19.3333	100.645	14.8333	100.628	6.14286
100.651	14.8182	100.651	18.5	100.651	16	100.651	20.6667	100.651	15.1667	100.634	9
100.656	14.4545	100.656	14.5	100.656	10.4	100.657	16.1667	100.656	15.25	100.64	6.57143
100.662	13.7273	100.662	13	100.662	8.4	100.662	9.66667	100.662	15.6667	100.645	6.28571
100.668	13.2727	100.668	11	100.668	15.8	100.668	8.66667	100.668	15.9167	100.651	4.57143
100.674	12.2727	100.674	11.1667	100.674	20.4	100.674	17.5	100.674	15.4167	100.657	3.14286
100.68	13.2727	100.68	10.3333	100.679	25.6	100.68	23.1667	100.679	17.3333	100.663	3.42857
100.685	12.1818	100.685	14	100.685	22.2	100.685	20.1667	100.685	17.5833	100.668	2.14286
100.691	12	100.691	13.6667	100.691	11.6	100.691	13.5	100.691	17.6667	100.674	1.71429
100.697	11	100.697	9	100.697	15.4	100.697	10.6667	100.697	19.5833	100.68	1.42857
100.702	12.2727	100.703	10.3333	100.702	18	100.703	9	100.702	15.75	100.686	3
100.708	13.6364	100.708	10.3333	100.708	14.4	100.708	15.1667	100.708	12.5833	100.692	3.42857
100.714	12.7273	100.714	12	100.714	15.2	100.714	16.5	100.714	11.3333	100.697	4.28571
100.72	15.2727	100.72	11.3333	100.72	13.8	100.72	16.5	100.72	15.9167	100.703	4
100.725	15.3636	100.725	14	100.725	17.6	100.725	12.3333	100.725	18.25	100.709	4.85714
100.731	10.4545	100.731	16.1667	100.731	19	100.731	13.5	100.731	14.4167	100.715	5.28571
100.737	11.1818	100.737	19.5	100.737	16.8	100.737	12	100.737	11.75	100.72	4.85714
100.743	13.5455	100.743	15.6667	100.743	16	100.743	8.83333	100.743	9.16667	100.726	3.28571
100.748	15.0909	100.749	21	100.748	18.6	100.749	12	100.748	9.75	100.732	3.85714
100.754	13.6364	100.754	23.3333	100.754	17.8	100.754	13.8333	100.754	10.9167	100.737	3.14286
100.76	17.3636	100.76	16.3333	100.76	13.6	100.76	11.1667	100.76	10.5833	100.743	2.14286
100.766	16.3636	100.766	13.1667	100.766	12.4	100.766	10.8333	100.766	10.3333	100.749	3.14286
100.771	14	100.772	12.1667	100.771	12.8	100.772	13	100.771	9.58333	100.755	5.71429
100.777	13.8182	100.777	13.3333	100.777	14.8	100.777	14.3333	100.777	9.91667	100.76	7.42857
100.783	17.6364	100.783	10.5	100.783	14.2	100.783	14.5	100.783	12.3333	100.766	5.85714
100.789	17.3636	100.789	13	100.789	15.6	100.789	11.5	100.788	11.5	100.772	3.42857
100.794	16.4545	100.794	16.6667	100.794	10.6	100.794	12	100.794	12.5833	100.778	1.57143
100.8	13.6364	100.8	19.3333	100.8	12	100.8	11.3333	100.8	11.5	100.784	2
100.806	13.9091	100.806	19.8333	100.806	11.4	100.806	7.5	100.806	13.0833	100.789	2.57143
100.812	11.4545	100.812	25.8333	100.812	15.6	100.812	10	100.811	12.8333	100.795	2.85714
100.817	10.9091	100.817	23	100.817	19.6	100.817	13.8333	100.817	14.5	100.801	4.28571
100.823	10.3636	100.823	16.8333	100.823	21.6	100.823	14.1667	100.823	13.4167	100.806	3.14286
100.829	13	100.829	18.5	100.829	23.4	100.829	11.5	100.829	13.1667	100.812	4.57143
100.835	14.9091	100.835	14.6667	100.835	18.6	100.835	8.66667	100.835	11.5833	100.818	3.85714
100.84	13.3636	100.841	10.1667	100.84	16.6	100.841	7.5	100.84	11.1667	100.824	4.28571
100.846	11.2727	100.846	14.3333	100.846	15.4	100.846	6.5	100.846	13.9167	100.829	4.42857
100.852	10.4545	100.852	15.3333	100.852	11.6	100.852	10.3333	100.852	15.6667	100.835	2.85714
100.858	10.1818	100.858	12	100.858	10.2	100.858	11.6667	100.858	15.8333	100.841	2.28571
100.863	12.5455	100.864	12.6667	100.863	15.4	100.864	14.6667	100.863	12	100.847	1.14286
100.869	11.8182	100.869	14.1667	100.869	19.6	100.869	15.3333	100.869	10.9167	100.853	2.71429
100.875	9.27273	100.875	11.3333	100.875	22.4	100.875	11.1667	100.875	13.0833	100.858	1.42857
100.881	8.81818	100.881	13	100.881	20.2	100.881	6.83333	100.881	9.25	100.864	1.71429
100.886	10	100.886	12.8333	100.886	22.8	100.886	8.5	100.886	9.66667	100.87	3.85714
100.892	10.4545	100.892	9.5	100.892	25.2	100.892	11	100.892	10.8333	100.876	3.14286
100.898	11.9091	100.898	5	100.898	21.6	100.898	14.6667	100.898	9.25	100.881	1.14286
100.904	11.1818	100.904	7.33333	100.904	16.8	100.904	16	100.904	11.3333	100.887	3
100.909	14.2727	100.909	6.83333	100.909	16.4	100.909	10.3333	100.909	8.25	100.893	3.71429
100.915	12.7273	100.915	6.83333	100.915	12.8	100.915	12.6667	100.915	10.4167	100.898	3.14286
100.921	17.7273	100.921	11.1667	100.921	18.4	100.921	14.3333	100.921	17.4167	100.904	1.57143
100.927	23.9091	100.927	12.8333	100.927	27.2	100.927	18.3333	100.927	25.25	100.91	2.57143
100.933	29.3636	100.933	17.6667	100.932	35	100.933	20.1667	100.932	29.5	100.916	2.85714
100.938	40.1818	100.938	16.5	100.938	30.8	100.938	14.3333	100.938	29.9167	100.921	3.42857
100.944	51.5455	100.944	27.3333	100.944	31.8	100.944	46.6667	100.944	45.3333	100.927	3.42857
100.95	76.6364	100.95	45	100.95	42.6	100.95	107.833	100.95	86	100.933	10.7143
100.956	90.9091	100.956	48.8333	100.955	41.6	100.956	135.333	100.955	102.333	100.939	19.5714
100.961	78.7273	100.961	43.5	100.961	32.2	100.961	115.667	100.961	89	100.945	37.8571
100.967	59.0909	100.967	35.3333	100.967	26.2	100.967	93.3333	100.967	73.25	100.95	77
100.973	44.7273	100.973	29.6667	100.973	26.4	100.973	66.8333	100.973	64.25	100.956	95.8571
100.978	34.4545	100.979	20.3333	100.978	17	100.979	53.8333	100.978	55.25	100.962	75
100.984	28.2727	100.984	13.3333	100.984	11.2	100.984	47.8333	100.984	39.75	100.968	51.1429
100.99	26.4545	100.99	15	100.99	5.8	100.99	39.8333	100.99	29.8333	100.973	37.1429
100.996	28.8182	100.996	13.3333	100.996	3.8	100.996	35.5	100.996	25.8333	100.979	20
101.001	32.1818	101.002	13.3333	101.001	6	101.002	31.5	101.001	26.25	100.985	13.5714
101.007	35.6364	101.007	15.1667	101.007	11.4	101.007	29	101.007	30.5	100.99	10.1429
101.013	42.3636	101.013	21.1667	101.013	15.4	101.013	34.6667	101.013	37.9167	100.996	16.5714
101.019	45.6364	101.019	25	101.019	23.4	101.019	40.6667	101.019	48.1667	101.002	26.5714
101.025	45.6364	101.025	20.8333	101.024	33.6	101.025	48	101.024	47.8333	101.008	22.2857
101.03	45.1818	101.03	24	101.03	36	101.03	66.8333	101.03	48.4167	101.014	19.4286
101.036	69.5455	101.036	24.1667	101.036	37.2	101.036	69.8333	101.036	51	101.019	22
101.042	99.5455	101.042	29	101.042	53.2	101.042	68.3333	101.042	57.0833	101.025	17
101.048	178.091	101.048	70.5	101.047	118.8	101.048	106.5	101.047	102.333	101.031	12.4286
101.053	281.909	101.053	159.167	101.053	220.4	101.053	172.167	101.053	191.667	101.037	10.2857
101.059	348.636	101.059	226.667	101.059	301.6	101.059	224	101.059	306.667	101.042	12.2857
101.065	406.182	101.065	239.167	101.065	379.4	101.065	277.667	101.065	409.25	101.048	28.8571
101.071	417	101.071	216.667	101.07	422.6	101.071	298	101.07	425.417	101.054	73
101.076	349.364	101.076	178.667	101.076	368.6	101.076	247.333	101.076	348.583	101.06	139
101.082	263.818	101.082	135.833	101.082	266.6	101.082	176.333	101.082	250.167	101.065	223.286
101.088	206.818	101.088	112.167	101.088	175.2	101.088	124.167	101.088	190.167	101.071	268.571
101.094	171.273	101.094	107.667	101.094	138.8	101.094	98	101.094	193.917	101.077	227.429
101.099	307.818	101.099	190.667	101.099	321.4	101.1	231.333	101.099	394.167	101.083	158
101.105	974.455	101.105	641.333	101.105	964.6	101.105	905.333	101.105	996.25	101.088	118.714
101.111	1677.27	101.111	1178.67	101.111	1632.6	101.111	1608	101.111	1576.25	101.094	94.4286
101.117	1655.73	101.117	1237.33	101.117	1645.2	101.117	1634	101.117	1549.42	101.1	161.714
101.122	1203.09	101.123	930.667	101.122	1207.6	101.123	1243.33	101.122	1147.33	101.106	425.714
101.128	817.818	101.128	601	101.128	783.6	101.128	844.667	101.128	767.917	101.111	616.143
101.134	559.545	101.134	387.833	101.134	535	101.134	553.833	101.134	511.417	101.117	548.286
101.14	381.909	101.14	274.5	101.14	375	101.14	378.833	101.14	360.667	101.123	388.286
101.145	274.091	101.145	207.167	101.145	266.6	101.145	295.333	101.145	268.667	101.129	258.286
101.151	186.091	101.151	151.333	101.151	188.8	101.151	212.5	101.151	187.583	101.135	171.714
101.157	131.909	101.157	100.167	101.157	131.6	101.157	148.833	101.157	123.167	101.14	120.857
101.163	103.364	101.163	67.1667	101.163	94.8	101.163	109.333	101.163	84.75	101.146	80.7143
101.168	81.5455	101.169	47.5	101.168	74.2	101.169	88.1667	101.168	68.8333	101.152	50.5714
101.174	67.4545	101.174	43.1667	101.174	67.2	101.174	73.6667	101.174	58.3333	101.157	40
101.18	48.7273	101.18	39.1667	101.18	57.6	101.18	52.1667	101.18	49.5	101.163	35.5714
101.186	41.1818	101.186	32.3333	101.186	43.2	101.186	47.3333	101.186	42.75	101.169	24.5714
101.192	41.4545	101.192	26.5	101.191	50.8	101.192	45.5	101.191	35.5833	101.175	17.2857
101.197	54.0909	101.197	30.3333	101.197	55.4	101.197	62.6667	101.197	42.75	101.18	12.2857
101.203	45.8182	101.203	33	101.203	38	101.203	53.1667	101.203	33.5833	101.186	11.8571
101.209	22.7273	101.209	17	101.209	22.2	101.209	29.3333	101.209	18.9167	101.192	12.8571
101.215	17.3636	101.215	15.6667	101.215	26.2	101.215	20.3333	101.215	18.8333	101.198	16.4286
101.22	20.0909	101.22	11.8333	101.22	29.6	101.22	26.1667	101.22	26.75	101.204	11.1429
101.226	24.5455	101.226	16.6667	101.226	38.4	101.226	26.5	101.226	25.8333	101.209	4.42857
101.232	26.3636	101.232	18.6667	101.232	30.2	101.232	22	101.232	20.25	101.215	9.28571
101.238	26.4545	101.238	14.8333	101.237	18.6	101.238	22	101.237	17.0833	101.221	7.71429
101.243	19.9091	101.243	12.6667	101.243	13.8	101.243	16.5	101.243	14.25	101.227	7.14286
101.249	16.7273	101.249	15.5	101.249	10.6	101.249	17.8333	101.249	18	101.232	7
101.255	15.0909	101.255	14	101.255	15	101.255	22.5	101.255	19	101.238	4.85714
101.261	13.9091	101.261	14	101.261	17	101.261	23.8333	101.261	14.4167	101.244	3
101.266	15.5455	101.266	11.6667	101.266	13	101.266	28.3333	101.266	15.5	101.25	5.57143
101.272	20.5455	101.272	10.5	101.272	15.2	101.272	27.5	101.272	15.6667	101.255	8.14286
101.278	15.0909	101.278	13.5	101.278	15.2	101.278	21.5	101.278	14.6667	101.261	12.5714
101.284	10.4545	101.284	13.1667	101.284	15	101.284	23.3333	101.284	19.5833	101.267	17.5714
101.29	10.6364	101.29	10	101.289	14	101.29	16.8333	101.289	17.5833	101.273	15.7143
101.295	12.7273	101.295	9.33333	101.295	10.8	101.295	12.3333	101.295	12.5833	101.278	10.7143
101.301	12.3636	101.301	10.3333	101.301	9.4	101.301	13.3333	101.301	10.3333	101.284	9.42857
101.307	11.1818	101.307	8.5	101.307	8.4	101.307	13.5	101.307	13.9167	101.29	9.42857
101.312	15.2727	101.313	8.16667	101.312	11.6	101.313	16	101.312	10.6667	101.296	6.28571
101.318	11.8182	101.318	9	101.318	11	101.318	11.1667	101.318	7.5	101.302	6.71429
101.324	8.54545	101.324	8.83333	101.324	8.6	101.324	15.3333	101.324	10.5833	101.307	6.42857
101.33	8.63636	101.33	12.5	101.33	9.4	101.33	18.6667	101.33	13.5833	101.313	4.85714
101.336	8.54545	101.336	9.66667	101.335	8.8	101.336	13.1667	101.335	10.9167	101.319	6.28571
101.341	9.72727	101.341	9.5	101.341	10	101.341	14.3333	101.341	8.83333	101.325	6.57143
101.347	8.54545	101.347	10.6667	101.347	8.2	101.347	12	101.347	10.0833	101.33	5
101.353	7.36364	101.353	9.16667	101.353	7.8	101.353	10.1667	101.353	13.25	101.336	6.71429
101.359	11.8182	101.359	9.66667	101.359	7.8	101.359	8.5	101.359	14.1667	101.342	3.85714
101.364	14.9091	101.365	7.16667	101.364	6.2	101.365	11.5	101.364	15.1667	101.348	2.71429
101.37	17.0909	101.37	8	101.37	7.4	101.37	9	101.37	15.5833	101.353	4.57143
101.376	15.7273	101.376	7.66667	101.376	6.4	101.376	6	101.376	17.3333	101.359	3.42857
101.382	16.1818	101.382	7.16667	101.382	8.4	101.382	12.3333	101.382	14.5	101.365	2.14286
101.388	14.5455	101.388	6.16667	101.387	9.2	101.388	12.3333	101.387	11.5833	101.371	1.85714
101.393	14.1818	101.393	5.33333	101.393	10.4	101.393	7.33333	101.393	7.91667	101.376	3.28571
101.399	13.7273	101.399	9.66667	101.399	8.8	101.399	5.33333	101.399	10.0833	101.382	1.85714
101.405	12.3636	101.405	13.6667	101.405	9.4	101.405	6.66667	101.405	14.0833	101.388	3.14286
101.411	9.72727	101.411	10.3333	101.41	11	101.411	5	101.41	12.25	101.394	1.71429
101.416	11.6364	101.416	7.83333	101.416	9.6	101.416	8	101.416	12.6667	101.4	3.42857
101.422	12.7273	101.422	7	101.422	7.2	101.422	6.16667	101.422	11.1667	101.405	5.14286
101.428	10.4545	101.428	6.66667	101.428	7.6	101.428	10.3333	101.428	9.91667	101.411	6.28571
101.434	9.36364	101.434	8.83333	101.433	7.2	101.434	7.66667	101.433	10.25	101.417	6.85714
101.439	11.6364	101.439	9.33333	101.439	11.6	101.439	8.66667	101.439	11	101.423	4.14286
101.445	10.6364	101.445	11.3333	101.445	12	101.445	8	101.445	8.83333	101.428	3.42857
101.451	8.72727	101.451	12.3333	101.451	14	101.451	11.8333	101.451	10.5	101.434	3.57143
101.457	12	101.457	10.6667	101.457	21	101.457	10.3333	101.457	11.3333	101.44	2.57143
101.463	9.90909	101.463	7.66667	101.462	22.4	101.463	12.5	101.462	8.5	101.446	2.57143
101.468	11.7273	101.468	8.5	101.468	13.6	101.468	14.1667	101.468	7.58333	101.451	1.57143
101.474	12.1818	101.474	9	101.474	17.6	101.474	12.1667	101.474	10.5	101.457	5
101.48	13.9091	101.48	7.33333	101.48	17.2	101.48	12.8333	101.48	14.25	101.463	8.28571
101.486	12.6364	101.486	8.33333	101.486	13.4	101.486	11	101.485	18.4167	101.469	4.57143
101.491	12.8182	101.491	8.66667	101.491	10.2	101.491	10.3333	101.491	17.3333	101.475	2.71429
101.497	9.81818	101.497	12.6667	101.497	6	101.497	5.33333	101.497	14.5833	101.48	3
101.503	8.72727	101.503	14.3333	101.503	7.6	101.503	6.33333	101.503	14.1667	101.486	3.14286
101.509	6.90909	101.509	11.3333	101.508	6.6	101.509	9	101.508	16.9167	101.492	4.28571
101.514	9.36364	101.514	10	101.514	5.6	101.514	6.83333	101.514	15.1667	101.498	3
101.52	10.1818	101.52	6.5	101.52	6.2	101.52	5	101.52	10.5	101.503	3.28571
101.526	8.45455	101.526	6.83333	101.526	7.6	101.526	4.16667	101.526	7.58333	101.509	1.42857
101.532	7.36364	101.532	6.66667	101.532	9	101.532	6.66667	101.532	10.1667	101.515	1.42857
101.537	10.6364	101.538	10	101.537	8.4	101.538	8.5	101.537	10.3333	101.521	5.28571
101.543	9.81818	101.543	15.3333	101.543	13.2	101.543	12.1667	101.543	13.25	101.526	4
101.549	6.81818	101.549	12.5	101.549	15.4	101.549	14.6667	101.549	10.5	101.532	3.14286
101.555	6.54545	101.555	7.83333	101.555	12	101.555	16	101.555	8.41667	101.538	4.71429
101.561	7.36364	101.561	8.5	101.561	10.8	101.561	13.6667	101.56	8.58333	101.544	5
101.566	6.63636	101.566	12.6667	101.566	9.4	101.566	15.3333	101.566	9.08333	101.549	4
101.572	6.54545	101.572	15	101.572	9.8	101.572	18.8333	101.572	7.5	101.555	2.42857
101.578	6.36364	101.578	15.8333	101.578	11.8	101.578	18.3333	101.578	6.5	101.561	2.85714
101.584	6.09091	101.584	12.1667	101.584	13.6	101.584	12.6667	101.584	7.91667	101.567	4.71429
101.589	5.36364	101.59	14.1667	101.589	12.8	101.59	13.1667	101.589	9.16667	101.573	10.2857
101.595	6.45455	101.595	14.1667	101.595	8.8	101.595	11.5	101.595	9.33333	101.578	11.2857
101.601	7.36364	101.601	12.6667	101.601	7.6	101.601	8.16667	101.601	9.83333	101.584	10
101.607	12	101.607	10.8333	101.607	6.2	101.607	7.16667	101.607	10.0833	101.59	8.85714
101.612	13.2727	101.613	16.1667	101.612	2.8	101.613	5.83333	101.612	9.75	101.596	6.28571
101.618	9.18182	101.618	15.8333	101.618	5.4	101.618	10.3333	101.618	10.5833	101.602	5.14286
101.624	10.4545	101.624	11.3333	101.624	7.8	101.624	9	101.624	7.75	101.607	1.71429
101.63	13.5455	101.63	12.3333	101.63	8.8	101.63	8.66667	101.63	6.08333	101.613	0.714286
101.636	14.4545	101.636	11.6667	101.635	7.4	101.636	8	101.635	7	101.619	2.71429
101.641	13.5455	101.641	9	101.641	9.2	101.641	4.83333	101.641	10.4167	101.625	4
101.647	10.4545	101.647	11.6667	101.647	8	101.647	7.83333	101.647	10.5	101.63	2.14286
101.653	11.6364	101.653	11.1667	101.653	8.8	101.653	8.66667	101.653	10.5833	101.636	1.42857
101.659	12	101.659	8.16667	101.659	6.8	101.659	9	101.659	11.4167	101.642	1.71429
101.665	11	101.665	7.16667	101.664	5	101.665	9.83333	101.664	10.75	101.648	1.14286
101.67	10.0909	101.67	5.66667	101.67	5.2	101.67	6	101.67	8.33333	101.653	1.42857
101.676	9.18182	101.676	5.33333	101.676	5	101.676	10.6667	101.676	7.83333	101.659	1.85714
101.682	10.3636	101.682	8.33333	101.682	4.4	101.682	13.6667	101.682	7	101.665	3
101.688	7.27273	101.688	7.5	101.688	3.2	101.688	12.8333	101.688	7.5	101.671	5.42857
101.693	5.45455	101.693	9.16667	101.693	7.8	101.693	11	101.693	6.25	101.677	4.42857
101.699	3.90909	101.699	10.3333	101.699	12.6	101.699	12.6667	101.699	7.66667	101.682	3.57143
101.705	6.18182	101.705	9.66667	101.705	12.2	101.705	9.33333	101.705	8.33333	101.688	2.85714
101.711	7.81818	101.711	10.5	101.711	9.8	101.711	8.16667	101.711	7.66667	101.694	3.28571
101.716	8.36364	101.716	8.66667	101.716	9.6	101.716	7.66667	101.716	7	101.7	2.28571
101.722	9.36364	101.722	6.66667	101.722	10.2	101.722	10.5	101.722	8	101.705	4.28571
101.728	7.45455	101.728	7.5	101.728	14.8	101.728	11.3333	101.728	9.91667	101.711	5.85714
101.734	6.72727	101.734	8.16667	101.734	14.6	101.734	15.5	101.734	12.5	101.717	5.85714
101.74	6.72727	101.74	4.66667	101.74	14.8	101.74	12.8333	101.739	14	101.723	7.14286
101.745	9.54545	101.745	5.66667	101.745	12.2	101.745	11.5	101.745	10.9167	101.728	5.85714
101.751	8.81818	101.751	5.5	101.751	6.4	101.751	9	101.751	9.66667	101.734	5.14286
101.757	11.0909	101.757	2.5	101.757	4.2	101.757	11	101.757	11.1667	101.74	4.28571
101.763	13.5455	101.763	5.16667	101.763	4.4	101.763	12.1667	101.763	9.66667	101.746	4.28571
101.768	10.0909	101.769	3.66667	101.768	7	101.769	9	101.768	7.58333	101.752	4
101.774	9.09091	101.774	4	101.774	8.4	101.774	7.16667	101.774	8.25	101.757	3.28571
101.78	7	101.78	7	101.78	9.4	101.78	5	101.78	9	101.763	3.28571
101.786	7	101.786	7.83333	101.786	9.6	101.786	7.83333	101.786	9.66667	101.769	3.85714
101.792	9.45455	101.792	7.16667	101.791	10.8	101.792	7.5	101.791	9	101.775	4.71429
101.797	10.3636	101.797	10.1667	101.797	16.6	101.797	8.83333	101.797	7.75	101.781	3.14286
101.803	6.72727	101.803	5.66667	101.803	18	101.803	9.5	101.803	6.5	101.786	2
101.809	6.72727	101.809	4.33333	101.809	18	101.809	11.1667	101.809	6.25	101.792	3.28571
101.815	9	101.815	6.5	101.815	15.4	101.815	11.1667	101.814	7.33333	101.798	3.71429
101.82	12.2727	101.82	6.83333	101.82	10	101.82	12.8333	101.82	7.16667	101.804	2.14286
101.826	11.0909	101.826	5.5	101.826	6.8	101.826	12.3333	101.826	8.83333	101.809	4.14286
101.832	7.36364	101.832	9.66667	101.832	6.4	101.832	9.5	101.832	7.41667	101.815	6.42857
101.838	6.54545	101.838	9.16667	101.838	8.4	101.838	8.66667	101.838	5.5	101.821	10.4286
101.844	8.36364	101.844	7.66667	101.844	9.4	101.844	8.66667	101.843	3.41667	101.827	9.85714
101.849	9.63636	101.849	6.33333	101.849	8.8	101.849	11.5	101.849	3.33333	101.832	8
101.855	10.3636	101.855	9.83333	101.855	6.6	101.855	10.6667	101.855	5.25	101.838	8
101.861	11	101.861	12.6667	101.861	5.4	101.861	5.5	101.861	5.75	101.844	5.85714
101.867	8.81818	101.867	8.66667	101.867	6.6	101.867	6.16667	101.867	6.33333	101.85	4.42857
101.873	6.63636	101.873	10.1667	101.872	9	101.873	7.83333	101.872	6.75	101.856	2.57143
101.878	5.63636	101.878	8.66667	101.878	8	101.878	5.83333	101.878	6.58333	101.861	1.57143
101.884	4.81818	101.884	9.83333	101.884	4.2	101.884	3.33333	101.884	7.5	101.867	2
101.89	7.45455	101.89	7.16667	101.89	3.6	101.89	6.16667	101.89	8.41667	101.873	3.57143
101.896	11.5455	101.896	7.16667	101.895	5.6	101.896	6.16667	101.895	9.83333	101.879	7
101.901	13.8182	101.901	9.5	101.901	10.6	101.901	8.83333	101.901	9.5	101.885	7.71429
101.907	13.4545	101.907	8.16667	101.907	9.2	101.907	6.16667	101.907	6.91667	101.89	6.71429
101.913	10.2727	101.913	7.5	101.913	9.2	101.913	7.16667	101.913	7.41667	101.896	5.71429
101.919	10.3636	101.919	10.8333	101.919	7.6	101.919	5.16667	101.919	7.75	101.902	3.28571
101.924	10.9091	101.925	9.83333	101.924	6.2	101.925	7.16667	101.924	10	101.908	2
101.93	10.3636	101.93	8.33333	101.93	7.6	101.93	9.33333	101.93	10.1667	101.913	3.28571
101.936	8.45455	101.936	9.16667	101.936	6.8	101.936	13.1667	101.936	16.8333	101.919	3.71429
101.942	7.27273	101.942	13.6667	101.942	6	101.942	14	101.942	27.5833	101.925	6.14286
101.948	12	101.948	14.1667	101.948	9.6	101.948	22.5	101.948	38.0833	101.931	6
101.953	23	101.954	12.5	101.953	20.6	101.954	35.8333	101.953	43.8333	101.936	4.28571
101.959	36.3636	101.959	10.6667	101.959	26	101.959	43.3333	101.959	44.4167	101.942	1.42857
101.965	33.9091	101.965	7	101.965	22	101.965	32.1667	101.965	41	101.948	1.42857
101.971	28.6364	101.971	5.66667	101.971	17	101.971	21.5	101.971	31.5	101.954	6.14286
101.977	24.9091	101.977	5.16667	101.976	12	101.977	16.5	101.976	20.0833	101.96	10.7143
101.982	23.1818	101.982	5.66667	101.982	11.2	101.982	12.6667	101.982	15.5	101.965	11.8571
101.988	17.5455	101.988	7.33333	101.988	12.2	101.988	14.8333	101.988	13.5	101.971	11.1429
101.994	11.8182	101.994	9.83333	101.994	11.2	101.994	13.1667	101.994	10.5	101.977	9.85714
102	8.90909	102	5.5	102	8.4	102	10.5	101.999	16.6667	101.983	4.57143
102.005	12.7273	102.005	2.5	102.005	5.8	102.005	11.1667	102.005	20	101.989	2.71429
102.011	15.8182	102.011	5	102.011	8.6	102.011	8	102.011	18.3333	101.994	2.14286
102.017	13.6364	102.017	8	102.017	11.2	102.017	9	102.017	13.6667	102	2.42857
102.023	15.4545	102.023	8.83333	102.023	10.4	102.023	15.8333	102.023	14.6667	102.006	6.42857
102.029	16.7273	102.029	7.83333	102.028	14.4	102.029	23.3333	102.028	17.8333	102.012	11.5714
102.034	21.0909	102.034	9.83333	102.034	14.8	102.034	20	102.034	20.5833	102.017	9.28571
102.04	43.9091	102.04	22.3333	102.04	24	102.04	31.3333	102.04	32.5833	102.023	6.71429
102.046	86.8182	102.046	49.8333	102.046	55.6	102.046	87.1667	102.046	66.75	102.029	6.28571
102.052	113.273	102.052	77.6667	102.052	71	102.052	128	102.052	90	102.035	8.71429
102.058	112.545	102.058	80.5	102.057	59	102.058	127.667	102.057	89.8333	102.041	47
102.063	102.182	102.063	67.3333	102.063	53.4	102.063	97.3333	102.063	80.75	102.046	142.429
102.069	86.9091	102.069	55.5	102.069	46.6	102.069	68.8333	102.069	78.5833	102.052	209.857
102.075	133.909	102.075	70.5	102.075	63	102.075	101.833	102.075	141.25	102.058	187.857
102.081	471.545	102.081	223.667	102.081	283.2	102.081	432.5	102.081	496.667	102.064	137.714
102.086	910.091	102.087	450.833	102.086	599.6	102.087	841.333	102.086	902	102.07	108
102.092	970.818	102.092	482.833	102.092	661.4	102.092	884.667	102.092	927.75	102.075	190
102.098	721.818	102.098	363.667	102.098	496.6	102.098	667.167	102.098	681.75	102.081	716.714
102.104	477	102.104	262.167	102.104	350.2	102.104	464.667	102.104	475	102.087	1230.43
102.11	875.727	102.11	667.833	102.109	623.8	102.11	836.333	102.109	897.333	102.093	1198.14
102.115	6452.73	102.115	5415.5	102.115	4386.2	102.115	6495.67	102.115	6276.58	102.099	860.571
102.121	16498.5	102.121	13708.8	102.121	11498	102.121	16836.7	102.121	16098.1	102.104	564.286
102.127	20083.3	102.127	16436.8	102.127	14217.6	102.127	20365.2	102.127	19718.6	102.11	691.286
102.133	15927.5	102.133	13002.8	102.133	11386	102.133	16122.8	102.133	15745.2	102.116	4065.86
102.138	10567.1	102.139	8621.33	102.138	7610.2	102.139	10679.5	102.138	10480.9	102.122	9659.14
102.144	7008.45	102.144	5667.17	102.144	5051	102.144	7025.83	102.144	6926.67	102.127	11035
102.15	4746	102.15	3797.17	102.15	3358.6	102.15	4716.83	102.15	4653.25	102.133	8459.86
102.156	3436.09	102.156	2759.17	102.156	2361.2	102.156	3443.83	102.156	3337.83	102.139	5560.29
102.162	2381.45	102.162	1854.5	102.162	1601.4	102.162	2347.33	102.162	2287.42	102.145	3689.71
102.168	1495.45	102.168	1184.67	102.167	1012.4	102.168	1519	102.167	1459.75	102.151	2490.57
102.173	1043	102.173	846.333	102.173	719.2	102.173	1083	102.173	1006.5	102.156	1814.57
102.179	819.727	102.179	669.833	102.179	581.2	102.179	821.5	102.179	783.083	102.162	1203.86
102.185	666.727	102.185	544	102.185	481.8	102.185	673	102.185	661.583	102.168	748.429
102.191	514.727	102.191	428	102.191	365.6	102.191	513.667	102.191	524.333	102.174	547.857
102.196	402.636	102.197	356.833	102.196	283.6	102.197	419	102.196	416.167	102.18	436
102.202	339.364	102.202	332.333	102.202	249.6	102.202	379.667	102.202	373.25	102.185	346.143
102.208	435.455	102.208	431.667	102.208	339.4	102.208	476	102.208	476	102.191	259
102.214	488.091	102.214	444.167	102.214	378	102.214	497.167	102.214	507.917	102.197	218
102.22	212.091	102.22	170.333	102.219	194.2	102.22	211.5	102.219	201.25	102.203	191
102.225	92.0909	102.225	69.5	102.225	83.4	102.225	90	102.225	91.3333	102.208	243.143
102.231	135.455	102.231	100.5	102.231	112.4	102.231	128.667	102.231	133.25	102.214	249.714
102.237	192.636	102.237	147	102.237	149.2	102.237	179.833	102.237	192.417	102.22	93.5714
102.243	148.545	102.243	118.667	102.243	121.2	102.243	158.167	102.243	153.667	102.226	41.4286
102.249	130.273	102.249	107.667	102.248	108.2	102.249	148.167	102.248	145	102.232	58.5714
102.254	118.091	102.254	97.1667	102.254	89	102.254	113.833	102.254	117.333	102.237	82.1429
102.26	107.727	102.26	78.1667	102.26	77.4	102.26	83.5	102.26	88	102.243	73.1429
102.266	109.818	102.266	81	102.266	89.8	102.266	87.3333	102.266	88.1667	102.249	67.8571
102.272	100.545	102.272	84	102.272	72	102.272	89	102.272	87.1667	102.255	64.2857
102.278	82.9091	102.278	77	102.277	64.8	102.278	72.6667	102.277	85.5	102.261	59.4286
102.283	71.9091	102.283	65.5	102.283	50.4	102.283	56.3333	102.283	74.25	102.266	53.4286
102.289	69.6364	102.289	67.3333	102.289	50.4	102.289	70	102.289	74.0833	102.272	40.7143
102.295	68.1818	102.295	69.6667	102.295	61.4	102.295	86.8333	102.295	63.25	102.278	34
102.301	75.5455	102.301	55.3333	102.301	62.4	102.301	85.6667	102.3	57.4167	102.284	28.8571
102.306	75.1818	102.306	45.8333	102.306	51.2	102.306	72.8333	102.306	63	102.29	32.1429
102.312	65.2727	102.312	35	102.312	45	102.312	67.6667	102.312	53.8333	102.295	36.7143
102.318	59.5455	102.318	47.6667	102.318	47	102.318	75.3333	102.318	45.5833	102.301	42
102.324	60.3636	102.324	48.5	102.324	47.2	102.324	71.3333	102.324	54.5	102.307	36.1429
102.33	58.3636	102.33	40.1667	102.329	42.8	102.33	63.5	102.329	51.3333	102.313	24.7143
102.335	49.8182	102.335	40.5	102.335	33.8	102.335	54	102.335	42.0833	102.319	26.5714
102.341	55.3636	102.341	46.1667	102.341	32.4	102.341	56.8333	102.341	42.25	102.324	29.5714
102.347	62.1818	102.347	46.8333	102.347	35.2	102.347	52	102.347	44	102.33	24.5714
102.353	56.9091	102.353	46.5	102.353	29.8	102.353	47.6667	102.353	45.25	102.336	17.1429
102.359	47.5455	102.359	51.1667	102.359	34.2	102.359	45.5	102.359	41.1667	102.342	20.7143
102.364	52.8182	102.365	46.3333	102.364	45.8	102.365	44.3333	102.364	39.4167	102.347	20.2857
102.37	49.7273	102.37	41	102.37	40.4	102.37	39.1667	102.37	37	102.353	20.5714
102.376	44.3636	102.376	38.8333	102.376	35	102.376	40.6667	102.376	36.5833	102.359	20.4286
102.382	43.4545	102.382	35.6667	102.382	25.2	102.382	45.5	102.382	39.0833	102.365	24.4286
102.388	38.3636	102.388	30.8333	102.388	27.2	102.388	49	102.387	34.8333	102.371	20.7143
102.393	36.8182	102.393	22.8333	102.393	23.4	102.393	44.3333	102.393	39.5833	102.376	18.4286
102.399	35.9091	102.399	26.8333	102.399	26.2	102.399	36.8333	102.399	43.0833	102.382	14.4286
102.405	31.4545	102.405	27.1667	102.405	27.8	102.405	38.6667	102.405	41.6667	102.388	13.4286
102.411	34.5455	102.411	24.8333	102.411	26.6	102.411	39.8333	102.411	36.75	102.394	11.1429
102.416	36.3636	102.417	18.6667	102.416	21.6	102.417	45.6667	102.416	31.9167	102.4	13.8571
102.422	35.0909	102.422	26.8333	102.422	23.2	102.422	43	102.422	35.5833	102.405	11.7143
102.428	34.4545	102.428	24.3333	102.428	21.2	102.428	31.5	102.428	39.3333	102.411	11.7143
102.434	36.6364	102.434	20.5	102.434	20.2	102.434	30	102.434	34.75	102.417	14
102.44	30	102.44	24.1667	102.44	22.2	102.44	32	102.44	40.25	102.423	17.1429
102.445	24.8182	102.446	21.8333	102.445	26.6	102.446	28.6667	102.445	39.8333	102.429	11.7143
102.451	26.3636	102.451	18.6667	102.451	27.6	102.451	23.5	102.451	35	102.434	12.1429
102.457	24.4545	102.457	19.3333	102.457	24.2	102.457	22.5	102.457	32.5	102.44	10.5714
102.463	21.7273	102.463	24.3333	102.463	27	102.463	20.3333	102.463	28.1667	102.446	10.1429
102.469	23.4545	102.469	26.5	102.469	27.2	102.469	19.5	102.469	26.9167	102.452	14
102.475	24.2727	102.475	27.5	102.474	25.4	102.475	20.8333	102.474	25.3333	102.457	14.4286
102.48	32.7273	102.48	22.8333	102.48	25.4	102.48	22.8333	102.48	27.3333	102.463	15
102.486	38.4545	102.486	22.8333	102.486	19.4	102.486	29.6667	102.486	30	102.469	14.2857
102.492	39	102.492	25.8333	102.492	16.8	102.492	32.1667	102.492	32.6667	102.475	15
102.498	32.4545	102.498	23.5	102.498	18	102.498	33.3333	102.498	34.5833	102.481	12
102.504	28.0909	102.504	24.8333	102.503	22.8	102.504	31.1667	102.503	34.9167	102.487	11.5714
102.509	22.3636	102.509	23.8333	102.509	24.8	102.509	32	102.509	35.6667	102.492	13.8571
102.515	21.5455	102.515	18.6667	102.515	19.8	102.515	25.1667	102.515	33.25	102.498	10.2857
102.521	25.2727	102.521	19.8333	102.521	13	102.521	28.5	102.521	29	102.504	6.28571
102.527	24.8182	102.527	28.5	102.527	19.4	102.527	29.6667	102.527	27.5	102.51	8.57143
102.532	22.9091	102.533	31.5	102.532	18	102.533	27.3333	102.532	26	102.516	14.1429
102.538	25.9091	102.538	34.5	102.538	14.6	102.538	21.6667	102.538	25.25	102.521	20
102.544	28.5455	102.544	29.6667	102.544	20	102.544	26.3333	102.544	22.6667	102.527	17.4286
102.55	28	102.55	25	102.55	21	102.55	21.6667	102.55	21.3333	102.533	12.5714
102.556	25.8182	102.556	30.3333	102.556	20.8	102.556	21	102.556	22.5833	102.539	12
102.561	22	102.562	33	102.561	20.8	102.562	22.5	102.561	25.9167	102.544	13.4286
102.567	22.6364	102.567	25	102.567	19	102.567	19.6667	102.567	24.75	102.55	15.5714
102.573	22.6364	102.573	17	102.573	21.6	102.573	23.1667	102.573	23.4167	102.556	13.1429
102.579	20.1818	102.579	16.5	102.579	24.4	102.579	20.1667	102.579	20.6667	102.562	8
102.585	24.3636	102.585	19.5	102.585	24	102.585	21.1667	102.585	22.5833	102.568	9.42857
102.591	21.5455	102.591	20	102.59	24.4	102.591	26.5	102.59	20.1667	102.573	7
102.596	20.8182	102.596	16.5	102.596	22	102.596	23.8333	102.596	21.4167	102.579	5.71429
102.602	19.2727	102.602	14.6667	102.602	20.4	102.602	17.5	102.602	21.6667	102.585	6.14286
102.608	14.4545	102.608	16.3333	102.608	13.2	102.608	15.1667	102.608	24.5	102.591	5.71429
102.614	18.8182	102.614	26.1667	102.614	12.2	102.614	17.6667	102.614	26.5833	102.597	4.14286
102.62	21.9091	102.62	28.1667	102.619	13	102.62	23.5	102.619	22.4167	102.603	6
102.625	20.6364	102.625	25.6667	102.625	11.8	102.625	19.8333	102.625	19.6667	102.608	8.71429
102.631	20.1818	102.631	21.6667	102.631	14.8	102.631	19.8333	102.631	19.1667	102.614	11.4286
102.637	22.8182	102.637	19.8333	102.637	13.6	102.637	24.8333	102.637	16.5833	102.62	6.57143
102.643	23.2727	102.643	13.6667	102.643	12.8	102.643	17.8333	102.643	16.5833	102.626	9.85714
102.648	20	102.649	18.5	102.648	13	102.649	18	102.648	18.3333	102.632	9.42857
102.654	21.4545	102.654	19.5	102.654	14.8	102.654	25	102.654	17.6667	102.637	6.28571
102.66	22.0909	102.66	19.8333	102.66	15.6	102.66	27.6667	102.66	17.4167	102.643	7.28571
102.666	19.0909	102.666	17.1667	102.666	16.8	102.666	23.8333	102.666	18.0833	102.649	6.71429
102.672	19.8182	102.672	17.5	102.672	17.4	102.672	18.5	102.672	18.6667	102.655	6.42857
102.677	22.3636	102.678	20.3333	102.677	18.2	102.678	13.6667	102.677	17.1667	102.66	9
102.683	19.4545	102.683	14.3333	102.683	20.2	102.683	14.3333	102.683	15.9167	102.666	12.7143
102.689	18.2727	102.689	11.6667	102.689	18.8	102.689	16.1667	102.689	13.75	102.672	11.7143
102.695	19.1818	102.695	16.8333	102.695	17.2	102.695	15.8333	102.695	13.5833	102.678	10.1429
102.701	12.4545	102.701	16.6667	102.701	16	102.701	16.1667	102.701	11.0833	102.684	10.7143
102.707	12.7273	102.707	17.8333	102.706	17.4	102.707	15	102.706	12.0833	102.689	6.28571
102.712	17.1818	102.712	18.3333	102.712	15.6	102.712	12.5	102.712	14.5	102.695	3.85714
102.718	20.6364	102.718	9.83333	102.718	10	102.718	9.33333	102.718	14.75	102.701	3.57143
102.724	21.1818	102.724	7	102.724	9	102.724	13.3333	102.724	19.4167	102.707	7.57143
102.73	17.4545	102.73	8.33333	102.73	10.4	102.73	9.5	102.73	17.0833	102.713	7.42857
102.736	18.9091	102.736	11.5	102.736	12.2	102.736	9.33333	102.735	15.5833	102.719	3.14286
102.741	19.9091	102.741	9.33333	102.741	9.2	102.741	12.3333	102.741	15.1667	102.724	2.28571
102.747	17	102.747	10.6667	102.747	8	102.747	14	102.747	15.25	102.73	3
102.753	14.1818	102.753	7	102.753	9.4	102.753	8.16667	102.753	15	102.736	4
102.759	13.8182	102.759	5.66667	102.759	10.8	102.759	10	102.759	11.3333	102.742	4.71429
102.765	17	102.765	9.16667	102.764	7.8	102.765	10.1667	102.764	11.8333	102.748	5
102.77	16.1818	102.77	6.16667	102.77	11.4	102.77	7.83333	102.77	13.6667	102.753	8.85714
102.776	13.9091	102.776	8.66667	102.776	13.6	102.776	10.5	102.776	14.4167	102.759	21
102.782	12.2727	102.782	12.5	102.782	11	102.782	12.8333	102.782	14.25	102.765	19.8571
102.788	14.1818	102.788	8	102.788	8.6	102.788	15.6667	102.788	15.25	102.771	12.5714
102.794	18.8182	102.794	9.83333	102.793	9.4	102.794	15.1667	102.793	13.5	102.777	9.71429
102.799	19	102.799	8.83333	102.799	9.4	102.799	15.3333	102.799	13.25	102.782	12.1429
102.805	13.0909	102.805	7.83333	102.805	11.6	102.805	11.6667	102.805	18.5833	102.788	12.1429
102.811	11.0909	102.811	8.16667	102.811	12.4	102.811	18.5	102.811	18.4167	102.794	9
102.817	11.8182	102.817	8.33333	102.817	12.8	102.817	16	102.817	14.6667	102.8	11
102.823	15.1818	102.823	7.83333	102.823	19.4	102.823	17	102.823	12.75	102.806	11.5714
102.829	16.9091	102.829	9.5	102.828	20.6	102.829	16	102.828	15.0833	102.811	10.2857
102.834	15.2727	102.834	13.3333	102.834	20.2	102.834	11.8333	102.834	15.9167	102.817	7.57143
102.84	16.2727	102.84	14.3333	102.84	21.4	102.84	13	102.84	15.6667	102.823	7.57143
102.846	17.9091	102.846	15.6667	102.846	19.6	102.846	11.3333	102.846	13.9167	102.829	6.71429
102.852	17	102.852	12.3333	102.852	20.4	102.852	13.6667	102.852	11.5833	102.835	4
102.858	14.5455	102.858	12.6667	102.857	24	102.858	14.5	102.857	16	102.841	2.28571
102.863	14	102.863	12	102.863	18.4	102.863	12.1667	102.863	18.75	102.846	5.42857
102.869	13.9091	102.869	14.6667	102.869	13.2	102.869	15.8333	102.869	19.1667	102.852	8.57143
102.875	10.3636	102.875	11.3333	102.875	13.2	102.875	14.6667	102.875	15.0833	102.858	8.42857
102.881	10.5455	102.881	10.5	102.881	18	102.881	13.6667	102.881	14.0833	102.864	4
102.886	13.6364	102.887	11.6667	102.886	28.6	102.887	12.3333	102.886	15	102.87	8.42857
102.892	15.5455	102.892	10.1667	102.892	29	102.892	8.33333	102.892	15.1667	102.875	12.5714
102.898	14.9091	102.898	9.5	102.898	23.2	102.898	7.16667	102.898	13.9167	102.881	10.7143
102.904	13.5455	102.904	10.1667	102.904	19	102.904	7.16667	102.904	13.6667	102.887	5.14286
102.91	14.3636	102.91	11.8333	102.91	12.8	102.91	7	102.91	13.5	102.893	3.85714
102.916	18.5455	102.916	16.3333	102.915	18.4	102.916	4.66667	102.915	12.25	102.898	5.42857
102.921	22.5455	102.921	19.6667	102.921	29.4	102.921	6.83333	102.921	10.8333	102.904	5.28571
102.927	20.8182	102.927	22.1667	102.927	25.8	102.927	5.5	102.927	13.6667	102.91	7.28571
102.933	16.0909	102.933	22.5	102.933	21	102.933	8.83333	102.933	17	102.916	5.14286
102.939	14	102.939	27.3333	102.939	17.2	102.939	14.1667	102.939	19.3333	102.922	3.42857
102.945	23.0909	102.945	41.6667	102.945	13	102.945	25.1667	102.945	26.75	102.928	5.14286
102.95	32.5455	102.951	51	102.95	9.4	102.951	24.1667	102.95	28.3333	102.933	8.71429
102.956	35.4545	102.956	51.1667	102.956	11	102.956	17.8333	102.956	21.1667	102.939	7.85714
102.962	31.8182	102.962	38.6667	102.962	11.8	102.962	14	102.962	14.5	102.945	13.5714
102.968	26.7273	102.968	26.3333	102.968	11.8	102.968	12.8333	102.968	14	102.951	23.2857
102.974	21.8182	102.974	18.5	102.974	10	102.974	12.3333	102.974	12.25	102.957	25.4286
102.98	15.7273	102.98	21.5	102.979	9.8	102.98	11.3333	102.979	13.4167	102.962	21.8571
102.985	15	102.985	23.3333	102.985	6.8	102.985	10.5	102.985	15.25	102.968	18
102.991	16.2727	102.991	21	102.991	10.2	102.991	16.1667	102.991	15.4167	102.974	14.1429
102.997	15.8182	102.997	15.8333	102.997	17.4	102.997	20.6667	102.997	19.3333	102.98	11.5714
103.003	17.3636	103.003	13.3333	103.003	29.8	103.003	23.1667	103.003	25.8333	102.986	9.57143
103.009	18.7273	103.009	29.6667	103.008	29.6	103.009	32.1667	103.008	32.5833	102.992	15.2857
103.014	26.6364	103.014	56.6667	103.014	31.2	103.014	47.8333	103.014	47.4167	102.997	23.5714
103.02	34.8182	103.02	57.5	103.02	40.2	103.02	56	103.02	51.6667	103.003	22.2857
103.026	35.0909	103.026	49	103.026	44.6	103.026	57.6667	103.026	43.75	103.009	21.2857
103.032	41.3636	103.032	57.6667	103.032	53.6	103.032	50.8333	103.032	53.25	103.015	24.8571
103.038	69.7273	103.038	74.1667	103.037	73.4	103.038	52	103.037	76.0833	103.021	27.8571
103.043	147.455	103.043	103.667	103.043	120.4	103.043	124.167	103.043	118.75	103.026	29
103.049	226.364	103.049	141.833	103.049	160.6	103.049	207.833	103.049	162.833	103.032	34.5714
103.055	223	103.055	134	103.055	152.4	103.055	204.167	103.055	158.083	103.038	41.2857
103.061	179.091	103.061	107.833	103.061	112.8	103.061	186.667	103.061	127.25	103.044	106.143
103.067	147.636	103.067	106.833	103.067	91.4	103.067	194.167	103.067	111.583	103.05	195.143
103.073	124.545	103.073	119.667	103.072	88.8	103.073	173	103.072	106.5	103.055	200.286
103.078	106.818	103.078	107.5	103.078	89	103.078	144	103.078	106.083	103.061	151.286
103.084	100.273	103.084	90.8333	103.084	98	103.084	119.5	103.084	106.25	103.067	157.571
103.09	93.1818	103.09	74.5	103.09	95	103.09	96.1667	103.09	100.5	103.073	168.429
103.096	77.1818	103.096	60.5	103.096	77	103.096	76.5	103.096	84.0833	103.079	150.143
103.102	60.6364	103.102	47.1667	103.102	61.6	103.102	62	103.102	67.4167	103.085	144.143
103.107	48.6364	103.108	30.1667	103.107	54.6	103.108	51.3333	103.107	53.5833	103.09	133
103.113	120	103.113	83.1667	103.113	91.8	103.113	95.1667	103.113	114.75	103.096	113.286
103.119	585	103.119	516.833	103.119	369.6	103.119	546.667	103.119	561.167	103.102	89.1429
103.125	1301.64	103.125	1158	103.125	794	103.125	1312.17	103.125	1271.17	103.108	63
103.131	1530.82	103.131	1338.5	103.131	885	103.131	1555.17	103.13	1489.33	103.114	86.2857
103.136	1220.27	103.136	1030.67	103.136	674.2	103.137	1221.83	103.136	1182.33	103.119	362.857
103.142	822.182	103.142	675.833	103.142	459.8	103.142	807	103.142	789.167	103.125	785.143
103.148	541.364	103.148	455.333	103.148	318.8	103.148	526.833	103.148	505.667	103.131	880.143
103.154	369.545	103.154	326	103.154	218.6	103.154	341.667	103.154	336	103.137	671
103.16	264.818	103.16	235.667	103.16	160.8	103.16	249.5	103.16	249.333	103.143	440
103.166	173.909	103.166	157.167	103.165	111.2	103.166	172.667	103.165	180.333	103.148	302.714
103.171	120.182	103.171	101.5	103.171	74.4	103.171	100.833	103.171	122.333	103.154	210.143
103.177	89.7273	103.177	65.1667	103.177	57.2	103.177	84.1667	103.177	94.75	103.16	150.857
103.183	73.4545	103.183	55.3333	103.183	45	103.183	89.5	103.183	77.75	103.166	102
103.189	61.3636	103.189	48.1667	103.189	35.8	103.189	70	103.189	61.25	103.172	69.5714
103.195	51.2727	103.195	42.6667	103.195	26.2	103.195	57.1667	103.195	44.25	103.178	57.2857
103.201	38	103.201	37.8333	103.2	27.2	103.201	43.1667	103.2	33.9167	103.183	40.4286
103.206	44.0909	103.206	31.3333	103.206	28.4	103.206	32	103.206	31.0833	103.189	31.8571
103.212	54.4545	103.212	43.1667	103.212	32.4	103.212	42.3333	103.212	38.75	103.195	24.1429
103.218	48.8182	103.218	45.3333	103.218	31.4	103.218	53.8333	103.218	43.5	103.201	14.7143
103.224	25.2727	103.224	20.5	103.224	17.4	103.224	36.3333	103.224	24.4167	103.207	12.2857
103.23	16.0909	103.23	15.3333	103.23	23.2	103.23	29	103.229	16.0833	103.213	23
103.235	16.4545	103.235	26.3333	103.235	28	103.236	27.8333	103.235	20.0833	103.218	25.5714
103.241	20.9091	103.241	26.1667	103.241	19.8	103.241	26.5	103.241	24.4167	103.224	12.5714
103.247	23.6364	103.247	23.3333	103.247	14.4	103.247	18.8333	103.247	19.8333	103.23	9.57143
103.253	23	103.253	21.5	103.253	11.4	103.253	23.5	103.253	17	103.236	13
103.259	17	103.259	19.3333	103.259	11.2	103.259	28.5	103.258	14.9167	103.242	12.4286
103.264	12.4545	103.264	20.5	103.264	11	103.265	29	103.264	13.5	103.247	11.1429
103.27	14.0909	103.27	20.1667	103.27	13.4	103.27	29.8333	103.27	13.9167	103.253	12.2857
103.276	16.2727	103.276	15.5	103.276	12.2	103.276	24.6667	103.276	16.0833	103.259	11
103.282	16.2727	103.282	12.6667	103.282	10	103.282	16.6667	103.282	13.75	103.265	9.57143
103.288	16.1818	103.288	10.5	103.288	10.6	103.288	14.5	103.288	11.5833	103.271	9.57143
103.294	17.7273	103.294	9.16667	103.293	10	103.294	17.1667	103.293	12.25	103.276	8.14286
103.299	19	103.299	9.33333	103.299	13.4	103.299	12.3333	103.299	13.3333	103.282	10.5714
103.305	17.6364	103.305	11	103.305	13.2	103.305	14	103.305	10.6667	103.288	9.71429
103.311	16.4545	103.311	9	103.311	12.2	103.311	17	103.311	13.5833	103.294	7.14286
103.317	14.5455	103.317	8.16667	103.317	14.2	103.317	15	103.317	12.3333	103.3	6.85714
103.323	14.2727	103.323	9	103.323	13.4	103.323	14	103.323	12.5	103.306	6.85714
103.329	14.9091	103.329	13.1667	103.328	15.2	103.329	23	103.328	14.1667	103.311	3
103.334	12.3636	103.334	13.3333	103.334	11.8	103.334	20.3333	103.334	16.4167	103.317	3
103.34	9	103.34	12.1667	103.34	9.2	103.34	17.1667	103.34	16.5833	103.323	4.85714
103.346	10.8182	103.346	10.5	103.346	9.8	103.346	20.1667	103.346	17	103.329	7
103.352	14.7273	103.352	8.16667	103.352	12.4	103.352	22.6667	103.352	12.25	103.335	4.85714
103.358	14.4545	103.358	8.33333	103.358	10.2	103.358	14.1667	103.358	12	103.341	5
103.363	14.2727	103.364	13.1667	103.363	9.6	103.364	16.1667	103.363	12.5833	103.346	8
103.369	14	103.369	13.8333	103.369	11	103.369	14.8333	103.369	11	103.352	8.14286
103.375	12.1818	103.375	19.6667	103.375	8.8	103.375	13.6667	103.375	13.6667	103.358	7.42857
103.381	10.4545	103.381	13.6667	103.381	8.8	103.381	11.3333	103.381	12.8333	103.364	4.14286
103.387	11	103.387	10.8333	103.387	14.6	103.387	8.33333	103.387	13.9167	103.37	6.14286
103.392	10.3636	103.393	10.1667	103.392	18.8	103.393	12.1667	103.392	11.25	103.375	4.85714
103.398	10.8182	103.398	11.5	103.398	16.6	103.398	9.66667	103.398	9.91667	103.381	3.28571
103.404	12.0909	103.404	19.5	103.404	13.8	103.404	8.83333	103.404	9.66667	103.387	1.71429
103.41	12	103.41	22.1667	103.41	13.8	103.41	11.6667	103.41	12.0833	103.393	2.14286
103.416	14.0909	103.416	14.5	103.416	10.8	103.416	8.16667	103.416	13.1667	103.399	2
103.422	11.9091	103.422	13.3333	103.422	7.2	103.422	7.16667	103.421	10.0833	103.404	2.71429
103.427	8.18182	103.428	11.1667	103.427	7.8	103.428	10.1667	103.427	10.8333	103.41	3.28571
103.433	9.54545	103.433	9	103.433	8	103.433	12.6667	103.433	9.75	103.416	3.14286
103.439	9.18182	103.439	8.66667	103.439	12.8	103.439	11.5	103.439	9.75	103.422	5.85714
103.445	9.09091	103.445	9.5	103.445	13.6	103.445	14.6667	103.445	12.1667	103.428	5.28571
103.451	11.1818	103.451	7.83333	103.451	9	103.451	14	103.451	8	103.434	5
103.457	10.5455	103.457	13.6667	103.457	6.2	103.457	9.66667	103.457	9.5	103.439	3.42857
103.462	10.6364	103.463	13	103.462	5	103.463	10.1667	103.462	10.3333	103.445	4.42857
103.468	6.63636	103.468	12	103.468	8.2	103.468	7.83333	103.468	10	103.451	5.71429
103.474	8.36364	103.474	12.6667	103.474	5	103.474	7.16667	103.474	8.66667	103.457	5.71429
103.48	8.63636	103.48	16	103.48	5.4	103.48	6.83333	103.48	12.1667	103.463	6.28571
103.486	6.72727	103.486	16.5	103.486	10.2	103.486	10.5	103.486	14.75	103.469	6.14286
103.492	6.27273	103.492	13.1667	103.492	6	103.492	9.16667	103.491	14.5	103.474	4.85714
103.497	8	103.498	14.8333	103.497	7.2	103.498	8.66667	103.497	13	103.48	2.71429
103.503	9.54545	103.503	14.1667	103.503	8.2	103.503	9.16667	103.503	10.1667	103.486	5
103.509	7.36364	103.509	10.1667	103.509	7.2	103.509	5.83333	103.509	10.75	103.492	5.71429
103.515	6.27273	103.515	11.3333	103.515	4.2	103.515	10.5	103.515	10.5833	103.498	3.14286
103.521	8.36364	103.521	10.5	103.521	5.4	103.521	9.83333	103.521	8.16667	103.504	4
103.526	7.45455	103.527	10.8333	103.526	5.4	103.527	15.3333	103.526	10	103.509	5.28571
103.532	8	103.532	10.8333	103.532	7.8	103.532	13.1667	103.532	8.83333	103.515	5
103.538	5.90909	103.538	7.66667	103.538	9.2	103.538	8.33333	103.538	5.83333	103.521	4.71429
103.544	6.09091	103.544	9.66667	103.544	13.6	103.544	8	103.544	9.75	103.527	8.14286
103.55	5.18182	103.55	10.5	103.55	9.8	103.55	10.1667	103.55	10.9167	103.533	13.4286
103.556	5.90909	103.556	11.1667	103.556	8.6	103.556	10.6667	103.555	10.3333	103.538	15.1429
103.561	8.45455	103.562	12.6667	103.561	6.8	103.562	11.6667	103.561	10.4167	103.544	10.5714
103.567	9.81818	103.567	14.1667	103.567	6.8	103.567	9.16667	103.567	10.6667	103.55	4.85714
103.573	8.72727	103.573	9.16667	103.573	8.6	103.573	9.16667	103.573	9.91667	103.556	3.71429
103.579	11.2727	103.579	7.66667	103.579	6.8	103.579	7.66667	103.579	9	103.562	7.71429
103.585	13.4545	103.585	6.83333	103.585	6.4	103.585	8.66667	103.585	9.58333	103.568	9.28571
103.591	11	103.591	7.33333	103.591	10.2	103.591	10.5	103.591	9.25	103.573	5.57143
103.597	9.54545	103.597	6.16667	103.596	7.8	103.597	10	103.596	11.8333	103.579	5.28571
103.602	9.36364	103.602	7.5	103.602	7.6	103.602	4.66667	103.602	12.4167	103.585	4.71429
103.608	10.4545	103.608	6.66667	103.608	11	103.608	6.33333	103.608	10.9167	103.591	3.28571
103.614	10.0909	103.614	9.5	103.614	8.2	103.614	6.16667	103.614	11.5	103.597	3
103.62	9.81818	103.62	10.8333	103.62	6	103.62	7.5	103.62	12.75	103.603	2.57143
103.626	9.27273	103.626	12	103.626	7.8	103.626	6.66667	103.626	9.66667	103.608	4.14286
103.631	9.27273	103.632	13.1667	103.631	10	103.632	9.5	103.631	10.1667	103.614	2.14286
103.637	8.81818	103.637	13.6667	103.637	7.8	103.637	7.83333	103.637	10.8333	103.62	4.85714
103.643	9.81818	103.643	11.1667	103.643	5.8	103.643	8.66667	103.643	15.5833	103.626	3.42857
103.649	10.2727	103.649	12	103.649	7.2	103.649	9.16667	103.649	15.4167	103.632	2.57143
103.655	9.36364	103.655	11.3333	103.655	8	103.655	4.66667	103.655	14.5833	103.638	2.42857
103.661	6.45455	103.661	8.5	103.66	11.6	103.661	9.33333	103.66	12.4167	103.643	2.71429
103.666	6.27273	103.666	9.5	103.666	12.6	103.666	10.1667	103.666	9.75	103.649	1.85714
103.672	6.45455	103.672	11.5	103.672	8	103.672	15.5	103.672	8.58333	103.655	2.42857
103.678	5.63636	103.678	9.83333	103.678	7.6	103.678	18.6667	103.678	7.25	103.661	4
103.684	4.09091	103.684	8.83333	103.684	1.6	103.684	16	103.684	5.33333	103.667	7.71429
103.69	4.36364	103.69	12.1667	103.69	3.6	103.69	12.3333	103.69	6.83333	103.673	6.14286
103.696	4.36364	103.696	9.5	103.695	4.2	103.696	7.16667	103.695	5.5	103.678	4.14286
103.701	3.81818	103.701	9.83333	103.701	5.8	103.701	4.5	103.701	8.5	103.684	4.71429
103.707	6.63636	103.707	11.8333	103.707	15.2	103.707	6.16667	103.707	8.66667	103.69	5.71429
103.713	8.90909	103.713	9.66667	103.713	13.6	103.713	8.66667	103.713	8.16667	103.696	3.14286
103.719	8.09091	103.719	7.83333	103.719	11	103.719	7.66667	103.719	5.83333	103.702	2
103.725	7.09091	103.725	8.16667	103.725	7.2	103.725	7.33333	103.725	4.58333	103.708	3.71429
103.731	7.63636	103.731	7.66667	103.731	4.6	103.731	9.83333	103.73	5	103.713	4.28571
103.736	6.09091	103.737	13.6667	103.736	5.6	103.737	11.8333	103.736	5.58333	103.719	2.85714
103.742	5.72727	103.742	12.3333	103.742	15.6	103.742	6.66667	103.742	3.91667	103.725	2.57143
103.748	6.18182	103.748	10.3333	103.748	17	103.748	7.33333	103.748	8.83333	103.731	3.42857
103.754	8.81818	103.754	9	103.754	10.4	103.754	7.16667	103.754	12.5833	103.737	3.14286
103.76	5.81818	103.76	6.83333	103.76	7.8	103.76	9.16667	103.76	9.25	103.743	3.14286
103.766	6	103.766	7.66667	103.766	8	103.766	13.8333	103.765	8.58333	103.748	4
103.771	6.63636	103.772	8	103.771	7	103.772	13.6667	103.771	9.16667	103.754	3.85714
103.777	6.63636	103.777	7.33333	103.777	5.8	103.777	14.6667	103.777	8.5	103.76	2.71429
103.783	6	103.783	9.83333	103.783	11.4	103.783	13.1667	103.783	6.91667	103.766	4.57143
103.789	6.54545	103.789	10.6667	103.789	13.6	103.789	16.5	103.789	6.83333	103.772	8.14286
103.795	6.45455	103.795	10	103.795	9.8	103.795	13	103.795	6.66667	103.778	8.71429
103.801	8.27273	103.801	8.16667	103.8	5	103.801	9.33333	103.8	8.66667	103.783	6.42857
103.806	8	103.806	8.5	103.806	8	103.806	8.5	103.806	9.33333	103.789	3.71429
103.812	6.81818	103.812	7.33333	103.812	4.4	103.812	9.83333	103.812	7.08333	103.795	5.71429
103.818	8	103.818	5.83333	103.818	7.2	103.818	9.5	103.818	8.91667	103.801	4
103.824	8.54545	103.824	3.83333	103.824	6.4	103.824	8.5	103.824	8.25	103.807	3.42857
103.83	9.90909	103.83	6.16667	103.83	6.6	103.83	8	103.83	5.66667	103.813	3.42857
103.836	6	103.836	9.33333	103.835	6.8	103.836	8.83333	103.835	6.91667	103.818	5.14286
103.841	5.36364	103.841	9.16667	103.841	6.4	103.841	10.3333	103.841	9	103.824	5.57143
103.847	8.36364	103.847	8.33333	103.847	4.4	103.847	10.8333	103.847	13.4167	103.83	3.57143
103.853	5.09091	103.853	6	103.853	7.6	103.853	10	103.853	13.4167	103.836	5.14286
103.859	5.36364	103.859	9.83333	103.859	5	103.859	10.5	103.859	8.33333	103.842	6.28571
103.865	6.45455	103.865	10	103.865	5.8	103.865	10.5	103.865	8.58333	103.848	3.42857
103.871	5.63636	103.871	9.83333	103.871	8.6	103.871	10.8333	103.871	6.16667	103.853	4.57143
103.876	5.09091	103.876	9	103.876	8	103.876	7.16667	103.876	4.08333	103.859	4.28571
103.882	4	103.882	11.8333	103.882	6.2	103.882	6.16667	103.882	6.16667	103.865	2
103.888	4.36364	103.888	11.5	103.888	8	103.888	4.66667	103.888	6.41667	103.871	3.71429
103.894	5.09091	103.894	9.83333	103.894	8.8	103.894	4	103.894	7	103.877	3.71429
103.9	6.09091	103.9	6.66667	103.9	5.2	103.9	6.16667	103.9	13.1667	103.883	4.14286
103.906	8.27273	103.906	6.5	103.906	3.6	103.906	5.83333	103.906	14.6667	103.888	4.71429
103.912	9.27273	103.912	6	103.911	5.4	103.912	5	103.911	10	103.894	5.14286
103.917	8.09091	103.917	5.83333	103.917	7	103.917	6.33333	103.917	10.0833	103.9	3.71429
103.923	9.09091	103.923	9.5	103.923	7.8	103.923	7.66667	103.923	11.0833	103.906	3.14286
103.929	16.6364	103.929	8.16667	103.929	7.8	103.929	7.66667	103.929	13.6667	103.912	3.14286
103.935	24.3636	103.935	16.6667	103.935	28	103.935	26	103.935	19.9167	103.918	2.85714
103.941	277	103.941	221.333	103.941	706.6	103.941	332.833	103.941	248.417	103.923	3.14286
103.947	1213	103.947	858.333	103.946	3151.4	103.947	1334.83	103.946	1116.75	103.929	2.71429
103.952	1998.64	103.952	1306.5	103.952	5127.2	103.952	2054.17	103.952	1846.58	103.935	14.2857
103.958	1887	103.958	1174	103.958	4718	103.958	1854.33	103.958	1726.08	103.941	289.143
103.964	1303.64	103.964	827.667	103.964	3245.4	103.964	1284	103.964	1187.75	103.947	1246.43
103.97	825	103.97	550.833	103.97	2088.2	103.97	833.833	103.97	755.333	103.953	1923.14
103.976	532.727	103.976	354	103.976	1364.4	103.976	555.667	103.976	475.667	103.959	1722.14
103.981	354.909	103.982	237.167	103.981	955.8	103.982	384.167	103.981	318.917	103.964	1175.71
103.987	238.727	103.987	168	103.987	693.2	103.987	266.5	103.987	232.083	103.97	766.857
103.993	153.818	103.993	115.333	103.993	454.8	103.993	168.5	103.993	163.833	103.976	496.571
103.999	113	103.999	74.3333	103.999	308.6	103.999	123.833	103.999	119.75	103.982	324.857
104.005	93.3636	104.005	61.1667	104.005	245.8	104.005	95.6667	104.005	99.5833	103.988	226.286
104.011	88.9091	104.011	56.6667	104.011	188.8	104.011	87	104.011	87.75	103.993	147.714
104.017	81.1818	104.017	42.3333	104.016	146.2	104.017	95.1667	104.016	75.5	103.999	103.429
104.022	73.6364	104.022	44.3333	104.022	107.6	104.022	93.6667	104.022	66.6667	104.005	79
104.028	75.1818	104.028	36.3333	104.028	112.2	104.028	110	104.028	63.4167	104.011	73
104.034	73.0909	104.034	34.1667	104.034	127.6	104.034	105.667	104.034	63.8333	104.017	58
104.04	84	104.04	41.1667	104.04	159	104.04	109.333	104.04	78.25	104.023	45.8571
104.046	77.5455	104.046	38.5	104.046	115	104.046	81.3333	104.046	68.25	104.029	42
104.052	71.1818	104.052	30.6667	104.052	78.8	104.052	55.8333	104.052	55.5833	104.034	46.7143
104.058	87.1818	104.058	33.6667	104.057	89.2	104.058	54.6667	104.057	66	104.04	53.4286
104.063	119.818	104.063	45.8333	104.063	117.8	104.063	75.8333	104.063	93	104.046	47
104.069	122.545	104.069	53.1667	104.069	117.2	104.069	78.6667	104.069	93.5	104.052	56
104.075	96.3636	104.075	48.8333	104.075	114.8	104.075	73.1667	104.075	76	104.058	90.8571
104.081	71.7273	104.081	41.1667	104.081	95.6	104.081	62.6667	104.081	58.4167	104.064	160
104.087	61.9091	104.087	36.5	104.087	61.6	104.087	48.5	104.087	44.0833	104.069	180.714
104.093	73.6364	104.093	57.1667	104.092	61.6	104.093	56.6667	104.092	62.4167	104.075	154
104.098	139	104.098	113.667	104.098	105	104.098	113.5	104.098	137.75	104.081	121.286
104.104	193	104.104	140.667	104.104	149.8	104.104	146.667	104.104	179.5	104.087	100.857
104.11	172.182	104.11	115.333	104.11	136.8	104.11	128.167	104.11	153.667	104.093	109.857
104.116	120.818	104.116	75.5	104.116	102.8	104.116	95	104.116	115.167	104.099	185.143
104.122	92	104.122	66.5	104.122	77.8	104.122	92.3333	104.122	92.8333	104.105	226
104.128	91.8182	104.128	81.5	104.127	58.8	104.128	96.5	104.127	89.8333	104.11	184.857
104.133	88.1818	104.133	91	104.133	45	104.133	102.5	104.133	89.75	104.116	123.286
104.139	74.2727	104.139	92	104.139	37.4	104.139	97.3333	104.139	82.5	104.122	90.5714
104.145	57	104.145	77.1667	104.145	33.2	104.145	77.1667	104.145	70.3333	104.128	89.7143
104.151	42.5455	104.151	61	104.151	32.4	104.151	51.8333	104.151	47.8333	104.134	92.4286
104.157	33.1818	104.157	37.8333	104.157	28.4	104.157	35.3333	104.157	34.6667	104.14	74.1429
104.163	23.2727	104.163	27.3333	104.162	20.8	104.163	36.5	104.162	29.5	104.145	47.7143
104.168	23.7273	104.169	20.6667	104.168	16.8	104.169	38.1667	104.168	21.5	104.151	32.2857
104.174	22.5455	104.174	19.6667	104.174	16.4	104.174	30	104.174	14.5833	104.157	26.1429
104.18	19	104.18	19.6667	104.18	13.4	104.18	26.3333	104.18	15.9167	104.163	20.7143
104.186	14.0909	104.186	19.8333	104.186	16	104.186	19.5	104.186	15.8333	104.169	20.1429
104.192	14.3636	104.192	16.8333	104.192	20.4	104.192	15.3333	104.192	16.1667	104.175	14.4286
104.198	12	104.198	13.8333	104.198	20.4	104.198	6.5	104.198	14.25	104.18	12.1429
104.204	10.1818	104.204	15	104.204	14.6	104.204	8	104.203	16.3333	104.186	9.71429
104.209	8.54545	104.21	11.8333	104.209	13	104.21	17	104.209	18.1667	104.192	11.4286
104.215	9.27273	104.215	13.5	104.215	17.4	104.215	17	104.215	15.6667	104.198	8
104.221	12.2727	104.221	11.5	104.221	16.8	104.221	14.6667	104.221	12.75	104.204	4.57143
104.227	15.0909	104.227	9.33333	104.227	12.6	104.227	13.6667	104.227	9.33333	104.21	11
104.233	15.8182	104.233	10.5	104.233	11.8	104.233	10.8333	104.233	8.08333	104.216	11
104.239	12	104.239	9.5	104.239	14.6	104.239	10.1667	104.239	9	104.221	9.85714
104.245	12.2727	104.245	6.83333	104.244	16.4	104.245	10.6667	104.244	8.5	104.227	8.85714
104.25	13.1818	104.25	9.33333	104.25	21.8	104.25	6.33333	104.25	9.58333	104.233	8.85714
104.256	12.1818	104.256	11.3333	104.256	17.8	104.256	5	104.256	11.4167	104.239	7.14286
104.262	9.18182	104.262	14.1667	104.262	13.2	104.262	4.16667	104.262	10	104.245	5.28571
104.268	11.3636	104.268	14.8333	104.268	6.8	104.268	9.83333	104.268	7.91667	104.251	3.57143
104.274	11.6364	104.274	9.66667	104.274	8.2	104.274	12.5	104.274	7.41667	104.257	4.57143
104.28	9.81818	104.28	10	104.279	8.8	104.28	11.5	104.279	9.91667	104.262	6.57143
104.285	8.72727	104.285	13.1667	104.285	6.8	104.285	7.5	104.285	9.16667	104.268	4.57143
104.291	8.45455	104.291	17.3333	104.291	6.2	104.291	8.66667	104.291	8	104.274	6.42857
104.297	7.54545	104.297	18.3333	104.297	9.4	104.297	6.33333	104.297	9.58333	104.28	4.71429
104.303	7.54545	104.303	14.3333	104.303	11.2	104.303	4.83333	104.303	9.25	104.286	4
104.309	5.63636	104.309	12.1667	104.309	12.6	104.309	6	104.309	9.25	104.291	3.14286
104.315	7.72727	104.315	10.6667	104.315	15.8	104.315	4.33333	104.314	11.25	104.297	4.42857
104.32	9.09091	104.321	8.33333	104.32	16	104.321	6	104.32	12.9167	104.303	3.71429
104.326	11.3636	104.326	9	104.326	16.6	104.326	10	104.326	13.5	104.309	3.28571
104.332	12.3636	104.332	10.8333	104.332	17	104.332	11	104.332	11.5833	104.315	5
104.338	15.2727	104.338	10	104.338	13	104.338	9.83333	104.338	10.9167	104.321	4.14286
104.344	16.3636	104.344	7.83333	104.344	7.8	104.344	8	104.344	12.9167	104.327	3.85714
104.35	14.3636	104.35	8.5	104.35	10.8	104.35	7.83333	104.35	8.83333	104.332	2.71429
104.356	12.1818	104.356	8	104.356	11.8	104.356	6.83333	104.356	7.41667	104.338	4.14286
104.362	9.90909	104.362	11.3333	104.361	11.8	104.362	7.16667	104.361	7.91667	104.344	5.71429
104.367	9.27273	104.367	12.1667	104.367	10	104.367	8.83333	104.367	7.83333	104.35	6.28571
104.373	6	104.373	7.5	104.373	13.6	104.373	7.66667	104.373	7.91667	104.356	6.57143
104.379	7.54545	104.379	10.8333	104.379	15.8	104.379	5.83333	104.379	6.66667	104.362	4.28571
104.385	10.1818	104.385	11	104.385	14	104.385	7.33333	104.385	8	104.368	3.14286
104.391	11.1818	104.391	9.66667	104.391	9.4	104.391	8.66667	104.391	9.58333	104.373	4.85714
104.397	7.81818	104.397	9.33333	104.397	12.2	104.397	8.16667	104.396	12.0833	104.379	7.85714
104.402	8.09091	104.403	7	104.402	13.8	104.403	5.83333	104.402	9.16667	104.385	7.57143
104.408	8.18182	104.408	8	104.408	13	104.408	8.16667	104.408	9.83333	104.391	4.71429
104.414	8.54545	104.414	7.16667	104.414	10.2	104.414	12.5	104.414	9.41667	104.397	6.57143
104.42	7.72727	104.42	7.5	104.42	11	104.42	8.33333	104.42	9	104.403	7.28571
104.426	7.54545	104.426	7.66667	104.426	11.8	104.426	4.83333	104.426	10	104.409	5.14286
104.432	7.63636	104.432	8.5	104.432	11.6	104.432	4	104.432	11.25	104.414	5.42857
104.438	6	104.438	7.33333	104.437	14.2	104.438	8.33333	104.437	9.66667	104.42	5.42857
104.443	4.09091	104.444	6.16667	104.443	13.4	104.444	11.6667	104.443	8.16667	104.426	4.42857
104.449	4.18182	104.449	4.83333	104.449	8	104.449	8.83333	104.449	9.66667	104.432	4
104.455	5.36364	104.455	7.33333	104.455	6.8	104.455	8.33333	104.455	8.5	104.438	6.28571
104.461	7.27273	104.461	10	104.461	5.4	104.461	7.33333	104.461	7.91667	104.444	3.28571
104.467	6.18182	104.467	9	104.467	8.2	104.467	7.83333	104.467	7.83333	104.45	3.28571
104.473	5.81818	104.473	8.83333	104.473	10.6	104.473	7	104.472	7.91667	104.455	3.71429
104.478	6.81818	104.479	11.6667	104.478	8.4	104.479	8.66667	104.478	9.41667	104.461	3.57143
104.484	8.18182	104.484	11.6667	104.484	9.4	104.484	10.1667	104.484	9.5	104.467	3
104.49	7.90909	104.49	10	104.49	5.6	104.49	9	104.49	7.08333	104.473	2.71429
104.496	8.09091	104.496	8.16667	104.496	7.2	104.496	10.8333	104.496	9	104.479	2.57143
104.502	5.18182	104.502	9.16667	104.502	11.8	104.502	11.8333	104.502	9.33333	104.485	3.28571
104.508	4.63636	104.508	10.8333	104.508	14	104.508	11.8333	104.508	7.41667	104.49	3
104.514	5.45455	104.514	10.5	104.513	14.2	104.514	10.1667	104.513	7.58333	104.496	3.57143
104.519	6.36364	104.52	7.33333	104.519	15.4	104.52	10.8333	104.519	6.58333	104.502	5.57143
104.525	5.81818	104.525	5.33333	104.525	9.8	104.525	9	104.525	6.75	104.508	4
104.531	6.72727	104.531	7.33333	104.531	8.2	104.531	7.83333	104.531	8.83333	104.514	4.42857
104.537	7.81818	104.537	7.66667	104.537	8.6	104.537	7.16667	104.537	9.5	104.52	5.57143
104.543	8.54545	104.543	6.16667	104.543	6.8	104.543	7.5	104.543	5.33333	104.526	4.57143
104.549	9.72727	104.549	5.5	104.549	6.6	104.549	6.83333	104.549	4.16667	104.531	2.57143
104.555	10.2727	104.555	9.33333	104.555	6	104.555	6.83333	104.555	6.16667	104.537	2.14286
104.561	7.63636	104.561	9.66667	104.56	6	104.561	8.16667	104.56	6.08333	104.543	3.28571
104.566	6.27273	104.566	4.83333	104.566	6.2	104.566	8.33333	104.566	6.08333	104.549	3.85714
104.572	6.18182	104.572	7.83333	104.572	9.2	104.572	6.16667	104.572	5.08333	104.555	5.85714
104.578	6.09091	104.578	9.66667	104.578	6.4	104.578	7.16667	104.578	6.58333	104.561	8.28571
104.584	6.81818	104.584	11	104.584	5.8	104.584	7.5	104.584	8.33333	104.567	6.14286
104.59	4	104.59	6.66667	104.59	4.4	104.59	5.33333	104.59	6.83333	104.572	6.28571
104.596	2.27273	104.596	10.6667	104.596	6.4	104.596	7.5	104.596	8.33333	104.578	5.71429
104.602	4.90909	104.602	11.5	104.601	6.4	104.602	3.66667	104.601	9.25	104.584	5.57143
104.607	5.09091	104.607	5.16667	104.607	6.2	104.607	3.66667	104.607	7.58333	104.59	3.14286
104.613	5.45455	104.613	4.33333	104.613	8.4	104.613	4.83333	104.613	5.5	104.596	2.28571
104.619	3.72727	104.619	6.5	104.619	9.8	104.619	7	104.619	8.91667	104.602	1.57143
104.625	4	104.625	8.16667	104.625	11.2	104.625	6.66667	104.625	12.4167	104.608	4.71429
104.631	5.90909	104.631	9	104.631	8.6	104.631	7.33333	104.631	12.5	104.613	4.85714
104.637	5.54545	104.637	10.5	104.636	8.6	104.637	6.33333	104.636	11.5833	104.619	5.57143
104.642	4.90909	104.642	8.66667	104.642	8.4	104.643	3.16667	104.642	11.5833	104.625	4.85714
104.648	6.18182	104.648	10.8333	104.648	6.8	104.648	6.5	104.648	8.66667	104.631	9.71429
104.654	5.27273	104.654	12	104.654	10	104.654	6.16667	104.654	8.5	104.637	14.1429
104.66	3.72727	104.66	10.1667	104.66	9	104.66	6.5	104.66	7.33333	104.643	12.7143
104.666	5.18182	104.666	10	104.666	7.6	104.666	8.33333	104.666	6.83333	104.649	9.71429
104.672	6.90909	104.672	8.16667	104.672	9.6	104.672	14	104.672	5.58333	104.654	10.7143
104.678	9.90909	104.678	9	104.677	10	104.678	15.1667	104.677	4.91667	104.66	9.42857
104.683	9.27273	104.684	10.1667	104.683	11.8	104.684	10.6667	104.683	5	104.666	6.42857
104.689	6.18182	104.689	9	104.689	11.4	104.689	3.5	104.689	5.41667	104.672	3.57143
104.695	4.63636	104.695	12.3333	104.695	9.2	104.695	4.33333	104.695	5.58333	104.678	2.85714
104.701	5.63636	104.701	8.66667	104.701	7	104.701	7.5	104.701	4.16667	104.684	4.14286
104.707	9.72727	104.707	6	104.707	7.4	104.707	7.5	104.707	4.91667	104.69	6.42857
104.713	8.72727	104.713	10.8333	104.713	7	104.713	7.83333	104.713	6.66667	104.695	5.57143
104.719	10	104.719	10.8333	104.719	7.4	104.719	4	104.719	5.58333	104.701	8.71429
104.725	8.18182	104.725	10.3333	104.724	6.4	104.725	3.33333	104.724	5.91667	104.707	6
104.73	9.27273	104.73	8.66667	104.73	4.6	104.731	5.83333	104.73	6	104.713	3.42857
104.736	6.18182	104.736	11	104.736	5.8	104.736	7.83333	104.736	4.58333	104.719	4.14286
104.742	6.27273	104.742	11.3333	104.742	9	104.742	7.5	104.742	5.83333	104.725	3.14286
104.748	8.09091	104.748	8.66667	104.748	8.8	104.748	9.33333	104.748	6.83333	104.731	2.42857
104.754	5.90909	104.754	7.83333	104.754	9.8	104.754	9.33333	104.754	9.08333	104.737	1.85714
104.76	7.36364	104.76	8.66667	104.76	8	104.76	7.83333	104.76	12.25	104.742	1.42857
104.766	5.72727	104.766	10	104.765	7.4	104.766	3.16667	104.765	11.5	104.748	2.71429
104.771	5.45455	104.772	7.83333	104.771	5.4	104.772	3	104.771	8.25	104.754	3.14286
104.777	5.72727	104.777	5.33333	104.777	7	104.777	5	104.777	7.08333	104.76	2.71429
104.783	4.18182	104.783	3	104.783	11.6	104.783	3.83333	104.783	6.33333	104.766	3.42857
104.789	5.54545	104.789	4.16667	104.789	14	104.789	3	104.789	7.83333	104.772	6.85714
104.795	7.09091	104.795	9.16667	104.795	14	104.795	3.66667	104.795	8.08333	104.778	6
104.801	6.09091	104.801	10.3333	104.801	17.4	104.801	8	104.801	6.5	104.783	4
104.807	6	104.807	7.66667	104.806	12.8	104.807	11	104.806	8.33333	104.789	3.57143
104.812	6.45455	104.812	5.33333	104.812	7.2	104.812	8	104.812	7.83333	104.795	7.57143
104.818	6.63636	104.818	5	104.818	6.4	104.818	6	104.818	8.91667	104.801	8.28571
104.824	5.09091	104.824	6.16667	104.824	7.6	104.824	6.66667	104.824	11.3333	104.807	6.71429
104.83	5.18182	104.83	7.33333	104.83	6	104.83	7.83333	104.83	9.75	104.813	3
104.836	6.72727	104.836	6.5	104.836	6.2	104.836	5.83333	104.836	6.83333	104.819	2.71429
104.842	8.18182	104.842	5.33333	104.842	8.4	104.842	4.5	104.842	6	104.824	2.57143
104.848	9.27273	104.848	10.1667	104.847	9.4	104.848	4.16667	104.847	5	104.83	5.28571
104.853	7.63636	104.854	9.66667	104.853	5.8	104.854	6.5	104.853	3.83333	104.836	7.85714
104.859	7.72727	104.859	7.66667	104.859	5	104.859	6.33333	104.859	5.25	104.842	9.28571
104.865	8.09091	104.865	8.5	104.865	5.4	104.865	4.66667	104.865	6.58333	104.848	9.14286
104.871	6.63636	104.871	8.33333	104.871	4.4	104.871	5	104.871	7.33333	104.854	7.85714
104.877	4.36364	104.877	3	104.877	2	104.877	6.5	104.877	8.41667	104.86	6.28571
104.883	3.54545	104.883	5.83333	104.883	4	104.883	8.33333	104.883	8.25	104.865	7.14286
104.889	4	104.889	4	104.889	8	104.889	10.5	104.888	7.66667	104.871	5
104.894	5.72727	104.895	9.66667	104.894	4.8	104.895	10.5	104.894	8.91667	104.877	3.28571
104.9	8.27273	104.9	9	104.9	2	104.9	12.5	104.9	8.66667	104.883	3.28571
104.906	10.0909	104.906	5.5	104.906	6.2	104.906	13.3333	104.906	7.83333	104.889	2.85714
104.912	8.63636	104.912	8	104.912	9.6	104.912	8.16667	104.912	5.08333	104.895	4.71429
104.918	8.63636	104.918	8	104.918	7.4	104.918	6.83333	104.918	6.08333	104.901	3.85714
104.924	7.63636	104.924	6.83333	104.924	7.2	104.924	8.5	104.924	8.08333	104.906	3.14286
104.93	8.27273	104.93	9.66667	104.93	6.8	104.93	6.83333	104.93	7.41667	104.912	5.14286
104.936	8.81818	104.936	10.5	104.936	5.4	104.936	9.83333	104.936	6.66667	104.918	3
104.942	14.8182	104.942	12.5	104.941	11	104.942	29.1667	104.941	12	104.924	2.57143
104.947	37.2727	104.947	25.8333	104.947	49	104.947	79.8333	104.947	30.0833	104.93	5.85714
104.953	55.3636	104.953	42.8333	104.953	99.6	104.953	98	104.953	44.3333	104.936	6.71429
104.959	59.4545	104.959	49.1667	104.959	102.2	104.959	80.5	104.959	45.9167	104.942	7.71429
104.965	52.6364	104.965	42	104.965	75.2	104.965	52.8333	104.965	34.4167	104.948	19.8571
104.971	38	104.971	33.5	104.971	56.8	104.971	34.3333	104.971	25.1667	104.953	34.8571
104.977	30.5455	104.977	31.1667	104.977	44.6	104.977	22	104.977	19.6667	104.959	29
104.983	22.5455	104.983	26.6667	104.982	30.4	104.983	21.6667	104.982	23.25	104.965	16.1429
104.988	13.1818	104.989	19.1667	104.988	24.8	104.989	21.1667	104.988	21.3333	104.971	10.8571
104.994	8.09091	104.994	11.8333	104.994	21	104.994	15	104.994	16.5833	104.977	7.14286
105	8.09091	105	9	105	19.6	105	14.1667	105	15	104.983	9
105.006	10.5455	105.006	14	105.006	15.6	105.006	15.8333	105.006	15.0833	104.989	16.7143
105.012	14.4545	105.012	18.3333	105.012	12.6	105.012	9.33333	105.012	15.9167	104.995	20.4286
105.018	64.7273	105.018	47.5	105.018	41.4	105.018	28.5	105.018	47.5	105	19.4286
105.024	209.091	105.024	163	105.023	178.2	105.024	155.167	105.023	225.667	105.006	15.7143
105.029	334.364	105.03	277.333	105.029	329.4	105.03	313.667	105.029	415	105.012	13.2857
105.035	380.455	105.035	317.167	105.035	379.2	105.035	355.667	105.035	448.917	105.018	28.1429
105.041	338.091	105.041	277.167	105.041	335	105.041	314.333	105.041	375.417	105.024	114.429
105.047	254.273	105.047	194	105.047	252.4	105.047	250.5	105.047	283.333	105.03	209.714
105.053	455.909	105.053	253.833	105.053	408.2	105.053	409.167	105.053	427.833	105.036	286
105.059	1999.91	105.059	1119.67	105.059	1791.4	105.059	1975.5	105.059	1922.17	105.041	306.714
105.065	3788	105.065	2191.17	105.065	3522	105.065	3986.67	105.065	3818.08	105.047	261.286
105.071	3889.55	105.071	2255	105.07	3729.8	105.071	4225	105.07	4010	105.053	468.571
105.076	2856.18	105.076	1644.33	105.076	2748.4	105.076	3122.83	105.076	2975.5	105.059	2414.43
105.082	1878.18	105.082	1089.5	105.082	1837.8	105.082	2040.67	105.082	1974.42	105.065	4705.71
105.088	1227.55	105.088	738.667	105.088	1229.8	105.088	1326	105.088	1315.5	105.071	4842.71
105.094	840.364	105.094	494.167	105.094	839.2	105.094	899.667	105.094	898.75	105.077	3533.29
105.1	619.818	105.1	378.833	105.1	605.8	105.1	658.5	105.1	660.583	105.082	2329.57
105.106	409.091	105.106	269.667	105.106	420.2	105.106	449.167	105.106	448.333	105.088	1539.29
105.112	261.727	105.112	189.5	105.112	259	105.112	291.667	105.112	291.417	105.094	1036.29
105.118	184.182	105.118	140.5	105.117	176.4	105.118	208.167	105.117	213.5	105.1	723.429
105.123	150.636	105.124	105.833	105.123	148.4	105.124	176.5	105.123	168.667	105.106	469.571
105.129	143.273	105.129	86.6667	105.129	138.2	105.129	146.667	105.129	131.25	105.112	301.143
105.135	120.818	105.135	72.1667	105.135	120.2	105.135	126	105.135	106.25	105.118	228.571
105.141	99.3636	105.141	90.1667	105.141	129.2	105.141	127.833	105.141	102.833	105.124	190.714
105.147	99.7273	105.147	109	105.147	127.4	105.147	130.167	105.147	114.083	105.129	163.714
105.153	121.727	105.153	122.667	105.153	133.8	105.153	139.5	105.153	130.583	105.135	123.429
105.159	94.0909	105.159	109.5	105.159	101.6	105.159	113.167	105.159	107	105.141	94.5714
105.165	42.5455	105.165	63.3333	105.164	55.8	105.165	52.8333	105.164	41.75	105.147	89.8571
105.17	29.7273	105.171	47.1667	105.17	35.2	105.171	41.3333	105.17	29.25	105.153	133.143
105.176	41	105.176	49.8333	105.176	43.8	105.176	45.3333	105.176	39.8333	105.159	107
105.182	40.7273	105.182	47.3333	105.182	43.2	105.182	45.5	105.182	49.5	105.165	30.8571
105.188	34.1818	105.188	34.1667	105.188	26	105.188	40.1667	105.188	38.5	105.171	16.1429
105.194	35.9091	105.194	31	105.194	25.6	105.194	42.3333	105.194	34.5	105.177	27
105.2	27.5455	105.2	31.8333	105.2	27	105.2	42.6667	105.2	27.5	105.182	33
105.206	25.8182	105.206	25.8333	105.206	25.8	105.206	39.3333	105.206	22.5833	105.188	30.5714
105.212	23.7273	105.212	18	105.211	28	105.212	41.5	105.211	22.6667	105.194	34
105.217	23.5455	105.218	20.1667	105.217	23.4	105.218	30.8333	105.217	24.5	105.2	29.2857
105.223	22.7273	105.223	21.1667	105.223	20.6	105.223	29.5	105.223	24.25	105.206	27.7143
105.229	28.5455	105.229	19	105.229	13.2	105.229	24.6667	105.229	20.5833	105.212	30.5714
105.235	29.7273	105.235	18.5	105.235	14.8	105.235	19.3333	105.235	19.4167	105.218	30
105.241	25.5455	105.241	22.6667	105.241	15.2	105.241	19.5	105.241	16.5833	105.224	21.5714
105.247	23.2727	105.247	22.5	105.247	22.2	105.247	21.8333	105.247	18.75	105.229	22.2857
105.253	18	105.253	16.1667	105.252	19	105.253	22.1667	105.252	19.4167	105.235	20.5714
105.258	17.3636	105.259	18	105.258	22.8	105.259	21.5	105.258	14.8333	105.241	18.2857
105.264	21	105.264	17.6667	105.264	25.4	105.264	17	105.264	16.1667	105.247	17.2857
105.27	19.8182	105.27	15.8333	105.27	29	105.27	20.1667	105.27	17.75	105.253	18.7143
105.276	15.4545	105.276	14	105.276	27.6	105.276	19.1667	105.276	17.0833	105.259	12.8571
105.282	13.1818	105.282	12.1667	105.282	17.8	105.282	16.8333	105.282	13.5	105.265	18.7143
105.288	12.6364	105.288	10.1667	105.288	12	105.288	14.3333	105.288	13.0833	105.27	15.2857
105.294	13.4545	105.294	11.1667	105.294	10.8	105.294	17.3333	105.294	14.1667	105.276	13.7143
105.3	16.9091	105.3	9.66667	105.299	12.8	105.3	16.8333	105.299	13.8333	105.282	9
105.305	21.5455	105.306	9.33333	105.305	14	105.306	20.3333	105.305	14.4167	105.288	6.14286
105.311	21.0909	105.311	17.8333	105.311	20.8	105.311	16.1667	105.311	12.8333	105.294	10.2857
105.317	22.6364	105.317	20.8333	105.317	17	105.317	12.8333	105.317	14.6667	105.3	12.5714
105.323	16.6364	105.323	18.3333	105.323	22.4	105.323	12.5	105.323	15.4167	105.306	16.4286
105.329	13.2727	105.329	14	105.329	19.6	105.329	11.6667	105.329	17.75	105.312	19
105.335	15.2727	105.335	11.6667	105.335	14.6	105.335	11.6667	105.335	14.25	105.317	16.4286
105.341	18.2727	105.341	7.33333	105.341	15.4	105.341	12	105.341	14.75	105.323	15
105.347	16.9091	105.347	8.83333	105.347	14.4	105.347	14.8333	105.347	18.9167	105.329	13.5714
105.353	12.4545	105.353	10.5	105.352	11.4	105.353	13	105.352	21.1667	105.335	11.4286
105.358	10.2727	105.359	10	105.358	14.4	105.359	11.5	105.358	22.0833	105.341	8.85714
105.364	11.8182	105.364	9.66667	105.364	13.6	105.364	13.3333	105.364	18.6667	105.347	12.7143
105.37	11.1818	105.37	15	105.37	11.4	105.37	13	105.37	14.75	105.353	14.5714
105.376	11.6364	105.376	17	105.376	11.6	105.376	10.8333	105.376	12.9167	105.359	12
105.382	9.81818	105.382	12.3333	105.382	14.6	105.382	13.8333	105.382	15.4167	105.365	9
105.388	11.5455	105.388	13.6667	105.388	10.8	105.388	13	105.388	13.0833	105.37	9.42857
105.394	12.8182	105.394	13.8333	105.394	9.6	105.394	11	105.394	12.5833	105.376	11.4286
105.4	12	105.4	15.5	105.4	11.4	105.4	12.3333	105.399	10.0833	105.382	10.1429
105.405	11.8182	105.406	13.8333	105.405	10.4	105.406	14	105.405	10.0833	105.388	12.7143
105.411	15.0909	105.411	10.5	105.411	14.4	105.411	17.3333	105.411	9.91667	105.394	6.71429
105.417	14.5455	105.417	14.3333	105.417	17	105.417	15.6667	105.417	8.41667	105.4	4.71429
105.423	10.0909	105.423	18.6667	105.423	16	105.423	12.8333	105.423	9.5	105.406	7.28571
105.429	10.9091	105.429	17.5	105.429	15	105.429	12.8333	105.429	9.41667	105.412	6.71429
105.435	10.0909	105.435	8.66667	105.435	8.6	105.435	11	105.435	8.83333	105.417	5.28571
105.441	9	105.441	9.66667	105.441	9.4	105.441	8.66667	105.441	11.9167	105.423	6
105.447	7.72727	105.447	13.3333	105.447	11.8	105.447	10.5	105.447	14.8333	105.429	6.71429
105.453	12	105.453	8.5	105.452	12.4	105.453	13.1667	105.452	13.8333	105.435	10.1429
105.458	13.3636	105.458	5.5	105.458	11.6	105.459	10.8333	105.458	14.75	105.441	14.5714
105.464	12.8182	105.464	7.83333	105.464	12	105.464	12.3333	105.464	14.6667	105.447	11.2857
105.47	17.0909	105.47	8.83333	105.47	18.6	105.47	13.1667	105.47	14.3333	105.453	8.57143
105.476	18.9091	105.476	10.3333	105.476	22	105.476	8.83333	105.476	15.75	105.459	8.14286
105.482	15.3636	105.482	10.6667	105.482	19.8	105.482	9	105.482	13.75	105.464	4.14286
105.488	11.4545	105.488	9.16667	105.488	19	105.488	9.66667	105.488	13	105.47	5.57143
105.494	8.72727	105.494	7.66667	105.494	17	105.494	14.6667	105.493	10.3333	105.476	7.57143
105.499	8.36364	105.5	7	105.499	12.2	105.5	16	105.499	10.0833	105.482	7.57143
105.505	9.54545	105.505	8.66667	105.505	12	105.505	12.8333	105.505	8.41667	105.488	5.28571
105.511	8.63636	105.511	10	105.511	14.8	105.511	9.83333	105.511	11.6667	105.494	6.28571
105.517	7.72727	105.517	11.3333	105.517	17	105.517	9.33333	105.517	12.25	105.5	8.14286
105.523	10	105.523	10.3333	105.523	15	105.523	12.1667	105.523	8.25	105.506	8.14286
105.529	12.8182	105.529	11.1667	105.529	9.4	105.529	12.5	105.529	6.83333	105.511	10.5714
105.535	10.8182	105.535	10.5	105.535	9.8	105.535	10.5	105.535	8.08333	105.517	10.7143
105.541	11.9091	105.541	11.5	105.541	6	105.541	8	105.541	9.58333	105.523	8
105.547	10	105.547	8.83333	105.546	5.2	105.547	8.83333	105.546	8.91667	105.529	9.42857
105.552	9	105.553	11	105.552	5	105.553	10.3333	105.552	8	105.535	7.85714
105.558	8	105.558	10.6667	105.558	7.8	105.558	12	105.558	6.75	105.541	3.42857
105.564	9.36364	105.564	10.5	105.564	5.8	105.564	11.6667	105.564	5	105.547	4.71429
105.57	11.9091	105.57	7.33333	105.57	5.8	105.57	11.8333	105.57	5.41667	105.553	3.71429
105.576	16.6364	105.576	7.83333	105.576	5.8	105.576	13.8333	105.576	6.66667	105.559	7.14286
105.582	20.6364	105.582	10	105.582	3.2	105.582	16	105.582	5.33333	105.564	10.8571
105.588	19.6364	105.588	7.5	105.588	3.8	105.588	15.5	105.588	6.41667	105.57	10.5714
105.594	17.4545	105.594	14.1667	105.594	9	105.594	13.1667	105.594	8.58333	105.576	8.57143
105.6	17.0909	105.6	20.5	105.6	6	105.6	9.16667	105.599	7	105.582	10.2857
105.606	11.4545	105.606	18.8333	105.605	6.6	105.606	7.16667	105.605	8.08333	105.588	7.57143
105.611	11.7273	105.611	14.1667	105.611	5.6	105.611	6	105.611	7.91667	105.594	8.71429
105.617	13.0909	105.617	13.6667	105.617	13.4	105.617	7	105.617	9.66667	105.6	7.85714
105.623	11	105.623	10.5	105.623	14.8	105.623	5	105.623	9.25	105.606	7.85714
105.629	9.27273	105.629	8.5	105.629	14.8	105.629	5.83333	105.629	7	105.612	7.57143
105.635	8.81818	105.635	8.83333	105.635	15.2	105.635	8	105.635	9.41667	105.617	3.42857
105.641	11.6364	105.641	8.5	105.641	17.8	105.641	7.66667	105.641	9.66667	105.623	3.85714
105.647	9.72727	105.647	8.66667	105.647	18.2	105.647	8	105.647	9.5	105.629	7.14286
105.653	8.63636	105.653	6.16667	105.652	16.8	105.653	7.33333	105.652	11.0833	105.635	4
105.658	8.45455	105.659	8.33333	105.658	12.4	105.659	8.16667	105.658	9.25	105.641	4.71429
105.664	7.72727	105.664	9.16667	105.664	16.6	105.664	9	105.664	7.66667	105.647	6.28571
105.67	7.63636	105.67	11.6667	105.67	14	105.67	11.3333	105.67	11.25	105.653	9.57143
105.676	6.72727	105.676	10.3333	105.676	12.4	105.676	12	105.676	13.5833	105.659	10.2857
105.682	5.90909	105.682	8	105.682	13.8	105.682	11	105.682	16.4167	105.665	6.42857
105.688	8.36364	105.688	10	105.688	15.2	105.688	12.5	105.688	14	105.67	4.57143
105.694	6.72727	105.694	7.83333	105.694	21	105.694	8.66667	105.694	9.83333	105.676	5.85714
105.7	7.18182	105.7	8.5	105.7	16.4	105.7	8.16667	105.7	7.16667	105.682	7.28571
105.706	6.90909	105.706	4.83333	105.705	13.4	105.706	10.1667	105.705	6.91667	105.688	8.85714
105.711	4.18182	105.712	5.5	105.711	13.2	105.712	9.16667	105.711	5.5	105.694	8
105.717	4.36364	105.717	8.33333	105.717	13	105.717	4.66667	105.717	6.33333	105.7	4
105.723	5.36364	105.723	7	105.723	9.8	105.723	8.16667	105.723	8.33333	105.706	3.71429
105.729	5.90909	105.729	11.6667	105.729	9.8	105.729	6.83333	105.729	7	105.712	6.14286
105.735	9.18182	105.735	8.83333	105.735	10.6	105.735	4.16667	105.735	6.91667	105.718	7.57143
105.741	9	105.741	7.83333	105.741	10.2	105.741	4.33333	105.741	7.66667	105.723	7.42857
105.747	9.90909	105.747	7.5	105.747	10.8	105.747	5	105.747	6.41667	105.729	6
105.753	9.54545	105.753	5	105.752	10.2	105.753	6.33333	105.752	4.66667	105.735	4.57143
105.758	10.5455	105.759	7.16667	105.758	8.2	105.759	10.3333	105.758	5.33333	105.741	3.14286
105.764	8.54545	105.764	6.16667	105.764	8.8	105.764	9.33333	105.764	6.75	105.747	2.85714
105.77	9	105.77	5.16667	105.77	5.2	105.77	9	105.77	3.75	105.753	4.71429
105.776	7.54545	105.776	5.5	105.776	5.2	105.776	8.33333	105.776	4.58333	105.759	2.42857
105.782	5.72727	105.782	6	105.782	6.6	105.782	7.16667	105.782	6.58333	105.765	2.57143
105.788	8.18182	105.788	7.16667	105.788	9.8	105.788	7.5	105.788	8.83333	105.77	4.14286
105.794	7.81818	105.794	7.83333	105.794	7	105.794	6.33333	105.794	9.5	105.776	5
105.8	5.81818	105.8	16.1667	105.8	8.4	105.8	9.5	105.8	8.91667	105.782	7
105.806	6.63636	105.806	11.8333	105.806	8.6	105.806	10.5	105.805	6.5	105.788	7.14286
105.811	9.27273	105.812	6	105.811	7.6	105.812	11.1667	105.811	4.91667	105.794	7.42857
105.817	11.0909	105.817	7	105.817	7.6	105.817	9	105.817	5.33333	105.8	7.28571
105.823	10.0909	105.823	5.16667	105.823	6.2	105.823	8.5	105.823	6	105.806	8
105.829	7	105.829	5.5	105.829	12.6	105.829	8.16667	105.829	4.66667	105.812	6.14286
105.835	7	105.835	7.33333	105.835	13.8	105.835	6.5	105.835	4.33333	105.818	6.28571
105.841	6.54545	105.841	6.5	105.841	13.8	105.841	5.83333	105.841	6.33333	105.823	6.28571
105.847	8.27273	105.847	6.83333	105.847	8.6	105.847	5	105.847	9.66667	105.829	8.57143
105.853	10.8182	105.853	9.5	105.853	7.2	105.853	10.1667	105.853	12.5833	105.835	10.5714
105.859	8.63636	105.859	9.33333	105.859	5	105.859	19.8333	105.859	12.3333	105.841	11.5714
105.865	7.72727	105.865	7.5	105.865	5.6	105.865	22.3333	105.864	9.66667	105.847	10.2857
105.871	9.09091	105.871	5.83333	105.87	8.4	105.871	17.1667	105.87	8.75	105.853	6.57143
105.876	6.27273	105.876	8.66667	105.876	11.2	105.876	14	105.876	6.75	105.859	4.28571
105.882	8.81818	105.882	10.8333	105.882	10	105.882	14.6667	105.882	8.66667	105.865	2.28571
105.888	8.36364	105.888	13.8333	105.888	11.2	105.888	11.1667	105.888	11.3333	105.871	3.85714
105.894	5.72727	105.894	14.5	105.894	11.8	105.894	9.66667	105.894	10.3333	105.876	3.42857
105.9	5.27273	105.9	13.1667	105.9	14.8	105.9	10.1667	105.9	11.4167	105.882	3.28571
105.906	4	105.906	10.8333	105.906	16	105.906	7.66667	105.906	11.6667	105.888	3.42857
105.912	4.27273	105.912	12.3333	105.912	12	105.912	7.5	105.912	11.4167	105.894	3.14286
105.918	6.63636	105.918	12.1667	105.918	10.6	105.918	5.16667	105.918	10.25	105.9	4.57143
105.924	5	105.924	11.3333	105.923	10	105.924	4	105.923	4.91667	105.906	4.71429
105.929	5.90909	105.93	9.33333	105.929	12.8	105.93	4.83333	105.929	5.16667	105.912	4.85714
105.935	26.4545	105.935	28.1667	105.935	94	105.935	36.3333	105.935	24.1667	105.918	3.14286
105.941	255.636	105.941	205.167	105.941	787.6	105.941	326	105.941	255.583	105.924	1.85714
105.947	712.273	105.947	520.167	105.947	1913.4	105.947	854.5	105.947	713.667	105.93	1.85714
105.953	894.909	105.953	631.333	105.953	2273.2	105.953	1005.83	105.953	901.75	105.935	13.5714
105.959	718.909	105.959	500.5	105.959	1798.8	105.959	762.333	105.959	724.833	105.941	224.857
105.965	469.455	105.965	333.333	105.965	1173.6	105.965	493	105.965	473	105.947	602.571
105.971	298.909	105.971	220.667	105.971	744.4	105.971	331.5	105.971	297.75	105.953	712.714
105.977	196.455	105.977	141	105.977	499.6	105.977	219	105.976	192.667	105.959	555.143
105.982	137.182	105.983	99.5	105.982	367.4	105.983	153	105.982	139.25	105.965	377.286
105.988	109.909	105.988	73.3333	105.988	259.2	105.988	109.667	105.988	100.25	105.971	258.571
105.994	98	105.994	57.3333	105.994	187.8	105.994	87.8333	105.994	79.3333	105.977	180.429
106	91.9091	106	50.5	106	141.6	106	77.3333	106	71.75	105.983	129
106.006	88.4545	106.006	45.5	106.006	116	106.006	65	106.006	67.5	105.989	87.8571
106.012	82.4545	106.012	43.3333	106.012	91.2	106.012	57.3333	106.012	62.9167	105.994	50.8571
106.018	69.2727	106.018	36.8333	106.018	72.8	106.018	55.3333	106.018	64.25	106	31.8571
106.024	60.3636	106.024	34.5	106.024	58	106.024	57.8333	106.024	72.3333	106.006	20.2857
106.03	65.3636	106.03	42.8333	106.029	63	106.03	74.8333	106.029	79.6667	106.012	20.5714
106.035	71.9091	106.036	61.5	106.035	86.6	106.036	68.5	106.035	80.9167	106.018	24.1429
106.041	62.3636	106.041	69.8333	106.041	77.8	106.041	66.8333	106.041	75.5	106.024	26.8571
106.047	49.3636	106.047	56	106.047	52.6	106.047	60.8333	106.047	63.4167	106.03	23.2857
106.053	86.0909	106.053	76.1667	106.053	87.4	106.053	117	106.053	85.25	106.036	23.7143
106.059	238.727	106.059	170.167	106.059	222.4	106.059	280.833	106.059	195.833	106.042	31.2857
106.065	465.727	106.065	310.167	106.065	399.4	106.065	487.5	106.065	362.583	106.047	24.7143
106.071	562	106.071	383.333	106.071	462.4	106.071	570.667	106.071	434.667	106.053	64.5714
106.077	542.091	106.077	399.333	106.077	438.2	106.077	537.667	106.077	446.667	106.059	246.286
106.083	471.727	106.083	354.333	106.083	401.8	106.083	442.833	106.083	406.75	106.065	560
106.089	361.091	106.089	258.333	106.088	318.2	106.089	319.167	106.088	309.5	106.071	720.429
106.094	252.909	106.095	174.667	106.094	230.2	106.095	218.167	106.094	207	106.077	656.286
106.1	173.818	106.1	112	106.1	171	106.1	152	106.1	150.417	106.083	495
106.106	111.545	106.106	73.1667	106.106	133.2	106.106	112.5	106.106	103.417	106.089	349.714
106.112	72.4545	106.112	56.3333	106.112	105.4	106.112	75.6667	106.112	73.4167	106.095	235.857
106.118	61.1818	106.118	45.5	106.118	84.6	106.118	51.5	106.118	54.3333	106.1	167.571
106.124	49.1818	106.124	35	106.124	58.8	106.124	42.3333	106.124	38.5833	106.106	121.429
106.13	40.8182	106.13	30.3333	106.13	39	106.13	43.5	106.13	29.9167	106.112	80.5714
106.136	41.3636	106.136	29	106.136	34.2	106.136	49	106.136	26.9167	106.118	53.5714
106.142	53.7273	106.142	38.5	106.142	59	106.142	64	106.142	45.8333	106.124	38.2857
106.148	68.7273	106.148	55.5	106.147	122.4	106.148	108.333	106.147	76	106.13	34.7143
106.153	75.4545	106.154	68.8333	106.153	141.6	106.154	130.833	106.153	87.4167	106.136	33.8571
106.159	61.8182	106.159	60.5	106.159	113.4	106.159	112.167	106.159	75.9167	106.142	29.8571
106.165	45.1818	106.165	42	106.165	86.6	106.165	78.3333	106.165	54.6667	106.148	25.2857
106.171	33.9091	106.171	26	106.171	62.6	106.171	51.5	106.171	41.25	106.154	25.1429
106.177	27	106.177	19.1667	106.177	41	106.177	33	106.177	29.1667	106.159	24.7143
106.183	21.5455	106.183	14.8333	106.183	36.4	106.183	22.1667	106.183	21.9167	106.165	17
106.189	17.6364	106.189	14	106.189	30.6	106.189	22.8333	106.189	19.9167	106.171	11.1429
106.195	17.7273	106.195	18.3333	106.195	30.2	106.195	18.5	106.195	14.25	106.177	6.14286
106.201	16.5455	106.201	16.8333	106.201	27.6	106.201	15.5	106.201	11.4167	106.183	6.85714
106.207	12.2727	106.207	11.3333	106.207	24	106.207	13.8333	106.207	12.8333	106.189	8.42857
106.213	8.81818	106.213	8	106.212	19.8	106.213	16.8333	106.212	13.25	106.195	6.57143
106.218	8.81818	106.219	9.66667	106.218	15.8	106.219	14.5	106.218	11.1667	106.201	4.57143
106.224	10.4545	106.224	17	106.224	12	106.224	9.16667	106.224	9.66667	106.207	7
106.23	7.36364	106.23	15	106.23	10.6	106.23	9.33333	106.23	8.25	106.213	6.28571
106.236	7.45455	106.236	10	106.236	13.4	106.236	11.1667	106.236	9.58333	106.219	5.14286
106.242	9.63636	106.242	5.33333	106.242	10.8	106.242	10.3333	106.242	5.83333	106.224	5.57143
106.248	8	106.248	7.66667	106.248	6.8	106.248	13	106.248	7.66667	106.23	4.14286
106.254	7.36364	106.254	9.5	106.254	6.4	106.254	21	106.254	6.75	106.236	2.71429
106.26	5.81818	106.26	9	106.26	8.4	106.26	16.5	106.26	6.83333	106.242	7
106.266	6.90909	106.266	7	106.266	13	106.266	12	106.266	7.91667	106.248	7
106.272	7.72727	106.272	7	106.271	13.4	106.272	9.5	106.271	7.58333	106.254	4.14286
106.277	7.90909	106.278	6.33333	106.277	11.6	106.278	9	106.277	6.75	106.26	2.42857
106.283	9.27273	106.283	8.33333	106.283	8.2	106.283	10.1667	106.283	9	106.266	5.57143
106.289	9.27273	106.289	9.5	106.289	9.4	106.289	9.5	106.289	7.5	106.272	6.42857
106.295	9.45455	106.295	6.33333	106.295	13	106.295	9.33333	106.295	6.25	106.278	7.57143
106.301	10.8182	106.301	6.5	106.301	15.2	106.301	11.3333	106.301	6.16667	106.284	7.14286
106.307	9.45455	106.307	10.3333	106.307	11.6	106.307	12	106.307	6.16667	106.289	3.71429
106.313	7.54545	106.313	8.83333	106.313	9.6	106.313	7	106.313	7.83333	106.295	2.42857
106.319	7.81818	106.319	10	106.319	14	106.319	2	106.319	9.5	106.301	2.85714
106.325	5.72727	106.325	7.16667	106.325	14.2	106.325	3.5	106.325	8.5	106.307	3.85714
106.331	6.63636	106.331	7.16667	106.331	10.4	106.331	6.66667	106.331	8.16667	106.313	4.42857
106.337	9.36364	106.337	8.83333	106.336	13.4	106.337	6	106.336	8.16667	106.319	5.14286
106.342	8.36364	106.343	7.5	106.342	14.4	106.343	6.66667	106.342	6.41667	106.325	5.14286
106.348	9.36364	106.348	10	106.348	21.2	106.348	7.66667	106.348	3.58333	106.331	5.28571
106.354	8.90909	106.354	10.5	106.354	22	106.354	6.83333	106.354	5.16667	106.337	7.71429
106.36	10.6364	106.36	4.66667	106.36	15.8	106.36	6	106.36	7.91667	106.343	6.71429
106.366	10.8182	106.366	4.83333	106.366	8.6	106.366	7.66667	106.366	7.83333	106.348	3.85714
106.372	10.6364	106.372	7.66667	106.372	7.4	106.372	7.33333	106.372	7.58333	106.354	3.14286
106.378	8.09091	106.378	9.33333	106.378	7.6	106.378	6.66667	106.378	7.08333	106.36	2.71429
106.384	8.54545	106.384	8.33333	106.384	5.8	106.384	6.83333	106.384	4.41667	106.366	3.85714
106.39	9.63636	106.39	7.5	106.39	7.2	106.39	5.83333	106.389	4.75	106.372	4
106.396	10.2727	106.396	9.66667	106.395	7.2	106.396	6	106.395	6.25	106.378	3.42857
106.401	10.0909	106.401	10.5	106.401	9.2	106.401	7.66667	106.401	6.75	106.384	2.57143
106.407	6.63636	106.407	9.16667	106.407	7.8	106.407	12	106.407	8.66667	106.39	4.71429
106.413	6.81818	106.413	6	106.413	10.8	106.413	12.8333	106.413	7.83333	106.396	5.14286
106.419	4.09091	106.419	5	106.419	13.2	106.419	10.1667	106.419	7.83333	106.402	8.42857
106.425	3.54545	106.425	6.16667	106.425	10	106.425	8.83333	106.425	5.58333	106.407	7.28571
106.431	5.63636	106.431	9.66667	106.431	8.2	106.431	15.6667	106.431	5.5	106.413	8.14286
106.437	6.45455	106.437	6.66667	106.437	8.2	106.437	18	106.437	6	106.419	7.42857
106.443	5.90909	106.443	7.16667	106.443	9.4	106.443	14	106.443	6.5	106.425	5.14286
106.449	5.54545	106.449	6.16667	106.449	7.8	106.449	14.1667	106.449	6.91667	106.431	4.71429
106.455	4.90909	106.455	6.16667	106.454	7.4	106.455	6.66667	106.454	8	106.437	8.42857
106.46	9	106.461	7.16667	106.46	12.8	106.461	2	106.46	8.91667	106.443	8.57143
106.466	8.36364	106.466	5	106.466	13.2	106.466	2.83333	106.466	7.33333	106.449	7.14286
106.472	7.36364	106.472	4.5	106.472	12.6	106.472	5	106.472	5.25	106.455	6
106.478	7.72727	106.478	7.16667	106.478	5.6	106.478	2.16667	106.478	7.08333	106.461	5.85714
106.484	7.72727	106.484	6.66667	106.484	5.8	106.484	8.16667	106.484	6.33333	106.467	5.85714
106.49	7.72727	106.49	6.83333	106.49	9	106.49	10.3333	106.49	5.16667	106.472	6.71429
106.496	9	106.496	10	106.496	9.4	106.496	11.8333	106.496	4.25	106.478	4.57143
106.502	6.90909	106.502	9.16667	106.502	7.8	106.502	9	106.502	5.33333	106.484	3.28571
106.508	4.63636	106.508	5.83333	106.508	5.8	106.508	5.33333	106.508	9	106.49	4.57143
106.514	5.36364	106.514	8.16667	106.514	6.4	106.514	6.33333	106.514	9	106.496	4.28571
106.52	10.2727	106.52	8.66667	106.519	7.4	106.52	6.16667	106.519	11.5	106.502	6.85714
106.526	9.45455	106.526	9.66667	106.525	9.6	106.526	5.5	106.525	11.5833	106.508	5
106.531	6.18182	106.531	8.5	106.531	8	106.532	3.83333	106.531	7	106.514	4.14286
106.537	5.81818	106.537	9.66667	106.537	7.2	106.537	8.5	106.537	5.66667	106.52	5.14286
106.543	4.54545	106.543	5	106.543	10.2	106.543	11.6667	106.543	5.25	106.526	4.57143
106.549	3.81818	106.549	8	106.549	12.8	106.549	11.1667	106.549	4.33333	106.532	3.42857
106.555	4.54545	106.555	9	106.555	13	106.555	5.5	106.555	5	106.537	3
106.561	4.09091	106.561	7.16667	106.561	9.4	106.561	5.16667	106.561	5.25	106.543	3.85714
106.567	5.27273	106.567	9.66667	106.567	4.6	106.567	7.16667	106.567	8.25	106.549	2.28571
106.573	5.81818	106.573	8.5	106.573	4.4	106.573	6.5	106.573	10.4167	106.555	2.42857
106.579	7.18182	106.579	6.5	106.579	6.2	106.579	7.66667	106.579	7.25	106.561	1.28571
106.585	4.27273	106.585	8.33333	106.585	5.8	106.585	5	106.585	8.5	106.567	3.42857
106.591	3.90909	106.591	6.83333	106.591	5.8	106.591	4.33333	106.591	5.91667	106.573	2
106.597	5.54545	106.597	8.66667	106.596	9	106.597	5.16667	106.596	4.5	106.579	3.42857
106.602	5	106.603	10	106.602	6.6	106.603	5.83333	106.602	5.66667	106.585	4.57143
106.608	4.81818	106.608	6.83333	106.608	8.2	106.608	7.5	106.608	7.08333	106.591	5.42857
106.614	4	106.614	7.83333	106.614	8.2	106.614	6.5	106.614	6.58333	106.597	7.71429
106.62	3.63636	106.62	8.66667	106.62	5.2	106.62	4.83333	106.62	5.41667	106.603	5.28571
106.626	4.81818	106.626	8.16667	106.626	3.4	106.626	4.5	106.626	5.75	106.608	4
106.632	5.90909	106.632	8.5	106.632	4	106.632	3.66667	106.632	5.25	106.614	3.42857
106.638	5.72727	106.638	9.33333	106.638	5.4	106.638	5.66667	106.638	4.5	106.62	2.85714
106.644	6.72727	106.644	9.5	106.644	5.2	106.644	10.1667	106.644	5	106.626	3.42857
106.65	6.27273	106.65	8.33333	106.65	4.6	106.65	12	106.65	7.25	106.632	2.57143
106.656	6.90909	106.656	8.83333	106.656	4.6	106.656	8.66667	106.656	8.16667	106.638	3.57143
106.662	6.54545	106.662	9.5	106.661	8.8	106.662	10.1667	106.661	6.25	106.644	8.14286
106.668	6.54545	106.668	7.66667	106.667	8.2	106.668	7	106.667	5.41667	106.65	8.14286
106.673	7.09091	106.673	5.66667	106.673	6.4	106.674	9.16667	106.673	5.25	106.656	6.28571
106.679	5.81818	106.679	5.66667	106.679	8.2	106.679	12.3333	106.679	7.25	106.662	5
106.685	5.27273	106.685	7	106.685	4	106.685	7.5	106.685	9.16667	106.668	6.14286
106.691	4.18182	106.691	7.66667	106.691	4	106.691	5	106.691	5.75	106.674	9.71429
106.697	6.09091	106.697	7.5	106.697	6.4	106.697	6.66667	106.697	4.66667	106.679	9.42857
106.703	6.09091	106.703	6.66667	106.703	6	106.703	12.3333	106.703	4.83333	106.685	8
106.709	7.45455	106.709	7.83333	106.709	7.6	106.709	10	106.709	4.83333	106.691	3.57143
106.715	5.54545	106.715	6.16667	106.715	6.6	106.715	7	106.715	2.41667	106.697	4.14286
106.721	5.81818	106.721	6.16667	106.721	4.8	106.721	8	106.721	5.33333	106.703	4.14286
106.727	5.72727	106.727	4	106.727	4.6	106.727	6.66667	106.727	7.41667	106.709	3.71429
106.733	7.36364	106.733	7.5	106.732	5.6	106.733	4.5	106.732	9.33333	106.715	3.14286
106.738	6.81818	106.739	8.16667	106.738	7	106.739	4.33333	106.738	7.33333	106.721	3.57143
106.744	6.36364	106.744	6.83333	106.744	4.4	106.745	5.83333	106.744	4.91667	106.727	3
106.75	4.90909	106.75	8.16667	106.75	6.4	106.75	6.66667	106.75	5.66667	106.733	2.14286
106.756	5.63636	106.756	8.33333	106.756	3.6	106.756	3.33333	106.756	6.83333	106.739	3.14286
106.762	5.90909	106.762	4.5	106.762	5.4	106.762	5.33333	106.762	6.91667	106.745	3.57143
106.768	6.90909	106.768	4.5	106.768	7	106.768	4.5	106.768	7.5	106.75	1.71429
106.774	4.72727	106.774	4.83333	106.774	8.2	106.774	5.66667	106.774	9.16667	106.756	2.28571
106.78	5.90909	106.78	5.16667	106.78	4.6	106.78	6.66667	106.78	6.83333	106.762	2
106.786	6.54545	106.786	6.83333	106.786	3.4	106.786	7.5	106.786	5.08333	106.768	2.42857
106.792	5.90909	106.792	9	106.792	4	106.792	3.33333	106.792	6.25	106.774	4.14286
106.798	6.27273	106.798	7.66667	106.797	6.2	106.798	5.5	106.797	7.58333	106.78	4.57143
106.803	6	106.804	6	106.803	4.8	106.804	4.66667	106.803	6	106.786	3.28571
106.809	6.45455	106.809	8.33333	106.809	5.4	106.81	5.16667	106.809	2.83333	106.792	4.14286
106.815	5.54545	106.816	7	106.815	2.8	106.816	9.66667	106.815	4.66667	106.798	4.71429
106.821	8.09091	106.821	6.16667	106.821	2.2	106.821	10	106.821	7.16667	106.804	3
106.827	7.72727	106.827	6.83333	106.827	2.2	106.827	10.1667	106.827	6.66667	106.809	3
106.833	6.81818	106.833	7.5	106.833	5.4	106.833	12.3333	106.833	4.5	106.816	3.57143
106.839	5.63636	106.839	6.66667	106.839	7	106.839	10.8333	106.839	3.08333	106.821	4
106.845	6.18182	106.845	6.83333	106.845	2.8	106.845	7.83333	106.845	3.66667	106.827	3.14286
106.851	5.36364	106.851	9.83333	106.851	3.6	106.851	4.5	106.851	3.83333	106.833	5
106.857	3.45455	106.857	9.66667	106.857	3.2	106.857	3	106.857	4.08333	106.839	5.14286
106.863	4.18182	106.863	6.5	106.863	7.2	106.863	4	106.863	7.41667	106.845	3.71429
106.869	4.63636	106.869	6.83333	106.869	7	106.869	5.33333	106.868	5.66667	106.851	4.28571
106.875	5.18182	106.875	5.5	106.874	2.6	106.875	6.5	106.874	4.33333	106.857	7.42857
106.88	6.54545	106.881	7.83333	106.88	4.6	106.881	6.16667	106.88	6.41667	106.863	4.71429
106.886	6.81818	106.886	8.5	106.886	6.2	106.886	7.5	106.886	8.75	106.869	3.42857
106.892	28.4545	106.892	25.1667	106.892	19	106.892	15.1667	106.892	26	106.875	7.14286
106.898	67.1818	106.898	41.1667	106.898	40.6	106.898	44.3333	106.898	49.9167	106.881	10
106.904	76.9091	106.904	44.5	106.904	40.2	106.904	56.3333	106.904	50.6667	106.886	9.85714
106.91	55.6364	106.91	35.1667	106.91	29.8	106.91	46.6667	106.91	32.75	106.892	27.1429
106.916	35.8182	106.916	25	106.916	24.6	106.916	34.3333	106.916	20.9167	106.898	56.2857
106.922	29.1818	106.922	19.1667	106.922	20.2	106.922	23	106.922	17.1667	106.904	67.2857
106.928	23.3636	106.928	14.6667	106.928	15.2	106.928	14.5	106.928	11.9167	106.91	53.4286
106.934	23.0909	106.934	15.1667	106.934	13.4	106.934	7.66667	106.934	9.41667	106.916	41.4286
106.94	20.7273	106.94	15.1667	106.94	13	106.94	8.83333	106.94	7.5	106.922	33.7143
106.946	20.4545	106.946	11.5	106.945	28	106.946	18.1667	106.945	15.8333	106.928	24.4286
106.952	28.2727	106.952	13.1667	106.951	49.2	106.952	33.8333	106.951	27.8333	106.934	19.4286
106.957	32.3636	106.958	16.5	106.957	53.6	106.958	47.1667	106.957	29.1667	106.94	13.1429
106.963	32.2727	106.963	15.1667	106.963	44.4	106.963	48.6667	106.963	25.0833	106.946	11.7143
106.969	27	106.969	16	106.969	30.4	106.969	45.6667	106.969	22.6667	106.952	14.5714
106.975	24.5455	106.975	16.1667	106.975	17.2	106.975	41.3333	106.975	17	106.957	18
106.981	17.9091	106.981	14	106.981	11.2	106.981	26.8333	106.981	12	106.963	20.2857
106.987	13.3636	106.987	11.6667	106.987	10.6	106.987	13.6667	106.987	8.41667	106.969	14.8571
106.993	17.8182	106.993	11	106.993	10.6	106.993	12.8333	106.993	7.25	106.975	9.14286
106.999	19.4545	106.999	6.66667	106.999	12.4	106.999	12.1667	106.999	8.91667	106.981	8.14286
107.005	16.7273	107.005	4.83333	107.005	10.8	107.005	9	107.005	7.91667	106.987	12.8571
107.011	9.36364	107.011	6.5	107.011	6.6	107.011	10.3333	107.011	8.75	106.993	13.5714
107.017	7.45455	107.017	5.66667	107.017	7.4	107.017	11	107.017	10.0833	106.999	11.5714
107.023	9.90909	107.023	8.16667	107.022	8.8	107.023	10.5	107.022	7.41667	107.005	7.85714
107.029	13.2727	107.029	11.5	107.028	9.8	107.029	5.5	107.028	9.16667	107.011	3.57143
107.034	27.1818	107.035	17.3333	107.034	32	107.035	20.5	107.034	31.9167	107.017	3.14286
107.04	69.0909	107.04	26.8333	107.04	75.6	107.04	55	107.04	89.25	107.023	4
107.046	105.364	107.046	40.5	107.046	98.6	107.046	93.8333	107.046	129.917	107.029	2.42857
107.052	158.545	107.052	83.1667	107.052	155.8	107.052	134	107.052	155.583	107.035	26.1429
107.058	407.182	107.058	360.833	107.058	578.6	107.058	285.5	107.058	307.917	107.04	96.1429
107.064	759.545	107.064	751.667	107.064	1187.6	107.064	491.667	107.064	562.417	107.046	152
107.07	852.909	107.07	854.5	107.07	1351.2	107.07	528.167	107.07	636	107.052	166
107.076	748.455	107.076	747	107.076	1113	107.076	478.167	107.076	560.833	107.058	309.143
107.082	618.455	107.082	597.333	107.082	824.6	107.082	414.333	107.082	467.75	107.064	535.714
107.088	471.455	107.088	453.167	107.088	597.8	107.088	318.667	107.088	361.667	107.07	579
107.094	336.636	107.094	312.667	107.094	400.6	107.094	217.167	107.094	257.583	107.076	532
107.1	234.818	107.1	223.667	107.1	278.6	107.1	152.5	107.1	183.333	107.082	468.857
107.106	152.545	107.106	159.167	107.106	194.4	107.106	106.333	107.106	123.25	107.088	361.857
107.112	96.3636	107.112	107.667	107.111	118	107.112	73.1667	107.111	79.75	107.094	239.857
107.118	71.0909	107.118	79.5	107.117	84.4	107.118	48.8333	107.117	57.0833	107.1	171.714
107.123	56.4545	107.124	60.8333	107.123	69.6	107.124	39.5	107.123	41.5833	107.106	125.429
107.129	43.3636	107.129	46.5	107.129	62.8	107.129	27.8333	107.129	37.25	107.112	93.5714
107.135	33.8182	107.135	37.3333	107.135	49.2	107.135	20.5	107.135	30.8333	107.118	73
107.141	30.6364	107.141	36	107.141	36.6	107.141	24.5	107.141	19.8333	107.123	50
107.147	32.3636	107.147	36.5	107.147	50.6	107.147	27.1667	107.147	22.5	107.129	38.2857
107.153	41.1818	107.153	59.3333	107.153	76.2	107.153	38	107.153	33.5833	107.135	29.5714
107.159	37.8182	107.159	82.8333	107.159	74.6	107.159	45.6667	107.159	36.6667	107.141	20.4286
107.165	24.3636	107.165	75.5	107.165	58.8	107.165	45.5	107.165	23.0833	107.147	20.1429
107.171	17.9091	107.171	52.1667	107.171	38.6	107.171	38.8333	107.171	18.25	107.153	26.5714
107.177	16.8182	107.177	37.1667	107.177	23.2	107.177	29	107.177	18.25	107.159	25.5714
107.183	16.5455	107.183	30.5	107.183	20.6	107.183	22.6667	107.183	17.1667	107.165	12.5714
107.189	14.4545	107.189	25.5	107.189	23.2	107.189	16	107.189	13.9167	107.171	8.28571
107.195	14.9091	107.195	18.5	107.194	20.6	107.195	12.6667	107.194	14.3333	107.177	10.7143
107.201	13.9091	107.201	17.3333	107.2	14	107.201	10.8333	107.2	16	107.183	10.8571
107.206	15.2727	107.207	17.5	107.206	12	107.207	5.66667	107.206	13.5833	107.189	6.14286
107.212	12.2727	107.212	20.3333	107.212	11.2	107.212	6.66667	107.212	12.5	107.195	6.85714
107.218	12.1818	107.218	14.3333	107.218	10.4	107.218	9.66667	107.218	11.4167	107.201	6.71429
107.224	10.9091	107.224	10.6667	107.224	11.4	107.224	11.6667	107.224	9.08333	107.206	10.5714
107.23	12.2727	107.23	13.6667	107.23	14.2	107.23	11.5	107.23	6.33333	107.212	11
107.236	9.72727	107.236	11.8333	107.236	14.2	107.236	10.5	107.236	5.66667	107.218	7.71429
107.242	8.36364	107.242	15	107.242	13.4	107.242	6.5	107.242	7.25	107.224	6
107.248	7.72727	107.248	18.6667	107.248	15.6	107.248	6.66667	107.248	8.83333	107.23	5.85714
107.254	5.72727	107.254	14.1667	107.254	11.4	107.254	6.33333	107.254	7.41667	107.236	4.28571
107.26	6.90909	107.26	7.83333	107.26	11.6	107.26	5.16667	107.26	7.33333	107.242	4.85714
107.266	10.5455	107.266	11.8333	107.266	10	107.266	7.66667	107.266	6.41667	107.248	6.14286
107.272	8.18182	107.272	10.3333	107.272	9.6	107.272	6.5	107.272	7.41667	107.254	5.85714
107.278	6.72727	107.278	7.66667	107.278	7.2	107.278	5.33333	107.277	6.91667	107.26	4.28571
107.284	7.18182	107.284	9.5	107.283	8.4	107.284	6.5	107.283	7	107.266	3.42857
107.289	7.27273	107.29	8.83333	107.289	9.6	107.29	5.16667	107.289	6.08333	107.272	4.28571
107.295	9.90909	107.295	8.66667	107.295	10.4	107.295	4.16667	107.295	5.75	107.278	4.71429
107.301	7.54545	107.301	7.66667	107.301	10.4	107.301	4.16667	107.301	4.75	107.284	5.14286
107.307	7.63636	107.307	7.16667	107.307	6	107.307	5.33333	107.307	4.08333	107.29	3.57143
107.313	9.63636	107.313	8.33333	107.313	6.6	107.313	6.66667	107.313	3.33333	107.295	4
107.319	9.63636	107.319	7.5	107.319	7.8	107.319	5.33333	107.319	5.75	107.301	3
107.325	8.09091	107.325	7.83333	107.325	5.8	107.325	4	107.325	5.16667	107.307	5.28571
107.331	6.27273	107.331	11.1667	107.331	4.2	107.331	3.16667	107.331	6.5	107.313	7.42857
107.337	6.27273	107.337	9.33333	107.337	9	107.337	3.66667	107.337	7.5	107.319	6
107.343	7.90909	107.343	8.5	107.343	13.6	107.343	4.83333	107.343	8.91667	107.325	4.42857
107.349	10.8182	107.349	5	107.349	10.6	107.349	4.5	107.349	8.41667	107.331	4.14286
107.355	12.3636	107.355	7.66667	107.355	7	107.355	3.33333	107.355	4.5	107.337	2.85714
107.361	10.7273	107.361	8	107.361	9.6	107.361	5.83333	107.361	8	107.343	3.57143
107.367	12.9091	107.367	9.83333	107.367	15.8	107.367	13.1667	107.366	9.66667	107.349	3.42857
107.373	11	107.373	5.66667	107.372	15.6	107.373	21.6667	107.372	9.83333	107.355	1.28571
107.378	10.3636	107.379	5.66667	107.378	12.2	107.379	18.3333	107.378	9.66667	107.361	1.85714
107.384	9.90909	107.384	6.33333	107.384	9	107.384	13.1667	107.384	10.4167	107.367	1.71429
107.39	8.54545	107.39	11.6667	107.39	5.6	107.39	8.66667	107.39	9.33333	107.373	4.57143
107.396	6.54545	107.396	8.83333	107.396	7.6	107.396	6	107.396	6.25	107.378	4
107.402	7.54545	107.402	7.5	107.402	12.6	107.402	7.5	107.402	5.16667	107.384	4
107.408	7.63636	107.408	5.66667	107.408	12.8	107.408	6	107.408	6	107.39	4.28571
107.414	7	107.414	5.5	107.414	10.2	107.414	4.16667	107.414	7.25	107.396	5.71429
107.42	6.45455	107.42	7.33333	107.42	13.2	107.42	5.83333	107.42	7.5	107.402	4.42857
107.426	8.54545	107.426	8.5	107.426	12.4	107.426	5.66667	107.426	6.66667	107.408	6.57143
107.432	9.36364	107.432	7.5	107.432	15.8	107.432	6.16667	107.432	7.16667	107.414	5.28571
107.438	8.63636	107.438	7.66667	107.438	15.6	107.438	8.83333	107.438	5.91667	107.42	5.71429
107.444	9.18182	107.444	6.16667	107.444	10.2	107.444	10.3333	107.444	7.08333	107.426	3.57143
107.45	7.90909	107.45	7.33333	107.45	9.2	107.45	12.3333	107.45	7.08333	107.432	2.28571
107.456	7.63636	107.456	8.66667	107.456	6.8	107.456	8.33333	107.456	6	107.438	1.71429
107.462	6.27273	107.462	6.83333	107.461	5.6	107.462	7.33333	107.461	5.33333	107.444	2.57143
107.468	6	107.468	3	107.467	9	107.468	8.5	107.467	6	107.45	3.14286
107.473	5.18182	107.474	5.33333	107.473	6.8	107.474	4.5	107.473	8.5	107.456	4
107.479	6.36364	107.479	7.5	107.479	5.2	107.479	4.83333	107.479	12.5	107.462	2.42857
107.485	5.63636	107.485	8.33333	107.485	6.6	107.485	5.66667	107.485	12.5	107.468	4.14286
107.491	8.09091	107.491	7.16667	107.491	9.8	107.491	6.83333	107.491	9.25	107.473	3.85714
107.497	8.54545	107.497	8.83333	107.497	10.8	107.497	8.5	107.497	6.75	107.479	6.71429
107.503	7.54545	107.503	9.16667	107.503	13.8	107.503	10.1667	107.503	5.91667	107.485	4.28571
107.509	9.09091	107.509	4	107.509	14	107.509	11.1667	107.509	5.16667	107.491	4.57143
107.515	6.90909	107.515	3.83333	107.515	16.4	107.515	10.8333	107.515	7.16667	107.497	3
107.521	6.72727	107.521	5.83333	107.521	14.8	107.521	10.1667	107.521	6.75	107.503	3.85714
107.527	5.36364	107.527	7.83333	107.527	13.4	107.527	11	107.527	5.16667	107.509	3.71429
107.533	6.81818	107.533	6.33333	107.533	10.8	107.533	13.6667	107.533	6	107.515	4.28571
107.539	6.54545	107.539	7.83333	107.539	8.8	107.539	9.66667	107.539	4.25	107.521	3.57143
107.545	5.72727	107.545	8.83333	107.544	8.8	107.545	6.83333	107.544	4.33333	107.527	2.71429
107.551	4.45455	107.551	7	107.55	6.8	107.551	5	107.55	4.33333	107.533	4.85714
107.556	5.72727	107.557	4.83333	107.556	4.8	107.557	2.83333	107.556	5.58333	107.539	5
107.562	5.72727	107.562	4.83333	107.562	8	107.563	3.5	107.562	6.66667	107.545	4.57143
107.568	5	107.569	10.1667	107.568	10.2	107.569	4.16667	107.568	4.91667	107.551	5.28571
107.574	6.81818	107.574	5.83333	107.574	8.4	107.574	2.5	107.574	4.91667	107.556	5.57143
107.58	5.45455	107.58	6.66667	107.58	8.4	107.58	2.83333	107.58	8.16667	107.562	4.71429
107.586	3.72727	107.586	8.33333	107.586	11.2	107.586	4.16667	107.586	8.58333	107.568	5.57143
107.592	4.09091	107.592	8.33333	107.592	9.4	107.592	5.16667	107.592	4.25	107.574	6
107.598	5	107.598	14.1667	107.598	7.6	107.598	4.66667	107.598	2.33333	107.58	2.57143
107.604	6.27273	107.604	25	107.604	5.2	107.604	6.16667	107.604	4.33333	107.586	4.71429
107.61	8.81818	107.61	18.3333	107.61	5.4	107.61	6	107.61	9.66667	107.592	4.28571
107.616	7.09091	107.616	12.5	107.616	4.6	107.616	3	107.616	9.5	107.598	3.57143
107.622	6.18182	107.622	8	107.622	4.6	107.622	8	107.622	8.66667	107.604	3.71429
107.628	5.54545	107.628	4.66667	107.628	5.4	107.628	13.1667	107.628	7.75	107.61	3
107.634	4.81818	107.634	6.83333	107.634	8	107.634	12.1667	107.634	6.25	107.616	3.42857
107.64	4	107.64	7.5	107.64	8.6	107.64	8.66667	107.64	5.75	107.622	5.85714
107.646	4.36364	107.646	6.83333	107.645	6.8	107.646	8.5	107.645	5.33333	107.628	5
107.652	3.45455	107.652	5	107.651	4.8	107.652	5.5	107.651	8.33333	107.634	2.42857
107.657	5	107.658	7.83333	107.657	2.8	107.658	3.33333	107.657	9.5	107.64	2.57143
107.663	4.18182	107.663	7.83333	107.663	4.4	107.663	5.5	107.663	7	107.646	1.85714
107.669	5.63636	107.669	6.66667	107.669	8.6	107.669	5.83333	107.669	5.91667	107.652	2.85714
107.675	7.27273	107.675	6.83333	107.675	5.8	107.675	6.33333	107.675	5.08333	107.657	3.71429
107.681	6	107.681	4.33333	107.681	6.2	107.681	4.83333	107.681	4.75	107.663	2.57143
107.687	5.36364	107.687	7.5	107.687	3.6	107.687	4.83333	107.687	7.75	107.669	3.85714
107.693	6.27273	107.693	8	107.693	4.4	107.693	4.83333	107.693	5.58333	107.675	3.71429
107.699	9.72727	107.699	8	107.699	6.8	107.699	4.66667	107.699	4.58333	107.681	3.14286
107.705	12.4545	107.705	5.83333	107.705	4.6	107.705	5.33333	107.705	6.08333	107.687	5.28571
107.711	14.2727	107.711	7.33333	107.711	3.2	107.711	6	107.711	7.25	107.693	4.71429
107.717	10.1818	107.717	4.5	107.717	2.2	107.717	4.16667	107.717	9.33333	107.699	3.42857
107.723	10	107.723	3.33333	107.723	0.8	107.723	2	107.723	6.16667	107.705	2.71429
107.729	7.54545	107.729	5.33333	107.729	6	107.729	2.33333	107.729	3.66667	107.711	3.85714
107.735	5.63636	107.735	5.33333	107.735	3.6	107.735	8.16667	107.735	2.83333	107.717	5
107.741	5.63636	107.741	5.5	107.741	6.6	107.741	14.8333	107.741	4.33333	107.723	7.85714
107.747	7.27273	107.747	8	107.747	7.6	107.747	14.5	107.746	4.66667	107.729	5
107.753	4.81818	107.753	7.66667	107.752	5	107.753	13	107.752	5.33333	107.735	2.42857
107.759	4.72727	107.759	9.66667	107.758	3.8	107.759	13.1667	107.758	3.66667	107.741	1.57143
107.764	8.72727	107.765	6.5	107.764	2.2	107.765	9.5	107.764	3.58333	107.747	3.57143
107.77	7.18182	107.77	3.83333	107.77	7.2	107.77	8.5	107.77	3	107.753	8.28571
107.776	5.54545	107.776	7.66667	107.776	7.6	107.776	9.33333	107.776	3.83333	107.759	7.28571
107.782	6.09091	107.782	13.3333	107.782	5.8	107.782	4.16667	107.782	4.33333	107.764	4.28571
107.788	5.36364	107.788	13.1667	107.788	3.8	107.788	2.5	107.788	6.83333	107.77	2.42857
107.794	6.72727	107.794	14	107.794	5.8	107.794	5.5	107.794	7.16667	107.776	4.42857
107.8	5.63636	107.8	11.5	107.8	8.8	107.8	5.33333	107.8	5.41667	107.782	5.14286
107.806	4.09091	107.806	6.83333	107.806	6.4	107.806	5.83333	107.806	4.91667	107.788	8.85714
107.812	5	107.812	4.33333	107.812	5.2	107.812	3.66667	107.812	5.16667	107.794	7.14286
107.818	4.09091	107.818	5.16667	107.818	6.2	107.818	3	107.818	5.16667	107.8	5.14286
107.824	5.81818	107.824	6.66667	107.824	4.2	107.824	4.66667	107.824	6.25	107.806	3
107.83	5.54545	107.83	5.66667	107.83	4	107.83	4	107.83	7.83333	107.812	6
107.836	7	107.836	3.16667	107.836	6	107.836	8.66667	107.836	8.5	107.818	4.57143
107.842	4.27273	107.842	6.66667	107.842	7.4	107.842	12.5	107.842	7.25	107.824	3.71429
107.848	3.90909	107.848	7.33333	107.848	10	107.848	12.3333	107.848	6.08333	107.83	2.42857
107.854	4.54545	107.854	8.83333	107.854	9.6	107.854	7.66667	107.854	7.5	107.836	2
107.86	3.90909	107.86	4.5	107.859	6.2	107.86	7.16667	107.859	8.75	107.842	2.42857
107.866	3.63636	107.866	4.16667	107.865	3.4	107.866	8.33333	107.865	7.83333	107.848	1.71429
107.871	5.45455	107.872	6.33333	107.871	3	107.872	6.33333	107.871	5.33333	107.854	2.28571
107.877	5.72727	107.878	6.83333	107.877	2.6	107.878	8	107.877	3.83333	107.86	4.28571
107.883	8.18182	107.883	11.5	107.883	7	107.883	11.6667	107.883	4.33333	107.866	7
107.889	6.09091	107.889	8.16667	107.889	7.2	107.889	12.1667	107.889	6.16667	107.871	3.42857
107.895	5.09091	107.895	4.33333	107.895	6.8	107.895	7.16667	107.895	6	107.877	2.57143
107.901	5.54545	107.901	2.66667	107.901	6.2	107.901	5.16667	107.901	6.41667	107.883	4
107.907	4.90909	107.907	5	107.907	6.2	107.907	6	107.907	4.75	107.889	5.42857
107.913	3.72727	107.913	5.5	107.913	3.6	107.913	4.5	107.913	6.5	107.895	3.42857
107.919	5.36364	107.919	8.33333	107.919	2.6	107.919	3.16667	107.919	6.41667	107.901	4.42857
107.925	2.90909	107.925	9.5	107.925	5.8	107.925	6.33333	107.925	6	107.907	3.28571
107.931	4.36364	107.931	10.5	107.931	6	107.931	6.83333	107.931	8.33333	107.913	4.85714
107.937	9.90909	107.937	7.5	107.937	10.2	107.937	12.5	107.937	9.75	107.919	4.42857
107.943	15	107.943	7.16667	107.943	22.8	107.943	21.3333	107.943	18.5833	107.925	4.57143
107.949	17.1818	107.949	7.16667	107.949	29.2	107.949	20.1667	107.949	24	107.931	12.1429
107.955	22.4545	107.955	13	107.955	40	107.955	22.5	107.955	29	107.937	31
107.961	22	107.961	7.66667	107.961	94.6	107.961	37.3333	107.961	35.8333	107.943	40.7143
107.967	18.6364	107.967	5.16667	107.967	133.2	107.967	38.6667	107.967	35.3333	107.949	34.2857
107.973	14.2727	107.973	6.33333	107.973	110.4	107.973	23.3333	107.973	32.6667	107.955	29.8571
107.979	12.8182	107.979	4.83333	107.978	74	107.979	17.6667	107.978	22.8333	107.961	33.4286
107.985	16.7273	107.985	9.83333	107.984	47	107.985	14.6667	107.984	13.5833	107.967	32
107.99	15	107.991	14	107.99	32	107.991	13	107.99	11.1667	107.973	25.4286
107.996	12.4545	107.997	16	107.996	19	107.997	8.83333	107.996	13.1667	107.979	23.1429
108.002	9.18182	108.002	13.8333	108.002	17	108.002	7.66667	108.002	13.25	107.985	22.4286
108.008	9.81818	108.008	15.8333	108.008	16	108.008	11.8333	108.008	12.5	107.99	18.8571
108.014	7.81818	108.014	12.1667	108.014	12.8	108.014	12.5	108.014	8.66667	107.996	17.2857
108.02	5.36364	108.02	8.16667	108.02	8.4	108.02	11.5	108.02	7.25	108.002	17
108.026	9.54545	108.026	6.5	108.026	8.8	108.026	12.1667	108.026	11.6667	108.008	12.7143
108.032	41.2727	108.032	14.5	108.032	56.4	108.032	58.1667	108.032	45.5833	108.014	8.85714
108.038	88.5455	108.038	40.5	108.038	112	108.038	124.5	108.038	113.25	108.02	11
108.044	104.636	108.044	57	108.044	122.8	108.044	143.667	108.044	148.417	108.026	14.8571
108.05	109.182	108.05	59.6667	108.05	110.4	108.05	120.333	108.05	147.167	108.032	58.1429
108.056	109.364	108.056	56.8333	108.056	94	108.056	91.5	108.056	133.5	108.038	122
108.062	119.364	108.062	65.1667	108.062	111.2	108.062	84.6667	108.062	123.667	108.044	140.857
108.068	247.455	108.068	168	108.068	226.6	108.068	178.667	108.068	212.75	108.05	114.714
108.074	472.182	108.074	349.5	108.074	405.6	108.074	386.667	108.074	399.75	108.056	99.1429
108.08	548.273	108.08	414.667	108.08	439.4	108.08	485.167	108.08	471.25	108.062	130.143
108.086	428.727	108.086	331	108.086	352.2	108.086	407	108.086	382.75	108.068	294
108.092	277.364	108.092	219.833	108.092	244.2	108.092	284.833	108.092	266.167	108.074	569
108.098	193.455	108.098	148.833	108.098	165.8	108.098	183.667	108.098	181.167	108.08	640.571
108.104	138.545	108.104	107.667	108.103	112	108.104	117.167	108.103	126.333	108.086	493.429
108.11	102.091	108.11	84.1667	108.109	71.4	108.11	82.6667	108.109	92.3333	108.092	342.429
108.116	72.7273	108.116	61.3333	108.115	47.6	108.116	59.1667	108.115	67.25	108.098	237.714
108.121	50.0909	108.122	40.8333	108.121	42.2	108.122	39.1667	108.121	44.9167	108.104	158.714
108.127	34	108.127	24.5	108.127	37.6	108.127	33.1667	108.127	30.4167	108.11	105.571
108.133	26.0909	108.133	23.5	108.133	25.2	108.133	24	108.133	21.8333	108.115	65.5714
108.139	22.2727	108.139	22.1667	108.139	20.2	108.139	17.6667	108.139	20.1667	108.121	39.8571
108.145	20.3636	108.145	16.5	108.145	19	108.145	20.1667	108.145	17.6667	108.127	38
108.151	14.2727	108.151	14.5	108.151	17.6	108.151	16	108.151	18.5	108.133	34.2857
108.157	14.0909	108.157	24.6667	108.157	17.8	108.157	15.6667	108.157	25.75	108.139	23.4286
108.163	19.3636	108.163	40.6667	108.163	21.4	108.163	26.3333	108.163	32.4167	108.145	16
108.169	18.4545	108.169	44.5	108.169	20.8	108.169	30.3333	108.169	30.25	108.151	17
108.175	8.72727	108.175	38.8333	108.175	15.2	108.175	19.5	108.175	19.5	108.157	23.2857
108.181	6.63636	108.181	31.1667	108.181	9	108.181	13.1667	108.181	14.8333	108.163	25.1429
108.187	7.72727	108.187	21.5	108.187	7.2	108.187	11.6667	108.187	10.4167	108.169	16.5714
108.193	7.36364	108.193	16.8333	108.193	10.4	108.193	9	108.193	10.25	108.175	9.14286
108.199	8.90909	108.199	15.1667	108.199	6.8	108.199	6.83333	108.199	11.1667	108.181	6.57143
108.205	10.1818	108.205	12.1667	108.205	6	108.205	4.16667	108.205	8.5	108.187	4.14286
108.211	9.90909	108.211	12.5	108.211	6.6	108.211	5.5	108.211	8	108.193	6.28571
108.217	9.45455	108.217	10.8333	108.217	7	108.217	8.16667	108.217	7.08333	108.199	5.71429
108.223	7.45455	108.223	7.33333	108.223	5.8	108.223	6.66667	108.223	7.33333	108.205	5.57143
108.229	6.18182	108.229	8.33333	108.229	9.2	108.229	8.66667	108.229	10.5	108.211	3.85714
108.235	5.72727	108.235	6.83333	108.235	13.4	108.235	8.33333	108.235	11.6667	108.217	3.42857
108.241	4.27273	108.241	8.16667	108.24	13	108.241	9.83333	108.24	10.8333	108.223	6.14286
108.247	6.09091	108.247	9.16667	108.246	9.2	108.247	14.1667	108.246	7.08333	108.229	5.42857
108.253	6.54545	108.253	6.33333	108.252	8	108.253	15.6667	108.252	4.75	108.235	5.42857
108.258	5.81818	108.259	7.66667	108.258	8.4	108.259	14.8333	108.258	4.5	108.241	3.57143
108.264	7.36364	108.264	8.33333	108.264	9.8	108.265	15.5	108.264	3.75	108.247	6
108.27	9.45455	108.27	7	108.27	8.2	108.27	10.8333	108.27	5.41667	108.252	6
108.276	10.8182	108.276	11	108.276	8.2	108.276	7.33333	108.276	8.5	108.258	4.28571
108.282	10.6364	108.282	11.1667	108.282	8.6	108.282	6.83333	108.282	9.16667	108.264	4.14286
108.288	6.36364	108.288	6.33333	108.288	11.2	108.288	4.66667	108.288	8.41667	108.27	2.42857
108.294	4.45455	108.294	4.16667	108.294	10.4	108.294	3	108.294	7.66667	108.276	2.42857
108.3	4	108.3	8.33333	108.3	9.4	108.3	5	108.3	7.08333	108.282	4.42857
108.306	5.36364	108.306	10	108.306	11.2	108.306	6.83333	108.306	6.83333	108.288	4.71429
108.312	4.72727	108.312	6.83333	108.312	9.2	108.312	8.33333	108.312	6.41667	108.294	5.28571
108.318	4.72727	108.318	7	108.318	6.2	108.318	7.16667	108.318	5.75	108.3	8
108.324	4.36364	108.324	6.66667	108.324	6.2	108.324	5.16667	108.324	5.41667	108.306	7.42857
108.33	5.90909	108.33	5.5	108.33	5.6	108.33	6	108.33	7.16667	108.312	5.42857
108.336	6.27273	108.336	6.33333	108.336	4.4	108.336	5.83333	108.336	5.66667	108.318	3.85714
108.342	4.54545	108.342	7	108.342	4.4	108.342	4.83333	108.342	6.58333	108.324	9.57143
108.348	5.36364	108.348	4.33333	108.348	8	108.348	5.33333	108.348	7.16667	108.33	12.5714
108.354	8.27273	108.354	7.66667	108.354	7.2	108.354	6	108.354	6.66667	108.336	9.85714
108.36	5.27273	108.36	11.8333	108.36	5	108.36	5.33333	108.36	4.83333	108.342	8.42857
108.366	3.90909	108.366	13.5	108.366	4	108.366	8.83333	108.366	4.83333	108.348	6.14286
108.372	5.18182	108.372	7.83333	108.372	5.2	108.372	8	108.372	6.41667	108.354	6.42857
108.378	4.54545	108.378	8.66667	108.378	4.6	108.378	4.5	108.378	7.33333	108.36	5
108.384	7.36364	108.384	8.16667	108.384	5.4	108.384	3.66667	108.384	7	108.366	2
108.39	5.72727	108.39	10.1667	108.389	4.4	108.39	3	108.389	4.75	108.372	1.71429
108.396	5.27273	108.396	14.8333	108.395	3.8	108.396	4.83333	108.395	6.25	108.378	2.85714
108.402	5.63636	108.402	11.8333	108.401	6	108.402	8.66667	108.401	9.16667	108.384	2.42857
108.407	5.90909	108.408	9.83333	108.407	7.6	108.408	9.5	108.407	9.75	108.39	3.71429
108.413	5	108.414	9.83333	108.413	3.8	108.414	5	108.413	9.5	108.396	4.85714
108.419	3.81818	108.419	9.5	108.419	3.8	108.419	2.83333	108.419	7.83333	108.401	3.28571
108.425	5.63636	108.425	5.83333	108.425	7	108.425	8.16667	108.425	8.16667	108.407	5.71429
108.431	6.63636	108.431	6.16667	108.431	4.8	108.431	10	108.431	7.58333	108.413	5.28571
108.437	5.54545	108.437	6.16667	108.437	2.8	108.437	7.66667	108.437	8.08333	108.419	3.28571
108.443	4.36364	108.443	10.3333	108.443	4.2	108.443	5.83333	108.443	8.91667	108.425	3.71429
108.449	4.27273	108.449	11	108.449	4.6	108.449	5.16667	108.449	7.08333	108.431	1.85714
108.455	4.81818	108.455	9.66667	108.455	8	108.455	4.5	108.455	5.08333	108.437	2.14286
108.461	5.09091	108.461	11	108.461	12	108.461	4	108.461	4.66667	108.443	2.42857
108.467	6.90909	108.467	7.66667	108.467	10.6	108.467	4.33333	108.467	5.83333	108.449	5
108.473	7.54545	108.473	5.66667	108.473	6.6	108.473	5.5	108.473	11.9167	108.455	5.57143
108.479	5	108.479	7.33333	108.479	6.4	108.479	5.83333	108.479	13.8333	108.461	5
108.485	4.72727	108.485	7.33333	108.485	5.8	108.485	5.83333	108.485	11.8333	108.467	10.5714
108.491	4.27273	108.491	9.66667	108.491	3.8	108.491	11.3333	108.491	10.3333	108.473	13
108.497	3.81818	108.497	6.33333	108.497	3.4	108.497	16.8333	108.497	10.75	108.479	8.28571
108.503	4.54545	108.503	7.66667	108.503	6	108.503	9.16667	108.503	8.58333	108.485	4.28571
108.509	2.63636	108.509	10.1667	108.509	6.4	108.509	5.16667	108.509	8.58333	108.491	6.28571
108.515	3.18182	108.515	5.5	108.515	7.2	108.515	4	108.515	6.5	108.497	7
108.521	4.81818	108.521	5.66667	108.521	4.8	108.521	5.16667	108.521	6	108.503	5.14286
108.527	5.90909	108.527	5.16667	108.527	5	108.527	6.33333	108.527	4.83333	108.509	2.85714
108.533	6.09091	108.533	9	108.533	5.4	108.533	8.33333	108.533	5.75	108.515	3.28571
108.539	4.81818	108.539	16	108.539	7.4	108.539	8.16667	108.539	7.08333	108.521	2
108.545	3.27273	108.545	23.3333	108.545	6.4	108.545	3.5	108.545	6.83333	108.527	3.14286
108.551	3.81818	108.551	21.6667	108.551	5.8	108.551	4.16667	108.551	4.33333	108.533	1.71429
108.557	6.27273	108.557	19.8333	108.557	7	108.557	3.83333	108.556	3.66667	108.539	3.14286
108.563	4.45455	108.563	16.3333	108.562	7.2	108.563	5.16667	108.562	3.91667	108.545	2.71429
108.569	4.27273	108.569	16.6667	108.569	11.8	108.569	4.66667	108.569	3.16667	108.551	1.85714
108.575	5.81818	108.575	16.5	108.575	12	108.575	6.83333	108.574	3.25	108.557	3.42857
108.581	7.45455	108.581	12.6667	108.58	12.6	108.581	4.33333	108.58	2.83333	108.563	3.71429
108.587	7.45455	108.587	10	108.586	9.4	108.587	6	108.586	1.91667	108.569	2.42857
108.593	6.18182	108.593	6	108.592	5.2	108.593	2.83333	108.592	2.16667	108.575	2.14286
108.598	5.54545	108.599	8.16667	108.598	5.4	108.599	2.5	108.598	2.5	108.581	4.42857
108.604	7.36364	108.605	7.16667	108.604	7.6	108.605	6	108.604	4.66667	108.586	4.85714
108.61	5.54545	108.61	7.83333	108.61	9.4	108.611	6.5	108.61	5	108.592	2.85714
108.616	4.63636	108.616	10.1667	108.616	10.4	108.616	6.5	108.616	4.41667	108.598	6.57143
108.622	3.63636	108.622	5.33333	108.622	9.6	108.622	9.33333	108.622	4.08333	108.604	5.85714
108.628	3.72727	108.628	6.33333	108.628	9.2	108.628	9.5	108.628	4.91667	108.61	2.57143
108.634	5.54545	108.634	6.16667	108.634	3.8	108.634	8.5	108.634	5.83333	108.616	2.42857
108.64	7.90909	108.64	9.5	108.64	7.8	108.64	5.83333	108.64	3.08333	108.622	3
108.646	8.90909	108.646	9.5	108.646	12	108.646	6.83333	108.646	3.75	108.628	2.57143
108.652	6	108.652	9.66667	108.652	13.2	108.652	6.16667	108.652	5	108.634	3.14286
108.658	5.27273	108.658	8.33333	108.658	9.8	108.658	8.5	108.658	5.08333	108.64	2.42857
108.664	5.18182	108.664	6	108.664	8.6	108.664	12.3333	108.664	5.58333	108.646	3
108.67	5	108.67	6.5	108.67	6.2	108.67	14.6667	108.67	4.41667	108.652	2.71429
108.676	4.90909	108.676	6.5	108.676	7.2	108.676	12	108.676	5	108.658	3.28571
108.682	3.90909	108.682	7.66667	108.682	5.2	108.682	6	108.682	5.41667	108.664	3.28571
108.688	2.90909	108.688	6.5	108.688	3.4	108.688	2.5	108.688	4.66667	108.67	2.57143
108.694	5.45455	108.694	7.33333	108.694	3.4	108.694	2.66667	108.694	4	108.676	3.42857
108.7	4.72727	108.7	6.33333	108.7	4.2	108.7	4.5	108.7	5.66667	108.682	3.28571
108.706	4	108.706	10.3333	108.706	4.6	108.706	5.16667	108.706	6.58333	108.688	2.71429
108.712	4.63636	108.712	14	108.712	7	108.712	4.5	108.712	5.16667	108.694	1.14286
108.718	6.09091	108.718	15.6667	108.718	6.6	108.718	3.66667	108.718	3.58333	108.7	3.42857
108.724	8.63636	108.724	13	108.724	7.6	108.724	3.66667	108.724	4.41667	108.706	2.57143
108.73	10.0909	108.73	8.5	108.73	7.2	108.73	5.33333	108.73	6.91667	108.712	4.85714
108.736	9.09091	108.736	9	108.736	4.8	108.736	6	108.736	5.83333	108.718	5.71429
108.742	7.45455	108.742	10.3333	108.742	3	108.742	5.83333	108.742	5.58333	108.724	4.28571
108.748	5.27273	108.748	6	108.748	2.6	108.748	5.33333	108.748	6.33333	108.73	4.71429
108.754	7.90909	108.754	7.66667	108.754	4.4	108.754	3.5	108.754	4.83333	108.736	4.14286
108.76	11	108.76	8.33333	108.76	3.2	108.76	3.33333	108.76	3.41667	108.742	3.28571
108.766	11.3636	108.766	6.5	108.766	7.8	108.766	2.16667	108.766	5.75	108.748	2.42857
108.772	7	108.772	4.33333	108.772	11	108.772	3.66667	108.771	6.75	108.754	3.14286
108.778	8.45455	108.778	6.16667	108.777	5	108.778	3.83333	108.777	6.08333	108.76	1.71429
108.784	10.5455	108.784	10.6667	108.783	4.6	108.784	1.66667	108.783	10.5	108.766	2
108.79	8.18182	108.79	7.83333	108.789	6.4	108.79	2.66667	108.789	11.5833	108.772	2.57143
108.796	5.45455	108.796	6.83333	108.795	5.8	108.796	7.83333	108.795	8.08333	108.778	2.28571
108.801	4.36364	108.802	7	108.801	4.2	108.802	7.33333	108.801	7.66667	108.783	1
108.807	4.36364	108.808	7.16667	108.807	5.4	108.808	6.66667	108.807	7.25	108.789	1.14286
108.813	4.45455	108.814	6.66667	108.813	2.6	108.814	5.83333	108.813	5.33333	108.795	1.42857
108.819	3.18182	108.819	4.83333	108.819	4.6	108.819	6.83333	108.819	4.83333	108.801	2.57143
108.825	4.81818	108.825	4.33333	108.825	7.2	108.825	5.16667	108.825	5.41667	108.807	2
108.831	6.18182	108.831	5.5	108.831	3.8	108.831	5.16667	108.831	5.58333	108.813	2.57143
108.837	4.63636	108.837	4	108.837	3	108.837	4.16667	108.837	6.58333	108.819	3.57143
108.843	4.54545	108.843	6.66667	108.843	3.4	108.843	4.66667	108.843	3.25	108.825	3.28571
108.849	3.72727	108.849	5.83333	108.849	3.8	108.849	7.5	108.849	4.08333	108.831	2.85714
108.855	3.72727	108.855	6	108.855	4	108.855	5.83333	108.855	2.83333	108.837	4.42857
108.861	2.90909	108.861	5.66667	108.861	5.2	108.861	3	108.861	4.83333	108.843	5.14286
108.867	4.90909	108.867	4	108.867	4.2	108.867	4.5	108.867	5.83333	108.849	2.71429
108.873	7.36364	108.873	6	108.873	5.2	108.873	2.66667	108.873	6.75	108.855	2.28571
108.879	6.54545	108.879	7.66667	108.879	10	108.879	3.33333	108.879	5.25	108.861	3.57143
108.885	7.72727	108.885	6.16667	108.885	16	108.885	7.33333	108.885	7.33333	108.867	2.71429
108.891	23.7273	108.891	21	108.891	28.2	108.891	18.8333	108.891	22.9167	108.873	3.71429
108.897	56.7273	108.897	52.5	108.897	46.8	108.897	35.8333	108.897	53.4167	108.879	1.85714
108.903	71.2727	108.903	69.6667	108.903	50.8	108.903	51.3333	108.903	62.75	108.885	2.42857
108.909	62.3636	108.909	60.3333	108.909	36.8	108.909	47.1667	108.909	47.25	108.891	6.85714
108.915	44.3636	108.915	42	108.915	23.6	108.915	34.3333	108.915	31.0833	108.897	12.4286
108.921	29.4545	108.921	29.5	108.921	14.2	108.921	27.8333	108.921	19.75	108.903	15.1429
108.927	20.1818	108.927	20.6667	108.927	12.2	108.927	18	108.927	12.5833	108.909	11
108.933	15.0909	108.933	15	108.933	13.6	108.933	13	108.933	13.0833	108.915	4.85714
108.939	14.3636	108.939	12.3333	108.939	13.4	108.939	12.3333	108.939	20.4167	108.921	5
108.945	14.7273	108.945	14.8333	108.945	13.6	108.945	16.3333	108.945	31.5	108.927	5
108.951	27.1818	108.951	27.8333	108.951	22	108.951	42.3333	108.951	55.6667	108.933	13.1429
108.957	40.2727	108.957	41.3333	108.957	39.2	108.957	64.5	108.957	69.25	108.939	25.2857
108.963	39.2727	108.963	40.3333	108.963	34	108.963	68	108.963	59.3333	108.945	34.8571
108.969	31.7273	108.969	28	108.969	21.2	108.969	59.5	108.969	39.8333	108.951	48.5714
108.975	25.2727	108.975	19.1667	108.975	14.6	108.975	46	108.975	26	108.957	64.8571
108.981	21.9091	108.981	16	108.981	11.2	108.981	25.3333	108.981	17.25	108.963	58.5714
108.987	21.2727	108.987	16.1667	108.987	10.6	108.987	14.3333	108.987	14.25	108.969	46.2857
108.993	21.2727	108.993	13.8333	108.993	10.6	108.993	12	108.993	18.5	108.975	32.8571
108.999	22.0909	108.999	14.8333	108.999	8.2	108.999	14.3333	108.999	35.1667	108.981	20.8571
109.005	26.9091	109.005	18.1667	109.004	4.8	109.005	16.8333	109.004	44.0833	108.987	13.7143
109.011	29.2727	109.011	25.3333	109.01	5.4	109.011	16.3333	109.01	39.5	108.993	19.5714
109.017	32.0909	109.017	63.8333	109.016	15	109.017	12.6667	109.016	44.75	108.999	45.7143
109.023	37.4545	109.023	101.167	109.022	35	109.023	14.5	109.022	59.1667	109.004	85.7143
109.029	36.2727	109.029	90.3333	109.028	41.2	109.029	22.5	109.028	59.3333	109.01	94
109.034	30.2727	109.035	73	109.034	33.4	109.035	29	109.034	57.8333	109.016	76.4286
109.04	24.5455	109.041	67.6667	109.04	31	109.041	29.3333	109.04	55.6667	109.022	60.4286
109.046	29.7273	109.047	65.3333	109.046	50	109.047	26.1667	109.046	52.1667	109.028	57.2857
109.052	60.5455	109.053	75	109.052	100.2	109.053	49.1667	109.052	72	109.034	54.1429
109.058	131.545	109.058	99	109.058	154.8	109.058	87	109.058	112.167	109.04	53.7143
109.064	200.818	109.064	130.5	109.064	182.8	109.064	153.667	109.064	168.25	109.046	54.4286
109.07	238.636	109.07	154.833	109.07	199.2	109.07	256.333	109.07	215.917	109.052	77.4286
109.076	226.091	109.076	157.833	109.076	203.6	109.076	304.5	109.076	212.75	109.058	113.429
109.082	202.455	109.082	155.167	109.082	173.6	109.082	260.833	109.082	189.667	109.064	164.714
109.088	354.909	109.088	260.667	109.088	285.6	109.088	323.833	109.088	298.083	109.07	208.143
109.094	706	109.094	452.167	109.094	485.4	109.094	526.333	109.094	545.75	109.076	221.143
109.1	833.364	109.1	493.5	109.1	509.8	109.1	574.667	109.1	631.5	109.082	197
109.106	660	109.106	371.167	109.106	373	109.106	438.5	109.106	513.583	109.088	380.571
109.112	432.636	109.112	240.667	109.112	249.8	109.112	279.167	109.112	344.5	109.094	793
109.118	279.273	109.118	158.667	109.118	166.6	109.118	178	109.118	218.667	109.1	927.714
109.124	185	109.124	113.667	109.124	121.8	109.124	126.5	109.124	138.417	109.106	734.571
109.13	134.636	109.13	88	109.13	95.4	109.13	105.667	109.13	103.167	109.112	474.286
109.136	101.727	109.136	58.6667	109.136	66.2	109.136	84.3333	109.136	85.5833	109.118	305.143
109.142	76.0909	109.142	39.5	109.142	41.8	109.142	56.6667	109.142	63.5833	109.124	220.571
109.148	54.5455	109.148	34.3333	109.148	42.2	109.148	40.5	109.148	39.1667	109.13	172.143
109.154	47.7273	109.154	28.3333	109.154	41	109.154	39	109.154	24	109.136	124.571
109.16	45.3636	109.16	23.6667	109.16	34	109.16	51.3333	109.16	22.1667	109.142	79.7143
109.166	36.5455	109.166	17.8333	109.166	31.6	109.166	73.3333	109.166	27.6667	109.148	58.1429
109.172	34.2727	109.172	17	109.172	27	109.172	89	109.172	34.3333	109.154	49.7143
109.178	35.5455	109.178	18.6667	109.178	19.6	109.178	80.6667	109.178	37.1667	109.16	43.1429
109.184	32.8182	109.184	17.8333	109.184	20.2	109.184	60.5	109.184	36	109.166	33.7143
109.19	34.9091	109.19	17.1667	109.19	18.2	109.19	41.6667	109.19	28.6667	109.172	20.5714
109.196	24.4545	109.196	14.3333	109.196	13	109.196	23.1667	109.196	18.75	109.178	19.2857
109.202	16.5455	109.202	12.5	109.202	12	109.202	12.6667	109.202	12	109.184	23
109.208	14.9091	109.208	15	109.208	10	109.208	12.8333	109.208	10.4167	109.19	29.1429
109.214	14.5455	109.214	11	109.214	11.8	109.214	12.3333	109.214	11.4167	109.196	12
109.22	11.5455	109.22	14.1667	109.22	10.2	109.22	8.5	109.22	12	109.202	6.85714
109.226	11.8182	109.226	11.3333	109.226	7.6	109.226	7.5	109.226	10.9167	109.208	8.28571
109.232	8.27273	109.232	10.1667	109.232	9.4	109.232	13.1667	109.232	9.83333	109.214	9.42857
109.238	9.81818	109.238	10.3333	109.238	7.4	109.238	9.83333	109.238	6.75	109.22	10.2857
109.244	10.9091	109.244	7.66667	109.244	5	109.244	11.6667	109.244	6	109.226	10.4286
109.25	9.45455	109.25	13.6667	109.25	7	109.25	16.1667	109.25	9.91667	109.232	10.4286
109.256	7.27273	109.256	14.8333	109.256	7	109.256	16.3333	109.256	8.25	109.238	8
109.262	9.36364	109.262	8.33333	109.262	7.6	109.262	19.1667	109.262	7.66667	109.244	6.71429
109.268	12.0909	109.268	5	109.268	4.4	109.268	19.8333	109.268	6.66667	109.25	8.42857
109.274	11.1818	109.274	10.1667	109.274	2.8	109.274	11.8333	109.274	6.25	109.256	7.14286
109.28	8.63636	109.28	11.8333	109.28	2.6	109.28	7	109.28	7.91667	109.262	3.85714
109.286	7.63636	109.286	7.66667	109.286	4.6	109.286	9.5	109.286	11.6667	109.268	5.42857
109.292	8.72727	109.292	5.83333	109.292	4.4	109.292	8.66667	109.292	8.75	109.274	6.28571
109.298	9.63636	109.298	4	109.298	5	109.298	5.83333	109.298	7.75	109.28	6.14286
109.304	7.63636	109.304	4.83333	109.304	6	109.304	6.16667	109.304	7	109.286	5.71429
109.31	7.81818	109.31	5.83333	109.31	4.2	109.31	6	109.31	6.5	109.292	4.28571
109.316	7	109.316	8	109.316	6.4	109.316	6	109.316	7.25	109.298	3.71429
109.322	7	109.322	9	109.322	5.2	109.322	5.83333	109.322	5.5	109.304	5.71429
109.328	6.72727	109.328	7.16667	109.328	4.4	109.328	7.66667	109.328	4.08333	109.31	6
109.334	7.90909	109.334	6.66667	109.334	4.4	109.334	5.66667	109.334	8.41667	109.316	4.14286
109.34	4.72727	109.34	6.83333	109.34	4.2	109.34	4.5	109.34	9.5	109.322	4.28571
109.346	4.45455	109.346	4.83333	109.346	4	109.346	5	109.346	8.83333	109.328	4.42857
109.352	5.27273	109.352	7	109.352	7.8	109.352	4.16667	109.352	10.3333	109.334	3
109.358	4.63636	109.358	7	109.358	6.8	109.358	5.33333	109.358	10.6667	109.34	2.71429
109.364	5.36364	109.364	6.33333	109.364	7.2	109.364	4.83333	109.364	10.1667	109.346	5.85714
109.37	4.27273	109.37	10.6667	109.37	5.8	109.37	3.66667	109.37	11	109.352	4.42857
109.376	3.54545	109.376	16	109.376	5.6	109.376	5.66667	109.376	9.16667	109.358	3.71429
109.382	5.18182	109.382	13.6667	109.382	4.4	109.382	4.5	109.382	6.83333	109.364	4.14286
109.388	8.09091	109.388	9.5	109.388	3.8	109.388	8.33333	109.388	3.33333	109.37	4.28571
109.394	8.09091	109.394	9.66667	109.394	3.4	109.394	6.83333	109.394	3.33333	109.376	4.28571
109.4	6.72727	109.4	9	109.4	4.4	109.4	7.5	109.4	4.66667	109.382	3
109.406	6.81818	109.406	11.1667	109.406	5.4	109.406	5.83333	109.406	6.5	109.388	2.42857
109.412	6.18182	109.412	11.5	109.412	5.8	109.412	5.5	109.412	7.5	109.394	3.28571
109.418	4.45455	109.418	10.5	109.418	5.2	109.418	5.66667	109.418	5.16667	109.4	5.85714
109.424	4.09091	109.424	7	109.424	3.8	109.424	7.33333	109.424	5.08333	109.406	5.28571
109.43	3	109.43	8.66667	109.43	4.2	109.43	4.83333	109.43	4	109.412	3.71429
109.436	2.18182	109.436	11.3333	109.436	5.4	109.436	4.66667	109.435	4.66667	109.418	5.85714
109.442	3.54545	109.442	14.6667	109.442	4.8	109.442	4	109.441	4.5	109.424	3.85714
109.448	4.18182	109.448	13.3333	109.448	5	109.448	5.66667	109.447	4.5	109.429	2.85714
109.454	5.18182	109.454	9.5	109.453	5.4	109.454	7.5	109.453	3.58333	109.435	3.57143
109.46	4.63636	109.46	6.16667	109.459	7	109.46	9.16667	109.459	5.58333	109.441	2.85714
109.466	5.54545	109.466	6.83333	109.465	3.8	109.466	8	109.465	5.08333	109.447	4.85714
109.472	6.36364	109.472	4.66667	109.471	5.2	109.472	3.5	109.471	6	109.453	4.85714
109.478	4.90909	109.478	5	109.477	7.4	109.478	5	109.477	5.33333	109.459	4.14286
109.484	3.72727	109.484	5.16667	109.483	6.4	109.484	2.66667	109.483	6.33333	109.465	3.71429
109.49	3.63636	109.49	9	109.489	9.8	109.49	3.16667	109.489	6.75	109.471	3.57143
109.496	4.45455	109.496	11.1667	109.495	7.4	109.496	7.33333	109.495	7	109.477	4.14286
109.501	6.90909	109.502	11.3333	109.501	3.6	109.502	5.66667	109.501	5.66667	109.483	3.57143
109.507	9.27273	109.507	9.16667	109.507	6.2	109.508	5.16667	109.507	3.16667	109.489	2
109.513	10.5455	109.513	7.83333	109.513	5	109.514	7	109.513	4.66667	109.495	1.28571
109.519	9.90909	109.519	7.5	109.519	4	109.519	4.33333	109.519	5	109.501	2.85714
109.525	7.36364	109.525	5.66667	109.525	5.2	109.525	4.5	109.525	4.08333	109.507	2.71429
109.531	6.90909	109.531	7.33333	109.531	4.4	109.531	5.83333	109.531	4.58333	109.513	3.28571
109.537	6.54545	109.537	5.33333	109.537	6.2	109.537	7	109.537	5	109.519	2.57143
109.543	4	109.543	6.5	109.543	10.2	109.543	6.83333	109.543	5.83333	109.525	2
109.549	3.63636	109.549	6	109.549	11	109.549	8.16667	109.549	4.16667	109.531	1.42857
109.555	7.81818	109.555	5	109.555	10.8	109.555	8.16667	109.555	3.5	109.537	0.571429
109.561	7.81818	109.561	4.66667	109.561	7.4	109.561	9	109.561	2.83333	109.543	2.85714
109.567	8.90909	109.567	5.16667	109.567	5.2	109.567	4.83333	109.567	4.41667	109.549	2.85714
109.573	9.63636	109.573	5.66667	109.573	3.8	109.573	3.66667	109.573	8	109.555	2.14286
109.579	8	109.579	6	109.579	2.2	109.579	5	109.579	8.66667	109.561	5
109.585	8	109.585	6.5	109.585	4	109.585	5.83333	109.585	7.33333	109.567	8.14286
109.591	6.27273	109.591	4.66667	109.591	6.2	109.591	9.33333	109.591	7.16667	109.573	6
109.597	4.27273	109.597	7.66667	109.597	5.8	109.597	11	109.597	5.66667	109.579	3.85714
109.603	3.18182	109.603	5	109.603	4	109.603	10.3333	109.603	5.91667	109.585	4.14286
109.609	5.72727	109.609	4.66667	109.609	1.6	109.609	5.16667	109.609	7.16667	109.591	5.57143
109.615	6.90909	109.615	4.66667	109.615	2	109.615	4.66667	109.615	6.83333	109.597	7.42857
109.621	6	109.621	6.83333	109.621	2.4	109.621	5.33333	109.621	4.25	109.603	11.1429
109.627	4.45455	109.627	7	109.627	1.6	109.627	3	109.627	5.83333	109.609	7.71429
109.633	5.09091	109.633	8.33333	109.633	3.4	109.633	2.5	109.633	6.83333	109.615	2.71429
109.639	5.18182	109.639	6.33333	109.639	5.6	109.639	2.33333	109.639	5.66667	109.621	4.85714
109.645	6	109.645	11.6667	109.645	5	109.645	5.5	109.645	6.16667	109.627	10.2857
109.651	5.54545	109.651	11.1667	109.651	4.6	109.651	5.16667	109.651	5.41667	109.633	11.1429
109.657	8.27273	109.657	5.16667	109.657	3.6	109.657	5.33333	109.657	4.83333	109.639	9.85714
109.663	8.18182	109.663	4.83333	109.663	4.2	109.663	3.5	109.663	4.66667	109.645	7.28571
109.669	4.90909	109.669	8.66667	109.669	5.2	109.669	2.5	109.669	3.33333	109.651	3.57143
109.675	4.72727	109.675	8.33333	109.675	5.4	109.675	2.16667	109.675	3.5	109.657	1.57143
109.681	7.27273	109.681	9.83333	109.681	5.8	109.681	2.83333	109.681	3.16667	109.663	2.14286
109.687	5.09091	109.687	6.33333	109.687	5.2	109.687	4	109.687	2.66667	109.669	3.85714
109.693	4.72727	109.693	5.66667	109.693	7.2	109.693	7	109.693	3.08333	109.675	5.57143
109.699	5.90909	109.699	5.33333	109.699	9.2	109.699	6.83333	109.699	3.91667	109.681	5.57143
109.705	5.18182	109.705	4.66667	109.705	8.6	109.705	6	109.705	4	109.687	5
109.711	6.72727	109.711	4.16667	109.711	7.6	109.711	4.33333	109.711	6.25	109.693	5.71429
109.717	6.09091	109.717	5.16667	109.717	7.6	109.717	3.33333	109.717	5	109.699	3.57143
109.723	4.63636	109.723	6.66667	109.723	9.6	109.723	3.83333	109.723	4.5	109.705	3.14286
109.729	7.63636	109.729	6.66667	109.729	6.6	109.729	3	109.729	4.75	109.711	5.71429
109.735	7.18182	109.735	7.16667	109.735	4.4	109.735	6.5	109.735	7.08333	109.717	7.14286
109.741	8.27273	109.741	11	109.741	3.8	109.741	4	109.741	8.08333	109.723	7.71429
109.747	8.63636	109.747	13.5	109.747	3.2	109.747	2.83333	109.747	9.91667	109.729	7.71429
109.753	7.27273	109.753	9.66667	109.753	3	109.753	3.66667	109.753	12.25	109.735	6
109.759	7.72727	109.759	6.16667	109.759	5.6	109.759	5.16667	109.759	10.5	109.741	5
109.765	6.18182	109.765	5.66667	109.765	7	109.765	6.83333	109.765	9.75	109.747	3.14286
109.771	6.72727	109.771	6.33333	109.771	6.6	109.771	5.33333	109.771	5.75	109.753	3.42857
109.777	6.81818	109.777	5.16667	109.777	7.4	109.777	3.66667	109.777	6.75	109.759	3
109.783	7	109.783	6.33333	109.783	12.2	109.783	4	109.783	6.75	109.765	3.28571
109.789	7.09091	109.789	9	109.789	11.8	109.789	2.83333	109.789	5.58333	109.771	4
109.795	4.63636	109.795	8.16667	109.795	6.8	109.795	2.16667	109.795	6.66667	109.777	2.85714
109.801	3.36364	109.801	7.83333	109.801	9.4	109.801	5.33333	109.801	8.25	109.783	1.71429
109.807	3.09091	109.807	8.83333	109.807	13.2	109.807	5.33333	109.807	7.33333	109.789	1.85714
109.813	5.36364	109.813	11.5	109.813	11.2	109.813	3.66667	109.813	5.58333	109.795	5.28571
109.819	7.90909	109.819	8.66667	109.819	5.6	109.819	5	109.819	5.91667	109.801	3.42857
109.825	7.36364	109.825	6.16667	109.825	3.6	109.825	7.16667	109.825	5.5	109.807	2.57143
109.831	5.09091	109.831	8.33333	109.831	3.8	109.831	9.16667	109.831	6.08333	109.813	3.71429
109.837	5.09091	109.837	11	109.837	5.8	109.837	9.33333	109.837	6.33333	109.819	2.71429
109.843	5.36364	109.843	12.6667	109.843	8.2	109.843	6.66667	109.843	6.5	109.825	2.71429
109.849	4.81818	109.849	9.16667	109.849	8.2	109.849	6.33333	109.849	7.33333	109.831	1.71429
109.855	5	109.855	7.33333	109.855	7.2	109.855	4	109.855	6.5	109.837	2.28571
109.861	4.63636	109.861	4	109.861	3.6	109.861	4	109.861	6.41667	109.843	2
109.867	4.18182	109.867	3.16667	109.867	4	109.867	5	109.867	4.25	109.849	2.57143
109.873	6.18182	109.873	5.5	109.873	4	109.873	4.66667	109.873	4.25	109.855	3.85714
109.879	4	109.879	6.33333	109.879	5.6	109.879	4.66667	109.879	4.25	109.861	3.42857
109.885	3.18182	109.885	6.5	109.885	3.4	109.885	3.66667	109.885	6.83333	109.867	4.71429
109.891	5.09091	109.891	9.5	109.891	2.6	109.891	5.5	109.891	5.16667	109.873	3.57143
109.897	5.18182	109.897	8.16667	109.897	5.8	109.897	9.33333	109.897	2.33333	109.879	3.57143
109.903	4.18182	109.903	9	109.903	9.6	109.903	10.1667	109.903	2.83333	109.885	4.28571
109.909	3.90909	109.909	8.83333	109.909	12.4	109.909	8.16667	109.909	4.25	109.891	1.85714
109.915	3.45455	109.915	8.33333	109.915	14.6	109.915	7.16667	109.915	6.58333	109.897	4.14286
109.921	8.27273	109.921	5.16667	109.921	10.6	109.921	6.66667	109.921	8.58333	109.903	5.14286
109.927	39.4545	109.927	14.8333	109.927	19.4	109.927	22.6667	109.927	33.4167	109.909	3.85714
109.933	156.636	109.933	56.1667	109.933	69.2	109.933	104.5	109.933	148.167	109.915	2.42857
109.939	251.364	109.939	100	109.939	112	109.939	197.833	109.939	258.833	109.921	5.71429
109.945	236.636	109.945	96	109.945	100.4	109.945	194.5	109.945	258	109.927	39.5714
109.951	165.182	109.951	67.3333	109.951	73.8	109.951	129.333	109.951	197.083	109.933	214.714
109.957	109.636	109.957	43.3333	109.957	57.4	109.957	78.3333	109.957	141	109.939	385.286
109.963	75.0909	109.963	35	109.963	48.6	109.963	54.1667	109.963	102.833	109.945	376.857
109.969	57.9091	109.969	28.1667	109.969	34	109.969	36	109.969	77.25	109.951	280.571
109.975	45	109.975	17.8333	109.975	23.4	109.975	27.3333	109.975	56.6667	109.957	212.286
109.981	29.7273	109.981	11.3333	109.981	20.2	109.981	17.6667	109.981	43	109.963	156.571
109.987	18.7273	109.987	9.33333	109.987	14.6	109.987	14.5	109.987	30.5	109.969	102.714
109.993	19.7273	109.993	10.3333	109.993	12	109.993	16.1667	109.993	30.0833	109.975	68.4286
109.999	39.2727	109.999	19.3333	109.999	21.6	109.999	33.8333	109.999	51.8333	109.981	44.2857
110.005	54.2727	110.005	23.6667	110.005	23	110.005	49	110.005	69.3333	109.987	32.4286
110.011	50	110.011	23.6667	110.011	18.8	110.012	51.3333	110.011	64.5	109.993	27.4286
110.017	41.3636	110.017	19	110.017	23.8	110.018	37.8333	110.017	51.9167	109.999	33.1429
110.023	40.2727	110.024	19.8333	110.023	33	110.024	27.6667	110.023	49.0833	110.005	42.5714
110.029	41.5455	110.03	23.8333	110.029	41.4	110.03	23.1667	110.029	51.75	110.011	43.1429
110.035	31.5455	110.036	26.3333	110.035	40.2	110.036	16.5	110.035	46.5	110.017	37.4286
110.041	47.1818	110.042	50.1667	110.041	47.6	110.042	28.5	110.041	56.5833	110.023	31.5714
110.047	228.909	110.048	244	110.047	203.6	110.048	242.833	110.047	248.667	110.029	33.5714
110.053	525.182	110.054	541.833	110.053	537.6	110.054	574.333	110.053	566.167	110.035	34.8571
110.059	628.636	110.06	607.333	110.059	662	110.06	654.167	110.059	687.667	110.041	63.4286
110.066	533.818	110.066	457.667	110.065	538	110.066	527.333	110.065	567.833	110.047	381.571
110.072	403.091	110.072	307	110.071	369	110.072	388.833	110.071	401.167	110.053	908
110.078	289.273	110.078	211.667	110.078	253	110.078	295	110.077	280.25	110.059	1072
110.084	204.909	110.084	157.5	110.084	184.2	110.084	220.167	110.083	218.25	110.065	852.429
110.09	173.182	110.09	155	110.09	154	110.09	177.833	110.089	230.417	110.071	593
110.096	172.273	110.096	163.667	110.096	145.2	110.096	153.167	110.095	237.583	110.077	425.857
110.102	162.091	110.102	160.333	110.102	138.2	110.102	147.5	110.102	197	110.083	298.571
110.108	137.182	110.108	129.333	110.108	133.8	110.108	126.333	110.108	139.833	110.089	258
110.114	99.1818	110.114	90.5	110.114	115.6	110.114	93.1667	110.114	96.8333	110.095	249.143
110.12	67.9091	110.12	61.8333	110.12	79.8	110.12	67.6667	110.12	71.6667	110.101	216.286
110.126	44.8182	110.126	49.5	110.126	55.2	110.126	39.3333	110.126	52.0833	110.107	156.143
110.132	32.3636	110.132	40.1667	110.132	44.8	110.132	31.3333	110.132	37.0833	110.113	108.429
110.138	26.0909	110.138	33	110.138	39.2	110.138	26.5	110.138	30.6667	110.119	82.7143
110.144	25.5455	110.144	32.1667	110.144	31	110.144	25.8333	110.144	30.4167	110.125	57.1429
110.15	27.4545	110.15	27.6667	110.15	33.6	110.15	28.5	110.15	26.25	110.131	45.5714
110.156	22.3636	110.156	13.6667	110.156	28.6	110.156	25.1667	110.156	21	110.137	39.8571
110.162	15.2727	110.162	12.6667	110.162	17.2	110.162	24	110.162	19.75	110.144	42.5714
110.168	18.3636	110.168	18.6667	110.168	21.8	110.168	31.6667	110.168	21.75	110.15	41.4286
110.174	32.4545	110.174	26.5	110.174	52.4	110.174	46	110.174	48.8333	110.156	18.7143
110.18	39.3636	110.18	23.3333	110.18	68.8	110.18	51.5	110.18	60.25	110.162	8.57143
110.186	35.0909	110.186	16	110.186	52.4	110.186	42.6667	110.186	52.75	110.168	7.14286
110.192	23.7273	110.192	13.3333	110.192	35.2	110.192	34	110.192	38.1667	110.174	14
110.198	16.8182	110.198	10.5	110.198	26.6	110.198	28.1667	110.198	25.9167	110.18	17.8571
110.204	12.8182	110.204	10	110.204	19	110.204	23	110.204	22.6667	110.186	16
110.21	14.3636	110.21	12.3333	110.21	19.6	110.21	18	110.21	21	110.192	10.4286
110.216	13.7273	110.216	14.5	110.216	16	110.216	13.3333	110.216	19.25	110.198	8.28571
110.222	11.2727	110.222	14.5	110.222	11.8	110.222	14.1667	110.222	12.5833	110.204	10.5714
110.228	7	110.228	13	110.228	10.6	110.228	12.3333	110.228	7.5	110.21	9.14286
110.234	6.63636	110.234	12.3333	110.234	11.2	110.234	8.16667	110.234	7.41667	110.216	10.8571
110.24	7.81818	110.24	8.33333	110.24	13.2	110.24	9.66667	110.24	9.75	110.222	10.4286
110.246	9	110.246	9	110.246	10.2	110.246	6.16667	110.246	10.5833	110.228	4.71429
110.252	10.4545	110.252	7	110.252	4.6	110.252	4.16667	110.252	12.25	110.234	4.85714
110.258	8.18182	110.258	8.5	110.258	7	110.258	7	110.258	10.5	110.24	6.28571
110.264	6.36364	110.264	11	110.264	12.8	110.264	8.33333	110.264	10.3333	110.246	3.71429
110.27	5.72727	110.27	8.16667	110.27	9.8	110.27	6.83333	110.27	8.58333	110.252	4.57143
110.276	3.90909	110.276	5.5	110.276	7.4	110.276	6.5	110.276	7.66667	110.258	6
110.282	4.72727	110.282	7.16667	110.282	7.4	110.282	5	110.282	9.41667	110.264	5.14286
110.288	4.09091	110.288	7.5	110.288	6.4	110.288	5	110.288	8.41667	110.27	6.57143
110.294	5.54545	110.294	5.83333	110.294	8.2	110.294	3.33333	110.294	6.08333	110.276	3.28571
110.3	5.81818	110.3	6.83333	110.3	7	110.3	6.5	110.3	9.25	110.282	4.28571
110.306	4.45455	110.306	6.5	110.306	6	110.306	9.33333	110.306	12.4167	110.288	10.4286
110.312	4.63636	110.312	6.5	110.312	12.2	110.312	8.5	110.312	10.4167	110.294	13.4286
110.318	4.90909	110.318	7.66667	110.318	5.4	110.318	6.66667	110.318	10.9167	110.3	15.1429
110.324	6.81818	110.324	7	110.324	2.8	110.324	6	110.324	11.6667	110.306	12.4286
110.33	7.81818	110.33	6.83333	110.33	4.8	110.33	3.66667	110.33	14.1667	110.312	8.14286
110.336	6.36364	110.336	10	110.336	6	110.336	6.33333	110.336	9.66667	110.318	6.28571
110.342	5.36364	110.342	9.83333	110.342	3	110.342	8	110.342	6.91667	110.324	7.14286
110.348	6.27273	110.348	8	110.348	2.6	110.348	9.83333	110.348	6.25	110.33	4.85714
110.354	8.36364	110.354	9.33333	110.354	3.8	110.354	8.33333	110.354	6.41667	110.336	3.28571
110.36	8.72727	110.36	9.33333	110.36	5.8	110.36	5.66667	110.36	5.66667	110.342	4.71429
110.366	8.81818	110.366	5.33333	110.366	5.4	110.366	4.33333	110.366	6.41667	110.348	7.42857
110.372	6.45455	110.372	7.33333	110.372	9.6	110.372	4.16667	110.372	6.25	110.354	8.14286
110.378	7	110.378	8.33333	110.378	11.4	110.378	6	110.378	5.58333	110.36	8.14286
110.384	6.90909	110.384	6.33333	110.384	13.4	110.384	6.66667	110.384	5.33333	110.366	6.57143
110.39	5.54545	110.39	7.66667	110.39	11	110.39	13.6667	110.39	4.41667	110.372	5.42857
110.396	5.45455	110.396	5.16667	110.396	7.8	110.396	13.3333	110.396	7.41667	110.378	5.14286
110.402	5.63636	110.402	4.16667	110.402	6.8	110.402	12.1667	110.402	11.1667	110.384	6.71429
110.408	5.36364	110.408	8	110.408	4.6	110.408	9.83333	110.408	11.75	110.39	7.14286
110.414	8.09091	110.414	7.83333	110.414	4.4	110.414	9.5	110.414	9.41667	110.396	6.85714
110.42	5.90909	110.42	8	110.42	5.4	110.42	12.5	110.42	7.83333	110.402	5.14286
110.426	5.45455	110.426	8.33333	110.426	4.6	110.426	15.3333	110.426	7.66667	110.408	2.28571
110.432	5	110.432	7.16667	110.432	6.4	110.432	12.6667	110.432	7.66667	110.414	2.85714
110.438	3	110.438	8.66667	110.438	12	110.438	16.1667	110.438	6.58333	110.42	4.85714
110.444	2.54545	110.445	8.5	110.444	10.6	110.445	19	110.444	5.66667	110.426	9.28571
110.45	4.18182	110.451	5.5	110.45	7.2	110.451	12	110.45	5.33333	110.432	11.7143
110.456	3.18182	110.457	5.66667	110.456	7.2	110.457	9.5	110.456	5.91667	110.438	7.28571
110.462	4.81818	110.463	7	110.462	10.6	110.463	6.5	110.462	4.83333	110.444	6.28571
110.469	7.18182	110.469	10.5	110.468	8.8	110.469	6.16667	110.468	4	110.45	8
110.475	5.36364	110.475	9.16667	110.474	5.6	110.475	5.66667	110.474	5.08333	110.456	6.14286
110.481	5	110.481	5	110.48	6.2	110.481	3.33333	110.48	6.25	110.462	4.85714
110.487	4.36364	110.487	9.33333	110.486	5	110.487	3.5	110.486	7.41667	110.468	6.14286
110.493	5	110.493	6.5	110.492	4.4	110.493	5.16667	110.492	6.08333	110.474	4.28571
110.499	5	110.499	6.66667	110.499	6.4	110.499	5.33333	110.498	4.25	110.48	3.57143
110.505	3.90909	110.505	7.5	110.504	7	110.505	3.83333	110.504	4.25	110.486	3
110.511	5.18182	110.511	8.33333	110.51	6.8	110.511	3.83333	110.51	7.16667	110.492	3
110.517	5.54545	110.517	7.5	110.516	4.4	110.517	4	110.516	6.91667	110.498	3.14286
110.523	3.90909	110.523	10.8333	110.522	5	110.523	5.5	110.522	7.41667	110.504	5.71429
110.529	3.63636	110.529	12.8333	110.529	4.2	110.529	6.66667	110.528	7.41667	110.51	6
110.535	5.54545	110.535	12.6667	110.535	5.2	110.535	4.66667	110.534	6.91667	110.516	4
110.541	4.27273	110.541	14.8333	110.541	3.8	110.541	6.16667	110.541	5.41667	110.522	4.85714
110.547	4.45455	110.547	13.3333	110.547	3.2	110.547	6	110.547	2.5	110.528	2.71429
110.553	3.72727	110.553	13	110.553	1.4	110.553	7.16667	110.553	4.91667	110.534	1.28571
110.559	6.54545	110.559	9.5	110.559	3.6	110.559	7	110.559	4.91667	110.54	2.71429
110.565	12.6364	110.565	10.1667	110.565	3.6	110.565	5.66667	110.565	3.91667	110.546	6.14286
110.571	19.1818	110.571	6.66667	110.571	5	110.571	4.5	110.571	3.66667	110.552	5.71429
110.577	19.2727	110.577	5.66667	110.577	6	110.577	9.5	110.577	4.33333	110.558	4.28571
110.583	13.0909	110.583	7.33333	110.583	7.4	110.583	18.6667	110.583	4.25	110.565	3.57143
110.589	9.18182	110.589	5.66667	110.589	9.2	110.589	23.6667	110.589	5.08333	110.571	2.28571
110.595	6.72727	110.595	2.33333	110.595	10	110.595	20.8333	110.595	4.25	110.577	4
110.601	7.45455	110.601	4.66667	110.601	4	110.601	18.1667	110.601	5.08333	110.583	7.42857
110.607	7	110.607	5	110.607	3.4	110.607	12.5	110.607	4.91667	110.589	7.28571
110.613	7.27273	110.613	4.16667	110.613	5	110.613	8.5	110.613	4.91667	110.595	6.14286
110.619	5.45455	110.619	5.16667	110.619	4.4	110.619	6	110.619	5.91667	110.601	4
110.625	5.90909	110.625	8.66667	110.625	6.4	110.625	6.83333	110.625	5.16667	110.607	5.14286
110.631	8.27273	110.631	6.5	110.631	4.2	110.631	7.83333	110.631	6.33333	110.613	4
110.637	7.81818	110.637	7.5	110.637	5	110.637	8	110.637	7.75	110.619	1.42857
110.643	5.18182	110.643	9.5	110.643	10.8	110.643	6.83333	110.643	7.83333	110.625	1.42857
110.649	5.54545	110.649	7.16667	110.649	11.8	110.649	4.66667	110.649	7.25	110.631	3.28571
110.655	4.72727	110.655	6.66667	110.655	5.6	110.655	9.33333	110.655	7.25	110.637	5
110.661	5.09091	110.661	7.66667	110.661	5.8	110.661	4.66667	110.661	6.33333	110.643	2.42857
110.667	3.09091	110.667	6.33333	110.667	4	110.667	3.5	110.667	4.91667	110.649	3.85714
110.673	5.09091	110.673	4.83333	110.673	3	110.673	5	110.673	4.5	110.655	3.42857
110.679	5.27273	110.679	11	110.679	3.8	110.679	4.83333	110.679	3.75	110.661	2.28571
110.685	4.27273	110.685	8.5	110.685	4.4	110.685	4.5	110.685	5.16667	110.667	2.57143
110.691	3.09091	110.691	10.6667	110.691	3.4	110.691	5.5	110.691	5.75	110.673	5
110.697	4.09091	110.697	6.5	110.697	3.6	110.697	7.5	110.697	5.25	110.679	3.57143
110.703	5.09091	110.703	7.33333	110.703	2.2	110.703	8.83333	110.703	4.08333	110.685	3.57143
110.709	2.27273	110.709	6.33333	110.709	2.2	110.709	4.83333	110.709	4.16667	110.691	3.85714
110.715	3.27273	110.716	6.83333	110.715	2.6	110.716	4.66667	110.715	3.91667	110.697	2.57143
110.721	3.63636	110.722	6.33333	110.721	3.6	110.722	5.33333	110.721	4.08333	110.703	3.42857
110.727	1.90909	110.728	5.16667	110.727	4.4	110.728	3.5	110.727	3.91667	110.709	2.71429
110.734	5.81818	110.734	6	110.733	4	110.734	3.33333	110.733	3.41667	110.715	4.42857
110.74	7.90909	110.74	3.66667	110.739	5.8	110.74	2.5	110.739	2.16667	110.721	5
110.746	10.2727	110.746	5.33333	110.745	4.4	110.746	5.16667	110.745	2.41667	110.727	4.14286
110.751	8.90909	110.752	8.5	110.751	4	110.752	5.33333	110.751	4.33333	110.733	3
110.758	6.27273	110.758	5.33333	110.757	4.6	110.758	4.5	110.757	4.41667	110.739	4.14286
110.764	5.18182	110.764	7.33333	110.763	3	110.764	4.5	110.763	2.83333	110.745	5.14286
110.77	8.54545	110.77	11.8333	110.769	3.2	110.77	5.83333	110.769	3.5	110.751	5
110.776	16.0909	110.776	13.8333	110.775	6.8	110.776	5.83333	110.775	5.33333	110.757	2.14286
110.782	13.9091	110.782	14	110.782	6.2	110.782	7	110.782	10.0833	110.763	3.71429
110.788	10.2727	110.788	13.3333	110.788	4.2	110.788	5.83333	110.788	10.6667	110.769	3.85714
110.794	9.63636	110.794	10.6667	110.794	3.4	110.794	5	110.794	9.33333	110.775	2.42857
110.8	8.36364	110.8	5.83333	110.8	2.4	110.8	4.83333	110.8	9.16667	110.781	1.28571
110.806	7.54545	110.806	6.33333	110.806	4	110.806	3.83333	110.806	7.58333	110.787	1.42857
110.812	7.45455	110.812	6.16667	110.812	6.2	110.812	1.83333	110.812	5.33333	110.793	3.28571
110.818	7.09091	110.818	8.83333	110.818	4.4	110.818	4.16667	110.818	4.75	110.799	1.85714
110.824	5.72727	110.824	11.3333	110.824	4.8	110.824	4	110.824	7.66667	110.805	3.71429
110.83	4	110.83	10.5	110.83	4.6	110.83	3	110.83	7.25	110.812	4
110.836	5.18182	110.836	7.83333	110.836	4.4	110.836	3.33333	110.836	7.33333	110.818	2
110.842	3.72727	110.842	5.83333	110.842	6.6	110.842	5.16667	110.842	7.25	110.824	1
110.848	3.72727	110.848	4	110.848	8.4	110.848	7	110.848	5.41667	110.83	3
110.854	3.90909	110.854	5.16667	110.854	9.4	110.854	7.33333	110.854	2.5	110.836	4.14286
110.86	5.72727	110.86	9.5	110.86	8	110.86	9.16667	110.86	2.66667	110.842	3.42857
110.866	5	110.866	6	110.866	6.4	110.866	8.16667	110.866	4.83333	110.848	1.71429
110.872	5.18182	110.872	7.16667	110.872	10.4	110.872	7.5	110.872	3.33333	110.854	3.42857
110.878	5.27273	110.878	11.3333	110.878	13	110.878	5.5	110.878	3.91667	110.86	5.57143
110.884	3.54545	110.884	7.83333	110.884	11.2	110.884	7.83333	110.884	3.41667	110.866	4.57143
110.89	5.54545	110.89	7.16667	110.89	5.2	110.89	7.33333	110.89	3.83333	110.872	4.85714
110.896	5.90909	110.896	10.1667	110.896	3.4	110.896	5.5	110.896	2.66667	110.878	5.14286
110.902	4.36364	110.902	9.66667	110.902	5.4	110.902	3.83333	110.902	4.5	110.884	4.14286
110.908	4.27273	110.908	7	110.908	6.4	110.908	2.33333	110.908	4.66667	110.89	3.57143
110.914	5.09091	110.914	4.33333	110.914	5.8	110.914	3.16667	110.914	4.91667	110.896	4.42857
110.92	4.18182	110.92	3	110.92	2.6	110.92	3.66667	110.92	4.25	110.902	3.57143
110.926	5.09091	110.927	10.3333	110.926	3.6	110.927	4	110.926	5.66667	110.908	3.57143
110.932	7.81818	110.933	28	110.932	7.8	110.933	6	110.932	14.5833	110.914	3.14286
110.939	10.0909	110.939	36.8333	110.938	3.6	110.939	12.5	110.938	34.5833	110.92	7
110.945	8.45455	110.945	31.3333	110.944	6.8	110.945	21.3333	110.944	41.8333	110.926	5.57143
110.951	6.36364	110.951	21.6667	110.95	7.8	110.951	19.1667	110.95	37.0833	110.932	6.57143
110.957	4.63636	110.957	15.3333	110.957	3.8	110.957	15.5	110.956	28.3333	110.938	10.7143
110.963	6.54545	110.963	11.5	110.963	4	110.963	21.1667	110.963	22.25	110.944	9.71429
110.969	11	110.969	14.8333	110.969	3.8	110.969	31	110.969	18.0833	110.95	6.42857
110.975	10.8182	110.975	15.5	110.975	6.2	110.975	31.1667	110.975	19.6667	110.956	6.57143
110.981	11.1818	110.981	12.5	110.981	8	110.981	25	110.981	23.4167	110.962	9.71429
110.987	10.9091	110.987	10.6667	110.987	2.6	110.987	20.3333	110.987	21.6667	110.968	11.1429
110.993	16.8182	110.993	9.16667	110.993	9.8	110.993	33.1667	110.993	19.5833	110.974	10.5714
110.999	29.5455	110.999	11	110.999	28	110.999	50.3333	110.999	31.1667	110.98	10
111.005	55.2727	111.005	16.5	111.005	50.6	111.005	79.6667	111.005	38.3333	110.987	8.42857
111.011	92.4545	111.011	26	111.011	62.2	111.011	110.167	111.011	40.8333	110.993	12.4286
111.017	109.818	111.017	29.8333	111.017	64.6	111.017	115.667	111.017	45.6667	110.999	19.4286
111.023	97.7273	111.023	31.3333	111.023	49.6	111.023	96.6667	111.023	50.3333	111.005	30.5714
111.029	83.0909	111.029	32.6667	111.029	39	111.029	70	111.029	57.4167	111.011	46.4286
111.035	98.6364	111.035	53.1667	111.035	47.2	111.035	71.6667	111.035	84.4167	111.017	54.8571
111.041	130.364	111.041	93	111.041	61.4	111.041	103.167	111.041	113.417	111.023	46.8571
111.047	160.273	111.047	153.333	111.047	80.4	111.047	133.167	111.047	135.417	111.029	41.5714
111.053	172.545	111.053	197	111.053	99.4	111.053	141	111.053	156.5	111.035	66.8571
111.059	172.455	111.059	188	111.059	109	111.059	124.5	111.059	154.25	111.041	105.429
111.065	160.364	111.065	158.667	111.065	114.8	111.065	84.6667	111.065	144.583	111.047	154.714
111.071	166	111.071	161.167	111.071	135.2	111.071	99.1667	111.071	147.083	111.053	203.286
111.077	177.364	111.077	169.667	111.077	165.2	111.077	142	111.077	146.917	111.059	222.143
111.083	172.455	111.083	165.667	111.083	177.6	111.083	137.167	111.083	151.167	111.065	195.286
111.089	145	111.089	132.833	111.089	160.2	111.089	97.5	111.089	154.083	111.071	184
111.095	111.091	111.095	100.333	111.095	128.8	111.095	71	111.095	142.5	111.077	193
111.101	172.273	111.102	204.167	111.101	173.4	111.102	139.333	111.101	211.667	111.083	202.143
111.107	447.909	111.108	601.333	111.107	458.2	111.108	365.5	111.107	494.583	111.089	176
111.114	652.545	111.114	881	111.113	720.2	111.114	510.833	111.113	695.583	111.095	134.286
111.12	584.818	111.12	779	111.119	679.2	111.12	472	111.119	616	111.101	182.857
111.126	407.455	111.126	532.5	111.125	478.4	111.126	350.833	111.125	423.75	111.107	485.857
111.132	271.636	111.132	356.333	111.132	320	111.132	231.833	111.131	281.417	111.113	731.571
111.138	180.364	111.138	262	111.138	220	111.138	152.667	111.138	193.083	111.119	676
111.144	133.273	111.144	201.667	111.144	154.2	111.144	110.5	111.144	144.083	111.125	469.571
111.15	104.909	111.15	142.333	111.15	117.6	111.15	81.3333	111.15	100.833	111.131	295.857
111.156	74.1818	111.156	88.3333	111.156	76.8	111.156	54	111.156	57.75	111.137	185.714
111.162	50.7273	111.162	56.8333	111.162	44.8	111.162	39.5	111.162	37.75	111.143	133.429
111.168	38.2727	111.168	42.3333	111.168	40.6	111.168	27.8333	111.168	32.9167	111.149	98.4286
111.174	36.6364	111.174	42.6667	111.174	43	111.174	21.6667	111.174	31.25	111.155	65
111.18	37.2727	111.18	32.1667	111.18	33.6	111.18	20.8333	111.18	30.25	111.162	37.1429
111.186	31.7273	111.186	18.3333	111.186	16.8	111.186	21.6667	111.186	24.1667	111.168	26.5714
111.192	26.3636	111.192	18	111.192	12.4	111.192	17.6667	111.192	21.6667	111.174	23.8571
111.198	23.4545	111.198	22.3333	111.198	24	111.198	19.6667	111.198	21.3333	111.18	22.4286
111.204	26.9091	111.204	28.3333	111.204	24.8	111.204	23	111.204	24.3333	111.186	17.8571
111.21	23.4545	111.21	18.3333	111.21	12.8	111.21	11.6667	111.21	21.75	111.192	12.5714
111.216	12.4545	111.216	10.8333	111.216	7.6	111.216	8	111.216	17.3333	111.198	15.1429
111.222	10.1818	111.222	11.1667	111.222	8.6	111.222	8.33333	111.222	16.75	111.204	19.5714
111.228	10.9091	111.228	23.8333	111.228	11.8	111.228	13.8333	111.228	14.5	111.21	16.1429
111.234	11	111.234	17.5	111.234	10.6	111.234	9.83333	111.234	12.25	111.216	4.57143
111.24	11.3636	111.24	14.5	111.24	6.2	111.24	10	111.24	9.58333	111.222	4.85714
111.246	9.63636	111.246	8	111.246	4.6	111.246	11	111.246	6.5	111.228	6.42857
111.252	7.27273	111.252	9.16667	111.252	5.8	111.252	9.66667	111.252	7.33333	111.234	6.42857
111.258	5	111.258	10.8333	111.258	8.6	111.258	8.33333	111.258	9	111.24	4.28571
111.264	6.63636	111.264	8.33333	111.264	12.8	111.264	5.66667	111.264	8	111.246	6
111.27	5.63636	111.27	8.66667	111.27	10	111.271	4.33333	111.27	9.75	111.252	6
111.276	5.90909	111.277	8	111.276	11.2	111.277	4.33333	111.276	10.8333	111.258	4.14286
111.282	8.90909	111.283	7.83333	111.282	6.8	111.283	2.33333	111.282	6.83333	111.264	6
111.289	7.63636	111.289	10.3333	111.288	5.6	111.289	4	111.288	7.58333	111.27	6
111.295	6.09091	111.295	9.66667	111.294	8	111.295	7.16667	111.294	7.33333	111.276	5.28571
111.301	5.72727	111.301	14.6667	111.301	6.2	111.301	10.1667	111.3	6.58333	111.282	3.71429
111.307	5.36364	111.307	11.6667	111.307	3.4	111.307	5.33333	111.307	6.5	111.288	5.57143
111.313	5	111.313	6	111.313	4.4	111.313	7.33333	111.313	5.33333	111.294	2.14286
111.319	5.72727	111.319	4.16667	111.319	7.8	111.319	6	111.319	7.25	111.3	2.28571
111.325	9.72727	111.325	4.83333	111.325	6.6	111.325	5	111.325	7.75	111.306	2.28571
111.331	9.63636	111.331	6.66667	111.331	4.6	111.331	4.5	111.331	6.41667	111.312	3.28571
111.337	7.90909	111.337	7.33333	111.337	3.8	111.337	9	111.337	7.91667	111.319	5.28571
111.343	5.72727	111.343	6.83333	111.343	4.4	111.343	11.1667	111.343	5.91667	111.325	5.42857
111.349	5.63636	111.349	8.33333	111.349	8	111.349	12.8333	111.349	4.08333	111.331	6.14286
111.355	5.63636	111.355	7.83333	111.355	7.2	111.355	12.6667	111.355	3.91667	111.337	6
111.361	7	111.361	9.33333	111.361	7.8	111.361	16.3333	111.361	4.16667	111.343	7
111.367	9.45455	111.367	7.83333	111.367	10	111.367	16.6667	111.367	4.58333	111.349	10
111.373	8.81818	111.373	7.66667	111.373	10.4	111.373	11.5	111.373	3.83333	111.355	6.71429
111.379	7.45455	111.379	6.83333	111.379	11.8	111.379	6.83333	111.379	6.16667	111.361	2.85714
111.385	5.81818	111.385	8.33333	111.385	10.2	111.385	9.5	111.385	6	111.367	2.28571
111.391	5.81818	111.391	10.8333	111.391	8.8	111.391	9.83333	111.391	7.83333	111.373	3.14286
111.397	5.90909	111.397	10.3333	111.397	5	111.397	8.5	111.397	7.41667	111.379	3.57143
111.403	7	111.403	4.66667	111.403	5.4	111.403	8.83333	111.403	4.75	111.385	3
111.409	8.54545	111.409	6.5	111.409	4.6	111.409	9.83333	111.409	6	111.391	2.28571
111.415	6	111.416	9.16667	111.415	5	111.416	9.83333	111.415	5.25	111.397	1.85714
111.421	4.36364	111.422	6.5	111.421	3.6	111.422	12	111.421	5	111.403	1.71429
111.428	3.90909	111.428	9.33333	111.427	4.2	111.428	8	111.427	3.91667	111.409	4
111.434	4.45455	111.434	6.66667	111.433	8.2	111.434	6.66667	111.433	4.66667	111.415	3.71429
111.44	5.54545	111.44	5.5	111.44	8.4	111.44	9.5	111.44	5.41667	111.421	3.14286
111.446	5.72727	111.446	6.33333	111.446	6.2	111.446	7.16667	111.446	4.08333	111.427	2.85714
111.452	5.45455	111.452	7	111.452	3.4	111.452	3	111.452	3.66667	111.433	3.71429
111.458	5.45455	111.458	6.16667	111.458	3.6	111.458	2.33333	111.458	1.66667	111.439	5.14286
111.464	6.54545	111.464	6.5	111.464	3.4	111.464	4.33333	111.464	4.08333	111.445	4
111.47	7.09091	111.47	6.33333	111.47	4.2	111.47	2.83333	111.47	7.58333	111.451	2.57143
111.476	3.09091	111.476	6	111.476	5.6	111.476	2.83333	111.476	8.16667	111.457	4
111.482	4.18182	111.482	8.5	111.482	12	111.482	3.16667	111.482	7.5	111.464	2.85714
111.488	7	111.488	7.16667	111.488	7.4	111.488	4.83333	111.488	5.91667	111.47	2.14286
111.494	6.45455	111.494	4.16667	111.494	2.8	111.494	10.5	111.494	4.5	111.476	2.28571
111.5	6	111.5	4	111.5	4.2	111.5	9.16667	111.5	4.5	111.482	3.42857
111.506	5.63636	111.506	3	111.506	2.8	111.506	8.16667	111.506	4.58333	111.488	2.28571
111.512	2.18182	111.512	5.66667	111.512	2.6	111.512	6.66667	111.512	4.33333	111.494	3.42857
111.518	3	111.518	8.5	111.518	4.2	111.518	3.83333	111.518	4.08333	111.5	2.57143
111.524	4.90909	111.524	9.5	111.524	6.6	111.524	5.66667	111.524	6.41667	111.506	2.71429
111.53	5	111.531	6.83333	111.53	5.8	111.531	4.66667	111.53	6.75	111.512	2.85714
111.536	4.63636	111.537	6.83333	111.536	5	111.537	1.5	111.536	10	111.518	4
111.543	3.81818	111.543	10.6667	111.542	5	111.543	4	111.542	9.41667	111.524	3.57143
111.549	4.45455	111.549	10	111.548	9	111.549	3.5	111.548	6.91667	111.53	3.28571
111.555	3.18182	111.555	6	111.555	9.6	111.555	2.83333	111.554	4.08333	111.536	4.42857
111.561	4.90909	111.561	8.83333	111.561	8.2	111.561	3.66667	111.561	4.08333	111.542	7.14286
111.567	7.54545	111.567	8.66667	111.567	6	111.567	3.66667	111.567	4.5	111.548	7.42857
111.573	7.72727	111.573	7.33333	111.573	6.8	111.573	4.16667	111.573	4.91667	111.554	7.57143
111.579	6.09091	111.579	10	111.579	5.2	111.579	5.5	111.579	6.58333	111.56	7.42857
111.585	4.54545	111.585	9.33333	111.585	4.4	111.585	6.16667	111.585	7.75	111.566	4.14286
111.591	5.09091	111.591	9.83333	111.591	4.4	111.591	6.16667	111.591	7.83333	111.572	3.85714
111.597	4.90909	111.597	11.6667	111.597	3.8	111.597	5.33333	111.597	7.41667	111.579	3
111.603	4.27273	111.603	12.8333	111.603	2.8	111.603	5	111.603	5.83333	111.585	0.857143
111.609	4.45455	111.609	9.66667	111.609	4	111.609	4.83333	111.609	4	111.591	2.85714
111.615	6.27273	111.615	7	111.615	5	111.615	6.16667	111.615	3.91667	111.597	5.71429
111.621	5.36364	111.621	6	111.621	2.6	111.621	4.16667	111.621	4.75	111.603	5.85714
111.627	3.90909	111.627	6.5	111.627	5	111.627	4.5	111.627	3.91667	111.609	5.71429
111.633	4.54545	111.633	7	111.633	8.4	111.633	5.66667	111.633	3.58333	111.615	6.85714
111.639	5.18182	111.639	8.16667	111.639	8.8	111.639	4	111.639	4.25	111.621	8.14286
111.645	3.90909	111.645	8.83333	111.645	6.2	111.645	5.16667	111.645	3.58333	111.627	8.85714
111.651	4.45455	111.651	7.66667	111.651	5.8	111.651	5.16667	111.651	4.83333	111.633	7.57143
111.657	5.63636	111.657	6.66667	111.657	7	111.657	3	111.657	9.08333	111.639	5.42857
111.663	4.27273	111.664	6.33333	111.663	5.4	111.664	3.66667	111.663	7.66667	111.645	3.42857
111.669	4	111.67	6.5	111.669	5.8	111.67	3	111.669	7.58333	111.651	4
111.676	5.27273	111.676	4.83333	111.675	5.4	111.676	5.33333	111.675	5	111.657	5.28571
111.682	7.72727	111.682	6	111.681	7.8	111.682	4.66667	111.681	4.58333	111.663	3.71429
111.688	7.18182	111.688	8.33333	111.688	9	111.688	5.66667	111.688	8	111.669	2.42857
[truncated: 154,322 more rows]

## Sheet: ExtendedDataFig5_b
extracted ion chromatogram					mass spectrum
unlabeled time	unlabeled intensity	d35 time	d35 intensity		unlabeled m/z	unlabeled intensity	d35 m/z	d35 intensity
0.048	0	0.048	0		99.9066	0	99.9062	0
0.056	0	0.056	0		99.9124	0	99.912	0
0.064	0	0.064	0		99.9181	0	99.9177	0
0.072	0	0.072	0		99.9238	0	99.9234	0
0.081	0	0.081	0		99.9295	0	99.9291	0
0.089	0	0.089	0		99.9353	0	99.9348	0
0.097	0	0.097	0		99.941	0	99.9406	0
0.105	0	0.105	0		99.9467	0	99.9463	0
0.114	0	0.114	0		99.9524	0	99.952	0
0.122	0	0.122	0		99.9582	0	99.9577	0
0.13	0	0.13	0		99.9639	0	99.9635	0
0.139	0	0.139	0		99.9696	0	99.9692	0
0.147	0	0.147	0		99.9753	0	99.9749	0
0.155	0	0.155	0		99.9811	0	99.9807	0
0.163	0	0.163	0		99.9868	0	99.9864	0
0.172	0	0.172	0		99.9925	0	99.9921	0
0.18	0	0.18	0		99.9982	4	99.9978	9
0.188	0	0.188	0		100.004	13	100.004	10
0.196	0	0.196	0		100.01	3	100.009	12
0.205	0	0.205	0		100.015	6	100.015	5
0.213	0	0.213	0		100.021	7	100.021	4
0.221	0	0.221	0		100.027	6	100.026	1
0.23	0	0.23	0		100.033	2	100.032	6
0.238	0	0.238	0		100.038	5	100.038	5
0.246	0	0.246	0		100.044	6	100.044	1
0.254	0	0.254	0		100.05	6	100.049	2
0.263	0	0.263	0		100.055	4	100.055	9
0.271	0	0.271	0		100.061	49	100.061	4
0.279	0	0.279	0		100.067	143	100.067	6
0.287	0	0.287	0		100.073	177	100.072	4
0.296	0	0.296	0		100.078	138	100.078	5
0.304	0	0.304	0		100.084	72	100.084	12
0.312	0	0.312	0		100.09	35	100.09	10
0.321	0	0.321	0		100.096	68	100.095	200
0.329	0	0.329	0		100.101	570	100.101	1175
0.337	0	0.337	0		100.107	1357	100.107	2213
0.345	0	0.345	0		100.113	1503	100.112	2242
0.354	0	0.354	0		100.118	1132	100.118	1635
0.362	0	0.362	0		100.124	735	100.124	1046
0.37	0	0.37	0		100.13	447	100.13	711
0.378	0	0.378	0		100.136	315	100.135	510
0.387	0	0.387	0		100.141	274	100.141	373
0.395	0	0.395	0		100.147	200	100.147	230
0.403	0	0.403	0		100.153	111	100.153	119
0.412	0	0.412	0		100.159	51	100.158	105
0.42	0	0.42	0		100.164	47	100.164	147
0.428	0	0.428	0		100.17	51	100.17	110
0.436	0	0.436	0		100.176	38	100.175	54
0.445	0	0.445	0		100.182	20	100.181	32
0.453	0	0.453	0		100.187	24	100.187	59
0.461	0	0.461	0		100.193	49	100.193	113
0.469	0	0.469	0		100.199	50	100.198	76
0.478	0	0.478	0		100.204	45	100.204	16
0.486	0	0.486	0		100.21	27	100.21	14
0.494	0	0.494	0		100.216	17	100.216	34
0.503	0	0.503	0		100.222	11	100.221	31
0.511	0	0.511	0		100.227	23	100.227	24
0.519	0	0.519	0		100.233	11	100.233	20
0.527	0	0.527	0		100.239	9	100.239	16
0.536	0	0.536	0		100.245	15	100.244	3
0.544	0	0.544	0		100.25	17	100.25	9
0.552	0	0.552	0		100.256	18	100.256	15
0.56	0	0.56	0		100.262	9	100.261	20
0.569	0	0.569	0		100.268	7	100.267	6
0.577	0	0.577	0		100.273	6	100.273	5
0.585	0	0.585	0		100.279	3	100.279	6
0.594	0	0.594	0		100.285	14	100.284	17
0.602	0	0.602	0		100.29	24	100.29	18
0.61	0	0.61	0		100.296	38	100.296	10
0.618	0	0.618	0		100.302	50	100.302	6
0.627	0	0.627	0		100.308	44	100.307	6
0.635	0	0.635	0		100.313	20	100.313	3
0.643	0	0.643	0		100.319	6	100.319	7
0.651	0	0.651	0		100.325	10	100.325	2
0.66	0	0.66	0		100.331	10	100.33	5
0.668	0	0.668	0		100.336	3	100.336	8
0.676	0	0.676	0		100.342	4	100.342	11
0.685	0	0.685	0		100.348	4	100.347	0
0.693	0	0.693	0		100.354	3	100.353	7
0.701	0	0.701	0		100.359	1	100.359	9
0.709	0	0.709	0		100.365	4	100.365	8
0.718	0	0.718	0		100.371	4	100.37	6
0.726	0	0.726	0		100.376	7	100.376	12
0.734	0	0.734	0		100.382	13	100.382	14
0.742	0	0.742	0		100.388	17	100.388	6
0.751	0	0.751	0		100.394	15	100.393	15
0.759	0	0.759	0		100.4	3	100.399	15
0.767	0	0.767	0		100.405	3	100.405	5
0.776	0	0.776	0		100.411	5	100.411	3
0.784	0	0.784	0		100.417	11	100.416	9
0.792	0	0.792	0		100.422	3	100.422	11
0.8	0	0.8	0		100.428	1	100.428	15
0.809	0	0.809	0		100.434	5	100.433	8
0.817	0	0.817	0		100.44	1	100.439	1
0.825	0	0.825	0		100.445	3	100.445	0
0.833	0	0.833	0		100.451	4	100.451	5
0.842	0	0.842	0		100.457	1	100.457	3
0.85	0	0.85	0		100.463	3	100.462	7
0.858	0	0.858	0		100.468	4	100.468	8
0.867	0	0.867	0		100.474	11	100.474	8
0.875	0	0.875	0		100.48	20	100.479	6
0.883	0	0.883	0		100.486	12	100.485	11
0.891	0	0.891	0		100.491	9	100.491	6
0.9	0	0.9	0		100.497	12	100.497	4
0.908	0	0.908	0		100.503	7	100.502	2
0.916	0	0.916	0		100.508	4	100.508	8
0.924	0	0.924	0		100.514	6	100.514	11
0.933	0	0.933	0		100.52	7	100.52	8
0.941	0	0.941	0		100.526	17	100.525	6
0.949	0	0.949	0		100.531	28	100.531	1
0.958	0	0.958	0		100.537	17	100.537	5
0.966	0	0.966	0		100.543	14	100.543	20
0.974	0	0.974	0		100.549	10	100.548	12
0.982	0	0.982	0		100.555	4	100.554	9
0.991	0	0.991	0		100.56	5	100.56	13
0.999	0	0.999	0		100.566	10	100.566	7
1.007	0	1.007	0		100.572	13	100.571	7
1.015	0	1.015	0		100.577	12	100.577	1
1.024	0	1.024	0		100.583	12	100.583	3
1.032	0	1.032	0		100.589	16	100.588	7
1.04	0	1.04	0		100.595	9	100.594	12
1.049	0	1.049	0		100.6	6	100.6	11
1.057	0	1.057	0		100.606	5	100.606	3
1.065	0	1.065	0		100.612	1	100.612	13
1.073	0	1.073	0		100.618	6	100.617	9
1.082	0	1.082	0		100.623	4	100.623	3
1.09	0	1.09	0		100.629	3	100.629	5
1.098	0	1.098	0		100.635	8	100.635	1
1.106	0	1.106	0		100.641	5	100.64	3
1.115	0	1.115	0		100.646	20	100.646	4
1.123	0	1.123	0		100.652	4	100.652	2
1.131	0	1.131	0		100.658	2	100.657	8
1.14	0	1.14	0		100.664	5	100.663	29
1.148	0	1.148	0		100.669	9	100.669	23
1.156	0	1.156	0		100.675	6	100.675	19
1.164	0	1.164	0		100.681	1	100.68	2
1.173	0	1.173	0		100.687	9	100.686	0
1.181	0	1.181	0		100.692	3	100.692	5
1.189	0	1.189	0		100.698	4	100.698	8
1.197	0	1.197	0		100.704	2	100.703	5
1.206	0	1.206	0		100.71	7	100.709	10
1.214	0	1.214	0		100.715	2	100.715	8
1.222	0	1.222	0		100.721	1	100.721	3
1.231	0	1.231	0		100.727	2	100.726	16
1.239	0	1.239	0		100.733	0	100.732	16
1.247	0	1.247	0		100.738	2	100.738	6
1.255	0	1.255	0		100.744	3	100.744	5
1.264	0	1.264	0		100.75	2	100.749	4
1.272	0	1.272	0		100.756	5	100.755	6
1.28	0	1.28	0		100.761	3	100.761	9
1.288	0	1.288	0		100.767	2	100.767	4
1.297	0	1.297	0		100.773	3	100.772	9
1.305	0	1.305	0		100.779	5	100.778	12
1.313	0	1.313	0		100.784	7	100.784	9
1.322	0	1.322	0		100.79	7	100.79	6
1.33	0	1.33	0		100.796	2	100.795	5
1.338	0	1.338	0		100.802	3	100.801	10
1.346	0	1.346	0		100.807	3	100.807	4
1.355	0	1.355	0		100.813	12	100.813	2
1.363	0	1.363	0		100.819	17	100.818	4
1.371	0	1.371	0		100.825	10	100.824	5
1.379	0	1.379	0		100.83	6	100.83	6
1.388	0	1.388	0		100.836	8	100.836	6
1.396	0	1.396	0		100.842	8	100.841	9
1.404	0	1.404	0		100.848	6	100.847	12
1.413	0	1.413	0		100.853	1	100.853	5
1.421	0	1.421	0		100.859	4	100.859	8
1.429	0	1.429	0		100.865	5	100.864	13
1.437	0	1.437	0		100.871	4	100.87	10
1.446	0	1.446	0		100.876	8	100.876	15
1.454	0	1.454	0		100.882	7	100.882	11
1.462	0	1.462	0		100.888	3	100.887	8
1.47	0	1.47	0		100.894	8	100.893	5
1.479	0	1.479	0		100.899	3	100.899	4
1.487	0	1.487	0		100.905	0	100.905	4
1.495	0	1.495	0		100.911	3	100.91	3
1.504	0	1.504	0		100.917	0	100.916	14
1.512	0	1.512	0		100.922	5	100.922	9
1.52	0	1.52	0		100.928	10	100.928	3
1.528	0	1.528	0		100.934	3	100.933	7
1.537	0	1.537	0		100.94	5	100.939	3
1.545	0	1.545	0		100.945	4	100.945	2
1.553	0	1.553	0		100.951	3	100.951	7
1.561	0	1.561	0		100.957	9	100.956	7
1.57	0	1.57	0		100.963	9	100.962	2
1.578	0	1.578	0		100.968	1	100.968	11
1.586	0	1.586	0		100.974	4	100.974	11
1.595	0	1.595	0		100.98	4	100.98	10
1.603	0	1.603	0		100.986	4	100.985	4
1.611	0	1.611	0		100.991	6	100.991	5
1.619	0	1.619	0		100.997	1	100.997	7
1.628	0	1.628	0		101.003	0	101.002	8
1.636	0	1.636	0		101.009	9	101.008	11
1.644	0	1.644	0		101.014	7	101.014	3
1.652	0	1.652	0		101.02	4	101.02	7
1.661	0	1.661	0		101.026	4	101.025	7
1.669	0	1.669	0		101.032	2	101.031	4
1.677	0	1.677	0		101.037	6	101.037	13
1.686	0	1.686	0		101.043	6	101.043	17
1.694	0	1.694	0		101.049	5	101.049	80
1.702	0	1.702	0		101.055	23	101.054	140
1.71	0	1.71	0		101.06	24	101.06	150
1.719	0	1.719	0		101.066	28	101.066	108
1.727	0	1.727	0		101.072	33	101.072	81
1.735	0	1.735	0		101.078	28	101.077	52
1.743	0	1.743	0		101.084	53	101.083	58
1.752	0	1.752	0		101.089	80	101.089	90
1.76	0	1.76	0		101.095	103	101.095	98
1.768	0	1.768	0		101.101	162	101.1	127
1.777	0	1.777	0		101.106	366	101.106	313
1.785	0	1.785	0		101.112	520	101.112	527
1.793	0	1.793	0		101.118	407	101.118	486
1.801	0	1.801	0		101.124	236	101.123	342
1.81	0	1.81	0		101.129	159	101.129	219
1.818	0	1.818	0		101.135	98	101.135	131
1.826	0	1.826	0		101.141	57	101.141	95
1.834	0	1.834	0		101.147	34	101.146	68
1.843	0	1.843	0		101.153	24	101.152	52
1.851	0	1.851	0		101.158	18	101.158	38
1.859	0	1.859	0		101.164	10	101.164	32
1.868	0	1.868	0		101.17	23	101.169	31
1.876	0	1.876	0		101.176	19	101.175	24
1.884	0	1.884	0		101.181	16	101.181	22
1.892	0	1.892	0		101.187	10	101.187	19
1.901	0	1.901	0		101.193	19	101.192	17
1.909	0	1.909	0		101.199	28	101.198	23
1.917	0	1.917	0		101.204	11	101.204	21
1.925	0	1.925	0		101.21	10	101.21	11
1.934	0	1.934	0		101.216	9	101.216	11
1.942	0	1.942	0		101.222	5	101.221	17
1.95	0	1.95	0		101.228	3	101.227	16
1.959	0	1.959	0		101.233	18	101.233	16
1.967	0	1.967	0		101.239	12	101.239	13
1.975	0	1.975	0		101.245	30	101.244	8
1.983	0	1.983	0		101.251	25	101.25	7
1.992	0	1.992	0		101.256	13	101.256	8
2	0	2	0		101.262	10	101.262	3
2.008	0	2.008	0		101.268	9	101.267	2
2.016	0	2.016	0		101.274	8	101.273	4
2.025	0	2.025	0		101.279	11	101.279	13
2.033	0	2.033	0		101.285	5	101.285	7
2.041	0	2.041	0		101.291	10	101.29	3
2.05	0	2.05	0		101.297	18	101.296	0
2.058	0	2.058	0		101.302	14	101.302	3
2.066	0	2.066	0		101.308	9	101.308	3
2.074	0	2.074	0		101.314	14	101.314	0
2.083	0	2.083	0		101.32	16	101.319	5
2.091	0	2.091	0		101.325	13	101.325	10
2.099	0	2.099	0		101.331	8	101.331	14
2.107	0	2.107	0		101.337	3	101.337	16
2.116	0	2.116	0		101.343	7	101.342	18
2.124	0	2.124	0		101.349	10	101.348	15
2.132	0	2.132	0		101.354	6	101.354	1
2.141	0	2.141	0		101.36	7	101.36	3
2.149	0	2.149	0		101.366	5	101.365	4
2.157	0	2.157	0		101.371	11	101.371	8
2.165	0	2.165	0		101.377	12	101.377	6
2.174	0	2.174	0		101.383	13	101.383	12
2.182	0	2.182	0		101.389	8	101.388	12
2.19	0	2.19	0		101.395	14	101.394	8
2.198	0	2.198	0		101.4	14	101.4	3
2.207	0	2.207	0		101.406	14	101.406	12
2.215	0	2.215	0		101.412	12	101.412	1
2.223	0	2.223	0		101.418	15	101.417	3
2.232	0	2.232	0		101.423	11	101.423	2
2.24	0	2.24	0		101.429	4	101.429	4
2.248	0	2.248	0		101.435	8	101.435	3
2.256	0	2.256	0		101.441	22	101.44	4
2.265	0	2.265	0		101.447	17	101.446	1
2.273	0	2.273	0		101.452	10	101.452	3
2.281	0	2.281	0		101.458	14	101.458	4
2.289	0	2.289	0		101.464	10	101.463	11
2.298	0	2.298	0		101.47	12	101.469	5
2.306	0	2.306	0		101.475	10	101.475	2
2.314	0	2.314	0		101.481	4	101.481	6
2.323	0	2.323	0		101.487	5	101.487	7
2.331	0	2.331	0		101.493	2	101.492	0
2.339	0	2.339	0		101.498	3	101.498	2
2.347	0	2.347	0		101.504	0	101.504	20
2.356	0	2.356	0		101.51	2	101.51	64
2.364	0	2.364	0		101.516	4	101.515	62
2.372	0	2.372	0		101.522	4	101.521	48
2.38	0	2.38	0		101.527	14	101.527	26
2.389	0	2.389	0		101.533	27	101.533	24
2.397	0	2.397	0		101.539	16	101.538	18
2.405	0	2.405	0		101.545	7	101.544	15
2.414	0	2.414	0		101.55	6	101.55	33
2.422	0	2.422	0		101.556	2	101.556	66
2.43	0	2.43	0		101.562	7	101.561	60
2.438	0	2.438	0		101.568	9	101.567	49
2.447	0	2.447	0		101.573	32	101.573	32
2.455	0	2.455	0		101.579	55	101.579	13
2.463	0	2.463	0		101.585	60	101.585	10
2.471	0	2.471	0		101.591	37	101.59	15
2.48	0	2.48	0		101.597	16	101.596	14
2.488	0	2.488	0		101.602	13	101.602	6
2.496	0	2.496	0		101.608	11	101.608	5
2.505	0	2.505	0		101.614	12	101.613	13
2.513	0	2.513	0		101.62	9	101.619	17
2.521	0	2.521	0		101.625	11	101.625	14
2.529	0	2.529	0		101.631	4	101.631	14
2.538	0	2.538	0		101.637	13	101.636	14
2.546	0	2.546	0		101.643	10	101.642	21
2.554	0	2.554	0		101.648	10	101.648	20
2.562	0	2.562	0		101.654	16	101.654	17
2.571	0	2.571	0		101.66	21	101.66	10
2.579	0	2.579	0		101.666	21	101.665	9
2.587	0	2.587	0		101.672	11	101.671	17
2.596	0	2.596	0		101.677	21	101.677	14
2.604	0	2.604	0		101.683	23	101.683	12
2.612	0	2.612	0		101.689	21	101.689	4
2.62	0	2.62	0		101.695	23	101.694	1
2.629	0	2.629	0		101.701	23	101.7	6
2.637	0	2.637	0		101.706	13	101.706	11
2.645	0	2.645	0		101.712	7	101.712	12
2.653	0	2.653	0		101.718	4	101.717	5
2.662	0	2.662	0		101.724	10	101.723	9
2.67	0	2.67	0		101.729	8	101.729	14
2.678	0	2.678	0		101.735	6	101.735	5
2.687	0	2.687	0		101.741	22	101.74	9
2.695	0	2.695	0		101.747	28	101.746	9
2.703	0	2.703	0		101.752	18	101.752	6
2.711	0	2.711	0		101.758	12	101.758	18
2.72	0	2.72	0		101.764	13	101.764	15
2.728	0	2.728	0		101.77	10	101.769	14
2.736	0	2.736	0		101.775	7	101.775	14
2.744	0	2.744	0		101.781	6	101.781	16
2.753	0	2.753	0		101.787	6	101.787	22
2.761	0	2.761	0		101.793	6	101.793	27
2.769	0	2.769	0		101.799	5	101.798	33
2.778	0	2.778	0		101.804	7	101.804	20
2.786	0	2.786	0		101.81	12	101.81	5
2.794	0	2.794	0		101.816	4	101.816	6
2.802	0	2.802	0		101.822	5	101.821	8
2.811	0	2.811	0		101.828	2	101.827	14
2.819	0	2.819	0		101.833	3	101.833	9
2.827	0	2.827	0		101.839	17	101.839	7
2.835	0	2.835	0		101.845	39	101.844	4
2.844	0	2.844	0		101.851	48	101.85	8
2.852	0	2.852	0		101.856	30	101.856	14
2.86	0	2.86	0		101.862	15	101.862	7
2.869	0	2.869	0		101.868	6	101.868	4
2.877	0	2.877	0		101.874	10	101.873	2
2.885	0	2.885	0		101.88	13	101.879	11
2.893	0	2.893	0		101.885	10	101.885	9
2.902	0	2.902	0		101.891	5	101.891	11
2.91	0	2.91	0		101.897	1	101.897	25
2.918	0	2.918	0		101.903	0	101.902	36
2.926	0	2.926	0		101.909	9	101.908	21
2.935	0	2.935	0		101.914	9	101.914	10
2.943	0	2.943	0		101.92	3	101.92	10
2.951	0	2.951	0		101.926	15	101.925	23
2.96	0	2.96	0		101.932	12	101.931	13
2.968	0	2.968	0		101.937	1	101.937	21
2.976	0	2.976	0		101.943	11	101.943	48
2.984	0	2.984	0		101.949	11	101.948	50
2.993	0	2.993	0		101.955	12	101.954	41
3.001	0	3.001	0		101.96	30	101.96	57
3.009	0	3.009	0		101.966	36	101.966	54
3.017	0	3.017	0		101.972	26	101.972	53
3.026	0	3.026	0		101.978	19	101.977	28
3.034	0	3.034	0		101.984	9	101.983	23
3.051	1	3.051	0		101.989	5	101.989	30
3.059	0	3.059	0		101.995	30	101.995	41
3.067	57	3.067	8		102.001	20	102.001	39
3.075	47	3.075	162		102.007	24	102.006	39
3.084	36	3.084	17		102.013	24	102.012	36
3.092	70	3.092	19		102.018	34	102.018	34
3.1	40	3.1	6		102.024	45	102.024	36
3.108	26	3.108	8		102.03	53	102.029	41
3.117	70	3.117	53		102.036	93	102.035	30
3.125	89	3.125	6		102.041	101	102.041	53
3.133	35	3.133	19		102.047	86	102.047	87
3.142	35	3.142	10		102.053	82	102.053	102
3.15	12	3.15	49		102.059	90	102.058	81
3.158	26	3.158	22		102.065	90	102.064	118
3.166	28	3.166	14		102.07	59	102.07	154
3.175	51	3.175	40		102.076	49	102.076	179
3.183	83	3.183	41		102.082	135	102.082	255
3.191	29	3.191	13		102.088	341	102.087	310
3.199	42	3.199	63		102.094	518	102.093	337
3.208	55	3.208	108		102.099	593	102.099	502
3.216	34	3.216	50		102.105	1219	102.105	1475
3.224	54	3.224	7		102.111	57529	102.111	54281
3.233	78	3.233	32		102.117	354139	102.116	340566
3.241	94	3.241	18		102.123	721585	102.122	702275
3.249	48	3.249	12		102.128	762951	102.128	747987
3.257	45	3.257	19		102.134	572477	102.134	562826
3.266	41	3.266	71		102.14	387608	102.139	382307
3.274	46	3.274	11		102.146	288590	102.145	283391
3.282	88	3.282	153		102.151	209397	102.151	205564
3.29	40	3.29	21		102.157	163328	102.157	161209
3.299	52	3.299	12		102.163	118598	102.163	117104
3.307	56	3.307	28		102.169	82597	102.168	80626
3.315	72	3.315	47		102.175	62366	102.174	60526
3.324	114	3.324	43		102.18	51645	102.18	50258
3.332	74	3.332	31		102.186	45371	102.186	44451
3.34	80	3.34	38		102.192	35505	102.192	34605
3.348	60	3.348	8		102.198	28674	102.197	27377
3.357	82	3.357	55		102.204	27895	102.203	26389
3.365	31	3.365	83		102.209	42430	102.209	40490
3.373	203	3.373	36		102.215	38206	102.215	37631
3.381	38	3.381	27		102.221	6277	102.221	6493
3.39	18	3.39	54		102.227	1819	102.226	1939
3.398	91	3.398	6		102.232	8722	102.232	8561
3.406	55	3.406	13		102.238	14412	102.238	14264
3.415	84	3.415	20		102.244	10376	102.244	10659
3.423	62	3.423	20		102.25	10418	102.249	10844
3.431	82	3.431	25		102.256	6770	102.255	7122
3.439	50	3.439	10		102.261	4610	102.261	4895
3.448	28	3.448	81		102.267	6022	102.267	5833
3.456	32	3.456	34		102.273	6435	102.273	6132
3.464	16	3.464	25		102.279	5236	102.278	5197
3.472	32	3.472	9		102.285	3552	102.284	3752
3.481	24	3.481	6		102.29	3090	102.29	3141
3.489	100	3.489	21		102.296	3662	102.296	3630
3.497	69	3.497	44		102.302	3977	102.302	3874
3.506	51	3.506	7		102.308	2616	102.307	2646
3.514	38	3.514	30		102.314	1376	102.313	1490
3.522	40	3.522	17		102.319	2568	102.319	2560
3.53	25	3.53	4		102.325	4423	102.325	4142
3.539	20	3.539	17		102.331	2374	102.331	2199
3.547	42	3.547	39		102.337	1592	102.336	1418
3.555	40	3.555	21		102.343	2211	102.342	1956
3.563	57	3.563	20		102.348	1879	102.348	1680
3.572	39	3.572	89		102.354	1601	102.354	1502
3.58	30	3.58	63		102.36	1837	102.359	1748
3.588	24	3.588	12		102.366	1610	102.365	1556
3.597	141	3.597	10		102.371	1369	102.371	1214
3.605	16	3.605	33		102.377	1417	102.377	1150
3.613	48	3.613	38		102.383	1314	102.383	1167
3.621	24	3.621	26		102.389	1303	102.388	1146
3.63	53	3.63	18		102.395	1276	102.394	1140
3.638	54	3.638	22		102.4	1057	102.4	1054
3.646	48	3.646	4		102.406	1017	102.406	1044
3.654	62	3.654	14		102.412	1255	102.412	1226
3.663	56	3.663	11		102.418	1160	102.417	1174
3.671	55	3.671	17		102.424	888	102.423	940
3.679	12	3.679	4		102.429	886	102.429	875
3.688	44	3.688	18		102.435	1043	102.435	1001
3.696	20	3.696	21		102.441	961	102.441	789
3.704	33	3.704	8		102.447	979	102.446	697
3.712	7	3.712	7		102.453	982	102.452	811
3.721	104	3.721	6		102.458	827	102.458	743
3.729	26	3.729	10		102.464	825	102.464	717
3.737	22	3.737	3		102.47	842	102.47	774
3.745	20	3.745	24		102.476	770	102.475	641
3.754	48	3.754	12		102.482	749	102.481	545
3.762	67	3.762	6		102.487	720	102.487	550
3.77	19	3.77	14		102.493	727	102.493	560
3.779	37	3.779	30		102.499	710	102.499	646
3.787	44	3.787	10		102.505	643	102.504	669
3.795	47	3.795	11		102.511	638	102.51	631
3.803	42	3.803	2		102.516	668	102.516	606
3.812	77	3.812	6		102.522	698	102.522	636
3.82	24	3.82	2		102.528	707	102.528	689
3.828	22	3.828	20		102.534	693	102.533	580
3.836	22	3.836	80		102.54	627	102.539	511
3.845	46	3.845	19		102.545	557	102.545	527
3.853	45	3.853	5		102.551	510	102.551	506
3.861	34	3.861	13		102.557	480	102.556	551
3.87	50	3.87	82		102.563	469	102.562	514
3.878	60	3.878	11		102.569	468	102.568	484
3.886	20	3.886	1		102.574	567	102.574	432
3.894	28	3.894	23		102.58	671	102.58	406
3.903	28	3.903	20		102.586	538	102.585	408
3.911	147	3.911	71		102.592	457	102.591	426
3.919	38	3.919	9		102.597	468	102.597	439
3.927	30	3.927	63		102.603	485	102.603	396
3.936	52	3.936	8		102.609	469	102.609	362
3.944	25	3.944	17		102.615	506	102.615	357
3.952	17	3.952	11		102.621	482	102.62	331
3.961	240	3.961	27		102.627	500	102.626	313
3.969	17	3.969	17		102.632	462	102.632	322
3.977	23	3.977	15		102.638	330	102.638	414
3.985	15	3.985	4		102.644	261	102.644	361
3.994	37	3.994	14		102.65	331	102.649	323
4.002	47	4.002	0		102.656	388	102.655	399
4.01	62	4.01	21		102.661	310	102.661	407
4.018	71	4.018	35		102.667	278	102.667	400
4.027	57	4.027	16		102.673	367	102.673	429
4.035	26	4.035	14		102.679	348	102.678	412
4.043	32	4.043	26		102.685	348	102.684	371
4.052	62	4.052	14		102.69	367	102.69	371
4.06	59	4.06	20		102.696	368	102.696	341
4.068	54	4.068	24		102.702	384	102.702	324
4.076	24	4.076	29		102.708	375	102.707	322
4.085	61	4.085	11		102.714	370	102.713	360
4.093	60	4.093	38		102.719	333	102.719	414
4.101	31	4.101	6		102.725	302	102.725	329
4.109	50	4.109	39		102.731	275	102.731	303
4.118	44	4.118	40		102.737	230	102.736	323
4.126	36	4.126	6		102.743	248	102.742	298
4.134	88	4.134	11		102.748	296	102.748	258
4.143	12	4.143	33		102.754	301	102.754	229
4.151	27	4.151	5		102.76	381	102.76	252
4.159	29	4.159	53		102.766	355	102.765	237
4.167	31	4.167	59		102.772	256	102.771	233
4.176	65	4.176	6		102.777	240	102.777	235
4.184	32	4.184	15		102.783	274	102.783	203
4.192	30	4.192	34		102.789	332	102.789	186
4.2	30	4.2	43		102.795	296	102.794	200
4.209	57	4.209	10		102.801	283	102.8	220
4.217	59	4.217	25		102.806	279	102.806	216
4.225	44	4.225	8		102.812	295	102.812	179
4.234	14	4.234	3		102.818	289	102.818	203
4.242	20	4.242	20		102.824	194	102.823	216
4.25	32	4.25	8		102.83	191	102.829	214
4.258	46	4.258	14		102.835	218	102.835	207
4.267	41	4.267	14		102.841	209	102.841	149
4.275	40	4.275	69		102.847	212	102.847	168
4.283	25	4.283	14		102.853	209	102.853	156
4.292	133	4.292	38		102.859	212	102.858	176
4.3	40	4.3	18		102.865	234	102.864	203
4.308	80	4.308	6		102.87	209	102.87	200
4.316	74	4.316	20		102.876	180	102.876	196
4.325	35	4.325	37		102.882	163	102.882	198
4.333	31	4.333	80		102.888	168	102.887	223
4.341	40	4.341	6		102.894	179	102.893	252
4.349	18	4.349	9		102.899	214	102.899	250
4.358	28	4.358	48		102.905	242	102.905	221
4.366	119	4.366	38		102.911	313	102.911	225
4.374	62	4.374	5		102.917	284	102.916	211
4.383	115	4.383	6		102.923	233	102.922	206
4.391	55	4.391	63		102.928	213	102.928	235
4.399	19	4.399	16		102.934	159	102.934	248
4.407	35	4.407	35		102.94	151	102.94	267
4.416	101	4.416	7		102.946	169	102.945	197
4.424	34	4.424	14		102.952	185	102.951	192
4.432	25	4.432	19		102.957	177	102.957	202
4.44	26	4.44	43		102.963	167	102.963	177
4.449	49	4.449	56		102.969	157	102.969	150
4.457	45	4.457	7		102.975	198	102.975	142
4.465	50	4.465	10		102.981	205	102.98	158
4.474	7	4.474	11		102.987	169	102.986	194
4.482	26	4.482	4		102.992	187	102.992	226
4.49	23	4.49	9		102.998	195	102.998	192
4.498	12	4.498	41		103.004	169	103.004	136
4.507	65	4.507	12		103.01	148	103.009	165
4.515	34	4.515	33		103.016	91	103.015	161
4.523	48	4.523	8		103.021	126	103.021	152
4.531	10	4.531	5		103.027	206	103.027	127
4.54	17	4.54	8		103.033	208	103.033	105
4.548	37	4.548	15		103.039	190	103.038	127
4.556	15	4.556	14		103.045	201	103.044	226
4.565	45	4.565	68		103.05	239	103.05	317
4.573	23	4.573	27		103.056	212	103.056	305
4.581	53	4.581	12		103.062	154	103.062	233
4.589	43	4.589	29		103.068	174	103.067	171
4.598	65	4.598	102		103.074	306	103.073	198
4.606	75	4.606	2		103.079	480	103.079	456
4.614	53	4.614	26		103.085	522	103.085	613
4.622	15	4.622	23		103.091	444	103.091	546
4.631	17	4.631	13		103.097	391	103.097	385
4.639	33	4.639	14		103.103	389	103.102	282
4.647	21	4.647	6		103.109	517	103.108	509
4.656	32	4.656	7		103.114	5678	103.114	4830
4.664	34	4.664	14		103.12	33141	103.12	27785
4.672	18	4.672	204		103.126	64135	103.126	54688
4.68	29	4.68	3		103.132	66259	103.132	56904
4.689	78	4.689	20		103.138	48831	103.137	41866
4.697	28	4.697	28		103.144	32650	103.143	27656
4.705	34	4.705	61		103.149	22022	103.149	18650
4.713	10	4.713	9		103.155	15346	103.155	13135
4.722	28	4.722	36		103.161	11278	103.16	9788
4.73	38	4.73	1		103.167	7524	103.166	6629
4.738	75	4.738	14		103.173	4865	103.172	4268
4.747	22	4.747	9		103.178	3530	103.178	3091
4.755	52	4.755	5		103.184	2791	103.184	2547
4.763	39	4.763	24		103.19	2293	103.19	2141
4.771	60	4.771	29		103.196	1853	103.195	1631
4.78	32	4.78	34		103.202	1575	103.201	1266
4.788	19	4.788	12		103.207	1388	103.207	1256
4.796	61	4.796	21		103.213	2059	103.213	1808
4.804	17	4.804	89		103.219	1798	103.219	1511
4.813	28	4.813	26		103.225	627	103.225	487
4.821	45	4.821	6		103.231	443	103.23	323
4.829	94	4.829	72		103.237	710	103.236	544
4.838	11	4.838	16		103.242	791	103.242	658
4.846	22	4.846	26		103.248	681	103.248	527
4.854	32	4.854	43		103.254	586	103.254	458
4.862	18	4.862	27		103.26	437	103.259	389
4.871	63	4.871	17		103.266	355	103.265	274
4.879	33	4.879	34		103.272	428	103.271	296
4.887	74	4.887	44		103.277	439	103.277	313
4.895	41	4.895	6		103.283	338	103.283	344
4.904	41	4.904	30		103.289	282	103.288	318
4.912	40	4.912	26		103.295	313	103.294	369
4.92	33	4.92	64		103.301	347	103.3	373
4.929	47	4.929	23		103.306	289	103.306	269
4.937	49	4.937	122		103.312	194	103.312	246
4.945	31	4.945	18		103.318	185	103.318	230
4.953	24	4.953	25		103.324	275	103.323	272
4.962	46	4.962	7		103.33	249	103.329	317
4.97	29	4.97	28		103.335	168	103.335	263
4.978	26	4.978	21		103.341	180	103.341	217
4.986	15	4.986	65		103.347	201	103.347	200
4.995	45	4.995	65		103.353	193	103.353	219
5.003	75	5.003	50		103.359	160	103.358	247
5.011	40	5.011	68		103.365	178	103.364	278
5.02	29	5.02	35		103.371	180	103.37	272
5.028	73	5.028	9		103.376	233	103.376	242
5.036	39	5.036	8		103.382	228	103.382	214
5.044	59	5.044	18		103.388	229	103.388	222
5.053	59	5.053	7		103.394	240	103.393	225
5.061	34	5.061	29		103.4	199	103.399	243
5.069	2	5.069	12		103.405	183	103.405	203
5.077	10	5.077	21		103.411	252	103.411	179
5.086	22	5.086	36		103.417	238	103.417	148
5.094	100	5.094	38		103.423	172	103.422	181
5.102	50	5.102	110		103.429	163	103.428	191
5.111	17	5.111	42		103.434	125	103.434	166
5.119	59	5.119	74		103.44	130	103.44	169
5.127	27	5.127	32		103.446	194	103.446	189
5.135	49	5.135	32		103.452	182	103.452	167
5.144	25	5.144	8		103.458	190	103.457	198
5.152	17	5.152	38		103.464	132	103.463	181
5.16	12	5.16	20		103.469	112	103.469	167
5.168	6	5.168	23		103.475	118	103.475	156
5.177	46	5.177	39		103.481	135	103.481	143
5.185	33	5.185	18		103.487	129	103.487	141
5.193	30	5.193	56		103.493	161	103.492	122
5.202	38	5.202	33		103.499	150	103.498	138
5.21	38	5.21	39		103.504	137	103.504	130
5.218	67	5.218	41		103.51	120	103.51	105
5.226	69	5.226	79		103.516	101	103.516	115
5.235	54	5.235	34		103.522	120	103.522	119
5.243	13	5.243	64		103.528	149	103.527	108
5.251	45	5.251	73		103.534	137	103.533	99
5.259	14	5.259	87		103.539	129	103.539	115
5.268	12	5.268	26		103.545	116	103.545	98
5.276	10	5.276	38		103.551	89	103.551	124
5.284	27	5.284	23		103.557	85	103.556	141
5.293	12	5.293	102		103.563	131	103.562	147
5.301	29	5.301	52		103.569	138	103.568	125
5.309	36	5.309	25		103.574	124	103.574	126
5.317	53	5.317	18		103.58	115	103.58	115
5.326	21	5.326	71		103.586	112	103.586	140
5.334	22	5.334	1		103.592	129	103.591	102
5.342	30	5.342	10		103.598	118	103.597	107
5.35	34	5.35	19		103.603	96	103.603	133
5.359	51	5.359	3		103.609	136	103.609	112
5.367	21	5.367	39		103.615	135	103.615	102
5.375	27	5.375	15		103.621	120	103.621	106
5.384	21	5.384	14		103.627	124	103.626	107
5.392	9	5.392	10		103.633	145	103.632	112
5.4	70	5.4	20		103.638	140	103.638	94
5.408	14	5.408	7		103.644	117	103.644	93
5.417	70	5.417	65		103.65	140	103.65	102
5.425	41	5.425	8		103.656	121	103.656	106
5.433	43	5.433	9		103.662	102	103.661	121
5.441	24	5.441	58		103.668	98	103.667	131
5.45	52	5.45	16		103.673	123	103.673	88
5.458	72	5.458	7		103.679	99	103.679	87
5.466	55	5.466	18		103.685	116	103.685	126
5.475	20	5.475	121		103.691	133	103.691	54
5.483	30	5.483	16		103.697	134	103.696	56
5.491	23	5.491	3		103.703	129	103.702	76
5.499	13	5.499	12		103.708	133	103.708	96
5.508	37	5.508	40		103.714	117	103.714	97
5.516	70	5.516	35		103.72	98	103.72	120
5.524	39	5.524	14		103.726	85	103.725	102
5.532	29	5.532	7		103.732	91	103.731	86
5.541	42	5.541	93		103.738	100	103.737	79
5.549	13	5.549	6		103.743	77	103.743	75
5.557	8	5.557	26		103.749	65	103.749	79
5.566	22	5.566	14		103.755	76	103.755	92
5.574	18	5.574	32		103.761	96	103.76	62
5.582	34	5.582	53		103.767	104	103.766	55
5.59	15	5.59	16		103.773	81	103.772	78
5.599	14	5.599	8		103.778	77	103.778	82
5.607	10	5.607	111		103.784	86	103.784	80
5.615	57	5.615	54		103.79	106	103.79	73
5.623	21	5.623	7		103.796	116	103.796	73
5.632	26	5.632	25		103.802	116	103.801	97
5.64	31	5.64	97		103.808	104	103.807	88
5.648	19	5.648	51		103.813	80	103.813	100
5.657	28	5.657	4		103.819	73	103.819	72
5.665	13	5.665	27		103.825	51	103.825	108
5.673	36	5.673	10		103.831	50	103.831	89
5.681	77	5.681	5		103.837	82	103.836	70
5.69	34	5.69	1		103.843	75	103.842	67
5.698	79	5.698	2		103.848	77	103.848	61
5.706	46	5.706	11		103.854	65	103.854	79
5.714	40	5.714	14		103.86	50	103.86	73
5.723	20	5.723	8		103.866	57	103.865	74
5.731	10	5.731	28		103.872	95	103.871	61
5.739	8	5.739	23		103.878	94	103.877	65
5.748	39	5.748	15		103.883	59	103.883	67
5.756	26	5.756	18		103.889	63	103.889	75
5.764	20	5.764	33		103.895	45	103.895	69
5.772	17	5.772	73		103.901	48	103.9	46
5.781	7	5.781	1		103.907	81	103.906	46
5.789	3	5.789	33		103.913	86	103.912	77
5.797	77	5.797	13		103.918	56	103.918	81
5.805	60	5.805	37		103.924	61	103.924	61
5.814	21	5.814	50		103.93	68	103.93	68
5.822	29	5.822	20		103.936	79	103.936	61
5.83	38	5.83	2		103.942	82	103.941	56
5.839	22	5.839	3		103.948	60	103.947	70
5.847	32	5.847	37		103.954	64	103.953	79
5.855	29	5.855	28		103.959	80	103.959	77
5.863	33	5.863	2		103.965	84	103.965	60
5.872	11	5.872	35		103.971	95	103.971	62
5.88	40	5.88	59		103.977	73	103.976	55
5.888	16	5.888	18		103.983	80	103.982	56
5.896	31	5.896	20		103.989	70	103.988	64
5.905	49	5.905	11		103.994	62	103.994	80
5.913	16	5.913	27		104	86	104	71
5.921	55	5.921	46		104.006	99	104.006	38
5.93	9	5.93	6		104.012	81	104.011	65
5.938	10	5.938	7		104.018	72	104.017	55
5.946	29	5.946	11		104.024	59	104.023	77
5.954	49	5.954	20		104.029	58	104.029	67
5.963	7	5.963	9		104.035	51	104.035	59
5.971	83	5.971	5		104.041	44	104.041	80
5.979	17	5.979	40		104.047	66	104.046	66
5.987	2	5.987	59		104.053	93	104.052	48
5.996	66	5.996	1		104.059	95	104.058	47
6.004	51	6.004	19		104.064	77	104.064	73
6.012	14	6.012	8		104.07	86	104.07	110
6.021	1	6.021	26		104.076	110	104.076	136
6.029	5	6.029	22		104.082	128	104.082	101
6.037	38	6.037	56		104.088	170	104.087	112
6.045	97	6.045	54		104.094	476	104.093	263
6.054	15	6.054	21		104.1	1195	104.099	541
6.062	50	6.062	8		104.105	1436	104.105	708
6.07	23	6.07	4		104.111	1239	104.111	606
6.078	18	6.078	4		104.117	1154	104.117	517
6.087	87	6.087	18		104.123	1795	104.123	1017
6.095	32	6.095	50		104.129	2624	104.128	1945
6.103	2	6.103	4		104.135	2731	104.134	2163
6.112	25	6.112	22		104.14	2133	104.14	1656
6.12	27	6.12	10		104.146	1466	104.146	1068
6.128	83	6.128	4		104.152	961	104.152	729
6.136	14	6.136	8		104.158	693	104.157	507
6.145	8	6.145	3		104.164	557	104.163	428
6.153	38	6.153	27		104.17	464	104.169	318
6.161	81	6.161	4		104.175	363	104.175	181
6.169	12	6.169	0		104.181	254	104.181	118
6.178	53	6.178	132		104.187	187	104.187	131
6.186	20	6.186	12		104.193	159	104.193	144
6.194	6	6.194	77		104.199	112	104.198	135
6.203	17	6.203	11		104.205	110	104.204	139
6.211	5	6.211	15		104.211	133	104.21	122
6.219	71	6.219	44		104.216	135	104.216	112
6.227	65	6.227	15		104.222	120	104.222	131
6.236	42	6.236	22		104.228	98	104.228	89
6.244	35	6.244	1		104.234	111	104.234	73
6.252	67	6.252	8		104.24	131	104.239	80
6.26	35	6.26	35		104.246	108	104.245	48
6.269	6	6.269	7		104.251	99	104.251	49
6.277	10	6.277	7		104.257	87	104.257	50
6.285	135	6.285	118		104.263	64	104.263	62
6.294	86	6.294	88		104.269	89	104.269	57
6.302	24	6.302	3		104.275	88	104.274	57
6.31	34	6.31	11		104.281	71	104.28	88
6.318	19	6.318	8		104.287	54	104.286	91
6.327	45	6.327	10		104.292	35	104.292	51
6.335	15	6.335	10		104.298	64	104.298	49
6.343	7	6.343	13		104.304	110	104.304	40
6.351	151	6.351	27		104.31	100	104.309	53
6.36	33	6.36	13		104.316	78	104.315	65
6.368	32	6.368	12		104.322	35	104.321	63
6.376	24	6.376	55		104.328	34	104.327	28
6.385	42	6.385	5		104.333	35	104.333	35
6.393	11	6.393	69		104.339	57	104.339	64
6.401	14	6.401	3		104.345	57	104.345	80
6.409	33	6.409	78		104.351	77	104.35	87
6.418	41	6.418	47		104.357	92	104.356	77
6.426	34	6.426	32		104.363	81	104.362	68
6.434	1	6.434	32		104.368	62	104.368	62
6.442	13	6.442	19		104.374	47	104.374	63
6.451	4	6.451	5		104.38	60	104.38	64
6.459	15	6.459	19		104.386	55	104.386	52
6.467	8	6.467	47		104.392	50	104.391	50
6.476	14	6.476	28		104.398	64	104.397	39
6.484	91	6.484	37		104.404	98	104.403	36
6.492	15	6.492	43		104.409	90	104.409	33
6.5	18	6.5	84		104.415	75	104.415	19
6.509	75	6.509	6		104.421	40	104.421	34
6.517	9	6.517	12		104.427	47	104.427	55
6.525	26	6.525	3		104.433	47	104.432	52
6.533	14	6.533	27		104.439	66	104.438	67
6.542	9	6.542	3		104.445	32	104.444	84
6.55	41	6.55	34		104.45	34	104.45	78
6.558	29	6.558	23		104.456	35	104.456	66
6.567	3	6.567	2		104.462	57	104.462	66
6.575	44	6.575	3		104.468	43	104.468	53
6.583	65	6.583	7		104.474	47	104.473	55
6.591	79	6.591	18		104.48	40	104.479	62
6.6	173	6.6	30		104.486	43	104.485	67
6.608	34	6.608	39		104.491	50	104.491	56
6.616	0	6.616	18		104.497	40	104.497	51
6.624	24	6.624	24		104.503	41	104.503	53
6.633	6	6.633	9		104.509	53	104.508	42
6.641	41	6.641	16		104.515	48	104.514	39
6.649	4	6.649	32		104.521	45	104.52	52
6.658	20	6.658	5		104.526	48	104.526	53
6.666	85	6.666	12		104.532	38	104.532	55
6.674	2	6.674	64		104.538	39	104.538	45
6.682	29	6.682	44		104.544	46	104.544	45
6.691	48	6.691	1		104.55	27	104.549	64
6.699	19	6.699	20		104.556	34	104.555	74
6.707	4	6.707	23		104.562	78	104.561	80
6.715	15	6.715	71		104.567	60	104.567	70
6.724	91	6.724	3		104.573	45	104.573	48
6.732	52	6.732	14		104.579	62	104.579	51
6.74	9	6.74	25		104.585	54	104.585	58
6.749	26	6.749	16		104.591	46	104.591	36
6.757	48	6.757	55		104.597	80	104.596	33
6.765	47	6.765	5		104.603	71	104.602	44
6.773	52	6.773	72		104.608	44	104.608	76
6.782	19	6.782	28		104.614	42	104.614	91
6.79	50	6.79	11		104.62	38	104.62	88
6.798	9	6.798	26		104.626	69	104.626	54
6.806	15	6.806	1		104.632	89	104.632	54
6.815	16	6.815	10		104.638	70	104.637	46
6.823	16	6.823	5		104.644	58	104.643	54
6.831	7	6.831	0		104.65	38	104.649	55
6.84	7	6.84	6		104.655	43	104.655	42
6.848	138	6.848	33		104.661	60	104.661	41
6.856	54	6.856	25		104.667	51	104.667	46
6.864	20	6.864	15		104.673	55	104.672	37
6.873	31	6.873	82		104.679	64	104.678	73
6.881	19	6.881	7		104.685	76	104.684	74
6.889	205	6.889	14		104.691	75	104.69	71
6.897	48	6.897	37		104.696	101	104.696	49
6.906	27	6.906	80		104.702	117	104.702	60
6.914	43	6.914	41		104.708	78	104.708	69
6.922	17	6.922	41		104.714	44	104.713	66
6.931	12	6.931	57		104.72	52	104.719	55
6.939	62	6.939	42		104.726	49	104.725	42
6.947	10	6.947	12		104.731	49	104.731	56
6.955	147	6.955	39		104.737	37	104.737	75
6.964	42	6.964	18		104.743	66	104.743	67
6.972	24	6.972	2		104.749	74	104.749	56
6.98	29	6.98	18		104.755	70	104.754	43
6.989	20	6.989	22		104.761	67	104.76	53
6.997	73	6.997	6		104.767	60	104.766	75
7.005	1	7.005	60		104.772	61	104.772	77
7.013	27	7.013	4		104.778	35	104.778	50
7.022	17	7.022	21		104.784	54	104.784	29
7.03	32	7.03	74		104.79	71	104.79	42
7.038	18	7.038	70		104.796	78	104.796	72
7.046	23	7.046	15		104.802	105	104.801	80
7.055	19	7.055	3		104.808	146	104.807	60
7.063	13	7.063	35		104.814	144	104.813	59
7.071	20	7.071	16		104.819	132	104.819	69
7.08	116	7.08	48		104.825	95	104.825	64
7.088	57	7.088	6		104.831	88	104.831	75
7.096	118	7.096	15		104.837	154	104.837	77
7.104	77	7.104	7		104.843	242	104.842	64
7.113	5	7.113	47		104.849	224	104.848	66
7.121	13	7.121	2		104.855	146	104.854	85
7.129	16	7.129	9		104.86	104	104.86	91
7.137	0	7.137	2		104.866	113	104.866	89
7.146	39	7.146	32		104.872	111	104.872	61
7.154	31	7.154	85		104.878	114	104.878	66
7.162	48	7.162	11		104.884	95	104.883	82
7.171	40	7.171	37		104.89	97	104.889	90
7.179	23	7.179	39		104.896	87	104.895	70
7.187	3	7.187	26		104.901	113	104.901	82
7.195	21	7.195	10		104.907	96	104.907	125
7.204	16	7.204	3		104.913	54	104.913	141
7.212	6	7.212	1		104.919	69	104.919	128
7.22	16	7.22	9		104.925	85	104.924	111
7.228	28	7.228	8		104.931	135	104.93	92
7.237	26	7.237	42		104.937	140	104.936	111
7.245	78	7.245	9		104.943	131	104.942	106
7.253	112	7.253	6		104.948	136	104.948	85
7.262	26	7.262	26		104.954	104	104.954	80
7.27	30	7.27	11		104.96	72	104.96	72
7.278	19	7.278	6		104.966	85	104.966	83
7.286	19	7.286	12		104.972	66	104.972	77
7.295	27	7.295	27		104.978	52	104.977	99
7.303	3	7.303	3		104.984	105	104.983	105
7.311	39	7.311	316		104.99	136	104.989	76
7.319	44	7.319	3		104.995	119	104.995	75
7.328	21	7.328	0		105.001	120	105.001	85
7.336	87	7.336	66		105.007	84	105.007	107
7.344	103	7.344	59		105.013	87	105.013	95
7.353	5	7.353	12		105.019	171	105.018	121
7.361	43	7.361	14		105.025	288	105.024	237
7.369	58	7.369	50		105.031	306	105.03	348
7.377	88	7.377	5		105.036	262	105.036	424
7.386	14	7.386	68		105.042	224	105.042	364
7.394	29	7.394	28		105.048	195	105.048	282
7.402	61	7.402	3		105.054	283	105.054	319
7.41	178	7.41	24		105.06	813	105.059	954
7.419	18	7.419	19		105.066	1231	105.065	1657
7.427	4	7.427	18		105.072	1141	105.071	1694
7.435	70	7.435	16		105.078	805	105.077	1267
7.444	13	7.444	36		105.083	530	105.083	910
7.452	38	7.452	32		105.089	405	105.089	694
7.46	24	7.46	9		105.095	365	105.095	580
7.468	70	7.468	20		105.101	324	105.101	480
7.477	8	7.477	4		105.107	234	105.106	308
7.485	76	7.485	10		105.113	174	105.112	190
7.493	26	7.493	2		105.119	138	105.118	198
7.501	16	7.501	4		105.124	122	105.124	210
7.51	7	7.51	24		105.13	109	105.13	202
7.518	77	7.518	41		105.136	104	105.136	177
7.526	16	7.526	7		105.142	110	105.142	168
7.535	6	7.535	7		105.148	105	105.148	186
7.543	13	7.543	38		105.154	116	105.153	178
7.551	2	7.551	31		105.16	68	105.159	122
7.559	33	7.559	29		105.166	70	105.165	64
7.568	24	7.568	21		105.171	83	105.171	71
7.576	15	7.576	6		105.177	70	105.177	90
7.584	13	7.584	29		105.183	70	105.183	97
7.592	13	7.592	24		105.189	96	105.189	59
7.601	10	7.601	13		105.195	113	105.195	43
7.609	35	7.609	1		105.201	110	105.2	23
7.617	76	7.617	13		105.207	84	105.206	20
7.626	31	7.626	26		105.213	57	105.212	34
7.634	5	7.634	8		105.219	31	105.218	42
7.642	4	7.642	8		105.224	54	105.224	49
7.65	28	7.65	15		105.23	43	105.23	52
7.659	16	7.659	10		105.236	45	105.236	50
7.667	20	7.667	1		105.242	60	105.242	49
7.675	34	7.675	4		105.248	81	105.247	42
7.683	22	7.683	2		105.254	64	105.253	49
7.692	17	7.692	27		105.26	51	105.259	60
7.7	18	7.7	105		105.266	41	105.265	55
7.708	20	7.708	30		105.271	44	105.271	58
7.717	42	7.717	1		105.277	51	105.277	69
7.725	44	7.725	2		105.283	48	105.283	48
7.733	23	7.733	40		105.289	34	105.288	71
7.741	29	7.741	44		105.295	37	105.294	84
7.75	10	7.75	3		105.301	35	105.3	74
7.758	25	7.758	10		105.307	59	105.306	73
7.766	51	7.766	1		105.312	93	105.312	61
7.774	22	7.774	88		105.318	85	105.318	65
7.783	21	7.783	28		105.324	52	105.324	64
7.791	45	7.791	19		105.33	31	105.33	38
7.799	43	7.799	18		105.336	42	105.336	15
7.808	125	7.808	33		105.342	45	105.341	26
7.816	29	7.816	19		105.348	69	105.347	27
7.824	39	7.824	1		105.354	78	105.353	52
7.832	15	7.832	3		105.359	69	105.359	47
7.841	32	7.841	12		105.365	76	105.365	39
7.849	29	7.849	9		105.371	71	105.371	54
7.857	59	7.857	40		105.377	42	105.377	59
7.865	42	7.865	18		105.383	58	105.383	55
7.874	50	7.874	17		105.389	60	105.388	32
7.882	30	7.882	14		105.395	48	105.394	32
7.89	65	7.89	9		105.401	29	105.4	45
7.899	68	7.899	11		105.406	23	105.406	42
7.907	40	7.907	15		105.412	28	105.412	41
7.915	14	7.915	16		105.418	44	105.418	45
7.923	24	7.923	13		105.424	39	105.424	28
7.932	11	7.932	33		105.43	37	105.43	41
7.94	25	7.94	13		105.436	27	105.436	41
7.948	22	7.948	7		105.442	21	105.441	44
7.956	14	7.956	60		105.448	23	105.447	54
7.965	82	7.965	20		105.454	24	105.453	57
7.973	26	7.973	1		105.459	38	105.459	47
7.981	19	7.981	4		105.465	52	105.465	54
7.99	49	7.99	59		105.471	36	105.471	60
7.998	47	7.998	9		105.477	43	105.477	60
8.006	55	8.006	15		105.483	38	105.483	30
8.014	15	8.014	19		105.489	42	105.488	13
8.023	89	8.023	10		105.495	28	105.494	45
8.031	27	8.031	19		105.501	35	105.5	39
8.039	104	8.039	47		105.507	21	105.506	31
8.047	39	8.047	10		105.512	23	105.512	23
8.056	43	8.056	16		105.518	34	105.518	29
8.064	37	8.064	42		105.524	28	105.524	48
8.072	66	8.072	6		105.53	34	105.53	44
8.081	57	8.081	12		105.536	37	105.535	61
8.089	120	8.089	5		105.542	45	105.541	55
8.097	25	8.097	56		105.548	39	105.547	53
8.105	36	8.105	9		105.553	22	105.553	92
8.114	44	8.114	30		105.559	25	105.559	89
8.122	90	8.122	8		105.565	37	105.565	66
8.13	44	8.13	71		105.571	42	105.571	62
8.138	27	8.138	20		105.577	23	105.577	55
8.147	68	8.147	7		105.583	38	105.582	33
8.155	54	8.155	5		105.589	47	105.588	23
8.163	73	8.163	21		105.595	51	105.594	36
8.172	48	8.172	23		105.601	43	105.6	47
8.18	43	8.18	13		105.606	31	105.606	15
8.188	49	8.188	42		105.612	39	105.612	22
8.196	24	8.196	7		105.618	35	105.618	33
8.205	8	8.205	22		105.624	27	105.624	26
8.213	40	8.213	44		105.63	23	105.63	15
8.221	182	8.221	39		105.636	50	105.635	13
8.229	49	8.229	13		105.642	79	105.641	25
8.238	20	8.238	22		105.648	100	105.647	32
8.246	13	8.246	13		105.654	74	105.653	31
8.254	59	8.254	27		105.659	38	105.659	37
8.263	34	8.263	11		105.665	37	105.665	39
8.271	68	8.271	38		105.671	22	105.671	43
8.279	68	8.279	30		105.677	31	105.677	39
8.287	26	8.287	30		105.683	25	105.683	43
8.296	59	8.296	9		105.689	15	105.689	34
8.304	67	8.304	50		105.695	37	105.694	19
8.312	33	8.312	30		105.701	38	105.7	36
8.32	24	8.32	9		105.707	27	105.706	33
8.329	179	8.329	16		105.713	24	105.712	29
8.337	51	8.337	11		105.718	39	105.718	38
8.345	148	8.345	40		105.724	58	105.724	50
8.354	50	8.354	12		105.73	56	105.73	61
8.362	69	8.362	35		105.736	53	105.736	37
8.37	76	8.37	11		105.742	52	105.742	24
8.378	13	8.378	9		105.748	57	105.747	37
8.387	26	8.387	38		105.754	47	105.753	22
8.395	46	8.395	24		105.76	48	105.759	17
8.403	62	8.403	9		105.766	38	105.765	20
8.411	19	8.411	6		105.771	25	105.771	33
8.42	46	8.42	22		105.777	33	105.777	45
8.428	39	8.428	54		105.783	35	105.783	39
8.436	19	8.436	19		105.789	54	105.789	35
8.445	17	8.445	5		105.795	52	105.794	28
8.453	31	8.453	17		105.801	41	105.8	15
8.461	24	8.461	13		105.807	44	105.806	13
8.469	31	8.469	9		105.813	32	105.812	17
8.478	40	8.478	23		105.819	26	105.818	15
8.486	24	8.486	19		105.824	37	105.824	25
8.494	80	8.494	26		105.83	24	105.83	25
8.502	63	8.502	93		105.836	24	105.836	34
8.511	39	8.511	6		105.842	22	105.842	40
8.519	78	8.519	24		105.848	20	105.847	36
8.527	27	8.527	29		105.854	21	105.853	25
8.536	72	8.536	30		105.86	27	105.859	32
8.544	42	8.544	42		105.866	21	105.865	30
8.552	50	8.552	37		105.871	20	105.871	35
8.56	74	8.56	18		105.877	42	105.877	37
8.569	91	8.569	14		105.883	47	105.883	26
8.577	54	8.577	33		105.889	45	105.889	23
8.585	151	8.585	11		105.895	62	105.895	22
8.593	92	8.593	61		105.901	42	105.9	24
8.602	67	8.602	33		105.907	22	105.906	16
8.61	54	8.61	125		105.913	23	105.912	14
8.618	34	8.618	45		105.919	30	105.918	23
8.627	97	8.627	19		105.924	28	105.924	43
8.635	105	8.635	17		105.93	16	105.93	42
8.643	123	8.643	8		105.936	28	105.936	41
8.651	156	8.651	34		105.942	28	105.942	69
8.66	88	8.66	31		105.948	15	105.948	72
8.668	72	8.668	62		105.954	34	105.954	80
8.676	81	8.676	53		105.96	27	105.96	65
8.684	43	8.684	66		105.966	26	105.965	38
8.693	33	8.693	75		105.972	35	105.971	15
8.701	165	8.701	30		105.978	39	105.977	16
8.709	68	8.709	14		105.984	37	105.983	26
8.718	111	8.718	125		105.989	42	105.989	59
8.726	87	8.726	33		105.995	42	105.995	72
8.734	71	8.734	8		106.001	18	106.001	68
8.742	51	8.742	76		106.007	39	106.007	71
8.751	67	8.751	40		106.013	45	106.013	56
8.759	86	8.759	94		106.019	51	106.018	34
8.767	60	8.767	23		106.025	81	106.024	48
8.775	109	8.775	44		106.031	78	106.03	26
8.784	35	8.784	8		106.037	47	106.036	16
8.792	83	8.792	25		106.042	27	106.042	33
8.8	133	8.8	41		106.048	20	106.048	32
8.809	37	8.809	16		106.054	17	106.054	31
8.817	100	8.817	245		106.06	54	106.06	66
8.825	114	8.825	36		106.066	87	106.066	105
8.833	83	8.833	18		106.072	93	106.072	196
8.842	47	8.842	36		106.078	97	106.077	277
8.85	107	8.85	12		106.084	99	106.083	223
8.858	118	8.858	49		106.09	65	106.089	151
8.866	66	8.866	22		106.096	51	106.095	113
8.875	51	8.875	36		106.101	61	106.101	129
8.883	43	8.883	32		106.107	59	106.107	113
8.891	97	8.891	135		106.113	37	106.113	84
8.9	59	8.9	27		106.119	34	106.119	62
8.908	65	8.908	27		106.125	43	106.125	38
8.916	62	8.916	10		106.131	36	106.13	34
8.924	130	8.924	139		106.137	35	106.136	39
8.933	44	8.933	63		106.143	74	106.142	34
8.941	83	8.941	35		106.149	86	106.148	36
8.949	129	8.949	58		106.154	73	106.154	30
8.957	82	8.957	30		106.16	73	106.16	21
8.966	57	8.966	38		106.166	80	106.166	29
8.974	127	8.974	33		106.172	48	106.172	38
8.982	87	8.982	10		106.178	31	106.178	17
8.991	60	8.991	35		106.184	27	106.184	22
8.999	187	8.999	81		106.19	27	106.189	30
9.007	42	9.007	32		106.196	24	106.195	35
9.015	60	9.015	53		106.202	21	106.201	30
9.024	129	9.024	23		106.208	31	106.207	27
9.032	87	9.032	19		106.213	16	106.213	34
9.04	64	9.04	31		106.219	15	106.219	33
9.048	107	9.048	38		106.225	23	106.225	34
9.057	75	9.057	29		106.231	24	106.231	16
9.065	125	9.065	58		106.237	27	106.237	25
9.073	85	9.073	24		106.243	21	106.243	26
9.082	80	9.082	21		106.249	30	106.249	42
9.09	114	9.09	24		106.255	23	106.254	41
9.098	63	9.098	35		106.261	17	106.26	43
9.106	57	9.106	56		106.267	32	106.266	26
9.115	46	9.115	28		106.272	49	106.272	13
9.123	102	9.123	40		106.278	36	106.278	41
9.131	75	9.131	17		106.284	38	106.284	31
9.139	107	9.139	22		106.29	30	106.29	11
9.148	66	9.148	4		106.296	59	106.296	16
9.156	51	9.156	4		106.302	75	106.302	25
9.164	49	9.164	19		106.308	50	106.308	32
9.173	84	9.173	17		106.314	32	106.313	23
9.181	90	9.181	25		106.32	17	106.319	24
9.189	19	9.189	70		106.326	33	106.325	25
9.197	80	9.197	12		106.332	6	106.331	17
9.206	72	9.206	32		106.338	24	106.337	21
9.214	79	9.214	23		106.343	21	106.343	19
9.222	165	9.222	43		106.349	41	106.349	15
9.23	35	9.23	31		106.355	51	106.355	24
9.239	69	9.239	129		106.361	36	106.361	23
9.247	65	9.247	31		106.367	29	106.367	18
9.255	109	9.255	58		106.373	20	106.373	29
9.264	27	9.264	34		106.379	23	106.378	26
9.272	73	9.272	31		106.385	30	106.384	20
9.28	44	9.28	13		106.391	23	106.39	16
9.288	82	9.288	56		106.397	19	106.396	27
9.297	63	9.297	55		106.403	27	106.402	29
9.305	74	9.305	51		106.408	35	106.408	32
9.313	41	9.313	9		106.414	13	106.414	34
9.321	78	9.321	42		106.42	20	106.42	29
9.33	100	9.33	66		106.426	30	106.426	28
9.338	39	9.338	83		106.432	40	106.432	24
9.346	170	9.346	73		106.438	44	106.438	26
9.355	87	9.355	33		106.444	34	106.443	18
9.363	31	9.363	42		106.45	10	106.449	23
9.371	70	9.371	44		106.456	19	106.455	27
9.379	52	9.379	35		106.462	14	106.461	28
9.388	71	9.388	34		106.467	11	106.467	24
9.396	45	9.396	43		106.473	29	106.473	28
9.404	151	9.404	93		106.479	54	106.479	32
9.412	134	9.412	45		106.485	73	106.485	17
9.421	163	9.421	50		106.491	83	106.491	6
9.429	48	9.429	144		106.497	51	106.497	16
9.437	217	9.437	21		106.503	23	106.502	28
9.446	135	9.446	70		106.509	5	106.508	30
9.454	105	9.454	46		106.515	27	106.514	29
9.462	39	9.462	32		106.521	25	106.52	30
9.47	152	9.47	54		106.526	14	106.526	39
9.479	206	9.479	75		106.532	26	106.532	40
9.487	110	9.487	95		106.538	19	106.538	35
9.495	182	9.495	76		106.544	24	106.544	15
9.503	88	9.503	52		106.55	24	106.55	20
9.512	161	9.512	19		106.556	29	106.556	23
9.52	80	9.52	63		106.562	14	106.562	9
9.528	30	9.528	207		106.568	20	106.567	23
9.537	49	9.537	169		106.574	15	106.573	24
9.545	76	9.545	47		106.58	26	106.579	19
9.553	39	9.553	71		106.586	54	106.585	15
9.561	60	9.561	34		106.592	62	106.591	22
9.57	34	9.57	10		106.597	44	106.597	27
9.578	299	9.578	14		106.603	28	106.603	28
9.586	29	9.586	54		106.609	32	106.609	28
9.594	68	9.594	34		106.615	39	106.615	33
9.603	49	9.603	45		106.621	24	106.621	34
9.611	75	9.611	17		106.627	22	106.627	16
9.619	151	9.619	63		106.633	28	106.632	20
9.628	85	9.628	71		106.639	18	106.638	20
9.636	67	9.636	149		106.645	24	106.644	14
9.644	67	9.644	75		106.651	24	106.65	21
9.652	172	9.652	28		106.657	44	106.656	14
9.661	143	9.661	39		106.662	48	106.662	15
9.669	50	9.669	156		106.668	53	106.668	23
9.677	55	9.677	72		106.674	35	106.674	14
9.685	106	9.685	32		106.68	25	106.68	19
9.694	93	9.694	48		106.686	35	106.686	30
9.702	54	9.702	112		106.692	39	106.692	41
9.71	140	9.71	152		106.698	38	106.698	36
9.719	69	9.719	37		106.704	32	106.704	26
9.727	94	9.727	135		106.71	16	106.709	29
9.735	77	9.735	96		106.716	21	106.715	22
9.743	54	9.743	28		106.722	11	106.721	23
9.752	44	9.752	123		106.728	18	106.727	20
9.76	57	9.76	163		106.734	29	106.733	37
9.768	93	9.768	226		106.739	20	106.739	36
9.776	172	9.776	127		106.745	25	106.745	29
9.785	36	9.785	44		106.751	27	106.751	14
9.793	105	9.793	131		106.757	22	106.757	23
9.801	103	9.801	87		106.763	20	106.763	14
9.81	75	9.81	200		106.769	16	106.769	16
9.818	147	9.818	69		106.775	39	106.775	24
9.826	30	9.826	18		106.781	40	106.78	25
9.834	104	9.834	39		106.787	46	106.786	30
9.843	73	9.843	55		106.793	68	106.792	50
9.851	49	9.851	18		106.799	84	106.798	67
9.859	55	9.859	134		106.805	61	106.804	64
9.867	63	9.867	183		106.81	34	106.81	75
9.876	83	9.876	17		106.816	26	106.816	56
9.884	24	9.884	71		106.822	22	106.822	44
9.892	51	9.892	83		106.828	24	106.828	75
9.901	49	9.901	13		106.834	22	106.834	83
9.909	77	9.909	25		106.84	41	106.84	66
9.917	57	9.917	90		106.846	42	106.846	56
9.925	93	9.925	30		106.852	23	106.851	53
9.934	89	9.934	18		106.858	29	106.857	44
9.942	19	9.942	41		106.864	32	106.863	47
9.95	59	9.95	10		106.87	43	106.869	36
9.958	49	9.958	10		106.876	41	106.875	42
9.967	71	9.967	4		106.882	54	106.881	35
9.975	102	9.975	29		106.887	42	106.887	10
9.983	97	9.983	112		106.893	20	106.893	15
9.992	52	9.992	37		106.899	25	106.899	20
10	90	10	33		106.905	30	106.905	14
10.008	64	10.008	29		106.911	30	106.911	13
10.016	52	10.016	18		106.917	27	106.917	26
10.025	132	10.025	13		106.923	7	106.922	20
10.033	33	10.033	57		106.929	13	106.928	11
10.041	52	10.041	48		106.935	28	106.934	21
10.049	81	10.049	27		106.941	63	106.94	22
10.058	67	10.058	9		106.947	73	106.946	18
10.066	42	10.066	62		106.953	50	106.952	23
10.074	85	10.074	27		106.958	28	106.958	30
10.083	88	10.083	84		106.964	15	106.964	20
10.091	59	10.091	62		106.97	24	106.97	21
10.099	114	10.099	104		106.976	28	106.976	31
10.107	82	10.107	14		106.982	37	106.982	44
10.116	76	10.116	35		106.988	29	106.988	47
10.124	61	10.124	12		106.994	14	106.993	34
10.132	33	10.132	5		107	28	106.999	24
10.14	119	10.14	6		107.006	33	107.005	12
10.149	211	10.149	71		107.012	25	107.011	8
10.157	31	10.157	30		107.018	33	107.017	16
10.165	37	10.165	12		107.024	29	107.023	15
10.174	22	10.174	48		107.029	32	107.029	24
10.182	132	10.182	34		107.035	101	107.035	135
10.19	92	10.19	26		107.041	269	107.041	274
10.198	47	10.198	39		107.047	354	107.047	356
10.207	108	10.207	32		107.053	323	107.053	298
10.215	77	10.215	91		107.059	366	107.059	244
10.223	44	10.223	28		107.065	427	107.065	285
10.231	98	10.231	32		107.071	392	107.071	297
10.24	78	10.24	25		107.077	442	107.076	255
10.248	54	10.248	42		107.083	458	107.082	188
10.256	86	10.256	102		107.089	366	107.088	125
10.265	64	10.265	17		107.095	251	107.094	78
10.273	93	10.273	50		107.101	169	107.1	73
10.281	101	10.281	49		107.106	147	107.106	55
10.289	101	10.289	95		107.112	116	107.112	37
10.298	75	10.298	61		107.118	81	107.118	24
10.306	57	10.306	49		107.124	78	107.124	37
10.314	76	10.314	19		107.13	66	107.13	28
10.322	99	10.322	50		107.136	37	107.136	16
10.331	76	10.331	58		107.142	39	107.142	24
10.339	33	10.339	127		107.148	36	107.148	34
10.347	103	10.347	87		107.154	31	107.153	26
10.356	100	10.356	107		107.16	13	107.159	33
10.364	67	10.364	162		107.166	14	107.165	37
10.372	110	10.372	153		107.172	31	107.171	42
10.38	121	10.38	83		107.178	21	107.177	31
10.389	172	10.389	69		107.184	30	107.183	16
10.397	104	10.397	128		107.189	41	107.189	18
10.405	38	10.405	224		107.195	33	107.195	21
10.413	198	10.413	213		107.201	25	107.201	30
10.422	115	10.422	299		107.207	44	107.207	69
10.43	58	10.43	226		107.213	30	107.213	70
10.438	64	10.438	219		107.219	26	107.219	63
10.447	183	10.447	273		107.225	17	107.225	52
10.455	125	10.455	184		107.231	29	107.231	66
10.463	220	10.463	146		107.237	29	107.237	58
10.471	92	10.471	180		107.243	33	107.243	29
10.48	143	10.48	104		107.249	39	107.248	25
10.488	109	10.488	101		107.255	27	107.254	29
10.496	227	10.496	89		107.261	28	107.26	31
10.504	140	10.504	159		107.267	45	107.266	57
10.513	92	10.513	154		107.272	30	107.272	42
10.521	98	10.521	113		107.278	24	107.278	28
10.529	94	10.529	46		107.284	39	107.284	11
10.538	98	10.538	64		107.29	24	107.29	15
10.546	97	10.546	78		107.296	10	107.296	22
10.554	40	10.554	106		107.302	24	107.302	18
10.562	58	10.562	55		107.308	15	107.308	30
10.571	149	10.571	131		107.314	14	107.314	20
10.579	113	10.579	76		107.32	16	107.32	17
10.587	148	10.587	167		107.326	38	107.326	14
10.595	117	10.595	14		107.332	34	107.331	20
10.604	126	10.604	61		107.338	24	107.337	18
10.612	80	10.612	18		107.344	18	107.343	12
10.62	157	10.62	198		107.35	16	107.349	19
10.629	91	10.629	113		107.356	32	107.355	37
10.637	175	10.637	35		107.362	42	107.361	33
10.645	144	10.645	59		107.368	30	107.367	25
10.653	94	10.653	41		107.373	17	107.373	24
10.662	139	10.662	57		107.379	45	107.379	20
10.67	118	10.67	158		107.385	57	107.385	23
10.678	232	10.678	83		107.391	52	107.391	30
10.686	102	10.686	76		107.397	25	107.397	33
10.695	101	10.695	127		107.403	13	107.403	24
10.703	56	10.703	68		107.409	12	107.409	26
10.711	84	10.711	53		107.415	22	107.415	38
10.72	113	10.72	49		107.421	26	107.421	39
10.728	166	10.728	80		107.427	21	107.426	22
10.736	90	10.736	21		107.433	21	107.432	24
10.744	88	10.744	181		107.439	20	107.438	19
10.753	86	10.753	66		107.445	14	107.444	10
10.761	172	10.761	68		107.451	20	107.45	11
10.769	114	10.769	33		107.457	17	107.456	27
10.777	89	10.777	27		107.462	13	107.462	30
10.786	109	10.786	173		107.468	16	107.468	17
10.794	151	10.794	19		107.474	25	107.474	31
10.802	135	10.802	82		107.48	25	107.48	14
10.811	81	10.811	42		107.486	25	107.486	12
10.819	45	10.819	53		107.492	26	107.492	11
10.827	122	10.827	79		107.498	19	107.498	35
10.835	30	10.835	17		107.504	25	107.504	23
10.844	129	10.844	70		107.51	24	107.51	14
10.852	171	10.852	234		107.516	22	107.515	11
10.86	118	10.86	27		107.522	11	107.521	20
10.868	61	10.868	90		107.528	9	107.527	18
10.877	25	10.877	28		107.534	10	107.533	13
10.885	70	10.885	36		107.54	18	107.539	8
10.893	138	10.893	71		107.546	18	107.545	16
10.902	109	10.902	68		107.552	19	107.551	21
10.91	130	10.91	136		107.557	11	107.557	23
10.918	110	10.918	108		107.563	12	107.563	16
10.926	83	10.926	71		107.569	7	107.569	23
10.935	32	10.935	114		107.575	9	107.575	10
10.943	96	10.943	138		107.581	15	107.581	8
10.951	62	10.951	183		107.587	22	107.587	9
10.959	212	10.959	108		107.593	37	107.593	11
10.968	319	10.968	181		107.599	27	107.599	13
10.976	218	10.976	125		107.605	24	107.605	2
10.984	346	10.984	250		107.611	54	107.611	9
10.993	162	10.993	165		107.617	49	107.616	18
11.001	192	11.001	187		107.623	33	107.622	11
11.009	419	11.009	161		107.629	26	107.628	15
11.017	337	11.017	127		107.635	15	107.634	15
11.026	324	11.026	85		107.641	12	107.64	5
11.034	235	11.034	210		107.647	10	107.646	12
11.042	203	11.042	201		107.653	19	107.652	19
11.05	166	11.05	112		107.658	30	107.658	25
11.059	167	11.059	77		107.664	14	107.664	41
11.067	104	11.067	90		107.67	11	107.67	30
11.075	121	11.075	93		107.676	14	107.676	24
11.084	140	11.084	104		107.682	17	107.682	14
11.092	155	11.092	95		107.688	24	107.688	22
11.1	194	11.1	48		107.694	16	107.694	22
11.108	167	11.108	138		107.7	25	107.7	12
11.117	149	11.117	35		107.706	32	107.706	15
11.125	129	11.125	83		107.712	27	107.712	22
11.133	241	11.133	84		107.718	13	107.717	14
11.141	222	11.141	67		107.724	11	107.723	12
11.15	277	11.15	123		107.73	17	107.729	14
11.158	185	11.158	41		107.736	5	107.735	22
11.166	266	11.166	55		107.742	14	107.741	24
11.175	249	11.175	118		107.748	21	107.747	13
11.183	224	11.183	30		107.754	28	107.753	7
11.191	116	11.191	92		107.76	32	107.759	17
11.199	155	11.199	43		107.765	24	107.765	16
11.208	335	11.208	64		107.771	14	107.771	9
11.216	136	11.216	102		107.777	17	107.777	8
11.224	156	11.224	54		107.783	25	107.783	14
11.232	166	11.232	45		107.789	16	107.789	14
11.241	93	11.241	176		107.795	12	107.795	20
11.249	115	11.249	52		107.801	13	107.801	33
11.257	44	11.257	70		107.807	7	107.807	17
11.266	54	11.266	113		107.813	16	107.812	20
11.274	99	11.274	246		107.819	31	107.819	17
11.282	195	11.282	67		107.825	30	107.824	19
11.29	124	11.29	38		107.831	23	107.83	22
11.299	152	11.299	86		107.837	9	107.836	36
11.307	62	11.307	138		107.843	16	107.842	29
11.315	53	11.315	108		107.849	11	107.848	19
11.323	54	11.323	96		107.855	14	107.854	7
11.332	170	11.332	96		107.861	17	107.86	13
11.34	110	11.34	74		107.867	8	107.866	25
11.348	272	11.348	175		107.872	12	107.872	31
11.357	72	11.357	85		107.878	23	107.878	17
11.365	153	11.365	63		107.884	30	107.884	16
11.373	123	11.373	52		107.89	56	107.89	12
11.381	182	11.381	54		107.896	58	107.896	15
11.39	212	11.39	90		107.902	38	107.902	31
11.398	452	11.398	65		107.908	31	107.908	38
11.406	291	11.406	127		107.914	35	107.914	35
11.414	448	11.414	25		107.92	19	107.92	22
11.423	565	11.423	123		107.926	15	107.925	17
11.431	827	11.431	71		107.932	17	107.931	18
11.439	1024	11.439	229		107.938	26	107.937	16
11.448	1142	11.448	142		107.944	19	107.943	18
11.456	1130	11.456	53		107.95	17	107.949	37
11.464	1029	11.464	99		107.956	12	107.955	20
11.472	1318	11.472	49		107.962	32	107.961	12
11.481	1553	11.481	53		107.968	34	107.967	16
11.489	1558	11.489	69		107.974	22	107.973	11
11.497	1915	11.497	19		107.98	23	107.979	8
11.505	1967	11.505	135		107.986	26	107.985	7
11.514	1858	11.514	69		107.991	18	107.991	20
11.522	1981	11.522	80		107.997	20	107.997	13
11.53	1851	11.53	85		108.003	30	108.003	14
11.539	2189	11.539	53		108.009	17	108.009	15
11.547	1661	11.547	92		108.015	12	108.015	23
11.555	1605	11.555	173		108.021	27	108.021	27
11.563	1374	11.563	48		108.027	29	108.027	24
11.572	1301	11.572	151		108.033	17	108.033	22
11.58	1351	11.58	22		108.039	22	108.039	38
11.588	1154	11.588	50		108.045	11	108.045	59
11.596	864	11.596	94		108.051	9	108.05	71
11.605	875	11.605	125		108.057	12	108.056	63
11.613	1034	11.613	36		108.063	17	108.062	71
11.621	722	11.621	44		108.069	12	108.068	49
11.63	639	11.63	78		108.075	16	108.074	34
11.638	495	11.638	89		108.081	40	108.08	40
11.646	711	11.646	126		108.087	49	108.086	41
11.654	537	11.654	86		108.093	64	108.092	36
11.663	312	11.663	75		108.099	64	108.098	27
11.671	459	11.671	15		108.105	48	108.104	12
11.679	454	11.679	83		108.111	34	108.11	22
11.687	542	11.687	93		108.116	17	108.116	28
11.696	475	11.696	115		108.122	15	108.122	24
11.704	382	11.704	35		108.128	23	108.128	11
11.712	375	11.712	61		108.134	33	108.134	21
11.721	235	11.721	270		108.14	36	108.14	24
11.729	374	11.729	53		108.146	27	108.146	29
11.737	277	11.737	28		108.152	16	108.152	14
11.745	332	11.745	92		108.158	10	108.158	11
11.754	262	11.754	22		108.164	12	108.164	26
11.762	326	11.762	120		108.17	16	108.17	37
11.77	333	11.77	44		108.176	9	108.175	26
11.778	259	11.778	35		108.182	10	108.181	19
11.787	252	11.787	32		108.188	12	108.188	14
11.795	374	11.795	91		108.194	7	108.193	5
11.803	335	11.803	81		108.2	34	108.199	18
11.812	336	11.812	74		108.206	36	108.205	14
11.82	357	11.82	115		108.212	18	108.211	17
11.828	282	11.828	147		108.218	10	108.217	6
11.836	323	11.836	66		108.224	13	108.223	18
11.845	293	11.845	79		108.23	15	108.229	29
11.853	438	11.853	87		108.236	17	108.235	33
11.861	392	11.861	112		108.242	20	108.241	20
11.869	436	11.869	118		108.248	17	108.247	14
11.878	457	11.878	64		108.253	9	108.253	23
11.886	482	11.886	59		108.259	5	108.259	26
11.894	395	11.894	105		108.265	5	108.265	23
11.903	496	11.903	50		108.271	12	108.271	19
11.911	594	11.911	59		108.277	22	108.277	23
11.919	670	11.919	61		108.283	24	108.283	11
11.927	768	11.927	66		108.289	14	108.289	23
11.936	655	11.936	65		108.295	8	108.295	11
11.944	619	11.944	135		108.301	23	108.301	16
11.952	502	11.952	61		108.307	25	108.307	15
11.96	669	11.96	67		108.313	22	108.313	9
11.969	524	11.969	65		108.319	19	108.319	7
11.977	700	11.977	47		108.325	24	108.325	7
11.985	658	11.985	72		108.331	32	108.331	10
11.994	478	11.994	77		108.337	17	108.336	27
12.002	553	12.002	54		108.343	14	108.342	34
12.01	652	12.01	61		108.349	10	108.348	19
12.018	339	12.018	70		108.355	21	108.354	17
12.027	404	12.027	46		108.361	20	108.36	18
12.035	424	12.035	90		108.367	13	108.366	14
12.043	315	12.043	62		108.373	20	108.372	12
12.051	471	12.051	37		108.379	20	108.378	21
12.06	310	12.06	70		108.385	17	108.384	25
12.068	282	12.068	98		108.391	15	108.39	21
12.076	223	12.076	62		108.397	19	108.396	22
12.085	292	12.085	135		108.402	19	108.402	42
12.093	429	12.093	93		108.408	24	108.408	38
12.101	547	12.101	66		108.414	21	108.414	21
12.109	601	12.109	59		108.42	18	108.42	50
12.118	969	12.118	57		108.426	19	108.426	50
12.126	1089	12.126	67		108.432	27	108.432	23
12.134	1649	12.134	160		108.438	30	108.438	43
12.143	1861	12.143	36		108.444	24	108.444	56
12.151	2601	12.151	55		108.45	20	108.45	32
12.159	3365	12.159	63		108.456	13	108.456	19
12.167	4259	12.167	52		108.462	19	108.462	17
12.176	5189	12.176	77		108.468	20	108.468	21
12.184	6115	12.184	51		108.474	19	108.474	12
12.192	7068	12.192	72		108.48	15	108.48	20
12.2	7807	12.2	127		108.486	24	108.486	10
12.209	8852	12.209	74		108.492	21	108.491	25
12.217	9335	12.217	154		108.498	21	108.497	23
12.225	10415	12.225	124		108.504	13	108.503	18
12.234	11812	12.234	59		108.51	23	108.509	9
12.242	12057	12.242	124		108.516	21	108.515	11
12.25	11859	12.25	117		108.522	17	108.521	15
12.258	11920	12.258	96		108.528	25	108.527	14
12.267	11410	12.267	152		108.534	14	108.533	13
12.275	10580	12.275	217		108.54	19	108.539	13
12.283	9914	12.283	159		108.546	15	108.545	16
12.291	8315	12.291	104		108.552	21	108.551	24
12.3	7011	12.3	47		108.558	20	108.557	18
12.308	5887	12.308	130		108.564	23	108.563	18
12.316	5069	12.316	124		108.569	22	108.569	24
12.325	4272	12.325	220		108.575	19	108.575	27
12.333	3925	12.333	136		108.581	22	108.581	31
12.341	3893	12.341	158		108.587	31	108.587	26
12.349	3907	12.349	91		108.593	31	108.593	29
12.358	4387	12.358	118		108.599	42	108.599	18
12.366	5179	12.366	114		108.605	42	108.605	16
12.374	5939	12.374	150		108.611	17	108.611	16
12.382	5959	12.382	102		108.617	6	108.617	12
12.391	5461	12.391	88		108.623	11	108.623	12
12.399	5990	12.399	137		108.629	15	108.629	16
12.407	6998	12.407	86		108.635	37	108.635	11
12.416	6885	12.416	63		108.641	48	108.641	9
12.424	6571	12.424	203		108.647	41	108.647	11
12.432	6850	12.432	106		108.653	22	108.653	17
12.44	7585	12.44	111		108.659	23	108.659	8
12.449	7247	12.449	67		108.665	34	108.665	16
12.457	6484	12.457	45		108.671	34	108.671	17
12.465	5803	12.465	122		108.677	21	108.676	23
12.473	6485	12.473	58		108.683	10	108.682	16
12.482	5162	12.482	64		108.689	15	108.688	13
12.49	6016	12.49	114		108.695	16	108.694	13
12.498	5712	12.498	48		108.701	21	108.7	14
12.507	5706	12.507	32		108.707	22	108.706	14
12.515	5555	12.515	41		108.713	19	108.712	20
12.523	5707	12.523	51		108.719	16	108.718	23
12.531	4703	12.531	55		108.725	11	108.724	22
12.54	5295	12.54	68		108.731	24	108.73	9
12.548	5132	12.548	28		108.737	25	108.736	10
12.556	4527	12.556	71		108.743	16	108.742	13
12.564	5301	12.564	70		108.749	13	108.748	7
12.573	4121	12.573	53		108.754	11	108.754	12
12.581	4328	12.581	93		108.76	22	108.76	16
12.589	4069	12.589	64		108.766	26	108.766	11
12.598	4152	12.598	52		108.772	13	108.772	11
12.606	3232	12.606	43		108.778	4	108.778	22
12.614	3182	12.614	40		108.784	10	108.784	20
12.622	3414	12.622	68		108.79	18	108.79	13
12.631	2761	12.631	85		108.796	18	108.796	18
12.639	2734	12.639	40		108.802	8	108.802	19
12.647	2505	12.647	56		108.808	4	108.808	10
12.655	2448	12.655	63		108.814	20	108.814	23
12.664	2372	12.664	48		108.82	30	108.82	28
12.672	2214	12.672	47		108.826	21	108.826	14
12.68	2113	12.68	41		108.832	24	108.832	2
12.689	2332	12.689	87		108.838	14	108.838	15
12.697	2544	12.697	43		108.844	13	108.844	10
12.705	2478	12.705	82		108.85	18	108.85	11
12.713	1931	12.713	104		108.856	27	108.856	10
12.722	2288	12.722	85		108.862	26	108.862	15
12.73	1793	12.73	47		108.868	31	108.868	22
12.738	2211	12.738	50		108.874	27	108.874	10
12.746	1736	12.746	72		108.88	18	108.879	7
12.755	1963	12.755	65		108.886	5	108.885	14
12.763	1960	12.763	112		108.892	3	108.891	23
12.771	2043	12.771	51		108.898	14	108.897	21
12.78	1587	12.78	105		108.904	19	108.903	17
12.788	2009	12.788	74		108.91	16	108.909	10
12.796	1740	12.796	70		108.916	13	108.915	24
12.804	2073	12.804	52		108.922	6	108.921	19
12.813	1781	12.813	95		108.928	21	108.927	13
12.821	1671	12.821	123		108.934	22	108.933	19
12.829	1465	12.829	148		108.94	10	108.939	17
12.837	1230	12.837	168		108.946	11	108.945	15
12.846	1156	12.846	185		108.952	14	108.951	19
12.854	1344	12.854	237		108.958	18	108.957	7
12.862	1176	12.862	213		108.964	15	108.963	16
12.871	835	12.871	522		108.97	15	108.969	27
12.879	922	12.879	556		108.975	23	108.975	18
12.887	488	12.887	818		108.981	20	108.981	5
12.895	620	12.895	1248		108.987	19	108.987	9
12.904	710	12.904	1828		108.993	15	108.993	16
12.912	666	12.912	2593		108.999	11	108.999	21
12.92	382	12.92	3060		109.005	12	109.005	28
12.928	632	12.928	4091		109.011	31	109.011	29
12.937	707	12.937	4899		109.017	25	109.017	15
12.945	782	12.945	5924		109.023	14	109.023	8
12.953	1161	12.953	7060		109.029	18	109.029	13
12.962	1493	12.962	8532		109.035	16	109.035	23
12.97	2376	12.97	9108		109.041	15	109.041	16
12.978	3574	12.978	10653		109.047	32	109.047	24
12.986	5191	12.986	10447		109.053	159	109.053	81
12.995	7312	12.995	11946		109.059	267	109.059	204
13.003	10453	13.003	12252		109.065	266	109.065	235
13.011	13548	13.011	12675		109.071	228	109.071	158
13.019	17011	13.019	11428		109.077	196	109.077	120
13.028	21820	13.028	11615		109.083	156	109.083	91
13.036	30237	13.036	11111		109.089	255	109.089	165
13.044	36321	13.044	11196		109.095	467	109.095	288
13.053	43006	13.053	9793		109.101	500	109.101	297
13.061	51374	13.061	9836		109.107	377	109.107	212
13.069	61516	13.069	9367		109.113	231	109.113	120
13.077	69072	13.077	8636		109.119	143	109.119	70
13.086	76315	13.086	8578		109.125	103	109.125	62
13.094	82204	13.094	8069		109.131	90	109.131	72
13.102	83682	13.102	7852		109.137	62	109.137	71
13.11	91477	13.11	7802		109.143	58	109.143	63
13.119	95103	13.119	8118		109.149	49	109.149	63
13.127	97160	13.127	7676		109.155	39	109.154	40
13.135	97875	13.135	7496		109.161	31	109.16	28
13.144	94690	13.144	6802		109.167	30	109.166	24
13.152	96243	13.152	6196		109.173	28	109.172	17
13.16	93594	13.16	5359		109.179	24	109.178	8
13.168	87911	13.168	4826		109.185	22	109.184	22
13.177	83320	13.177	3632		109.191	16	109.19	20
13.185	78268	13.185	4181		109.197	39	109.196	27
13.193	70244	13.193	3134		109.203	59	109.202	33
13.201	63222	13.201	2776		109.209	43	109.208	25
13.21	52844	13.21	2365		109.215	23	109.214	17
13.218	45490	13.218	2136		109.221	18	109.22	36
13.226	35577	13.226	1832		109.227	14	109.226	23
13.235	29402	13.235	1600		109.233	11	109.232	15
13.243	22797	13.243	1483		109.239	21	109.238	9
13.251	17954	13.251	1479		109.245	29	109.244	10
13.259	14510	13.259	1514		109.251	29	109.25	9
13.268	11407	13.268	1463		109.257	14	109.256	19
13.276	9013	13.276	1155		109.263	9	109.262	8
13.284	6879	13.284	1303		109.269	7	109.268	13
13.292	5564	13.292	1305		109.275	23	109.274	14
13.301	4616	13.301	1435		109.281	54	109.28	21
13.309	3887	13.309	1268		109.287	48	109.286	25
13.317	3113	13.317	1205		109.293	32	109.292	23
13.326	2680	13.326	1075		109.299	16	109.298	10
13.334	2179	13.334	1163		109.305	22	109.304	5
13.342	2088	13.342	794		109.311	16	109.31	17
13.35	2142	13.35	685		109.317	15	109.316	13
13.359	1550	13.359	861		109.323	12	109.322	12
13.367	1601	13.367	526		109.329	7	109.328	12
13.375	1433	13.375	766		109.335	10	109.334	15
13.383	1288	13.383	296		109.341	25	109.34	12
13.392	1530	13.392	578		109.347	26	109.346	5
13.4	1345	13.4	459		109.353	14	109.352	19
13.408	1162	13.408	666		109.359	28	109.358	17
13.417	1442	13.417	713		109.365	33	109.364	30
13.425	1228	13.425	604		109.371	16	109.37	15
13.433	989	13.433	889		109.376	15	109.376	18
13.441	935	13.441	690		109.382	17	109.382	17
13.45	821	13.45	671		109.388	21	109.388	22
13.458	1059	13.458	855		109.394	13	109.394	10
13.466	884	13.466	1178		109.4	7	109.4	14
13.474	947	13.474	1145		109.406	11	109.406	12
13.483	695	13.483	1402		109.412	2	109.412	7
13.491	716	13.491	1236		109.418	16	109.418	8
13.499	657	13.499	1331		109.424	33	109.424	17
13.508	885	13.508	1594		109.43	24	109.43	8
13.516	716	13.516	1260		109.436	11	109.436	4
13.524	724	13.524	1191		109.442	8	109.442	5
13.532	751	13.532	1055		109.448	9	109.448	10
13.541	685	13.541	1254		109.454	9	109.454	19
13.549	614	13.549	1247		109.46	19	109.46	28
13.557	667	13.557	1146		109.466	9	109.466	16
13.565	523	13.565	1377		109.472	14	109.472	18
13.574	606	13.574	1096		109.478	16	109.478	14
13.582	575	13.582	1388		109.484	14	109.484	20
13.59	698	13.59	1185		109.49	25	109.49	23
13.599	698	13.599	1083		109.496	13	109.496	15
13.607	496	13.607	1052		109.502	7	109.502	18
13.615	777	13.615	1032		109.508	8	109.508	18
13.623	605	13.623	868		109.514	18	109.514	24
13.632	762	13.632	819		109.52	16	109.52	19
13.64	800	13.64	678		109.526	14	109.526	11
13.648	700	13.648	544		109.532	4	109.532	14
13.656	927	13.656	628		109.538	7	109.538	23
13.665	1122	13.665	608		109.544	12	109.544	27
13.673	974	13.673	457		109.55	15	109.55	21
13.681	856	13.681	470		109.556	6	109.556	19
13.69	844	13.69	398		109.562	14	109.562	16
13.698	897	13.698	381		109.568	12	109.568	18
13.706	783	13.706	276		109.574	8	109.574	20
13.714	935	13.714	204		109.58	5	109.58	30
13.723	964	13.723	311		109.586	18	109.586	32
13.731	1145	13.731	356		109.592	7	109.592	26
13.739	971	13.739	165		109.598	6	109.598	16
13.747	808	13.747	248		109.604	6	109.604	8
13.756	746	13.756	229		109.61	1	109.61	1
13.764	813	13.764	354		109.616	17	109.616	7
13.772	636	13.772	344		109.622	17	109.622	24
13.781	641	13.781	168		109.628	21	109.628	18
13.789	1020	13.789	305		109.634	13	109.634	29
13.797	856	13.797	265		109.64	16	109.64	36
13.805	860	13.805	213		109.646	15	109.646	50
13.814	871	13.814	160		109.652	9	109.652	35
13.822	768	13.822	164		109.658	11	109.658	12
13.83	830	13.83	106		109.664	12	109.664	16
13.838	850	13.838	63		109.67	13	109.67	20
13.847	1000	13.847	134		109.676	23	109.676	14
13.855	954	13.855	82		109.682	13	109.682	11
13.863	755	13.863	87		109.688	10	109.688	8
13.872	769	13.872	51		109.694	11	109.694	8
13.88	714	13.88	84		109.7	7	109.7	8
13.888	662	13.888	23		109.706	10	109.706	12
13.896	774	13.896	50		109.712	7	109.712	5
13.905	769	13.905	108		109.718	7	109.718	5
13.913	753	13.913	127		109.724	15	109.724	9
13.921	557	13.921	91		109.73	7	109.73	13
13.929	938	13.929	77		109.736	11	109.736	13
13.938	669	13.938	57		109.742	20	109.742	23
13.946	848	13.946	72		109.748	20	109.748	32
13.954	680	13.954	66		109.754	11	109.754	30
13.963	605	13.963	38		109.76	14	109.76	16
13.971	629	13.971	82		109.766	16	109.766	13
13.979	576	13.979	219		109.772	27	109.772	20
13.987	749	13.987	84		109.778	20	109.778	22
13.996	587	13.996	98		109.784	14	109.784	13
14.004	584	14.004	169		109.79	9	109.79	12
14.012	422	14.012	55		109.796	25	109.796	10
14.02	720	14.02	163		109.802	22	109.802	13
14.029	357	14.029	286		109.808	16	109.808	16
14.037	381	14.037	343		109.814	15	109.814	13
14.045	581	14.045	484		109.82	10	109.82	14
14.054	379	14.054	390		109.826	11	109.826	13
14.062	376	14.062	578		109.832	12	109.832	9
14.07	186	14.07	621		109.838	12	109.838	10
14.078	286	14.078	497		109.844	11	109.844	19
14.087	138	14.087	616		109.85	7	109.85	11
14.095	202	14.095	673		109.856	3	109.856	8
14.103	134	14.103	950		109.862	17	109.862	12
14.111	152	14.111	558		109.868	19	109.868	19
14.12	225	14.12	546		109.874	21	109.874	14
14.128	98	14.128	1042		109.88	15	109.88	15
14.136	154	14.136	922		109.886	11	109.886	11
14.145	159	14.145	748		109.892	17	109.892	7
14.153	198	14.153	863		109.898	16	109.898	19
14.161	170	14.161	814		109.904	12	109.904	14
14.169	299	14.169	1083		109.91	16	109.91	13
14.178	220	14.178	673		109.916	20	109.916	8
14.186	273	14.186	1050		109.922	17	109.922	7
14.194	220	14.194	948		109.928	7	109.928	15
14.202	337	14.202	885		109.934	20	109.934	27
14.211	371	14.211	987		109.94	7	109.94	13
14.219	538	14.219	900		109.946	9	109.946	9
14.227	494	14.227	995		109.952	7	109.952	8
14.236	632	14.236	828		109.958	5	109.958	18
14.244	694	14.244	1304		109.964	11	109.964	19
14.252	498	14.252	1181		109.97	22	109.97	32
14.26	663	14.26	765		109.976	27	109.976	29
14.269	1164	14.269	662		109.982	8	109.982	16
14.277	1058	14.277	1101		109.988	16	109.988	6
14.285	897	14.285	578		109.994	40	109.994	8
14.293	1010	14.293	659		110	118	110	23
14.302	872	14.302	699		110.006	150	110.006	21
14.31	862	14.31	999		110.012	100	110.012	19
14.318	872	14.318	795		110.018	60	110.018	12
14.327	653	14.327	721		110.024	46	110.024	16
14.335	601	14.335	958		110.03	32	110.03	6
14.343	530	14.343	1314		110.036	31	110.036	11
14.351	495	14.351	951		110.042	40	110.042	7
14.36	481	14.36	1113		110.048	55	110.048	48
14.368	408	14.368	1428		110.054	73	110.054	60
14.376	252	14.376	1661		110.06	112	110.06	78
14.384	293	14.384	1721		110.066	150	110.066	117
14.393	234	14.393	1950		110.072	152	110.072	125
14.401	279	14.401	1883		110.078	101	110.078	89
14.409	254	14.409	2006		110.084	68	110.084	47
14.418	158	14.418	1986		110.09	53	110.09	66
14.426	166	14.426	2496		110.096	27	110.096	162
14.434	178	14.434	1956		110.102	20	110.102	191
14.442	218	14.442	2583		110.108	35	110.108	114
14.451	137	14.451	2604		110.114	53	110.114	59
14.459	343	14.459	2991		110.12	39	110.12	49
14.467	93	14.467	3448		110.126	31	110.126	50
14.475	168	14.475	3529		110.132	36	110.132	30
14.484	150	14.484	3520		110.138	24	110.138	23
14.492	158	14.492	3408		110.144	29	110.144	11
14.5	139	14.5	3681		110.15	42	110.15	9
14.509	87	14.509	3723		110.156	25	110.156	8
14.517	92	14.517	4119		110.162	24	110.162	20
14.525	132	14.525	3557		110.168	29	110.168	14
14.533	147	14.533	3107		110.174	17	110.174	18
14.542	194	14.542	3136		110.18	16	110.18	17
14.55	119	14.55	2992		110.186	15	110.186	15
14.558	161	14.558	2504		110.192	31	110.192	15
14.566	144	14.566	2082		110.198	31	110.198	24
14.575	61	14.575	1688		110.204	26	110.204	15
14.583	201	14.583	1372		110.21	19	110.21	8
14.591	113	14.591	1857		110.216	9	110.216	9
14.6	104	14.6	1145		110.222	7	110.222	24
14.608	229	14.608	1249		110.228	12	110.228	21
14.616	133	14.616	1052		110.234	7	110.234	3
14.624	85	14.624	859		110.24	9	110.24	3
14.633	200	14.633	732		110.247	15	110.246	21
14.641	123	14.641	435		110.253	10	110.252	20
14.649	185	14.649	365		110.259	22	110.258	12
14.657	137	14.657	447		110.265	31	110.264	14
14.666	107	14.666	491		110.271	23	110.27	16
14.674	121	14.674	209		110.277	18	110.276	12
14.682	161	14.682	306		110.283	15	110.282	16
14.691	89	14.691	149		110.289	14	110.288	13
14.699	128	14.699	191		110.295	5	110.294	10
14.707	210	14.707	198		110.301	17	110.3	8
14.715	140	14.715	93		110.307	13	110.306	12
14.724	118	14.724	73		110.313	16	110.312	15
14.732	98	14.732	98		110.319	8	110.318	31
14.74	95	14.74	155		110.325	10	110.324	30
14.748	168	14.748	120		110.331	8	110.33	26
14.757	204	14.757	120		110.337	11	110.336	11
14.765	142	14.765	102		110.343	9	110.342	6
14.773	198	14.773	74		110.349	5	110.348	6
14.782	225	14.782	43		110.355	6	110.354	13
14.79	219	14.79	71		110.361	10	110.36	12
14.798	223	14.798	90		110.367	14	110.366	12
14.806	255	14.806	230		110.373	17	110.372	6
14.815	142	14.815	64		110.379	30	110.379	14
14.823	361	14.823	118		110.385	22	110.385	14
14.831	205	14.831	77		110.391	18	110.391	7
14.839	183	14.839	91		110.397	15	110.397	5
14.848	379	14.848	178		110.403	14	110.403	14
14.856	309	14.856	67		110.409	6	110.409	15
14.864	259	14.864	155		110.415	7	110.415	13
14.873	249	14.873	153		110.421	0	110.421	7
14.881	248	14.881	89		110.427	7	110.427	15
14.889	177	14.889	88		110.433	9	110.433	14
14.897	217	14.897	135		110.439	22	110.439	7
14.906	383	14.906	115		110.445	14	110.445	7
14.914	403	14.914	166		110.451	3	110.451	1
14.922	376	14.922	155		110.457	9	110.457	18
14.93	255	14.93	319		110.463	7	110.463	11
14.939	314	14.939	188		110.469	7	110.469	8
14.947	174	14.947	388		110.475	7	110.475	12
14.955	234	14.955	165		110.481	17	110.481	12
14.964	213	14.964	273		110.487	9	110.487	14
14.972	201	14.972	231		110.493	9	110.493	14
14.98	191	14.98	177		110.499	10	110.499	23
14.988	108	14.988	280		110.505	18	110.505	28
14.997	155	14.997	213		110.511	42	110.511	25
15.005	114	15.005	180		110.517	48	110.517	21
15.013	153	15.013	397		110.523	38	110.523	18
15.021	157	15.021	463		110.529	40	110.529	10
15.03	76	15.03	340		110.535	37	110.535	16
15.038	214	15.038	485		110.541	36	110.541	16
15.046	118	15.046	428		110.547	32	110.547	5
15.055	210	15.055	472		110.553	19	110.553	16
15.063	134	15.063	666		110.559	12	110.559	19
15.071	99	15.071	583		110.566	21	110.565	15
15.079	121	15.079	507		110.572	14	110.571	12
15.088	195	15.088	522		110.578	14	110.577	12
15.096	190	15.096	646		110.584	11	110.583	19
15.104	246	15.104	703		110.59	15	110.589	15
15.112	240	15.112	518		110.596	25	110.595	14
15.121	243	15.121	585		110.602	22	110.601	14
15.129	339	15.129	614		110.608	12	110.607	9
15.137	229	15.137	414		110.614	7	110.613	12
15.146	408	15.146	368		110.62	19	110.619	25
15.154	458	15.154	356		110.626	23	110.625	39
15.162	477	15.162	322		110.632	14	110.631	46
15.17	334	15.17	300		110.638	6	110.637	42
15.179	520	15.179	396		110.644	9	110.643	37
15.187	529	15.187	314		110.65	2	110.649	30
15.195	403	15.195	285		110.656	6	110.655	15
15.203	631	15.203	235		110.662	12	110.661	10
15.212	436	15.212	146		110.668	10	110.667	13
15.22	416	15.22	124		110.674	19	110.674	11
15.228	551	15.228	245		110.68	13	110.68	9
15.237	362	15.237	110		110.686	10	110.686	18
15.245	471	15.245	90		110.692	11	110.692	14
15.253	366	15.253	129		110.698	15	110.698	5
15.261	284	15.261	67		110.704	7	110.704	19
15.27	340	15.27	139		110.71	7	110.71	20
15.278	248	15.278	74		110.716	16	110.716	10
15.286	246	15.286	56		110.722	17	110.722	3
15.294	208	15.294	201		110.728	12	110.728	11
15.303	226	15.303	66		110.734	10	110.734	18
15.311	363	15.311	64		110.74	19	110.74	16
15.319	219	15.319	57		110.746	17	110.746	18
15.328	305	15.328	63		110.752	6	110.752	13
15.336	220	15.336	35		110.758	13	110.758	19
15.344	188	15.344	163		110.764	13	110.764	11
15.352	213	15.352	76		110.77	17	110.77	12
15.361	187	15.361	91		110.776	17	110.776	12
15.369	107	15.369	67		110.782	9	110.782	9
15.377	211	15.377	100		110.788	7	110.788	26
15.385	174	15.385	37		110.794	20	110.794	29
15.394	188	15.394	154		110.8	24	110.8	31
15.402	159	15.402	154		110.806	39	110.806	27
15.41	124	15.41	166		110.812	22	110.812	20
15.419	90	15.419	251		110.819	19	110.818	20
15.427	166	15.427	129		110.825	18	110.824	16
15.435	164	15.435	264		110.831	13	110.83	18
15.443	88	15.443	247		110.837	16	110.836	11
15.452	126	15.452	280		110.843	14	110.842	15
15.46	143	15.46	274		110.849	7	110.848	33
15.468	179	15.468	288		110.855	5	110.854	25
15.476	197	15.476	434		110.861	7	110.86	32
15.485	103	15.485	692		110.867	12	110.866	24
15.493	141	15.493	486		110.873	13	110.872	9
15.501	160	15.501	539		110.879	13	110.878	6
15.51	200	15.51	575		110.885	7	110.884	16
15.518	257	15.518	689		110.891	11	110.89	9
15.526	491	15.526	639		110.897	16	110.897	20
15.534	340	15.534	903		110.903	9	110.903	37
15.543	631	15.543	848		110.909	14	110.909	21
15.551	671	15.551	1122		110.915	10	110.915	16
15.559	982	15.559	897		110.921	2	110.921	21
15.567	914	15.567	1011		110.927	17	110.927	25
15.576	1668	15.576	1182		110.933	30	110.933	15
15.584	2010	15.584	1105		110.939	32	110.939	17
15.592	1939	15.592	1059		110.945	20	110.945	12
15.601	2314	15.601	1309		110.951	9	110.951	14
15.609	2107	15.609	1668		110.957	3	110.957	10
15.617	2843	15.617	2023		110.963	9	110.963	4
15.625	2780	15.625	1814		110.969	18	110.969	6
15.634	3534	15.634	2185		110.975	28	110.975	6
15.642	4131	15.642	2345		110.981	15	110.981	12
15.65	5073	15.65	2684		110.987	6	110.987	17
15.658	4069	15.658	3069		110.993	10	110.993	20
15.667	4252	15.667	3161		110.999	12	110.999	23
15.675	5054	15.675	4175		111.005	22	111.005	15
15.683	4317	15.683	3259		111.011	18	111.011	5
15.692	4106	15.692	4238		111.017	13	111.017	13
15.7	4118	15.7	3246		111.024	6	111.023	20
15.708	3869	15.708	3773		111.03	12	111.029	15
15.716	3822	15.716	3890		111.036	48	111.035	13
15.725	3026	15.725	3583		111.042	73	111.041	17
15.733	2406	15.733	2918		111.048	74	111.047	28
15.741	2640	15.741	2614		111.054	59	111.053	23
15.749	2274	15.749	2351		111.06	52	111.059	22
15.758	1720	15.758	2188		111.066	40	111.065	34
15.766	1885	15.766	2326		111.072	73	111.071	62
15.774	1725	15.774	2010		111.078	166	111.078	89
15.783	1793	15.783	1523		111.084	277	111.084	124
15.791	1642	15.791	1614		111.09	338	111.09	125
15.799	1322	15.799	824		111.096	306	111.096	71
15.807	1268	15.807	1139		111.102	284	111.102	64
15.816	2117	15.816	1261		111.108	360	111.108	105
15.824	1704	15.824	1058		111.114	379	111.114	104
15.832	1701	15.832	1127		111.12	313	111.12	92
15.84	2228	15.84	572		111.126	248	111.126	79
15.849	1981	15.849	1018		111.132	162	111.132	39
15.857	2969	15.857	811		111.138	98	111.138	25
15.865	2462	15.865	574		111.144	61	111.144	33
15.874	2864	15.874	732		111.15	50	111.15	27
15.882	3308	15.882	564		111.156	34	111.156	23
15.89	2677	15.89	237		111.162	38	111.162	48
15.898	3178	15.898	701		111.168	36	111.168	63
15.907	3585	15.907	748		111.174	20	111.174	30
15.915	3443	15.915	558		111.18	40	111.18	17
15.923	3237	15.923	700		111.186	60	111.186	14
15.931	3045	15.931	612		111.193	64	111.192	17
15.94	3203	15.94	569		111.199	54	111.198	24
15.948	2511	15.948	536		111.205	33	111.204	25
15.956	3002	15.956	586		111.211	8	111.21	12
15.965	2617	15.965	591		111.217	10	111.216	23
15.973	2415	15.973	725		111.223	14	111.222	18
15.981	2703	15.981	613		111.229	12	111.228	5
15.989	2228	15.989	355		111.235	17	111.234	7
15.998	1937	15.998	743		111.241	22	111.24	16
16.006	2018	16.006	627		111.247	23	111.246	21
16.014	2018	16.014	355		111.253	23	111.252	15
16.022	1664	16.022	405		111.259	18	111.259	5
16.031	1419	16.031	351		111.265	13	111.265	12
16.039	1151	16.039	218		111.271	8	111.271	20
16.047	1389	16.047	357		111.277	9	111.277	18
16.056	1075	16.056	90		111.283	15	111.283	22
16.064	1069	16.064	177		111.289	12	111.289	20
16.072	1037	16.072	188		111.295	22	111.295	20
16.08	801	16.08	169		111.301	12	111.301	15
16.089	684	16.089	196		111.307	4	111.307	19
16.097	392	16.097	270		111.313	7	111.313	13
16.105	600	16.105	178		111.319	13	111.319	12
16.113	697	16.113	155		111.326	18	111.325	14
16.122	513	16.122	137		111.332	13	111.331	21
16.13	781	16.13	171		111.338	10	111.337	12
16.138	652	16.138	189		111.344	7	111.343	10
16.147	635	16.147	146		111.35	9	111.349	2
16.155	524	16.155	155		111.356	9	111.355	3
16.163	471	16.163	152		111.362	14	111.361	14
16.171	379	16.171	262		111.368	9	111.367	9
16.18	390	16.18	498		111.374	6	111.373	2
16.188	493	16.188	304		111.38	10	111.379	14
16.196	623	16.196	452		111.386	7	111.385	30
16.204	287	16.204	522		111.392	6	111.391	18
16.213	245	16.213	725		111.398	7	111.398	12
16.221	254	16.221	654		111.404	10	111.404	15
16.229	452	16.229	654		111.41	5	111.41	11
16.238	371	16.238	991		111.416	16	111.416	7
16.246	287	16.246	1114		111.422	14	111.422	15
16.254	142	16.254	984		111.428	7	111.428	20
16.262	270	16.262	1351		111.434	10	111.434	11
16.271	202	16.271	1398		111.44	7	111.44	5
16.279	207	16.279	1641		111.446	17	111.446	11
16.287	364	16.287	1631		111.452	12	111.452	21
16.295	197	16.295	1763		111.458	14	111.458	12
16.304	271	16.304	1497		111.465	17	111.464	10
16.312	169	16.312	1500		111.471	5	111.47	13
16.32	297	16.32	1552		111.477	11	111.476	9
16.329	402	16.329	1346		111.483	9	111.482	8
16.337	259	16.337	1339		111.489	31	111.488	6
16.345	296	16.345	1032		111.495	28	111.494	16
16.353	519	16.353	929		111.501	15	111.5	27
16.362	406	16.362	802		111.507	17	111.506	21
16.37	412	16.37	835		111.513	10	111.512	6
16.378	630	16.378	645		111.519	12	111.519	8
16.386	572	16.386	498		111.525	19	111.525	10
16.395	640	16.395	447		111.531	19	111.531	21
16.403	605	16.403	373		111.537	15	111.537	10
16.411	631	16.411	344		111.543	6	111.543	14
16.42	730	16.42	316		111.549	5	111.549	22
16.428	638	16.428	410		111.555	9	111.555	31
16.436	731	16.436	203		111.561	8	111.561	27
16.444	628	16.444	144		111.567	5	111.567	13
16.453	588	16.453	271		111.573	4	111.573	31
16.461	405	16.461	146		111.579	13	111.579	28
16.469	546	16.469	267		111.585	7	111.585	31
16.477	599	16.477	136		111.591	13	111.591	35
16.486	403	16.486	173		111.597	8	111.597	43
16.494	325	16.494	137		111.604	15	111.603	39
16.502	302	16.502	218		111.61	16	111.609	38
16.511	210	16.511	280		111.616	10	111.615	44
16.519	253	16.519	215		111.622	16	111.621	48
16.527	259	16.527	142		111.628	7	111.627	33
16.535	219	16.535	208		111.634	10	111.633	17
16.544	222	16.544	337		111.64	16	111.639	12
16.552	192	16.552	328		111.646	8	111.645	5
16.56	73	16.56	516		111.652	31	111.652	6
16.568	157	16.568	636		111.658	31	111.658	7
16.577	250	16.577	719		111.664	23	111.664	7
[truncated: 160,595 more rows]
