# Supplementary material for: Accelerating the discovery of alkyl halide-derived natural products using halide depletion
Source: Nat Chem. 2024 Jan 12;16(2):173–82. doi: 10.1038/s41557-023-01390-z (PMC10849952; doi:10.1038/s41557-023-01390-z)
Supplement: Supplementary file 12 — Extracted ion chromatograms and mass spectra. [file 41557_2023_1390_MOESM12_ESM.xlsx]

## Sheet: ExtendedDataFig6_bc
extracted ion chromatogram									MS/MS spectrum
dimer wt time	dimer wt intensity	dimer NglO′ time	dimer NglO′ intensity	trimer wt time	trimer wt intensity	trimer NglO′ time	trimer NglO′ intensity		dimer wt m/z	dimer wt intensity	dimer NglO′ m/z	dimer NglO′ intensity	trimer wt m/z	trimer wt intensity	trimer NglO′ m/z	trimer NglO′ intensity
0.05	0	0.046	0	0.05	0	0.046	0		99.9628	0	99.9618	0	99.9654	0	99.9655	0
0.059	0	0.054	0	0.059	0	0.054	0		99.9685	0	99.9676	0	99.9711	0	99.9712	0
0.067	0	0.062	0	0.067	0	0.062	0		99.9742	0	99.9733	0	99.9768	0	99.977	0
0.075	0	0.071	0	0.075	0	0.071	0		99.9799	0	99.979	0	99.9826	0	99.9827	0
0.084	0	0.079	0	0.084	0	0.079	0		99.9857	0	99.9847	0	99.9883	0	99.9884	0
0.092	0	0.087	0	0.092	0	0.087	0		99.9914	0	99.9905	0	99.994	0	99.9941	0
0.1	0	0.095	0	0.1	0	0.095	0		99.9971	0.571429	99.9962	0.1	99.9997	1.6	99.9999	0
0.108	0	0.104	0	0.108	0	0.104	0		100.003	0.714286	100.002	0	100.005	2.4	100.006	0.428571
0.117	0	0.112	0	0.117	0	0.112	0		100.009	0.285714	100.008	0.4	100.011	2.2	100.011	0.857143
0.125	0	0.12	0	0.125	0	0.12	0		100.014	1.28571	100.013	0.6	100.017	0.2	100.017	1.14286
0.133	0	0.128	0	0.133	0	0.128	0		100.02	1.14286	100.019	0.3	100.023	0.8	100.023	0.428571
0.141	0	0.137	0	0.141	0	0.137	0		100.026	1	100.025	0.2	100.028	0.2	100.028	0
0.15	0	0.145	0	0.15	0	0.145	0		100.031	1.85714	100.031	0.5	100.034	0.8	100.034	0.285714
0.158	0	0.153	0	0.158	0	0.153	0		100.037	0.571429	100.036	0.9	100.04	0.8	100.04	0.571429
0.166	0	0.162	0	0.166	0	0.162	0		100.043	0.142857	100.042	1.8	100.046	1	100.046	0.428571
0.175	0	0.17	0	0.175	0	0.17	0		100.049	0.428571	100.048	0.9	100.051	0.8	100.051	0.285714
0.183	0	0.178	0	0.183	0	0.178	0		100.054	0.428571	100.053	1	100.057	0	100.057	0.142857
0.191	0	0.186	0	0.191	0	0.186	0		100.06	0.571429	100.059	0.7	100.063	0.6	100.063	0.428571
0.199	0	0.195	0	0.199	0	0.195	0		100.066	0.857143	100.065	0.4	100.069	1	100.069	0
0.208	0	0.203	0	0.208	0	0.203	0		100.072	1	100.071	0.5	100.074	0.8	100.074	0.428571
0.216	0	0.211	0	0.216	0	0.211	0		100.077	0.142857	100.076	0.4	100.08	0.2	100.08	1.28571
0.224	0	0.219	0	0.224	0	0.219	0		100.083	0.285714	100.082	0.1	100.086	0	100.086	1.14286
0.232	0	0.228	0	0.232	0	0.228	0		100.089	1.71429	100.088	0.4	100.091	0.2	100.091	1.71429
0.241	0	0.236	0	0.241	0	0.236	0		100.094	1.42857	100.094	0.3	100.097	0.2	100.097	0.857143
0.249	0	0.244	0	0.249	0	0.244	0		100.1	0.428571	100.099	2.3	100.103	1.2	100.103	0
0.257	0	0.253	0	0.257	0	0.253	0		100.106	0	100.105	6.1	100.109	1.2	100.109	0.428571
0.266	0	0.261	0	0.266	0	0.261	0		100.112	0	100.111	5.7	100.114	0.2	100.114	0.428571
0.274	0	0.269	0	0.274	0	0.269	0		100.117	0.571429	100.117	3.1	100.12	0.4	100.12	0.142857
0.282	0	0.277	0	0.282	0	0.277	0		100.123	0.857143	100.122	1.7	100.126	0.2	100.126	0
0.29	0	0.286	0	0.29	0	0.286	0		100.129	0.571429	100.128	1.3	100.132	0	100.132	0
0.299	0	0.294	0	0.299	0	0.294	0		100.135	1.42857	100.134	0.9	100.137	0.2	100.137	0
0.307	0	0.302	0	0.307	0	0.302	0		100.14	1.28571	100.139	1.4	100.143	0.4	100.143	0
0.315	0	0.31	0	0.315	0	0.31	0		100.146	1.14286	100.145	1.8	100.149	0	100.149	0.142857
0.323	0	0.319	0	0.323	0	0.319	0		100.152	0.285714	100.151	0.4	100.154	0.2	100.154	0.142857
0.332	0	0.327	0	0.332	0	0.327	0		100.157	0.428571	100.157	1	100.16	1.2	100.16	0.285714
0.34	0	0.335	0	0.34	0	0.335	0		100.163	2.28571	100.162	0.6	100.166	1.8	100.166	1
0.348	0	0.344	0	0.348	0	0.344	0		100.169	1.28571	100.168	0.1	100.172	1.6	100.172	0.285714
0.357	0	0.352	0	0.357	0	0.352	0		100.175	0.857143	100.174	1.1	100.177	1.4	100.177	0.571429
0.365	0	0.36	0	0.365	0	0.36	0		100.18	0.571429	100.18	0.6	100.183	0.2	100.183	0.142857
0.373	0	0.368	0	0.373	0	0.368	0		100.186	0	100.185	0.1	100.189	0.2	100.189	0
0.381	0	0.377	0	0.381	0	0.377	0		100.192	0.142857	100.191	0.6	100.195	0.2	100.195	1.28571
0.39	0	0.385	0	0.39	0	0.385	0		100.198	0.285714	100.197	0.6	100.2	0.4	100.2	1.42857
0.398	0	0.393	0	0.398	0	0.393	0		100.203	0.142857	100.203	0.6	100.206	1.4	100.206	0.285714
0.406	0	0.401	0	0.406	0	0.401	0		100.209	0.714286	100.208	0	100.212	1.4	100.212	0
0.414	0	0.41	0	0.414	0	0.41	0		100.215	0.571429	100.214	0.4	100.218	1.2	100.218	0.571429
0.423	0	0.418	0	0.423	0	0.418	0		100.221	1	100.22	0.2	100.223	1.6	100.223	1
0.431	0	0.426	0	0.431	0	0.426	0		100.226	2	100.225	0.2	100.229	1.6	100.229	0.428571
0.439	0	0.435	0	0.439	0	0.435	0		100.232	1.28571	100.231	0	100.235	0.4	100.235	0.571429
0.448	0	0.443	0	0.448	0	0.443	0		100.238	1.71429	100.237	0.4	100.24	0	100.24	0.571429
0.456	0	0.451	0	0.456	0	0.451	0		100.243	1.85714	100.243	0.6	100.246	0.4	100.246	0.285714
0.464	0	0.459	0	0.464	0	0.459	0		100.249	0.857143	100.248	0.8	100.252	0.2	100.252	0.142857
0.472	0	0.468	0	0.472	0	0.468	0		100.255	0.428571	100.254	0.3	100.258	2	100.258	0.285714
0.481	0	0.476	0	0.481	0	0.476	0		100.261	0.571429	100.26	0.1	100.263	1.4	100.263	0.428571
0.489	0	0.484	0	0.489	0	0.484	0		100.266	0.571429	100.266	0.5	100.269	0.2	100.269	0
0.497	0	0.492	0	0.497	0	0.492	0		100.272	0.142857	100.271	0.1	100.275	0.4	100.275	0
0.505	0	0.501	0	0.505	0	0.501	0		100.278	0.428571	100.277	0.2	100.281	0.8	100.281	0.428571
0.514	0	0.509	0	0.514	0	0.509	0		100.284	0.571429	100.283	0.3	100.286	1.4	100.286	0.571429
0.522	0	0.517	0	0.522	0	0.517	0		100.289	0.285714	100.288	0.4	100.292	2	100.292	0
0.53	0	0.526	0	0.53	0	0.526	0		100.295	0.571429	100.294	0.7	100.298	1.6	100.298	0
0.539	0	0.534	0	0.539	0	0.534	0		100.301	0.428571	100.3	0.7	100.303	1.4	100.304	0.142857
0.547	0	0.542	0	0.547	0	0.542	0		100.307	0.142857	100.306	0.6	100.309	1.2	100.309	0.428571
0.555	0	0.55	0	0.555	0	0.55	0		100.312	0.428571	100.311	0.2	100.315	1.2	100.315	0.285714
0.563	0	0.559	0	0.563	0	0.559	0		100.318	1.14286	100.317	0.1	100.321	0.4	100.321	0.714286
0.572	0	0.567	0	0.572	0	0.567	0		100.324	0.571429	100.323	0.4	100.326	0	100.327	0.285714
0.58	0	0.575	0	0.58	0	0.575	0		100.329	0.285714	100.329	0.6	100.332	0.2	100.332	0.285714
0.588	0	0.583	0	0.588	0	0.583	0		100.335	1.28571	100.334	0.2	100.338	0.2	100.338	0.142857
0.596	0	0.592	0	0.596	0	0.592	0		100.341	1.14286	100.34	0.1	100.344	0.6	100.344	0.285714
0.605	0	0.6	0	0.605	0	0.6	0		100.347	1.14286	100.346	0.1	100.349	0	100.35	0
0.613	0	0.608	0	0.613	0	0.608	0		100.353	0.571429	100.352	0.7	100.355	1.6	100.355	0
0.621	0	0.617	0	0.621	0	0.617	0		100.358	0.571429	100.357	1.1	100.361	0.8	100.361	0
0.63	0	0.625	0	0.63	0	0.625	0		100.364	1.28571	100.363	1	100.367	0.4	100.367	0
0.638	0	0.633	0	0.638	0	0.633	0		100.37	1.28571	100.369	0.5	100.372	0	100.372	0
0.646	0	0.641	0	0.646	0	0.641	0		100.375	0.857143	100.374	0.2	100.378	0.2	100.378	0.428571
0.654	0	0.65	0	0.654	0	0.65	0		100.381	0.428571	100.38	0	100.384	0.4	100.384	0
0.663	0	0.658	0	0.663	0	0.658	0		100.387	0.857143	100.386	0	100.389	1	100.39	0.285714
0.671	0	0.666	0	0.671	0	0.666	0		100.393	0.142857	100.392	0.4	100.395	0.8	100.395	0.142857
0.679	0	0.675	0	0.679	0	0.675	0		100.398	0.714286	100.397	0.3	100.401	0.6	100.401	0
0.688	0	0.683	0	0.688	0	0.683	0		100.404	0.428571	100.403	0.1	100.407	0.4	100.407	0
0.696	0	0.691	0	0.696	0	0.691	0		100.41	0.142857	100.409	0.2	100.412	0.2	100.413	0
0.704	0	0.699	0	0.704	0	0.699	0		100.416	1	100.415	0.6	100.418	0.6	100.418	0.285714
0.712	0	0.708	0	0.712	0	0.708	0		100.421	1.57143	100.42	1.6	100.424	0	100.424	0
0.721	0	0.716	0	0.721	0	0.716	0		100.427	1.14286	100.426	0.9	100.43	0.8	100.43	0.428571
0.729	0	0.724	0	0.729	0	0.724	0		100.433	0.142857	100.432	0.1	100.436	0.4	100.436	1.42857
0.737	0	0.732	0	0.737	0	0.732	0		100.439	0.285714	100.438	0.3	100.441	0.8	100.441	0.857143
0.745	0	0.741	0	0.745	0	0.741	0		100.444	0.428571	100.443	0.9	100.447	0.8	100.447	0
0.754	0	0.749	0	0.754	0	0.749	0		100.45	0.857143	100.449	0.3	100.453	0.8	100.453	1.28571
0.762	0	0.757	0	0.762	0	0.757	0		100.456	1.85714	100.455	0	100.458	0.6	100.459	0.714286
0.77	0	0.766	0	0.77	0	0.766	0		100.462	2.42857	100.461	0.2	100.464	1.4	100.464	0.142857
0.779	0	0.774	0	0.779	0	0.774	0		100.467	1.14286	100.466	0.5	100.47	1.2	100.47	0.857143
0.787	0	0.782	0	0.787	0	0.782	0		100.473	0.142857	100.472	0.6	100.476	0.4	100.476	0.285714
0.795	0	0.79	0	0.795	0	0.79	0		100.479	0.857143	100.478	0.4	100.481	1.4	100.481	0.428571
0.803	0	0.799	0	0.803	0	0.799	0		100.484	0.428571	100.484	0.2	100.487	0.6	100.487	0.857143
0.812	0	0.807	0	0.812	0	0.807	0		100.49	0.428571	100.489	0.1	100.493	0.2	100.493	1.28571
0.82	0	0.815	0	0.82	0	0.815	0		100.496	0	100.495	0.3	100.499	1.2	100.499	0.142857
0.828	0	0.823	0	0.828	0	0.823	0		100.502	0	100.501	0.8	100.504	1.2	100.504	0.285714
0.836	0	0.832	0	0.836	0	0.832	0		100.507	0.285714	100.507	0.8	100.51	0	100.51	0.428571
0.845	0	0.84	0	0.845	0	0.84	0		100.513	1	100.512	0.9	100.516	0	100.516	0.714286
0.853	0	0.848	0	0.853	0	0.848	0		100.519	1.14286	100.518	1.1	100.522	1	100.522	0.142857
0.861	0	0.857	0	0.861	0	0.857	0		100.525	0.428571	100.524	0.7	100.527	0.2	100.527	0
0.87	0	0.865	0	0.87	0	0.865	0		100.53	0	100.529	0.4	100.533	0.2	100.533	0.428571
0.878	0	0.873	0	0.878	0	0.873	0		100.536	0.142857	100.535	0.5	100.539	0.6	100.539	0.571429
0.886	0	0.881	0	0.886	0	0.881	0		100.542	0.571429	100.541	0.3	100.544	0.4	100.545	1.14286
0.894	0	0.89	0	0.894	0	0.89	0		100.548	1.57143	100.547	0.3	100.55	0.8	100.55	0.285714
0.903	0	0.898	0	0.903	0	0.898	0		100.553	1.28571	100.552	0.8	100.556	1	100.556	0
0.911	0	0.906	0	0.911	0	0.906	0		100.559	0.571429	100.558	0.5	100.562	1.4	100.562	0
0.919	0	0.914	0	0.919	0	0.914	0		100.565	0.142857	100.564	0.5	100.567	0.4	100.568	0
0.927	0	0.923	0	0.927	0	0.923	0		100.571	0.142857	100.57	0.3	100.573	0.4	100.573	0.285714
0.936	0	0.931	0	0.936	0	0.931	0		100.576	0	100.575	0.7	100.579	1.8	100.579	0.285714
0.944	0	0.939	0	0.944	0	0.939	0		100.582	0.142857	100.581	0.5	100.585	0.6	100.585	0.571429
0.952	0	0.948	0	0.952	0	0.948	0		100.588	0.285714	100.587	0.3	100.591	1.2	100.591	0.142857
0.961	0	0.956	0	0.961	0	0.956	0		100.594	1.14286	100.593	0.6	100.596	0.4	100.596	0.428571
0.969	0	0.964	0	0.969	0	0.964	0		100.599	1.14286	100.598	0.8	100.602	0.6	100.602	0.714286
0.977	0	0.972	0	0.977	0	0.972	0		100.605	0.428571	100.604	0.9	100.608	0.8	100.608	0.857143
0.985	0	0.981	0	0.985	0	0.981	0		100.611	0.285714	100.61	0.4	100.613	1.2	100.614	0
0.994	0	0.989	0	0.994	0	0.989	0		100.617	0.142857	100.616	0.9	100.619	0.8	100.619	0.142857
1.002	0	0.997	0	1.002	0	0.997	0		100.622	0.571429	100.621	0.3	100.625	0.8	100.625	0.857143
1.01	0	1.005	0	1.01	0	1.005	0		100.628	0.285714	100.627	0.2	100.631	0.4	100.631	0.714286
1.018	0	1.014	0	1.018	0	1.014	0		100.634	0	100.633	0.5	100.636	0.8	100.636	0.428571
1.027	0	1.022	0	1.027	0	1.022	0		100.639	0.428571	100.639	0.1	100.642	0.6	100.642	0
1.035	0	1.03	0	1.035	0	1.03	0		100.645	0.714286	100.644	0.4	100.648	0.4	100.648	0
1.043	0	1.039	0	1.043	0	1.039	0		100.651	0	100.65	0.4	100.654	3.6	100.654	0
1.052	0	1.047	0	1.052	0	1.047	0		100.657	0.428571	100.656	0	100.659	3.6	100.659	1.71429
1.06	0	1.055	0	1.06	0	1.055	0		100.662	1.14286	100.662	0	100.665	1	100.665	1.57143
1.068	0	1.063	0	1.068	0	1.063	0		100.668	1	100.667	0	100.671	0.8	100.671	0.142857
1.076	0	1.072	0	1.076	0	1.072	0		100.674	0.571429	100.673	0.6	100.677	0.2	100.677	0.428571
1.085	0	1.08	0	1.085	0	1.08	0		100.68	0.428571	100.679	0.3	100.682	1	100.683	0.571429
1.093	0	1.088	0	1.093	0	1.088	0		100.686	0.285714	100.685	0.6	100.688	0.2	100.688	1.14286
1.101	0	1.096	0	1.101	0	1.096	0		100.691	1	100.69	1.2	100.694	0.4	100.694	0.571429
1.109	0	1.105	0	1.109	0	1.105	0		100.697	0.428571	100.696	0.7	100.7	0.4	100.7	0.571429
1.118	0	1.113	0	1.118	0	1.113	0		100.703	0	100.702	0.2	100.705	0.2	100.706	1.42857
1.126	0	1.121	0	1.126	0	1.121	0		100.709	0.428571	100.708	0.3	100.711	0.8	100.711	3
1.134	0	1.13	0	1.134	0	1.13	0		100.714	0.714286	100.713	0	100.717	1	100.717	3.71429
1.143	0	1.138	0	1.143	0	1.138	0		100.72	0.714286	100.719	0	100.723	0.8	100.723	1.57143
1.151	0	1.146	0	1.151	0	1.146	0		100.726	0.285714	100.725	0.9	100.728	1.2	100.728	1.42857
1.159	0	1.154	0	1.159	0	1.154	0		100.731	0.857143	100.731	0.5	100.734	1.2	100.734	1.71429
1.167	0	1.163	0	1.167	0	1.163	0		100.737	2.28571	100.736	0	100.74	0.4	100.74	1.28571
1.176	0	1.171	0	1.176	0	1.171	0		100.743	1	100.742	0	100.746	0.8	100.746	1
1.184	0	1.179	0	1.184	0	1.179	0		100.749	0	100.748	0.1	100.751	0	100.751	0.714286
1.192	0	1.187	0	1.192	0	1.187	0		100.754	0.571429	100.754	0.4	100.757	0.2	100.757	0.857143
1.2	0	1.196	0	1.2	0	1.196	0		100.76	0.714286	100.759	0.1	100.763	1.8	100.763	0.142857
1.209	0	1.204	0	1.209	0	1.204	0		100.766	0.857143	100.765	0.2	100.769	1.6	100.769	0
1.217	0	1.212	0	1.217	0	1.212	0		100.772	2	100.771	0.3	100.774	1.2	100.775	0.142857
1.225	0	1.221	0	1.225	0	1.221	0		100.778	1.42857	100.776	0.4	100.78	0.2	100.78	0.285714
1.234	0	1.229	0	1.234	0	1.229	0		100.783	0.428571	100.782	0.5	100.786	0	100.786	0.571429
1.242	0	1.237	0	1.242	0	1.237	0		100.789	0.142857	100.788	0.7	100.792	0	100.792	0
1.25	0	1.245	0	1.25	0	1.245	0		100.795	0.428571	100.794	0.5	100.797	0.8	100.797	0.714286
1.258	0	1.254	0	1.258	0	1.254	0		100.8	0.857143	100.799	0.3	100.803	0.8	100.803	0.714286
1.267	0	1.262	0	1.267	0	1.262	0		100.806	0.285714	100.805	0	100.809	0.4	100.809	0.142857
1.275	0	1.27	0	1.275	0	1.27	0		100.812	1	100.811	0.5	100.815	0.8	100.815	0
1.283	0	1.278	0	1.283	0	1.278	0		100.818	0.142857	100.817	0.4	100.82	1.4	100.82	0
1.291	0	1.287	0	1.291	0	1.287	0		100.823	0.285714	100.823	0.3	100.826	1.4	100.826	0
1.3	0	1.295	0	1.3	0	1.295	0		100.829	0.571429	100.828	0.3	100.832	0.2	100.832	0.285714
1.308	0	1.303	0	1.308	0	1.303	0		100.835	0.571429	100.834	0.1	100.838	0	100.838	0
1.316	0	1.312	0	1.316	0	1.312	0		100.841	0.285714	100.84	0	100.843	0	100.844	0
1.325	0	1.32	0	1.325	0	1.32	0		100.847	0.285714	100.846	0	100.849	0.2	100.849	0.142857
1.333	0	1.328	0	1.333	0	1.328	0		100.852	0.428571	100.851	0	100.855	3	100.855	0.142857
1.341	0	1.336	0	1.341	0	1.336	0		100.858	0.285714	100.857	0	100.861	2.2	100.861	0.714286
1.349	0	1.345	0	1.349	0	1.345	0		100.864	0.142857	100.863	0.2	100.866	0.2	100.867	0.571429
1.358	0	1.353	0	1.358	0	1.353	0		100.87	0.571429	100.868	0.4	100.872	0	100.872	0
1.366	0	1.361	0	1.366	0	1.361	0		100.875	0.285714	100.874	0.7	100.878	0.4	100.878	0.142857
1.374	0	1.369	0	1.374	0	1.369	0		100.881	0.285714	100.88	0.2	100.884	1.4	100.884	0.142857
1.382	0	1.378	0	1.382	0	1.378	0		100.887	0.571429	100.886	0.1	100.889	0.8	100.889	0.142857
1.391	0	1.386	0	1.391	0	1.386	0		100.892	1.57143	100.892	0.2	100.895	1	100.895	0.285714
1.399	0	1.394	0	1.399	0	1.394	0		100.898	0.428571	100.897	0.3	100.901	2.6	100.901	0.285714
1.407	0	1.403	0	1.407	0	1.403	0		100.904	0.285714	100.903	0.2	100.907	1.6	100.907	0
1.416	0	1.411	0	1.416	0	1.411	0		100.91	0	100.909	0.3	100.912	0	100.912	0.571429
1.424	0	1.419	0	1.424	0	1.419	0		100.915	0.285714	100.915	0.4	100.918	0	100.918	0.428571
1.432	0	1.427	0	1.432	0	1.427	0		100.921	1	100.92	0	100.924	0	100.924	0
1.44	0	1.436	0	1.44	0	1.436	0		100.927	1.28571	100.926	0	100.93	0.2	100.93	0
1.449	0	1.444	0	1.449	0	1.444	0		100.933	1.14286	100.932	0	100.935	0.6	100.936	0.428571
1.457	0	1.452	0	1.457	0	1.452	0		100.939	0.428571	100.938	0.5	100.941	0.8	100.941	1.14286
1.465	0	1.46	0	1.465	0	1.46	0		100.944	1.57143	100.943	0.7	100.947	0.6	100.947	0.571429
1.473	0	1.469	0	1.473	0	1.469	0		100.95	1.14286	100.949	0.1	100.953	0.4	100.953	0.857143
1.482	0	1.477	0	1.482	0	1.477	0		100.956	0.571429	100.955	0.2	100.958	0.6	100.959	0.857143
1.49	0	1.485	0	1.49	0	1.485	0		100.962	0.285714	100.961	0.1	100.964	2	100.964	0
1.498	0	1.494	0	1.498	0	1.494	0		100.967	0	100.966	0.4	100.97	0.6	100.97	0.428571
1.507	0	1.502	0	1.507	0	1.502	0		100.973	0.428571	100.972	0.4	100.976	0	100.976	0.428571
1.515	0	1.51	0	1.515	0	1.51	0		100.979	0.285714	100.978	0	100.981	1.2	100.981	0.142857
1.523	0	1.518	0	1.523	0	1.518	0		100.984	0.857143	100.984	0	100.987	0.6	100.987	0.285714
1.531	0	1.527	0	1.531	0	1.527	0		100.99	0.571429	100.989	0	100.993	1.2	100.993	0
1.54	0	1.535	0	1.54	0	1.535	0		100.996	0.857143	100.995	0	100.999	0.2	100.999	0
1.548	0	1.543	0	1.548	0	1.543	0		101.002	0	101.001	0.2	101.004	0	101.005	0.428571
1.556	0	1.551	0	1.556	0	1.551	0		101.008	0.142857	101.007	0.3	101.01	0	101.01	0.571429
1.564	0	1.56	0	1.564	0	1.56	0		101.013	0.285714	101.012	0.4	101.016	0.2	101.016	0.142857
1.573	0	1.568	0	1.573	0	1.568	0		101.019	0.714286	101.018	0.2	101.022	0.2	101.022	0.428571
1.581	0	1.576	0	1.581	0	1.576	0		101.025	0	101.024	0.3	101.028	0	101.028	0
1.589	0	1.585	0	1.589	0	1.585	0		101.031	0.857143	101.03	0.1	101.033	0.6	101.033	0.428571
1.598	0	1.593	0	1.598	0	1.593	0		101.036	1.14286	101.035	0.2	101.039	0.6	101.039	1
1.606	0	1.601	0	1.606	0	1.601	0		101.042	1	101.041	1.7	101.045	1.2	101.045	13.1429
1.614	0	1.609	0	1.614	0	1.609	0		101.048	3.57143	101.047	18.8	101.05	1	101.051	57.4286
1.622	0	1.618	0	1.622	0	1.618	0		101.054	6.14286	101.053	66.4	101.056	1.8	101.056	83.7143
1.631	0	1.626	0	1.631	0	1.626	0		101.059	6.28571	101.058	89.3	101.062	1.4	101.062	72.2857
1.639	0	1.634	0	1.639	0	1.634	0		101.065	4.14286	101.064	72.1	101.068	0.6	101.068	45.7143
1.647	0	1.642	0	1.647	0	1.642	0		101.071	2.85714	101.07	47.2	101.073	0	101.074	25.2857
1.655	0	1.651	0	1.655	0	1.651	0		101.077	1.71429	101.076	28.4	101.079	0	101.079	17.5714
1.664	0	1.659	0	1.664	0	1.659	0		101.082	2	101.082	18.5	101.085	0	101.085	16.4286
1.672	0	1.667	0	1.672	0	1.667	0		101.088	1.57143	101.087	18.3	101.091	1	101.091	11.5714
1.68	0	1.676	0	1.68	0	1.676	0		101.094	1.71429	101.093	17.7	101.097	0.4	101.097	5.28571
1.689	0	1.684	0	1.689	0	1.684	0		101.1	0.857143	101.099	12.4	101.102	0.4	101.102	3.71429
1.697	0	1.692	0	1.697	0	1.692	0		101.105	0.714286	101.105	9.6	101.108	0.2	101.108	2.14286
1.705	0	1.7	0	1.705	0	1.7	0		101.111	1.71429	101.11	5.9	101.114	0.2	101.114	3.71429
1.713	0	1.709	0	1.713	0	1.709	0		101.117	1.57143	101.116	3.4	101.12	0.2	101.12	4.28571
1.722	0	1.717	0	1.722	0	1.717	0		101.123	0.857143	101.122	2.9	101.125	1	101.126	2.57143
1.73	0	1.725	0	1.73	0	1.725	0		101.129	0.857143	101.127	2	101.131	0	101.131	1.42857
1.738	0	1.733	0	1.738	0	1.733	0		101.134	1.57143	101.133	0.7	101.137	0	101.137	3.71429
1.746	0	1.742	0	1.746	0	1.742	0		101.14	0.714286	101.139	1.4	101.143	0.2	101.143	4.14286
1.755	0	1.75	0	1.755	0	1.75	0		101.146	0.285714	101.145	2.7	101.148	0.6	101.148	2.71429
1.763	0	1.758	0	1.763	0	1.758	0		101.151	0.714286	101.151	1.2	101.154	0.4	101.154	2.14286
1.771	0	1.767	0	1.771	0	1.767	0		101.157	1.28571	101.156	0.3	101.16	1	101.16	0.285714
1.78	0	1.775	0	1.78	0	1.775	0		101.163	1.14286	101.162	0.5	101.166	1.2	101.166	1.14286
1.788	0	1.783	0	1.788	0	1.783	0		101.169	1.14286	101.168	0.6	101.171	0	101.171	2
1.796	0	1.791	0	1.796	0	1.791	0		101.174	0.285714	101.174	0.9	101.177	0.8	101.177	0.428571
1.804	0	1.8	0	1.804	0	1.8	0		101.18	0.285714	101.179	1.2	101.183	1.6	101.183	1.14286
1.813	0	1.808	0	1.813	0	1.808	0		101.186	0.285714	101.185	0.2	101.189	0.8	101.189	0.857143
1.821	0	1.816	0	1.821	0	1.816	0		101.192	0	101.191	0.2	101.195	1	101.195	1.42857
1.829	0	1.824	0	1.829	0	1.824	0		101.198	0.142857	101.197	0.4	101.2	1.6	101.2	0.857143
1.837	0	1.833	0	1.837	0	1.833	0		101.203	0.285714	101.202	0.7	101.206	0.6	101.206	1
1.846	0	1.841	0	1.846	0	1.841	0		101.209	1	101.208	0.6	101.212	0.2	101.212	0.857143
1.854	0	1.849	0	1.854	0	1.849	0		101.215	0.285714	101.214	0.9	101.218	0.4	101.218	0.571429
1.862	0	1.858	0	1.862	0	1.858	0		101.221	0.285714	101.22	0.6	101.223	1	101.223	1.14286
1.871	0	1.866	0	1.871	0	1.866	0		101.226	0.428571	101.225	0.4	101.229	1.2	101.229	1.85714
1.879	0	1.874	0	1.879	0	1.874	0		101.232	0.857143	101.231	0.5	101.235	0.4	101.235	1.57143
1.887	0	1.882	0	1.887	0	1.882	0		101.238	0.285714	101.237	0.6	101.241	0.2	101.241	1.57143
1.895	0	1.891	0	1.895	0	1.891	0		101.244	0.428571	101.243	0.4	101.246	0	101.246	1.57143
1.904	0	1.899	0	1.904	0	1.899	0		101.249	1	101.249	0.4	101.252	2	101.252	0.571429
1.912	0	1.907	0	1.912	0	1.907	0		101.255	2.28571	101.254	0.2	101.258	2	101.258	1.28571
1.92	0	1.915	0	1.92	0	1.915	0		101.261	1.85714	101.26	0.4	101.264	0.6	101.264	1.28571
1.928	0	1.924	0	1.928	0	1.924	0		101.267	0.428571	101.266	0.2	101.269	1.4	101.269	0.142857
1.937	0	1.932	0	1.937	0	1.932	0		101.272	0.571429	101.272	1.1	101.275	0	101.275	0.285714
1.945	0	1.94	0	1.945	0	1.94	0		101.278	0.857143	101.277	0.2	101.281	0	101.281	0
1.953	0	1.949	0	1.953	0	1.949	0		101.284	1.57143	101.283	0.4	101.287	0	101.287	0
1.962	0	1.957	0	1.962	0	1.957	0		101.29	0.428571	101.289	0.3	101.292	0.8	101.293	0.285714
1.97	0	1.965	0	1.97	0	1.965	0		101.296	0.285714	101.295	0.2	101.298	1	101.298	0.285714
1.978	0	1.973	0	1.978	0	1.973	0		101.301	0.285714	101.3	0.4	101.304	0	101.304	0
1.986	0	1.982	0	1.986	0	1.982	0		101.307	0.857143	101.306	0.3	101.31	0.2	101.31	0.428571
1.995	0	1.99	0	1.995	0	1.99	0		101.313	1	101.312	1.3	101.316	0.6	101.316	0
2.003	0	1.998	0	2.003	0	1.998	0		101.319	1.57143	101.318	1.7	101.321	0.2	101.321	0.428571
2.011	0	2.006	0	2.011	0	2.006	0		101.324	1.57143	101.323	0.9	101.327	0	101.327	0.571429
2.019	0	2.015	0	2.019	0	2.015	0		101.33	1.85714	101.329	0.6	101.333	0.4	101.333	0.285714
2.028	0	2.023	0	2.028	0	2.023	0		101.336	2.28571	101.335	0.5	101.338	0.4	101.339	0.428571
2.036	0	2.031	0	2.036	0	2.031	0		101.342	0.857143	101.341	0.4	101.344	0.8	101.344	0.571429
2.044	0	2.04	0	2.044	0	2.04	0		101.347	0.571429	101.347	0	101.35	0.2	101.35	0.285714
2.053	0	2.048	0	2.053	0	2.048	0		101.353	1.14286	101.352	1.2	101.356	0.2	101.356	0
2.061	0	2.056	0	2.061	0	2.056	0		101.359	0.428571	101.358	2.4	101.362	0.2	101.362	0
2.069	0	2.064	0	2.069	0	2.064	0		101.365	0.857143	101.364	0.9	101.367	0	101.368	0
2.077	0	2.073	0	2.077	0	2.073	0		101.371	0.571429	101.37	0.6	101.373	0	101.373	0.285714
2.086	0	2.081	0	2.086	0	2.081	0		101.376	0.428571	101.375	0.3	101.379	0.4	101.379	0.714286
2.094	0	2.089	0	2.094	0	2.089	0		101.382	0.714286	101.381	0.2	101.385	0.2	101.385	0.428571
2.102	0	2.097	0	2.102	0	2.097	0		101.388	0.285714	101.387	0	101.39	0	101.391	0.571429
2.11	0	2.106	0	2.11	0	2.106	0		101.394	0.285714	101.393	0.1	101.396	0.6	101.396	1
2.119	0	2.114	0	2.119	0	2.114	0		101.399	0.428571	101.398	0.1	101.402	1	101.402	1
2.127	0	2.122	0	2.127	0	2.122	0		101.405	0.142857	101.404	0	101.408	1.2	101.408	0.142857
2.135	0	2.131	0	2.135	0	2.131	0		101.411	0.857143	101.41	0.2	101.413	0.2	101.414	0.142857
2.144	0	2.139	0	2.144	0	2.139	0		101.417	0.714286	101.416	0.9	101.419	0.8	101.419	0.285714
2.152	0	2.147	0	2.152	0	2.147	0		101.422	0.714286	101.421	1.2	101.425	1.6	101.425	0.714286
2.16	0	2.155	0	2.16	0	2.155	0		101.428	0.285714	101.427	0.1	101.431	1.4	101.431	1
2.168	0	2.164	0	2.168	0	2.164	0		101.434	0.714286	101.433	0.3	101.437	0.2	101.437	0.714286
2.177	0	2.172	0	2.177	0	2.172	0		101.44	1	101.439	1.1	101.442	0.6	101.442	0.857143
2.185	0	2.18	0	2.185	0	2.18	0		101.445	0.714286	101.445	1.6	101.448	0.6	101.448	0.285714
2.193	0	2.188	0	2.193	0	2.188	0		101.451	0.857143	101.45	0.5	101.454	1	101.454	0.285714
2.201	0	2.197	0	2.201	0	2.197	0		101.457	0.714286	101.456	0.3	101.46	2.2	101.46	0.142857
2.21	0	2.205	0	2.21	0	2.205	0		101.463	0.857143	101.462	0	101.465	0.6	101.466	0
2.218	0	2.213	0	2.218	0	2.213	0		101.469	0.714286	101.468	0.2	101.471	0.4	101.471	0
2.226	0	2.222	0	2.226	0	2.222	0		101.474	1.28571	101.473	0.3	101.477	0	101.477	0.285714
2.235	0	2.23	0	2.235	0	2.23	0		101.48	0.285714	101.479	0.1	101.483	0.2	101.483	0
2.243	0	2.238	0	2.243	0	2.238	0		101.486	1	101.485	0.1	101.489	0.2	101.489	0.142857
2.251	0	2.246	0	2.251	0	2.246	0		101.492	1.42857	101.491	0.6	101.494	0.2	101.494	0.571429
2.259	0	2.255	0	2.259	0	2.255	0		101.497	1.42857	101.496	0.9	101.5	0	101.5	0
2.268	0	2.263	0	2.268	0	2.263	0		101.503	2.57143	101.502	0.4	101.506	0	101.506	0.142857
2.276	0	2.271	0	2.276	0	2.271	0		101.509	1.14286	101.508	0.2	101.512	0	101.512	0
2.284	0	2.279	0	2.284	0	2.279	0		101.515	0.285714	101.514	0.6	101.517	0	101.517	0
2.292	0	2.288	0	2.292	0	2.288	0		101.52	0.428571	101.519	0.2	101.523	0	101.523	1
2.301	0	2.296	0	2.301	0	2.296	0		101.526	0.142857	101.525	0.5	101.529	0.4	101.529	1.28571
2.309	0	2.304	0	2.309	0	2.304	0		101.532	0.428571	101.531	0.6	101.535	0.8	101.535	0.428571
2.317	0	2.313	0	2.317	0	2.313	0		101.538	0.142857	101.537	0.4	101.54	0	101.54	0.142857
2.326	0	2.321	0	2.326	0	2.321	0		101.543	0.142857	101.543	0.3	101.546	0	101.546	0
2.334	0	2.329	0	2.334	0	2.329	0		101.549	0	101.548	0.7	101.552	0	101.552	0.142857
2.342	0	2.337	0	2.342	0	2.337	0		101.555	0.714286	101.554	0.5	101.558	0.2	101.558	1
2.35	0	2.346	0	2.35	0	2.346	0		101.561	1.57143	101.56	0.1	101.564	0.4	101.564	0.857143
2.359	0	2.354	0	2.359	0	2.354	0		101.567	0.571429	101.566	0.4	101.569	0.4	101.569	0.714286
2.367	0	2.362	0	2.367	0	2.362	0		101.572	0.428571	101.572	0.6	101.575	0.4	101.575	0.428571
2.375	0	2.37	0	2.375	0	2.37	0		101.578	1.42857	101.577	0.3	101.581	0.4	101.581	0.857143
2.383	0	2.379	0	2.383	0	2.379	0		101.584	1.28571	101.583	0.4	101.587	0	101.587	1.14286
2.392	0	2.387	0	2.392	0	2.387	0		101.59	1	101.589	0.1	101.592	1.4	101.593	0
2.4	0	2.395	0	2.4	0	2.395	0		101.596	0.142857	101.595	0	101.598	0	101.598	0
2.408	0	2.404	0	2.408	0	2.404	0		101.601	1.14286	101.6	0.6	101.604	0.6	101.604	0.285714
2.417	0	2.412	0	2.417	0	2.412	0		101.607	1	101.606	0.7	101.61	0.2	101.61	0.285714
2.425	0	2.42	0	2.425	0	2.42	0		101.613	0	101.612	0.9	101.615	1.4	101.616	0
2.433	0	2.428	0	2.433	0	2.428	0		101.619	0.428571	101.618	0.6	101.621	0.8	101.621	0
2.441	0	2.437	0	2.441	0	2.437	0		101.624	0.857143	101.623	0.7	101.627	1.4	101.627	0.428571
2.45	0	2.445	0	2.45	0	2.445	0		101.63	0.571429	101.629	0.1	101.633	1.2	101.633	0.142857
2.458	0	2.453	0	2.458	0	2.453	0		101.636	0.142857	101.635	0.2	101.638	0	101.639	1.42857
2.466	0	2.461	0	2.466	0	2.461	0		101.642	0.428571	101.641	0.4	101.644	0	101.644	0.714286
2.474	0	2.47	0	2.474	0	2.47	0		101.647	0.714286	101.647	1.1	101.65	0	101.65	0.142857
2.483	0	2.478	0	2.483	0	2.478	0		101.653	0.285714	101.652	1.2	101.656	0	101.656	0
2.491	0	2.486	0	2.491	0	2.486	0		101.659	1	101.658	0.4	101.662	0.4	101.662	0.142857
2.499	0	2.495	0	2.499	0	2.495	0		101.665	1	101.664	0.2	101.667	0.6	101.668	0.428571
2.508	0	2.503	0	2.508	0	2.503	0		101.671	1.85714	101.67	0.2	101.673	0	101.673	0
2.516	0	2.511	0	2.516	0	2.511	0		101.676	2.14286	101.675	0.4	101.679	0.2	101.679	2.85714
2.524	0	2.519	0	2.524	0	2.519	0		101.682	0.142857	101.681	1	101.685	0.2	101.685	3.42857
2.532	0	2.528	0	2.532	0	2.528	0		101.688	0.428571	101.687	0.1	101.691	0.2	101.691	1
2.541	0	2.536	0	2.541	0	2.536	0		101.694	0.571429	101.693	0.3	101.696	0	101.696	0.142857
2.549	0	2.544	0	2.549	0	2.544	0		101.699	0.571429	101.698	0.4	101.702	0	101.702	0
2.557	0	2.552	0	2.557	0	2.552	0		101.705	0.285714	101.704	0.7	101.708	2.4	101.708	0
2.565	0	2.561	0	2.565	0	2.561	0		101.711	0	101.71	0.4	101.714	2.2	101.714	0.285714
2.574	0	2.569	0	2.574	0	2.569	0		101.717	0.142857	101.716	0.3	101.719	0.8	101.719	0.714286
2.582	0	2.577	0	2.582	0	2.577	0		101.722	0.714286	101.722	0.7	101.725	0.4	101.725	0.857143
2.59	0	2.586	0	2.59	0	2.586	0		101.728	1	101.727	0.1	101.731	0.2	101.731	1.57143
2.599	0	2.594	0	2.599	0	2.594	0		101.734	1.14286	101.733	0.9	101.737	0.2	101.737	0.714286
2.607	0	2.602	0	2.607	0	2.602	0		101.74	0.857143	101.739	0.9	101.743	0.6	101.743	0.142857
2.615	0	2.61	0	2.615	0	2.61	0		101.746	0	101.745	0.5	101.748	0	101.748	0
2.623	0	2.619	0	2.623	0	2.619	0		101.751	0.428571	101.751	0.9	101.754	0.4	101.754	0
2.632	0	2.627	0	2.632	0	2.627	0		101.757	0.428571	101.756	0.3	101.76	1	101.76	0
2.64	0	2.635	0	2.64	0	2.635	0		101.763	0.571429	101.762	0.3	101.766	1.6	101.766	0
2.648	0	2.643	0	2.648	0	2.643	0		101.769	1	101.768	0.7	101.771	1	101.772	0.142857
2.656	0	2.652	0	2.656	0	2.652	0		101.775	3.85714	101.774	0.6	101.777	0	101.777	0.142857
2.665	0	2.66	0	2.665	0	2.66	0		101.78	2.28571	101.779	0.2	101.783	0	101.783	0.428571
2.673	0	2.668	0	2.673	0	2.668	0		101.786	1.14286	101.785	0.2	101.789	0.2	101.789	0.571429
2.681	0	2.677	0	2.681	0	2.677	0		101.792	1.28571	101.791	0.1	101.794	0.6	101.795	1.14286
2.69	0	2.685	0	2.69	0	2.685	0		101.798	0.428571	101.797	0.5	101.8	0.8	101.8	0
2.698	0	2.693	0	2.698	0	2.693	0		101.803	0.428571	101.802	0.9	101.806	1.6	101.806	0.571429
2.706	0	2.701	0	2.706	0	2.701	0		101.809	0.428571	101.808	0.7	101.812	1.8	101.812	0.714286
2.714	0	2.71	0	2.714	0	2.71	0		101.815	0.142857	101.814	0.4	101.818	2	101.818	0
2.723	0	2.718	0	2.723	0	2.718	0		101.821	0.571429	101.82	1.9	101.823	1.4	101.823	0
2.731	0	2.726	0	2.731	0	2.726	0		101.826	1	101.826	1.5	101.829	0.2	101.829	0.285714
2.739	0	2.734	0	2.739	0	2.734	0		101.832	1.28571	101.831	0.4	101.835	0	101.835	0
2.747	0	2.743	0	2.747	0	2.743	0		101.838	1	101.837	0.5	101.841	0.4	101.841	0
2.756	0	2.751	0	2.756	0	2.751	0		101.844	0.285714	101.843	0.3	101.847	0	101.847	0
2.764	0	2.759	0	2.764	0	2.759	0		101.85	0.285714	101.849	0	101.852	0.2	101.852	0
2.772	0	2.768	0	2.772	0	2.768	0		101.855	1.14286	101.855	0.4	101.858	0	101.858	0.571429
2.781	0	2.776	0	2.781	0	2.776	0		101.861	1.28571	101.86	0.6	101.864	0.8	101.864	1
2.789	0	2.784	0	2.789	0	2.784	0		101.867	2	101.866	0.9	101.87	0.6	101.87	0.142857
2.797	0	2.792	0	2.797	0	2.792	0		101.873	1.14286	101.872	0.8	101.875	1.4	101.876	0
2.805	0	2.801	0	2.805	0	2.801	0		101.879	2.14286	101.878	0.9	101.881	1	101.881	0.428571
2.814	0	2.809	0	2.814	0	2.809	0		101.884	1.57143	101.883	0.9	101.887	0.8	101.887	0.285714
2.822	0	2.817	0	2.822	0	2.817	0		101.89	0.857143	101.889	0.6	101.893	0.6	101.893	0
2.83	0	2.825	0	2.83	0	2.825	0		101.896	0.857143	101.895	0.1	101.898	0.8	101.899	0.142857
2.838	0	2.834	0	2.838	0	2.834	0		101.902	0.428571	101.901	0.4	101.904	1.8	101.904	0.428571
2.847	0	2.842	0	2.847	0	2.842	0		101.907	0	101.906	0.3	101.91	1	101.91	0.142857
2.855	0	2.85	0	2.855	0	2.85	0		101.913	0.142857	101.912	0.4	101.916	0	101.916	0.142857
2.863	0	2.859	0	2.863	0	2.859	0		101.919	1.14286	101.918	1.2	101.922	0	101.922	0
2.872	0	2.867	0	2.872	0	2.867	0		101.925	0.714286	101.924	0.6	101.927	0.4	101.928	0.142857
2.88	0	2.875	0	2.88	0	2.875	0		101.931	1.14286	101.93	0.4	101.933	1	101.933	0
2.888	0	2.883	0	2.888	0	2.883	0		101.936	2.28571	101.935	0.2	101.939	0.2	101.939	0.714286
2.896	0	2.892	0	2.896	0	2.892	0		101.942	0.714286	101.941	0.4	101.945	0.4	101.945	0
2.905	0	2.9	0	2.905	0	2.9	0		101.948	0	101.947	0.3	101.951	1.2	101.951	0.428571
2.913	0	2.908	0	2.913	0	2.908	0		101.954	0.142857	101.953	0.3	101.956	0	101.957	1.71429
2.921	0	2.916	0	2.921	0	2.916	0		101.96	0.571429	101.959	0.8	101.962	0.2	101.962	1.28571
2.929	0	2.925	0	2.929	0	2.925	0		101.965	0.714286	101.964	0.7	101.968	0.6	101.968	0.285714
2.938	0	2.933	0	2.938	0	2.933	0		101.971	0	101.97	0.5	101.974	1.2	101.974	0
2.946	0	2.941	0	2.946	0	2.941	0		101.977	0.714286	101.976	0.6	101.98	1	101.98	0.285714
2.954	0	2.95	0	2.954	0	2.95	0		101.983	0	101.982	0.8	101.985	0.6	101.985	1.28571
2.963	0	2.958	0	2.963	0	2.958	0		101.988	0.428571	101.987	0.7	101.991	0	101.991	2
2.971	0	2.966	0	2.971	0	2.966	0		101.994	1.57143	101.993	0.3	101.997	1.4	101.997	1.42857
2.979	0	2.974	0	2.979	0	2.974	0		102	1.14286	101.999	0.6	102.003	0.8	102.003	0.714286
2.987	0	2.983	0	2.987	0	2.983	0		102.006	1.71429	102.005	0.4	102.008	0.8	102.008	0.571429
2.996	0	2.991	0	2.996	0	2.991	0		102.011	1	102.011	0.1	102.014	0.8	102.014	0.571429
3.004	0	2.999	0	3.004	0	2.999	0		102.017	0.142857	102.016	0.7	102.02	0.2	102.02	0
3.012	0	3.007	0	3.012	0	3.007	0		102.023	0.142857	102.022	0.4	102.026	1.8	102.026	0
3.02	0	3.016	0	3.02	0	3.016	0		102.029	1.57143	102.028	0.4	102.031	1	102.032	0.428571
3.029	0	3.024	0	3.029	0	3.024	0		102.035	1.42857	102.034	1	102.037	1	102.037	0.285714
3.045	0	3.032	0	3.045	0	3.032	0		102.04	1.14286	102.04	0.1	102.043	1.4	102.043	0
3.054	0	3.049	0	3.054	0	3.049	0		102.046	0.428571	102.045	0.5	102.049	0.6	102.049	0.857143
3.062	32	3.057	0	3.062	6	3.057	0		102.052	0	102.051	0.6	102.055	1.4	102.055	0.285714
3.07	15	3.065	48	3.07	33	3.065	0		102.058	0.142857	102.057	0.9	102.061	0.8	102.061	0
3.078	5	3.074	13	3.078	8	3.074	9		102.064	1.85714	102.063	0.7	102.066	1.2	102.066	0.285714
3.087	44	3.082	18	3.087	0	3.082	34		102.069	1.14286	102.068	0.4	102.072	1.6	102.072	0.714286
3.095	12	3.09	9	3.095	2	3.09	5		102.075	0.714286	102.074	0.5	102.078	1.4	102.078	0.428571
3.103	2	3.098	13	3.103	54	3.098	3		102.081	0.428571	102.08	0.2	102.084	2.6	102.084	0.285714
3.111	0	3.107	14	3.111	0	3.107	3		102.087	0	102.086	0.4	102.089	0.8	102.09	0.142857
3.12	1	3.115	0	3.12	10	3.115	2		102.093	0.428571	102.092	0.5	102.095	1.2	102.095	0.142857
3.128	6	3.123	25	3.128	1	3.123	55		102.098	0.428571	102.097	0.3	102.101	0.8	102.101	0.285714
3.136	5	3.132	10	3.136	14	3.132	62		102.104	0.571429	102.103	0	102.107	0.4	102.107	0.285714
3.145	7	3.14	24	3.145	48	3.14	33		102.11	0.285714	102.109	0.2	102.112	1.2	102.113	0
3.153	4	3.148	34	3.153	47	3.148	18		102.116	0.142857	102.115	0	102.118	0.6	102.118	0.571429
3.161	12	3.156	52	3.161	6	3.156	39		102.121	1	102.121	0	102.124	0.2	102.124	0.857143
3.169	18	3.165	10	3.169	37	3.165	7		102.127	0.428571	102.126	0.1	102.13	0.4	102.13	0.428571
3.178	8	3.173	13	3.178	7	3.173	28		102.133	0.285714	102.132	0.3	102.136	0.8	102.136	0
3.186	18	3.181	2	3.186	0	3.181	42		102.139	0.857143	102.138	0.1	102.141	1.6	102.142	0
3.194	31	3.189	11	3.194	3	3.189	46		102.145	1	102.144	0.5	102.147	0.6	102.147	0
3.202	2	3.198	7	3.202	1	3.198	0		102.15	1.42857	102.149	0.4	102.153	1	102.153	0.428571
3.211	13	3.206	19	3.211	39	3.206	7		102.156	1.14286	102.155	0	102.159	0.6	102.159	0.857143
3.219	3	3.214	7	3.219	29	3.214	34		102.162	1.14286	102.161	0.2	102.165	0.6	102.165	0.142857
3.227	17	3.223	12	3.227	0	3.223	30		102.168	1.28571	102.167	0.2	102.17	0.4	102.171	0.285714
3.236	17	3.231	15	3.236	25	3.231	1		102.174	1	102.173	0.9	102.176	0.4	102.176	0.285714
3.244	14	3.239	19	3.244	30	3.239	30		102.179	2	102.178	1.1	102.182	0.2	102.182	0
3.252	0	3.247	43	3.252	0	3.247	8		102.185	0.857143	102.184	1.2	102.188	0.2	102.188	0
3.26	19	3.256	9	3.26	10	3.256	42		102.191	0.142857	102.19	0.7	102.194	0.4	102.194	0.571429
3.269	1	3.264	5	3.269	16	3.264	7		102.197	0.142857	102.196	0.6	102.199	1	102.2	2.14286
3.277	4	3.272	26	3.277	19	3.272	25		102.203	0.714286	102.201	0.9	102.205	1.6	102.205	1.14286
3.285	6	3.28	23	3.285	23	3.28	0		102.208	1	102.207	3.3	102.211	0.4	102.211	0.428571
3.293	13	3.289	36	3.293	7	3.289	5		102.214	1.42857	102.213	4.3	102.217	0.6	102.217	0.285714
3.302	25	3.297	4	3.302	23	3.297	19		102.22	0.428571	102.219	3.5	102.222	1.6	102.223	0.142857
3.31	12	3.305	28	3.31	38	3.305	0		102.226	1.28571	102.225	2	102.228	0.2	102.228	0
3.318	2	3.314	25	3.318	3	3.314	20		102.231	2.28571	102.231	1.4	102.234	0	102.234	0
3.327	16	3.322	2	3.327	52	3.322	2		102.237	1.14286	102.236	1.4	102.24	0.6	102.24	0
3.335	28	3.33	7	3.335	6	3.33	3		102.243	0.571429	102.242	0.5	102.246	0.2	102.246	0.285714
3.343	10	3.338	22	3.343	2	3.338	13		102.249	0.571429	102.248	0.2	102.251	1.4	102.252	0
3.351	3	3.347	59	3.351	11	3.347	7		102.255	1.28571	102.254	0.2	102.257	1	102.257	0
3.36	6	3.355	21	3.36	18	3.355	1		102.26	1.28571	102.259	0.2	102.263	0.4	102.263	0.285714
3.368	0	3.363	15	3.368	16	3.363	44		102.266	0.571429	102.265	0.1	102.269	0.2	102.269	0.285714
3.376	18	3.371	5	3.376	3	3.371	0		102.272	0.571429	102.271	0	102.275	0.8	102.275	0.571429
3.384	19	3.38	0	3.384	21	3.38	32		102.278	0.571429	102.277	0.5	102.28	0.4	102.281	0
3.393	8	3.388	42	3.393	12	3.388	16		102.284	1.57143	102.283	0.2	102.286	0.4	102.286	0.285714
3.401	4	3.396	2	3.401	45	3.396	4		102.289	1.14286	102.288	0.2	102.292	1	102.292	0
3.409	4	3.405	10	3.409	2	3.405	28		102.295	0.857143	102.294	0.1	102.298	0	102.298	0.428571
3.418	1	3.413	4	3.418	12	3.413	92		102.301	2.28571	102.3	0	102.304	0	102.304	0.571429
3.426	12	3.421	15	3.426	8	3.421	2		102.307	1.14286	102.306	0	102.309	0.4	102.309	0.428571
3.434	41	3.429	32	3.434	37	3.429	2		102.312	1.14286	102.312	0.2	102.315	1.2	102.315	1
3.442	17	3.438	10	3.442	2	3.438	7		102.318	0.714286	102.317	0.6	102.321	0.6	102.321	0
3.451	18	3.446	11	3.451	16	3.446	17		102.324	0	102.323	0.2	102.327	0.4	102.327	0
3.459	1	3.454	6	3.459	29	3.454	6		102.33	0.571429	102.329	0.4	102.333	0.2	102.333	0.714286
3.467	6	3.462	20	3.467	3	3.462	3		102.336	1	102.335	0.2	102.338	0	102.338	1
3.475	12	3.471	4	3.475	9	3.471	2		102.341	0.142857	102.341	0.5	102.344	0	102.344	0.285714
3.484	15	3.479	55	3.484	9	3.479	13		102.347	0.714286	102.346	0.4	102.35	0	102.35	0.714286
3.492	40	3.487	1	3.492	5	3.487	0		102.353	2	102.352	0.3	102.356	0.6	102.356	0
3.5	25	3.496	11	3.5	18	3.496	41		102.359	1.14286	102.358	0.4	102.362	1.2	102.362	0.142857
3.509	0	3.504	68	3.509	22	3.504	9		102.365	1	102.364	0	102.367	2	102.367	0.428571
3.517	22	3.512	14	3.517	26	3.512	0		102.37	1.85714	102.37	0.1	102.373	1.2	102.373	0.285714
3.525	3	3.52	0	3.525	20	3.52	15		102.376	1.42857	102.375	0.1	102.379	0	102.379	0.142857
3.533	0	3.529	2	3.533	14	3.529	10		102.382	1.57143	102.381	0.1	102.385	0.4	102.385	0.428571
3.542	11	3.537	6	3.542	1	3.537	8		102.388	0.714286	102.387	0.2	102.391	0.4	102.391	0.285714
3.55	14	3.545	11	3.55	4	3.545	22		102.394	0.142857	102.393	0.2	102.396	0.2	102.396	1
3.558	2	3.553	16	3.558	0	3.553	7		102.399	0.714286	102.398	0.3	102.402	0.2	102.402	0.571429
3.566	11	3.562	1	3.566	0	3.562	1		102.405	0.428571	102.404	0.1	102.408	1.2	102.408	0
3.575	19	3.57	19	3.575	6	3.57	1		102.411	0	102.41	1.5	102.414	0.6	102.414	0
3.583	11	3.578	105	3.583	1	3.578	0		102.417	0.285714	102.416	0.6	102.419	1.4	102.42	0.142857
3.591	20	3.587	20	3.591	27	3.587	2		102.423	0.428571	102.422	0.6	102.425	1.4	102.425	2.14286
3.6	27	3.595	9	3.6	0	3.595	6		102.428	0.857143	102.427	0	102.431	1.4	102.431	2.42857
3.608	12	3.603	11	3.608	2	3.603	9		102.434	1.42857	102.433	0.5	102.437	0.6	102.437	1.28571
3.616	13	3.611	0	3.616	0	3.611	0		102.44	1.14286	102.439	0.2	102.443	0.2	102.443	0
3.624	25	3.62	0	3.624	3	3.62	10		102.446	1.28571	102.445	0.3	102.448	0.2	102.449	0.285714
3.633	30	3.628	1	3.633	18	3.628	3		102.452	0.142857	102.451	1	102.454	0.8	102.454	0.857143
3.641	13	3.636	1	3.641	21	3.636	0		102.457	0.285714	102.456	0.3	102.46	0.8	102.46	0.571429
3.649	0	3.644	23	3.649	0	3.644	0		102.463	1	102.462	0.3	102.466	1	102.466	0.142857
3.657	4	3.653	8	3.657	9	3.653	1		102.469	1.71429	102.468	0.3	102.472	1.4	102.472	0.428571
3.666	22	3.661	0	3.666	1	3.661	5		102.475	2.42857	102.474	0.4	102.477	0.8	102.478	0.142857
3.674	0	3.669	14	3.674	3	3.669	15		102.481	0.428571	102.48	0.2	102.483	0	102.483	1.28571
3.682	31	3.678	25	3.682	1	3.678	15		102.486	0.428571	102.485	0.5	102.489	0.6	102.489	1.14286
3.691	21	3.686	1	3.691	14	3.686	29		102.492	1	102.491	0.1	102.495	0.2	102.495	0.285714
3.699	6	3.694	5	3.699	26	3.694	9		102.498	0.285714	102.497	0.5	102.501	0.2	102.501	0.285714
3.707	3	3.702	3	3.707	2	3.702	10		102.504	0.428571	102.503	1.1	102.506	1.2	102.507	0.142857
3.715	8	3.711	23	3.715	38	3.711	3		102.51	0.428571	102.509	0.6	102.512	0.8	102.512	1
3.724	0	3.719	29	3.724	2	3.719	13		102.515	0.142857	102.514	0	102.518	1.4	102.518	0.285714
3.732	9	3.727	44	3.732	25	3.727	37		102.521	0.714286	102.52	0.9	102.524	1	102.524	0
3.74	33	3.735	36	3.74	16	3.735	0		102.527	0.857143	102.526	0.9	102.53	0.4	102.53	0.571429
3.748	0	3.744	1	3.748	4	3.744	10		102.533	0.285714	102.532	0.9	102.535	1.4	102.535	0
3.757	0	3.752	13	3.757	9	3.752	1		102.538	0.428571	102.538	0.9	102.541	1.6	102.541	0
3.765	2	3.76	2	3.765	6	3.76	3		102.544	0.285714	102.543	0.5	102.547	0	102.547	0.142857
3.773	12	3.769	28	3.773	0	3.769	3		102.55	0	102.549	0.5	102.553	0.2	102.553	0.142857
3.782	1	3.777	12	3.782	35	3.777	37		102.556	1.28571	102.555	0.6	102.559	2.2	102.559	0
3.79	1	3.785	19	3.79	10	3.785	0		102.562	0.428571	102.561	0.4	102.564	1.2	102.564	0.285714
3.798	3	3.793	12	3.798	0	3.793	3		102.567	0.714286	102.567	0	102.57	0.4	102.57	0.285714
3.806	10	3.802	4	3.806	48	3.802	6		102.573	0.857143	102.572	0.2	102.576	1.4	102.576	0.285714
3.815	35	3.81	3	3.815	5	3.81	53		102.579	1.14286	102.578	0.3	102.582	1.2	102.582	0
3.823	28	3.818	28	3.823	13	3.818	6		102.585	1.28571	102.584	1.2	102.588	0.8	102.588	0.428571
3.831	6	3.826	44	3.831	38	3.826	27		102.591	0.571429	102.59	0.6	102.593	0	102.594	0
3.839	24	3.835	19	3.839	8	3.835	23		102.597	0.571429	102.596	0.4	102.599	0.6	102.599	0
3.848	43	3.843	6	3.848	0	3.843	4		102.602	0.285714	102.601	0.1	102.605	1.2	102.605	0
3.856	8	3.851	12	3.856	0	3.851	0		102.608	0	102.607	0.7	102.611	0.4	102.611	0
3.864	92	3.86	4	3.864	13	3.86	6		102.614	0.142857	102.613	0.3	102.617	0	102.617	0
3.873	18	3.868	4	3.873	14	3.868	43		102.62	1.42857	102.619	0.1	102.622	0	102.623	0
3.881	21	3.876	0	3.881	18	3.876	1		102.626	0.571429	102.625	0.6	102.628	0.4	102.628	0.428571
3.889	7	3.884	2	3.889	7	3.884	7		102.631	0.714286	102.63	1.7	102.634	0.2	102.634	0.285714
3.897	4	3.893	1	3.897	63	3.893	29		102.637	1	102.636	0.9	102.64	0.4	102.64	0.142857
3.906	0	3.901	17	3.906	3	3.901	4		102.643	1	102.642	0.7	102.646	0.8	102.646	0.142857
3.914	9	3.909	0	3.914	14	3.909	2		102.649	1.57143	102.648	1	102.651	0.2	102.652	0.428571
3.922	17	3.917	0	3.922	5	3.917	26		102.655	0.714286	102.654	0.8	102.657	0	102.657	0.571429
3.93	12	3.926	11	3.93	44	3.926	16		102.66	0.285714	102.659	1.3	102.663	0	102.663	0.714286
3.939	49	3.934	51	3.939	23	3.934	0		102.666	1.42857	102.665	1.5	102.669	0	102.669	0.571429
3.947	7	3.942	2	3.947	0	3.942	7		102.672	1	102.671	1.3	102.675	1.2	102.675	0.285714
3.955	15	3.951	3	3.955	22	3.951	2		102.678	0.571429	102.677	1.1	102.68	2	102.681	1.14286
3.964	1	3.959	35	3.964	9	3.959	3		102.684	0.428571	102.683	0.8	102.686	0.6	102.686	0.285714
3.972	20	3.967	5	3.972	5	3.967	0		102.689	0.714286	102.688	0.9	102.692	0.4	102.692	0.571429
3.98	3	3.975	16	3.98	29	3.975	0		102.695	0	102.694	0.2	102.698	1.2	102.698	0
3.988	16	3.984	13	3.988	2	3.984	0		102.701	0.428571	102.7	0.3	102.704	1	102.704	0
3.997	16	3.992	11	3.997	21	3.992	26		102.707	0.428571	102.706	0	102.71	1	102.71	0
4.005	20	4	10	4.005	17	4	41		102.713	0.857143	102.712	0.2	102.715	0.6	102.715	0.857143
4.013	16	4.008	8	4.013	2	4.008	21		102.718	1.57143	102.718	0.3	102.721	0.4	102.721	0.285714
4.021	0	4.017	5	4.021	33	4.017	7		102.724	1	102.723	0.6	102.727	1.4	102.727	0.571429
4.03	14	4.025	41	4.03	2	4.025	52		102.73	1.14286	102.729	0.4	102.733	0.6	102.733	0
4.038	2	4.033	31	4.038	3	4.033	17		102.736	1.14286	102.735	0.2	102.739	1.4	102.739	0
4.046	0	4.042	8	4.046	2	4.042	1		102.742	1.28571	102.741	0	102.744	2	102.744	0.142857
4.055	2	4.05	12	4.055	4	4.05	0		102.747	0.857143	102.746	0.6	102.75	0.6	102.75	0.428571
4.063	13	4.058	1	4.063	13	4.058	2		102.753	0.428571	102.752	0.3	102.756	0.4	102.756	0.285714
4.071	2	4.066	0	4.071	5	4.066	9		102.759	0.857143	102.758	0.1	102.762	0	102.762	0.285714
4.079	1	4.075	6	4.079	28	4.075	9		102.765	0.285714	102.764	0.3	102.767	0	102.768	0.142857
4.088	31	4.083	1	4.088	27	4.083	7		102.771	0.857143	102.77	0.1	102.773	0.2	102.773	0
4.096	0	4.091	3	4.096	25	4.091	8		102.776	0.142857	102.775	0	102.779	0	102.779	0.428571
4.104	8	4.099	9	4.104	2	4.099	0		102.782	0.571429	102.781	0.2	102.785	0.4	102.785	2
4.112	0	4.108	24	4.112	23	4.108	0		102.788	0.714286	102.787	0.7	102.791	1.4	102.791	0.714286
4.121	49	4.116	1	4.121	43	4.116	1		102.794	0.571429	102.793	0.5	102.796	1.4	102.797	0.571429
4.129	15	4.124	56	4.129	18	4.124	4		102.8	0.285714	102.799	1	102.802	0.2	102.802	0.571429
4.137	37	4.133	6	4.137	16	4.133	42		102.805	0.285714	102.805	1	102.808	0.8	102.808	1.14286
4.146	51	4.141	3	4.146	0	4.141	0		102.811	0.857143	102.81	0.3	102.814	0.4	102.814	0.285714
4.154	17	4.149	13	4.154	1	4.149	6		102.817	0.571429	102.816	0.8	102.82	0.2	102.82	0.857143
4.162	14	4.157	10	4.162	18	4.157	5		102.823	1.71429	102.822	1.1	102.826	0.8	102.826	0.428571
4.17	7	4.166	1	4.17	41	4.166	0		102.829	0.571429	102.828	0.2	102.831	0.8	102.832	0.428571
4.179	4	4.174	8	4.179	34	4.174	7		102.835	0.142857	102.834	0.9	102.837	0.6	102.837	0.142857
4.187	4	4.182	8	4.187	5	4.182	1		102.84	0.714286	102.839	0.4	102.843	0.2	102.843	0.142857
4.195	9	4.19	4	4.195	11	4.19	11		102.846	0.714286	102.845	0.2	102.849	0.8	102.849	0
4.203	7	4.199	12	4.203	2	4.199	17		102.852	0.428571	102.851	0.1	102.855	0.6	102.855	0
4.212	3	4.207	4	4.212	22	4.207	2		102.858	1	102.857	0	102.86	0.6	102.861	0
4.22	29	4.215	4	4.22	9	4.215	3		102.864	1.28571	102.863	0.2	102.866	1.2	102.866	0
4.228	17	4.224	11	4.228	21	4.224	0		102.869	1.14286	102.868	0.4	102.872	0.8	102.872	0.142857
4.237	14	4.232	0	4.237	0	4.232	4		102.875	0	102.874	1.2	102.878	0.2	102.878	0.714286
4.245	39	4.24	32	4.245	1	4.24	1		102.881	0	102.88	0.9	102.884	0.4	102.884	0.428571
4.253	51	4.248	8	4.253	0	4.248	5		102.887	1	102.886	1	102.889	0.2	102.89	1.28571
4.261	8	4.257	19	4.261	6	4.257	2		102.893	1.14286	102.892	0.6	102.895	0.4	102.895	0.714286
4.27	47	4.265	8	4.27	25	4.265	2		102.898	0.428571	102.897	0.3	102.901	1.2	102.901	0
4.278	89	4.273	1	4.278	1	4.273	8		102.904	1	102.903	0.1	102.907	0.6	102.907	0.857143
4.286	14	4.281	40	4.286	9	4.281	5		102.91	0.428571	102.909	0.2	102.913	0	102.913	1.14286
4.294	0	4.29	21	4.294	3	4.29	25		102.916	0.571429	102.915	0.2	102.918	0.6	102.919	2
4.303	0	4.298	17	4.303	0	4.298	40		102.922	1.28571	102.921	0	102.924	1.4	102.924	0.428571
4.311	53	4.306	38	4.311	29	4.306	1		102.927	0.571429	102.927	0.1	102.93	0.8	102.93	0.142857
4.319	37	4.315	17	4.319	22	4.315	0		102.933	0.571429	102.932	0.3	102.936	0.4	102.936	0
4.328	0	4.323	11	4.328	2	4.323	7		102.939	0.571429	102.938	0.8	102.942	0.2	102.942	0
4.336	46	4.331	8	4.336	5	4.331	33		102.945	1	102.944	0.2	102.948	0.6	102.948	0
4.344	18	4.339	0	4.344	15	4.339	2		102.951	1.14286	102.95	0	102.953	0.6	102.954	0.428571
4.352	32	4.348	2	4.352	26	4.348	0		102.957	1.14286	102.956	0.2	102.959	0.6	102.959	0.714286
4.361	0	4.356	17	4.361	4	4.356	0		102.962	2.71429	102.961	0.2	102.965	0	102.965	0
4.369	12	4.364	1	4.369	3	4.364	0		102.968	1.57143	102.967	0.6	102.971	0.6	102.971	0.142857
4.377	22	4.372	22	4.377	27	4.372	0		102.974	0.571429	102.973	0.9	102.977	0.8	102.977	0.142857
4.385	2	4.381	2	4.385	1	4.381	5		102.98	1.42857	102.979	0.4	102.982	0.6	102.983	0
4.394	1	4.389	2	4.394	13	4.389	16		102.986	0.142857	102.985	0.1	102.988	1	102.988	0
4.402	16	4.397	69	4.402	5	4.397	0		102.991	0.142857	102.99	0.5	102.994	1	102.994	0.285714
4.41	2	4.406	31	4.41	48	4.406	20		102.997	0.285714	102.996	1.4	103	2	103	0.428571
4.419	9	4.414	13	4.419	4	4.414	10		103.003	0.714286	103.002	0.3	103.006	2.2	103.006	0
4.427	3	4.422	17	4.427	42	4.422	0		103.009	1	103.008	0.7	103.011	2.2	103.012	0
4.435	43	4.43	0	4.435	0	4.43	1		103.015	0.714286	103.014	0.1	103.017	0.6	103.017	0.285714
4.443	13	4.439	64	4.443	95	4.439	9		103.02	0.285714	103.019	0.3	103.023	0.4	103.023	0
4.452	15	4.447	0	4.452	12	4.447	0		103.026	0.142857	103.025	0.3	103.029	0	103.029	0
4.46	12	4.455	8	4.46	0	4.455	2		103.032	0.714286	103.031	0.5	103.035	1	103.035	0.142857
4.468	23	4.463	10	4.468	11	4.463	1		103.038	1	103.037	0.3	103.041	0.2	103.041	0
4.476	8	4.472	7	4.476	5	4.472	7		103.044	0.857143	103.043	0.6	103.046	0.4	103.046	0
4.485	35	4.48	25	4.485	9	4.48	26		103.049	1.14286	103.049	0.3	103.052	1	103.052	0.142857
4.493	1	4.488	0	4.493	5	4.488	4		103.055	0	103.054	0.5	103.058	1.8	103.058	0.142857
4.501	39	4.497	2	4.501	50	4.497	0		103.061	2.14286	103.06	0.4	103.064	1.2	103.064	0.142857
4.51	2	4.505	8	4.51	40	4.505	1		103.067	1	103.066	0.8	103.07	0.6	103.07	0.428571
4.518	5	4.513	15	4.518	0	4.513	0		103.073	0.714286	103.072	0.4	103.075	0	103.076	0.285714
4.526	22	4.521	1	4.526	40	4.521	0		103.079	1.71429	103.078	0.6	103.081	0	103.081	0.142857
4.534	11	4.53	21	4.534	36	4.53	7		103.084	1.28571	103.083	1.5	103.087	0	103.087	0
4.543	3	4.538	28	4.543	4	4.538	1		103.09	0.571429	103.089	0.2	103.093	0.4	103.093	0
4.551	20	4.546	0	4.551	61	4.546	52		103.096	0.857143	103.095	0.5	103.099	0.2	103.099	0.857143
4.559	21	4.554	6	4.559	21	4.554	12		103.102	0.714286	103.101	0.4	103.105	0.4	103.105	0.571429
4.567	15	4.563	10	4.567	19	4.563	5		103.108	0.285714	103.107	0.2	103.11	0	103.11	0.857143
4.576	29	4.571	41	4.576	18	4.571	24		103.114	0.285714	103.112	0.1	103.116	0.8	103.116	0
4.584	13	4.579	4	4.584	1	4.579	22		103.119	0.428571	103.118	0.1	103.122	1.2	103.122	0.142857
4.592	26	4.588	7	4.592	8	4.588	9		103.125	1.14286	103.124	0	103.128	0.6	103.128	0.142857
4.601	36	4.596	15	4.601	6	4.596	1		103.131	0	103.13	0.4	103.134	0.2	103.134	0.285714
4.609	20	4.604	46	4.609	25	4.604	5		103.137	0.428571	103.136	0.4	103.139	0.2	103.139	0
4.617	9	4.612	8	4.617	15	4.612	1		103.142	0.142857	103.142	0.5	103.145	1.4	103.145	0.142857
4.625	22	4.621	2	4.625	31	4.621	19		103.148	0.142857	103.147	0.6	103.151	1.2	103.151	0.571429
4.634	28	4.629	0	4.634	0	4.629	0		103.154	1.85714	103.153	0.7	103.157	1.8	103.157	0.142857
4.642	2	4.637	4	4.642	3	4.637	15		103.16	2.42857	103.159	0.5	103.163	0.8	103.163	0.142857
4.65	11	4.645	9	4.65	5	4.645	2		103.166	0.857143	103.165	0.1	103.168	0.6	103.169	0.571429
4.658	7	4.654	0	4.658	0	4.654	0		103.172	0.142857	103.171	0.3	103.174	1.2	103.174	0.285714
4.667	3	4.662	6	4.667	22	4.662	0		103.177	0.571429	103.177	1.3	103.18	0.6	103.18	0
4.675	11	4.67	0	4.675	29	4.67	20		103.183	1.71429	103.182	0.7	103.186	0.6	103.186	0.142857
4.683	17	4.679	36	4.683	7	4.679	3		103.189	1.28571	103.188	0.5	103.192	1	103.192	0.142857
4.692	8	4.687	1	4.692	54	4.687	4		103.195	0.571429	103.194	0.7	103.198	1.8	103.198	0
4.7	12	4.695	1	4.7	1	4.695	0		103.201	0.285714	103.2	0.6	103.203	0.6	103.204	0
4.708	9	4.703	4	4.708	2	4.703	28		103.207	0.285714	103.206	0.7	103.209	0.2	103.209	0.428571
4.716	62	4.712	5	4.716	0	4.712	25		103.212	0	103.211	0.1	103.215	1.4	103.215	0.142857
4.725	22	4.72	7	4.725	4	4.72	1		103.218	0	103.217	0.7	103.221	0.6	103.221	0
4.733	1	4.728	1	4.733	3	4.728	0		103.224	0.571429	103.223	0.4	103.227	1	103.227	0
4.741	8	4.736	3	4.741	15	4.736	8		103.23	1.14286	103.229	0.4	103.233	1	103.233	0.285714
4.749	4	4.745	26	4.749	1	4.745	0		103.236	0.714286	103.235	0.5	103.238	0.6	103.238	0.714286
4.758	0	4.753	4	4.758	0	4.753	1		103.241	1.14286	103.24	0.6	103.244	1.4	103.244	0.285714
4.766	7	4.761	29	4.766	28	4.761	7		103.247	0.142857	103.246	0.2	103.25	0.4	103.25	0.857143
4.774	26	4.77	2	4.774	7	4.77	39		103.253	0.142857	103.252	0.3	103.256	0	103.256	1.57143
4.783	8	4.778	0	4.783	109	4.778	5		103.259	0	103.258	0.4	103.262	0.8	103.262	0.285714
4.791	24	4.786	10	4.791	12	4.786	13		103.265	0.571429	103.264	0.4	103.267	0.8	103.267	0.142857
4.799	4	4.794	4	4.799	6	4.794	4		103.27	0.428571	103.27	0.1	103.273	0	103.273	0
4.807	6	4.803	2	4.807	6	4.803	0		103.276	1.71429	103.275	0.5	103.279	0.2	103.279	0.142857
4.816	43	4.811	6	4.816	3	4.811	2		103.282	2.14286	103.281	0.6	103.285	0.4	103.285	0.571429
4.824	11	4.819	11	4.824	1	4.819	7		103.288	0.714286	103.287	0.1	103.291	0	103.291	1.28571
4.832	1	4.827	0	4.832	28	4.827	5		103.294	1.14286	103.293	0.4	103.296	0	103.297	0.571429
4.84	6	4.836	10	4.84	29	4.836	6		103.3	1.71429	103.299	0.3	103.302	0.4	103.302	0
4.849	16	4.844	10	4.849	29	4.844	0		103.305	0.285714	103.305	0.5	103.308	0.2	103.308	0
4.857	65	4.852	6	4.857	33	4.852	9		103.311	0	103.31	0.4	103.314	0.8	103.314	0.142857
4.865	21	4.861	19	4.865	0	4.861	10		103.317	0.285714	103.316	0.6	103.32	1.8	103.32	0.142857
4.874	29	4.869	0	4.874	10	4.869	1		103.323	0.428571	103.322	0	103.326	1.8	103.326	2.14286
4.882	1	4.877	27	4.882	0	4.877	1		103.329	0.428571	103.328	0.2	103.331	0.2	103.332	1.42857
4.89	3	4.885	26	4.89	0	4.885	26		103.335	1.28571	103.334	0.4	103.337	0.2	103.337	0.428571
4.898	6	4.894	19	4.898	2	4.894	42		103.34	1.71429	103.339	0.6	103.343	0.6	103.343	0.142857
4.907	12	4.902	11	4.907	6	4.902	7		103.346	0.714286	103.345	0.1	103.349	0.6	103.349	0
4.915	0	4.91	4	4.915	13	4.91	12		103.352	0.285714	103.351	0.2	103.355	1.2	103.355	0
4.923	12	4.918	12	4.923	0	4.918	3		103.358	0	103.357	0.6	103.361	0.2	103.361	0.428571
4.932	0	4.927	0	4.932	7	4.927	3		103.364	0.142857	103.363	0.2	103.366	1.2	103.367	0.142857
4.94	17	4.935	8	4.94	2	4.935	1		103.37	0.285714	103.368	0.4	103.372	2	103.372	0.571429
4.948	19	4.943	12	4.948	68	4.943	21		103.375	0.714286	103.374	0.1	103.378	0.8	103.378	1.14286
4.956	0	4.952	0	4.956	58	4.952	27		103.381	0.285714	103.38	0	103.384	0.6	103.384	0.571429
4.965	13	4.96	12	4.965	0	4.96	0		103.387	0.285714	103.386	0.2	103.39	0.2	103.39	0.285714
4.973	5	4.968	6	4.973	5	4.968	0		103.393	0.285714	103.392	0.1	103.395	0	103.396	0.142857
4.981	6	4.976	0	4.981	7	4.976	3		103.399	0.714286	103.398	0.3	103.401	0.4	103.401	0.571429
4.989	0	4.985	24	4.989	0	4.985	35		103.404	2.14286	103.403	0.2	103.407	0.2	103.407	0.428571
4.998	21	4.993	0	4.998	0	4.993	0		103.41	1.85714	103.409	0.1	103.413	0.2	103.413	0.285714
5.006	6	5.001	4	5.006	12	5.001	0		103.416	1.28571	103.415	0.5	103.419	0.4	103.419	0
5.014	26	5.009	14	5.014	9	5.009	5		103.422	0.714286	103.421	0.4	103.425	0.6	103.425	0
5.023	9	5.018	14	5.023	3	5.018	18		103.428	0.714286	103.427	0.2	103.43	0	103.43	0.571429
5.031	27	5.026	76	5.031	0	5.026	9		103.433	1	103.433	0.5	103.436	1.8	103.436	0.857143
5.039	22	5.034	2	5.039	9	5.034	26		103.439	1.28571	103.438	0.7	103.442	0.2	103.442	0.714286
5.047	1	5.043	36	5.047	11	5.043	0		103.445	0.285714	103.444	0.2	103.448	0	103.448	0.714286
5.056	6	5.051	27	5.056	0	5.051	0		103.451	0.857143	103.45	0.5	103.454	0	103.454	0.714286
5.064	0	5.059	5	5.064	0	5.059	5		103.457	0.571429	103.456	0.6	103.46	0	103.46	0.285714
5.072	0	5.067	5	5.072	17	5.067	0		103.463	0.428571	103.462	0.4	103.465	0.2	103.466	0.714286
5.08	9	5.076	8	5.08	0	5.076	1		103.469	2	103.468	0.1	103.471	1.4	103.471	0.714286
5.089	19	5.084	3	5.089	8	5.084	8		103.474	1.71429	103.473	0	103.477	1.2	103.477	0
5.097	3	5.092	4	5.097	0	5.092	0		103.48	1.42857	103.479	0	103.483	0.2	103.483	0.571429
5.105	7	5.101	17	5.105	12	5.101	6		103.486	1	103.485	0.1	103.489	0.2	103.489	0.285714
5.114	7	5.109	0	5.114	3	5.109	14		103.492	0	103.491	0	103.495	0	103.495	0.142857
5.122	0	5.117	10	5.122	1	5.117	0		103.498	0	103.497	0.1	103.5	0	103.5	0
5.13	24	5.125	6	5.13	19	5.125	37		103.504	0.285714	103.502	0	103.506	0.4	103.506	0.142857
5.138	4	5.134	29	5.138	1	5.134	0		103.509	0.428571	103.508	0.1	103.512	1.4	103.512	1.42857
5.147	11	5.142	16	5.147	44	5.142	8		103.515	0	103.514	0.6	103.518	0.6	103.518	0.857143
5.155	23	5.15	9	5.155	5	5.15	0		103.521	0.142857	103.52	0.4	103.524	0.4	103.524	0.285714
5.163	13	5.158	0	5.163	2	5.158	0		103.527	0.428571	103.526	0.2	103.529	0.2	103.53	1.42857
5.171	3	5.167	14	5.171	21	5.167	2		103.533	0.428571	103.532	0	103.535	0.2	103.535	0.857143
5.18	6	5.175	2	5.18	4	5.175	3		103.538	0.714286	103.537	0.2	103.541	1.2	103.541	0.142857
5.188	7	5.183	3	5.188	18	5.183	3		103.544	0.571429	103.543	0.6	103.547	0.4	103.547	0.428571
5.196	0	5.192	2	5.196	6	5.192	6		103.55	0.285714	103.549	0.1	103.553	2.2	103.553	0.285714
5.205	5	5.2	3	5.205	4	5.2	8		103.556	1	103.555	0	103.559	1.6	103.559	0
5.213	3	5.208	10	5.213	0	5.208	25		103.562	0.857143	103.561	0	103.564	0.2	103.564	0.142857
5.221	7	5.216	19	5.221	17	5.216	17		103.568	0.142857	103.567	0	103.57	1.8	103.57	0.285714
5.229	2	5.225	0	5.229	6	5.225	21		103.573	1	103.572	0.6	103.576	0.6	103.576	0
5.238	5	5.233	0	5.238	3	5.233	16		103.579	0.285714	103.578	0.2	103.582	1.6	103.582	0
5.246	80	5.241	9	5.246	6	5.241	25		103.585	0	103.584	0	103.588	1	103.588	0
5.254	29	5.249	0	5.254	2	5.249	36		103.591	0.714286	103.59	0	103.594	0.2	103.594	0
5.262	19	5.258	3	5.262	5	5.258	7		103.597	0.857143	103.596	0.4	103.599	0.4	103.6	0
5.271	21	5.266	0	5.271	0	5.266	0		103.603	0.571429	103.602	0.4	103.605	0	103.605	0.285714
5.279	43	5.274	7	5.279	3	5.274	9		103.608	0.571429	103.607	0.3	103.611	0.6	103.611	1.42857
5.287	3	5.283	20	5.287	0	5.283	0		103.614	0.142857	103.613	0.2	103.617	1	103.617	0.571429
5.296	19	5.291	1	5.296	42	5.291	0		103.62	0.428571	103.619	0.2	103.623	0	103.623	0.857143
5.304	6	5.299	10	5.304	10	5.299	20		103.626	0	103.625	0	103.629	0.6	103.629	0.428571
5.312	0	5.307	8	5.312	4	5.307	2		103.632	0.142857	103.631	0	103.634	0.4	103.635	0.714286
5.32	5	5.316	0	5.32	2	5.316	5		103.638	0.571429	103.636	0	103.64	0.6	103.64	0.142857
5.329	32	5.324	3	5.329	31	5.324	1		103.643	0.857143	103.642	0.2	103.646	0.6	103.646	0.142857
5.337	0	5.332	1	5.337	34	5.332	1		103.649	1	103.648	0.2	103.652	2.2	103.652	0.857143
5.345	1	5.34	0	5.345	0	5.34	0		103.655	1.85714	103.654	0.1	103.658	1.8	103.658	0.714286
5.353	55	5.349	21	5.353	5	5.349	0		103.661	0.428571	103.66	1.2	103.663	1.2	103.664	0
5.362	1	5.357	75	5.362	18	5.357	45		103.667	0	103.666	1.6	103.669	3	103.669	0
5.37	0	5.365	1	5.37	32	5.365	2		103.672	0.571429	103.671	0.2	103.675	1.2	103.675	0
5.378	0	5.374	1	5.378	4	5.374	4		103.678	0	103.677	0.3	103.681	0.2	103.681	0.142857
5.387	1	5.382	6	5.387	30	5.382	2		103.684	0	103.683	0.8	103.687	1	103.687	0
5.395	12	5.39	25	5.395	6	5.39	26		103.69	0	103.689	0.9	103.693	0.4	103.693	0
5.403	17	5.398	10	5.403	31	5.398	3		103.696	0	103.695	0.7	103.698	1	103.699	0.714286
5.411	9	5.407	40	5.411	1	5.407	2		103.702	0.714286	103.701	0.8	103.704	0.6	103.704	0.714286
5.42	56	5.415	1	5.42	5	5.415	15		103.707	1	103.707	0.3	103.71	1.4	103.71	0.285714
5.428	2	5.423	12	5.428	9	5.423	19		103.713	0.285714	103.712	0.7	103.716	0.8	103.716	0.285714
5.436	5	5.431	3	5.436	2	5.431	36		103.719	0	103.718	0.2	103.722	1	103.722	1.14286
5.444	8	5.44	20	5.444	2	5.44	1		103.725	0	103.724	0.2	103.728	2	103.728	0.571429
5.453	21	5.448	16	5.453	2	5.448	1		103.731	1.71429	103.73	0.2	103.734	1.2	103.734	0.714286
5.461	21	5.456	60	5.461	0	5.456	0		103.737	1.14286	103.736	0.3	103.739	1.2	103.739	0.285714
5.469	30	5.465	40	5.469	13	5.465	5		103.743	0.571429	103.742	0	103.745	1.8	103.745	0
5.478	2	5.473	4	5.478	36	5.473	22		103.748	0.714286	103.747	0	103.751	1.6	103.751	0
5.486	15	5.481	8	5.486	4	5.481	12		103.754	1.42857	103.753	0.2	103.757	0.4	103.757	0
5.494	1	5.489	6	5.494	19	5.489	13		103.76	1.14286	103.759	0.8	103.763	1	103.763	0
5.502	7	5.498	34	5.502	9	5.498	43		103.766	0.142857	103.765	0.9	103.769	0.2	103.769	0
5.511	3	5.506	10	5.511	0	5.506	32		103.772	0.428571	103.771	0.6	103.774	0	103.774	0.285714
5.519	14	5.514	31	5.519	25	5.514	36		103.778	0.428571	103.776	0.2	103.78	0	103.78	0.285714
5.527	11	5.522	4	5.527	57	5.522	0		103.783	0.285714	103.782	0.5	103.786	0.8	103.786	0.571429
5.535	6	5.531	1	5.535	3	5.531	0		103.789	0.428571	103.788	0.7	103.792	0.8	103.792	0.428571
5.544	9	5.539	1	5.544	41	5.539	0		103.795	0.857143	103.794	0.3	103.798	1.4	103.798	0.285714
5.552	15	5.547	11	5.552	5	5.547	0		103.801	0.428571	103.8	0.1	103.803	1.2	103.804	0
5.56	79	5.556	1	5.56	24	5.556	0		103.807	0	103.806	0.2	103.809	0.4	103.809	0.428571
5.569	21	5.564	0	5.569	0	5.564	14		103.812	0.285714	103.811	0.4	103.815	0.4	103.815	0.571429
5.577	21	5.572	0	5.577	54	5.572	0		103.818	0.428571	103.817	0.2	103.821	1	103.821	0.142857
5.585	22	5.58	7	5.585	9	5.58	14		103.824	0.428571	103.823	0.6	103.827	0.6	103.827	0.857143
5.593	11	5.589	0	5.593	12	5.589	0		103.83	0.285714	103.829	0.2	103.833	0.4	103.833	0
5.602	32	5.597	0	5.602	27	5.597	5		103.836	0.857143	103.835	0.1	103.838	1.4	103.839	1.14286
5.61	40	5.605	0	5.61	18	5.605	3		103.842	2.14286	103.841	0	103.844	1.6	103.844	1
5.618	7	5.613	13	5.618	18	5.613	0		103.847	2.42857	103.847	0.3	103.85	0.2	103.85	0.142857
5.626	18	5.622	18	5.626	13	5.622	4		103.853	1.42857	103.852	0.2	103.856	0	103.856	0
5.635	19	5.63	17	5.635	10	5.63	2		103.859	1.71429	103.858	0.2	103.862	0	103.862	0.285714
5.643	65	5.638	1	5.643	51	5.638	0		103.865	1.71429	103.864	0.9	103.868	1.2	103.868	1.14286
5.651	5	5.647	17	5.651	58	5.647	5		103.871	1.28571	103.87	0.4	103.874	0.6	103.874	0.428571
5.66	5	5.655	3	5.66	3	5.655	4		103.877	0.714286	103.876	0.2	103.879	0	103.879	0.285714
5.668	3	5.663	13	5.668	19	5.663	2		103.882	0	103.882	0.2	103.885	0	103.885	0.142857
5.676	16	5.671	2	5.676	3	5.671	17		103.888	0.428571	103.887	0.3	103.891	0	103.891	0.142857
5.684	12	5.68	0	5.684	2	5.68	2		103.894	1	103.893	0.5	103.897	0.6	103.897	0.857143
5.693	10	5.688	15	5.693	7	5.688	1		103.9	1	103.899	0.4	103.903	1	103.903	0.285714
5.701	0	5.696	27	5.701	4	5.696	2		103.906	0.285714	103.905	1.3	103.909	1	103.909	0
5.709	0	5.704	0	5.709	5	5.704	18		103.912	0.285714	103.911	0.9	103.914	0	103.915	0.142857
5.717	0	5.713	0	5.717	14	5.713	6		103.918	1	103.917	0.5	103.92	0	103.92	0
5.726	31	5.721	19	5.726	11	5.721	13		103.923	1.42857	103.922	0.9	103.926	0.6	103.926	0
5.734	22	5.729	47	5.734	39	5.729	0		103.929	1.14286	103.928	0.7	103.932	0.4	103.932	0
5.742	7	5.738	19	5.742	13	5.738	7		103.935	1	103.934	0.4	103.938	0	103.938	0.571429
5.751	14	5.746	0	5.751	4	5.746	0		103.941	1.14286	103.94	0.4	103.944	0.6	103.944	0
5.759	9	5.754	6	5.759	53	5.754	13		103.947	0.571429	103.946	1	103.949	1	103.95	0.428571
5.767	4	5.762	2	5.767	10	5.762	0		103.953	2	103.952	0.9	103.955	0.8	103.955	0.714286
5.775	14	5.771	5	5.775	3	5.771	0		103.958	2.14286	103.957	0.1	103.961	0.8	103.961	0.428571
5.784	4	5.779	13	5.784	13	5.779	2		103.964	1	103.963	0.4	103.967	0.2	103.967	0.571429
5.792	0	5.787	38	5.792	42	5.787	0		103.97	0.714286	103.969	0.5	103.973	0.6	103.973	0.714286
5.8	14	5.795	0	5.8	3	5.795	4		103.976	1.28571	103.975	0.4	103.979	0.8	103.979	1
5.808	7	5.804	4	5.808	24	5.804	6		103.982	0.714286	103.981	0.3	103.984	0.6	103.985	0
5.817	0	5.812	12	5.817	6	5.812	11		103.988	0.428571	103.987	0.5	103.99	1.4	103.99	0.285714
5.825	10	5.82	0	5.825	0	5.82	9		103.993	0	103.993	0.3	103.996	0.8	103.996	0.571429
5.833	27	5.829	0	5.833	4	5.829	17		103.999	0	103.998	0.1	104.002	0	104.002	0
5.842	8	5.837	17	5.842	2	5.837	12		104.005	0	104.004	0.9	104.008	0.8	104.008	0
5.85	8	5.845	0	5.85	1	5.845	0		104.011	1	104.01	0.7	104.014	1.6	104.014	1.57143
5.858	4	5.853	0	5.858	13	5.853	13		104.017	0.714286	104.016	0.1	104.019	1	104.02	0.857143
5.866	3	5.862	0	5.866	7	5.862	9		104.023	2	104.022	0.8	104.025	0.8	104.025	0
5.875	15	5.87	14	5.875	1	5.87	1		104.028	0.571429	104.028	0.1	104.031	0.4	104.031	0.857143
5.883	20	5.878	8	5.883	8	5.878	1		104.034	0.285714	104.033	0.2	104.037	0	104.037	1
5.891	10	5.886	1	5.891	18	5.886	7		104.04	1	104.039	0.6	104.043	1.2	104.043	2.14286
5.899	32	5.895	29	5.899	21	5.895	10		104.046	0.857143	104.045	0.5	104.049	0.6	104.049	2
5.908	2	5.903	2	5.908	7	5.903	25		104.052	0.142857	104.051	0.9	104.055	0.2	104.055	0.714286
5.916	18	5.911	12	5.916	13	5.911	2		104.058	1.14286	104.057	0.7	104.06	0	104.061	0.857143
5.924	3	5.92	0	5.924	1	5.92	3		104.064	0.142857	104.063	0.3	104.066	0	104.066	0.142857
5.933	0	5.928	41	5.933	6	5.928	7		104.069	0.571429	104.068	0.2	104.072	0	104.072	0.428571
5.941	4	5.936	2	5.941	19	5.936	9		104.075	0.428571	104.074	0.6	104.078	0	104.078	0
5.949	0	5.944	10	5.949	0	5.944	8		104.081	1.42857	104.08	0.3	104.084	0.6	104.084	0
5.957	11	5.953	2	5.957	0	5.953	0		104.087	1.71429	104.086	0.1	104.09	0.8	104.09	0
5.966	11	5.961	0	5.966	4	5.961	1		104.093	1.57143	104.092	0.2	104.095	0.2	104.096	0.857143
5.974	14	5.969	12	5.974	10	5.969	1		104.099	0.857143	104.098	0.1	104.101	0.4	104.101	1
5.982	0	5.977	3	5.982	1	5.977	1		104.104	0	104.103	0.1	104.107	0	104.107	0.428571
5.99	3	5.986	12	5.99	13	5.986	0		104.11	0.142857	104.109	0.1	104.113	0.2	104.113	0.285714
5.999	1	5.994	11	5.999	0	5.994	14		104.116	0.428571	104.115	0.3	104.119	0.4	104.119	0.857143
6.007	19	6.002	4	6.007	5	6.002	6		104.122	1	104.121	0	104.125	0.6	104.125	0.285714
6.015	0	6.011	0	6.015	11	6.011	1		104.128	0.714286	104.127	0.2	104.13	0.2	104.131	0.285714
6.024	0	6.019	1	6.024	0	6.019	34		104.134	1.42857	104.133	0.3	104.136	0	104.136	0.571429
6.032	71	6.027	6	6.032	6	6.027	4		104.139	0.857143	104.138	0.2	104.142	0	104.142	0.142857
6.04	23	6.035	6	6.04	0	6.035	0		104.145	0.285714	104.144	0	104.148	0.4	104.148	1
6.048	12	6.044	4	6.048	13	6.044	0		104.151	0.714286	104.15	0	104.154	0.2	104.154	0
6.057	12	6.052	9	6.057	32	6.052	1		104.157	0.714286	104.156	0	104.16	0	104.16	0.571429
6.065	18	6.06	7	6.065	15	6.06	8		104.163	0.571429	104.162	0.2	104.166	0.2	104.166	0.285714
6.073	3	6.068	25	6.073	39	6.068	4		104.169	0.428571	104.168	0.5	104.171	1	104.171	0.714286
6.081	47	6.077	0	6.081	0	6.077	1		104.175	0	104.174	1	104.177	0.4	104.177	1.71429
6.09	5	6.085	0	6.09	25	6.085	0		104.18	0	104.179	0.3	104.183	0.4	104.183	0.571429
6.098	0	6.093	0	6.098	2	6.093	0		104.186	0	104.185	0.3	104.189	1.6	104.189	0.285714
6.106	6	6.102	14	6.106	17	6.102	8		104.192	0.142857	104.191	0.4	104.195	2.6	104.195	0
6.115	6	6.11	28	6.115	1	6.11	19		104.198	0.285714	104.197	0.4	104.201	0.4	104.201	0.428571
6.123	27	6.118	0	6.123	2	6.118	4		104.204	0	104.203	0.2	104.207	1	104.207	1
6.131	0	6.126	22	6.131	18	6.126	0		104.21	0.428571	104.209	0.9	104.212	0.2	104.213	1
6.139	9	6.135	2	6.139	2	6.135	19		104.216	1.28571	104.215	0.8	104.218	1	104.218	0.714286
6.148	4	6.143	7	6.148	1	6.143	1		104.221	2	104.22	0.6	104.224	0.6	104.224	0.571429
6.156	0	6.151	0	6.156	5	6.151	2		104.227	2.71429	104.226	1.3	104.23	0.8	104.23	0.571429
6.164	5	6.159	3	6.164	4	6.159	0		104.233	1.85714	104.232	1.2	104.236	0	104.236	0.428571
6.172	27	6.168	4	6.172	0	6.168	13		104.239	2.57143	104.238	0.3	104.242	0.2	104.242	0.142857
6.181	13	6.176	1	6.181	34	6.176	1		104.245	1.85714	104.244	0.3	104.247	0.2	104.248	0.571429
6.189	15	6.184	4	6.189	0	6.184	0		104.251	0.428571	104.25	0.4	104.253	0.8	104.253	0
6.197	7	6.193	22	6.197	1	6.193	0		104.256	0.714286	104.255	0	104.259	1.8	104.259	0.571429
6.206	1	6.201	0	6.206	74	6.201	16		104.262	0.571429	104.261	0	104.265	1	104.265	0.571429
6.214	3	6.209	6	6.214	14	6.209	4		104.268	0	104.267	0.3	104.271	1	104.271	0
6.222	30	6.217	0	6.222	3	6.217	0		104.274	0.571429	104.273	1.2	104.277	1.8	104.277	0.142857
6.23	27	6.226	0	6.23	0	6.226	1		104.28	0.285714	104.279	1.2	104.282	1.2	104.283	0.428571
6.239	3	6.234	5	6.239	23	6.234	3		104.286	0	104.285	1.1	104.288	1.8	104.288	0.857143
6.247	7	6.242	0	6.247	15	6.242	0		104.291	1.71429	104.29	0.3	104.294	0.4	104.294	1
6.255	25	6.25	2	6.255	12	6.25	3		104.297	1.57143	104.296	0	104.3	0.6	104.3	0.285714
6.263	26	6.259	10	6.263	23	6.259	52		104.303	0.142857	104.302	0.3	104.306	2.2	104.306	0.571429
6.272	53	6.267	0	6.272	0	6.267	0		104.309	1.14286	104.308	0.1	104.312	2.4	104.312	1.14286
6.28	26	6.275	4	6.28	61	6.275	4		104.315	1.57143	104.314	0	104.318	0	104.318	0.714286
6.288	10	6.284	0	6.288	56	6.284	24		104.321	1.42857	104.32	0.3	104.323	0.2	104.324	1
6.297	3	6.292	14	6.297	0	6.292	16		104.327	0.285714	104.326	0.3	104.329	0.4	104.329	0.285714
6.305	19	6.3	0	6.305	31	6.3	11		104.332	0.142857	104.332	0.5	104.335	1.4	104.335	0.285714
6.313	11	6.308	20	6.313	7	6.308	0		104.338	0.285714	104.337	0	104.341	0.6	104.341	0.428571
6.321	6	6.317	1	6.321	0	6.317	0		104.344	0.142857	104.343	0.3	104.347	0	104.347	0
6.33	0	6.325	5	6.33	1	6.325	0		104.35	0.857143	104.349	0.5	104.353	0	104.353	0
6.338	14	6.333	6	6.338	3	6.333	0		104.356	1.71429	104.355	0.3	104.359	0.8	104.359	0.714286
6.346	20	6.341	0	6.346	8	6.341	1		104.362	1.28571	104.361	0	104.364	0.4	104.365	0.857143
6.354	36	6.35	0	6.354	1	6.35	5		104.368	0.571429	104.367	0.3	104.37	0.6	104.37	0.428571
6.363	2	6.358	0	6.363	0	6.358	19		104.373	1.14286	104.372	0.2	104.376	1.4	104.376	0
6.371	19	6.366	0	6.371	12	6.366	15		104.379	0.285714	104.378	0.4	104.382	0.4	104.382	0.142857
6.379	6	6.375	0	6.379	1	6.375	2		104.385	0.142857	104.384	0.3	104.388	0	104.388	0
6.388	16	6.383	1	6.388	24	6.383	8		104.391	0.428571	104.39	0	104.394	1	104.394	0
6.396	18	6.391	0	6.396	1	6.391	8		104.397	0.285714	104.396	0.4	104.4	0.4	104.4	0
6.404	2	6.399	0	6.404	25	6.399	0		104.403	0.285714	104.402	0.6	104.405	0	104.406	1.57143
6.412	11	6.408	0	6.412	31	6.408	2		104.409	1.14286	104.407	0.2	104.411	0	104.411	1.71429
6.421	0	6.416	3	6.421	0	6.416	25		104.414	1	104.413	0.2	104.417	0.6	104.417	0.285714
6.429	45	6.424	0	6.429	14	6.424	3		104.42	0.857143	104.419	0.2	104.423	0.6	104.423	0
6.437	2	6.432	0	6.437	3	6.432	18		104.426	0.714286	104.425	1.2	104.429	0.6	104.429	0.285714
6.445	35	6.441	10	6.445	45	6.441	0		104.432	0.142857	104.431	2	104.435	0	104.435	0.714286
6.454	32	6.449	3	6.454	10	6.449	3		104.438	1	104.437	0.3	104.441	1	104.441	0
6.462	7	6.457	0	6.462	0	6.457	3		104.444	0.714286	104.443	0.6	104.446	0.6	104.446	0
6.47	11	6.466	5	6.47	0	6.466	0		104.45	0.714286	104.448	0.3	104.452	0.6	104.452	0.428571
6.479	4	6.474	5	6.479	0	6.474	11		104.455	0.428571	104.454	0.3	104.458	0.6	104.458	0.285714
6.487	34	6.482	0	6.487	3	6.482	11		104.461	0.571429	104.46	0.4	104.464	0.6	104.464	0.857143
6.495	3	6.49	10	6.495	38	6.49	0		104.467	0.571429	104.466	0.9	104.47	0	104.47	0
6.503	2	6.499	6	6.503	0	6.499	2		104.473	1.42857	104.472	0.3	104.476	0.2	104.476	0.142857
6.512	10	6.507	21	6.512	17	6.507	0		104.479	1.42857	104.478	0.3	104.481	0.2	104.482	0
6.52	0	6.515	0	6.52	14	6.515	3		104.485	0.714286	104.484	0.7	104.487	0.6	104.487	0
6.528	9	6.523	3	6.528	3	6.523	14		104.49	0	104.49	0.1	104.493	0.8	104.493	0
6.536	34	6.532	15	6.536	0	6.532	0		104.496	0.142857	104.495	0.5	104.499	0.2	104.499	0.714286
6.545	90	6.54	0	6.545	2	6.54	0		104.502	0.428571	104.501	0.6	104.505	0.4	104.505	1
6.553	38	6.548	0	6.553	3	6.548	5		104.508	0.428571	104.507	1.1	104.511	0.6	104.511	1.42857
6.561	10	6.557	1	6.561	1	6.557	1		104.514	0.714286	104.513	1.1	104.517	0.2	104.517	0.428571
6.57	38	6.565	14	6.57	16	6.565	37		104.52	1	104.519	0.2	104.522	1.2	104.522	0.142857
6.578	5	6.573	0	6.578	7	6.573	9		104.526	0.285714	104.525	0.1	104.528	0.8	104.528	0.142857
6.586	24	6.581	0	6.586	9	6.581	18		104.531	0.428571	104.531	0.6	104.534	0.2	104.534	0.142857
6.594	27	6.59	5	6.594	10	6.59	10		104.537	0.571429	104.536	0.1	104.54	0.6	104.54	0.285714
6.603	5	6.598	0	6.603	1	6.598	5		104.543	0	104.542	0.4	104.546	0.6	104.546	0
6.611	2	6.606	1	6.611	13	6.606	18		104.549	1.71429	104.548	0.1	104.552	0.2	104.552	0.285714
6.619	55	6.614	0	6.619	40	6.614	0		104.555	1.42857	104.554	0.3	104.558	0	104.558	0.714286
6.627	7	6.623	30	6.627	0	6.623	0		104.561	0.142857	104.56	0	104.563	1.4	104.564	0.428571
6.636	13	6.631	1	6.636	0	6.631	29		104.567	0.857143	104.566	0.3	104.569	2.2	104.569	0.428571
6.644	0	6.639	0	6.644	2	6.639	0		104.572	0.285714	104.571	0	104.575	0.8	104.575	0
6.652	17	6.648	9	6.652	6	6.648	5		104.578	0.285714	104.577	1	104.581	1.2	104.581	0.285714
6.661	33	6.656	2	6.661	0	6.656	7		104.584	0.428571	104.583	2.1	104.587	1.4	104.587	1.14286
6.669	8	6.664	4	6.669	2	6.664	0		104.59	0.285714	104.589	0.9	104.593	0.4	104.593	0.714286
6.677	21	6.672	17	6.677	2	6.672	10		104.596	0.142857	104.595	0.4	104.599	0	104.599	0
6.685	35	6.681	17	6.685	8	6.681	1		104.602	0.428571	104.601	0.5	104.604	0.4	104.605	1.71429
6.694	7	6.689	14	6.694	21	6.689	0		104.608	0	104.607	0.4	104.61	0.8	104.61	1.42857
6.702	38	6.697	7	6.702	1	6.697	0		104.613	0.714286	104.612	0.3	104.616	0.4	104.616	0
6.71	5	6.705	5	6.71	21	6.705	0		104.619	1.28571	104.618	0.4	104.622	0.2	104.622	0.142857
6.718	10	6.714	0	6.718	1	6.714	5		104.625	1.14286	104.624	0.8	104.628	0	104.628	0.428571
6.727	1	6.722	0	6.727	7	6.722	2		104.631	0.142857	104.63	0.5	104.634	0.6	104.634	0
6.735	3	6.73	0	6.735	39	6.73	11		104.637	0.285714	104.636	0.6	104.64	0.2	104.64	0.571429
6.743	21	6.739	3	6.743	0	6.739	15		104.643	1.42857	104.642	1.1	104.645	0.2	104.645	0.571429
6.752	9	6.747	0	6.752	22	6.747	0		104.649	1	104.648	0.5	104.651	0.2	104.651	0.428571
6.76	7	6.755	13	6.76	4	6.755	8		104.654	0.571429	104.653	0	104.657	1.4	104.657	0.142857
6.768	10	6.763	6	6.768	108	6.763	4		104.66	0.428571	104.659	0.2	104.663	1.2	104.663	0
6.776	37	6.772	0	6.776	6	6.772	0		104.666	0.428571	104.665	0.6	104.669	0.4	104.669	0.428571
6.785	6	6.78	5	6.785	5	6.78	0		104.672	1.85714	104.671	0.3	104.675	0.2	104.675	0.857143
6.793	7	6.788	0	6.793	0	6.788	0		104.678	1.57143	104.677	0.1	104.681	0.2	104.681	0.714286
6.801	12	6.796	8	6.801	0	6.796	0		104.684	0.428571	104.683	0.1	104.686	0.2	104.686	1
6.809	6	6.805	0	6.809	26	6.805	53		104.69	0	104.689	0.1	104.692	0.8	104.692	0.142857
6.818	6	6.813	4	6.818	0	6.813	0		104.695	0.285714	104.695	0.8	104.698	0.8	104.698	0.428571
6.826	2	6.821	0	6.826	5	6.821	0		104.701	0.571429	104.7	0.3	104.704	0.2	104.704	1.28571
6.834	0	6.83	0	6.834	0	6.83	6		104.707	0.714286	104.706	0.4	104.71	0	104.71	0.428571
6.843	4	6.838	0	6.843	23	6.838	21		104.713	0.857143	104.712	0.1	104.716	0.4	104.716	0
6.851	16	6.846	1	6.851	3	6.846	5		104.719	0.714286	104.718	0.8	104.722	0.4	104.722	1
6.859	1	6.854	7	6.859	1	6.854	31		104.725	0.571429	104.724	0.9	104.727	1.4	104.728	0.428571
6.867	22	6.863	0	6.867	0	6.863	7		104.731	0.571429	104.73	0.1	104.733	1.8	104.733	0.142857
6.876	22	6.871	0	6.876	0	6.871	0		104.736	0.428571	104.736	0.5	104.739	0.6	104.739	0
6.884	15	6.879	12	6.884	0	6.879	8		104.742	0.428571	104.741	0.3	104.745	0	104.745	0.142857
6.892	0	6.887	2	6.892	53	6.887	0		104.748	0.714286	104.747	1	104.751	0	104.751	0.428571
6.9	4	6.896	30	6.9	26	6.896	0		104.754	0.142857	104.753	0.8	104.757	0	104.757	0.142857
6.909	0	6.904	0	6.909	9	6.904	1		104.76	0	104.759	0.8	104.763	1.6	104.763	0
6.917	26	6.912	16	6.917	0	6.912	16		104.766	0.714286	104.765	0.7	104.769	1.8	104.769	0
6.925	53	6.921	9	6.925	0	6.921	8		104.772	0.285714	104.771	0.7	104.774	0.2	104.774	0.571429
6.934	41	6.929	4	6.934	8	6.929	18		104.778	0.857143	104.776	0.8	104.78	0.2	104.78	0
6.942	52	6.937	11	6.942	0	6.937	22		104.783	0.714286	104.782	0.5	104.786	0.2	104.786	0
6.95	1	6.945	1	6.95	3	6.945	15		104.789	0.285714	104.788	0.2	104.792	0.2	104.792	0
6.958	9	6.954	0	6.958	0	6.954	7		104.795	0.428571	104.794	0.1	104.798	1	104.798	0
6.967	1	6.962	1	6.967	0	6.962	33		104.801	1.71429	104.8	0.6	104.804	0.2	104.804	0.428571
6.975	1	6.97	0	6.975	1	6.97	5		104.807	1.57143	104.806	0.7	104.809	0	104.81	0.428571
6.983	32	6.978	0	6.983	25	6.978	10		104.813	0.428571	104.812	0.6	104.815	0.2	104.816	0
6.991	10	6.987	4	6.991	55	6.987	0		104.819	0.142857	104.818	0.4	104.821	0	104.821	0
7	0	6.995	0	7	25	6.995	5		104.824	0.285714	104.823	0.1	104.827	0	104.827	0
7.008	10	7.003	0	7.008	16	7.003	17		104.83	0.428571	104.829	1	104.833	0	104.833	0.285714
7.016	2	7.012	0	7.016	30	7.012	17		104.836	0.857143	104.835	0.4	104.839	1	104.839	0
7.025	3	7.02	0	7.025	23	7.02	9		104.842	0.714286	104.841	0.1	104.845	1.6	104.845	0
7.033	9	7.028	8	7.033	0	7.028	0		104.848	0	104.847	0.1	104.851	1.4	104.851	0.428571
7.041	11	7.036	0	7.041	21	7.036	0		104.854	0.428571	104.853	0.6	104.856	0.4	104.856	0
7.049	41	7.045	9	7.049	17	7.045	15		104.86	1.71429	104.859	0.9	104.862	0.4	104.862	0.285714
7.058	3	7.053	52	7.058	43	7.053	0		104.865	1.85714	104.865	0.6	104.868	0.2	104.868	0
7.066	2	7.061	2	7.066	53	7.061	0		104.871	0.571429	104.87	0.4	104.874	0.2	104.874	0.285714
7.074	55	7.069	3	7.074	11	7.069	0		104.877	0.571429	104.876	0.3	104.88	1.4	104.88	0
7.082	0	7.078	5	7.082	2	7.078	0		104.883	0.571429	104.882	0.1	104.886	1.8	104.886	0
7.091	13	7.086	4	7.091	20	7.086	0		104.889	0.285714	104.888	0.8	104.892	0.8	104.892	0.571429
7.099	18	7.094	1	7.099	3	7.094	19		104.895	0.571429	104.894	0.3	104.897	0.2	104.898	0.857143
7.107	41	7.103	0	7.107	0	7.103	41		104.901	1.28571	104.9	1	104.903	0	104.903	0.285714
7.116	0	7.111	5	7.116	4	7.111	0		104.906	1	104.906	0.6	104.909	0.4	104.909	0
7.124	11	7.119	10	7.124	18	7.119	12		104.912	0.571429	104.911	0.5	104.915	0.6	104.915	0
7.132	4	7.127	0	7.132	8	7.127	5		104.918	0.571429	104.917	0.4	104.921	0.4	104.921	0
7.14	23	7.136	5	7.14	7	7.136	0		104.924	0.285714	104.923	0.7	104.927	0	104.927	0
7.149	10	7.144	37	7.149	18	7.144	2		104.93	0	104.929	0.2	104.933	0	104.933	0
7.157	25	7.152	10	7.157	2	7.152	11		104.936	0	104.935	0	104.939	0	104.939	0
7.165	3	7.16	3	7.165	0	7.16	6		104.942	1.14286	104.941	0.3	104.944	1	104.945	0
7.173	0	7.169	7	7.173	19	7.169	17		104.948	1.57143	104.947	0.3	104.95	0.6	104.95	0
7.182	9	7.177	13	7.182	3	7.177	19		104.953	0.571429	104.952	0.9	104.956	0.8	104.956	0.285714
7.19	24	7.185	4	7.19	5	7.185	2		104.959	0.571429	104.958	1.2	104.962	0.2	104.962	0.428571
7.198	40	7.194	26	7.198	1	7.194	1		104.965	0.142857	104.964	0.5	104.968	0.4	104.968	0.428571
7.207	12	7.202	4	7.207	9	7.202	14		104.971	1	104.97	0.2	104.974	0.8	104.974	0.714286
7.215	78	7.21	1	7.215	7	7.21	0		104.977	0.428571	104.976	0	104.98	0.6	104.98	1.14286
7.223	88	7.218	31	7.223	0	7.218	6		104.983	0.714286	104.982	0.2	104.986	0	104.986	0.142857
7.231	31	7.227	12	7.231	17	7.227	0		104.989	1.71429	104.988	0.3	104.991	1.4	104.992	0.428571
7.24	37	7.235	32	7.24	1	7.235	1		104.995	1.42857	104.993	0.2	104.997	0.8	104.997	0.428571
7.248	38	7.243	0	7.248	1	7.243	3		105	0.428571	104.999	0.6	105.003	0.6	105.003	0
7.256	43	7.251	0	7.256	0	7.251	23		105.006	1.14286	105.005	0.4	105.009	0.4	105.009	0.428571
7.264	50	7.26	0	7.264	0	7.26	13		105.012	2.57143	105.011	1.1	105.015	0.4	105.015	0.857143
7.273	16	7.268	30	7.273	0	7.268	5		105.018	0.428571	105.017	0.5	105.021	0.2	105.021	0.428571
7.281	82	7.276	0	7.281	13	7.276	3		105.024	0.142857	105.023	0	105.026	0.2	105.027	0.142857
7.289	49	7.285	1	7.289	7	7.285	26		105.03	1	105.029	0	105.032	0.2	105.032	0.857143
7.298	33	7.293	2	7.298	0	7.293	1		105.036	0.571429	105.035	0.4	105.038	1.2	105.038	0.714286
7.306	55	7.301	3	7.306	5	7.301	32		105.041	0	105.04	1.1	105.044	2.4	105.044	0.571429
7.314	38	7.309	0	7.314	4	7.309	5		105.047	0.571429	105.046	2.5	105.05	1.6	105.05	0.857143
7.322	23	7.318	2	7.322	2	7.318	3		105.053	1.14286	105.052	2.8	105.056	0	105.056	0
7.331	12	7.326	10	7.331	5	7.326	11		105.059	1.57143	105.058	2.2	105.062	0.6	105.062	0.571429
7.339	23	7.334	0	7.339	4	7.334	8		105.065	1.42857	105.064	2.1	105.068	0.4	105.068	1
7.347	40	7.342	4	7.347	9	7.342	0		105.071	0.571429	105.07	0.9	105.073	0.8	105.074	0.285714
7.355	45	7.351	0	7.355	7	7.351	0		105.077	1.14286	105.076	1.4	105.079	0.2	105.079	1
7.364	23	7.359	0	7.364	1	7.359	12		105.082	1.42857	105.082	1.5	105.085	0.8	105.085	1.57143
7.372	14	7.367	0	7.372	1	7.367	11		105.088	1.14286	105.087	1.3	105.091	0.6	105.091	0.285714
7.38	38	7.376	0	7.38	6	7.376	15		105.094	0.285714	105.093	1.1	105.097	0.8	105.097	0.428571
7.389	24	7.384	1	7.389	3	7.384	17		105.1	0.857143	105.099	0.9	105.103	0.8	105.103	0.142857
7.397	4	7.392	12	7.397	11	7.392	22		105.106	0	105.105	0.7	105.109	0.2	105.109	0
7.405	50	7.4	0	7.405	3	7.4	14		105.112	0.571429	105.111	0.1	105.115	1	105.115	0.714286
7.413	8	7.409	3	7.413	2	7.409	4		105.118	0.428571	105.117	0.7	105.121	1.4	105.121	0.142857
7.422	15	7.417	1	7.422	0	7.417	0		105.124	0.428571	105.123	0.2	105.126	1.8	105.126	0.428571
7.43	26	7.425	2	7.43	3	7.425	3		105.129	0	105.129	0.4	105.132	0.2	105.132	0.857143
7.438	20	7.433	0	7.438	5	7.433	11		105.135	0	105.134	0.8	105.138	0.4	105.138	0.285714
7.446	9	7.442	5	7.446	4	7.442	6		105.141	0.142857	105.14	1.3	105.144	1	105.144	0.285714
7.455	16	7.45	2	7.455	13	7.45	0		105.147	2.71429	105.146	0.2	105.15	1.4	105.15	0
7.463	49	7.458	0	7.463	3	7.458	30		105.153	1.85714	105.152	0.1	105.156	2.6	105.156	0
7.471	10	7.467	0	7.471	3	7.467	0		105.159	0	105.158	0.6	105.162	0.4	105.162	0
7.48	2	7.475	0	7.48	24	7.475	1		105.165	0.714286	105.164	0.4	105.168	0	105.168	0.142857
7.488	89	7.483	19	7.488	2	7.483	0		105.171	1.14286	105.17	0.4	105.173	1.4	105.173	0.142857
7.496	67	7.491	5	7.496	0	7.491	0		105.177	1.14286	105.175	0.3	105.179	1	105.179	0
7.504	52	7.5	0	7.504	4	7.5	0		105.182	0.428571	105.181	0	105.185	0.8	105.185	0
7.513	37	7.508	8	7.513	0	7.508	3		105.188	0.571429	105.187	1.4	105.191	0.8	105.191	0
7.521	16	7.516	0	7.521	8	7.516	78		105.194	0.857143	105.193	1.1	105.197	0.6	105.197	0.857143
7.529	68	7.524	4	7.529	3	7.524	0		105.2	0.285714	105.199	0.2	105.203	0.4	105.203	0.142857
7.537	11	7.533	1	7.537	2	7.533	2		105.206	0.571429	105.205	0.6	105.209	2.6	105.209	0.285714
7.546	45	7.541	3	7.546	3	7.541	4		105.212	0.428571	105.211	0.8	105.214	1.8	105.215	0
7.554	122	7.549	2	7.554	26	7.549	0		105.218	0.714286	105.217	0.3	105.22	1.6	105.22	0
7.562	25	7.558	74	7.562	2	7.558	2		105.224	0.714286	105.222	0	105.226	2.2	105.226	0
7.571	33	7.566	0	7.571	0	7.566	0		105.229	0.285714	105.228	0.1	105.232	0.8	105.232	1.28571
7.579	31	7.574	3	7.579	18	7.574	2		105.235	0.142857	105.234	0.6	105.238	0.6	105.238	0.857143
7.587	42	7.582	9	7.587	9	7.582	14		105.241	0	105.24	0.3	105.244	0.6	105.244	0
7.595	34	7.591	2	7.595	0	7.591	11		105.247	0.142857	105.246	0.2	105.25	0	105.25	0.142857
7.604	27	7.599	9	7.604	0	7.599	12		105.253	0.142857	105.252	0.5	105.256	0.2	105.256	0.285714
7.612	5	7.607	16	7.612	11	7.607	5		105.259	0.857143	105.258	0.5	105.261	0	105.262	0
7.62	25	7.615	0	7.62	4	7.615	5		105.265	0.571429	105.264	1.1	105.267	0.2	105.267	0.285714
7.628	3	7.624	2	7.628	23	7.624	0		105.27	0.428571	105.269	0.4	105.273	0.4	105.273	0
7.637	43	7.632	2	7.637	2	7.632	0		105.276	0	105.275	0.2	105.279	0.8	105.279	0
7.645	89	7.64	16	7.645	0	7.64	13		105.282	0.571429	105.281	0.6	105.285	0.2	105.285	0.285714
7.653	41	7.649	10	7.653	10	7.649	0		105.288	1.42857	105.287	0.7	105.291	0	105.291	0
7.662	5	7.657	30	7.662	6	7.657	0		105.294	1.14286	105.293	1.1	105.297	0.6	105.297	0
7.67	19	7.665	0	7.67	2	7.665	14		105.3	0.285714	105.299	0.1	105.303	0.6	105.303	0.285714
7.678	5	7.673	1	7.678	23	7.673	1		105.306	0.571429	105.305	0.7	105.308	0.2	105.309	0.285714
7.686	0	7.682	21	7.686	8	7.682	0		105.312	0.285714	105.311	1.2	105.314	0.4	105.314	0.142857
7.695	5	7.69	1	7.695	11	7.69	1		105.317	0.857143	105.317	0.3	105.32	0.6	105.32	0
7.703	55	7.698	2	7.703	21	7.698	8		105.323	0.857143	105.322	0.1	105.326	0.2	105.326	0
7.711	1	7.706	4	7.711	0	7.706	2		105.329	0.571429	105.328	0.7	105.332	0	105.332	1.14286
7.719	12	7.715	2	7.719	0	7.715	0		105.335	0.571429	105.334	0.4	105.338	0.6	105.338	1
7.728	63	7.723	0	7.728	0	7.723	13		105.341	0.285714	105.34	0	105.344	0.4	105.344	0.142857
7.736	26	7.731	0	7.736	12	7.731	0		105.347	0	105.346	0	105.35	0.8	105.35	0.142857
7.744	32	7.74	0	7.744	5	7.74	10		105.353	0	105.352	0.2	105.356	0.8	105.356	0.285714
7.753	6	7.748	0	7.753	4	7.748	0		105.359	0.571429	105.358	0	105.361	0	105.362	0.142857
7.761	4	7.756	48	7.761	0	7.756	7		105.365	0.714286	105.364	0.5	105.367	0.4	105.367	1
7.769	30	7.764	0	7.769	1	7.764	12		105.37	1.57143	105.369	0.1	105.373	1.8	105.373	0.428571
7.777	38	7.773	3	7.777	0	7.773	20		105.376	1.85714	105.375	0.2	105.379	0.8	105.379	0.285714
7.786	8	7.781	38	7.786	1	7.781	18		105.382	0.571429	105.381	0	105.385	0.8	105.385	0.714286
7.794	10	7.789	2	7.794	2	7.789	18		105.388	1.14286	105.387	0.6	105.391	0	105.391	0.714286
7.802	22	7.797	0	7.802	14	7.797	0		105.394	1	105.393	0.5	105.397	0.2	105.397	0.857143
7.81	36	7.806	0	7.81	8	7.806	5		105.4	1.42857	105.399	0.7	105.403	0.2	105.403	0.142857
7.819	3	7.814	0	7.819	20	7.814	4		105.406	0	105.405	1.4	105.408	1	105.409	0
7.827	5	7.822	28	7.827	17	7.822	5		105.412	0	105.411	0.4	105.414	1.8	105.414	0.857143
7.835	84	7.831	1	7.835	0	7.831	9		105.417	0.571429	105.416	0.4	105.42	1	105.42	0.857143
7.844	16	7.839	5	7.844	1	7.839	1		105.423	1	105.422	0.2	105.426	1.6	105.426	0.142857
7.852	11	7.847	2	7.852	0	7.847	1		105.429	1.14286	105.428	1	105.432	0.8	105.432	0
7.86	16	7.855	0	7.86	2	7.855	0		105.435	0	105.434	0.9	105.438	0	105.438	0.428571
7.868	19	7.864	23	7.868	7	7.864	7		105.441	0	105.44	0.2	105.444	0.2	105.444	0.285714
7.877	17	7.872	2	7.877	2	7.872	3		105.447	0.142857	105.446	0.3	105.45	0	105.45	0.428571
7.885	16	7.88	0	7.885	8	7.88	9		105.453	1.71429	105.452	0.4	105.455	0	105.456	0.285714
7.893	58	7.888	0	7.893	30	7.888	0		105.459	2	105.458	0	105.461	0	105.461	0.714286
7.901	34	7.897	14	7.901	3	7.897	24		105.465	0.428571	105.463	0.4	105.467	1	105.467	1.14286
7.91	2	7.905	11	7.91	23	7.905	3		105.47	0	105.469	0.4	105.473	0.4	105.473	1.28571
7.918	19	7.913	56	7.918	12	7.913	1		105.476	1	105.475	0.5	105.479	0	105.479	0.714286
7.926	26	7.922	7	7.926	4	7.922	2		105.482	1	105.481	0.1	105.485	0.2	105.485	0.142857
7.935	14	7.93	0	7.935	21	7.93	14		105.488	0	105.487	0	105.491	0.2	105.491	0.714286
7.943	72	7.938	6	7.943	3	7.938	5		105.494	0.142857	105.493	0.1	105.497	0.6	105.497	0.714286
7.951	66	7.946	0	7.951	0	7.946	33		105.5	0.714286	105.499	1.3	105.502	0.4	105.503	0.857143
7.959	6	7.955	1	7.959	17	7.955	3		105.506	0.428571	105.505	1.6	105.508	0	105.508	0.714286
7.968	40	7.963	1	7.968	33	7.963	3		105.511	0.714286	105.51	1	105.514	0.2	105.514	0.428571
7.976	19	7.971	0	7.976	22	7.971	0		105.517	1.57143	105.516	0.1	105.52	0	105.52	1
7.984	86	7.979	0	7.984	3	7.979	12		105.523	1.28571	105.522	0.9	105.526	0	105.526	0.285714
7.992	48	7.988	25	7.992	8	7.988	0		105.529	1.28571	105.528	1.2	105.532	0.2	105.532	0.142857
8.001	17	7.996	10	8.001	0	7.996	1		105.535	0.285714	105.534	0.4	105.538	1.6	105.538	0.428571
8.009	33	8.004	11	8.009	15	8.004	2		105.541	0.857143	105.54	0	105.544	1.4	105.544	1
8.017	61	8.013	2	8.017	8	8.013	0		105.547	0.142857	105.546	0.3	105.549	0.6	105.55	0.285714
8.026	5	8.021	1	8.026	3	8.021	8		105.553	0.714286	105.552	0	105.555	0.6	105.555	0.285714
8.034	64	8.029	26	8.034	3	8.029	8		105.559	1.28571	105.558	0.6	105.561	1	105.561	0.428571
8.042	36	8.037	21	8.042	0	8.037	1		105.564	0.571429	105.564	1.8	105.567	2.6	105.567	0.428571
8.05	36	8.046	13	8.05	2	8.046	10		105.57	0	105.569	0.7	105.573	2.2	105.573	0.142857
8.059	22	8.054	0	8.059	15	8.054	12		105.576	0.285714	105.575	0.4	105.579	1	105.579	0
8.067	83	8.062	20	8.067	6	8.062	29		105.582	0.714286	105.581	0.6	105.585	0.6	105.585	0.571429
8.075	86	8.07	36	8.075	10	8.07	3		105.588	0	105.587	0.7	105.591	2	105.591	0.714286
8.083	63	8.079	12	8.083	1	8.079	6		105.594	0.714286	105.593	0.1	105.597	0.6	105.597	1
8.092	34	8.087	4	8.092	9	8.087	0		105.6	0.142857	105.599	0.4	105.603	0.6	105.603	0.714286
8.1	24	8.095	2	8.1	2	8.095	25		105.606	0	105.605	0.4	105.608	1.2	105.609	0.714286
8.108	37	8.104	0	8.108	0	8.104	11		105.612	0.857143	105.611	0.2	105.614	0.6	105.614	0
8.117	20	8.112	5	8.117	4	8.112	5		105.617	0.142857	105.617	0.5	105.62	0.8	105.62	0.571429
8.125	87	8.12	8	8.125	5	8.12	0		105.623	0.714286	105.622	0.5	105.626	0.8	105.626	1.57143
8.133	0	8.128	0	8.133	3	8.128	1		105.629	1.14286	105.628	0.3	105.632	2.2	105.632	1.28571
8.141	20	8.137	1	8.141	5	8.137	7		105.635	1.28571	105.634	0.2	105.638	0.8	105.638	1.57143
8.15	28	8.145	1	8.15	1	8.145	2		105.641	0.857143	105.64	0	105.644	0	105.644	0
8.158	39	8.153	2	8.158	36	8.153	0		105.647	0.714286	105.646	0	105.65	0.4	105.65	0.714286
8.166	55	8.161	6	8.166	0	8.161	4		105.653	0.714286	105.652	0.4	105.656	1	105.656	1.85714
8.174	48	8.17	9	8.174	5	8.17	0		105.659	0.428571	105.658	1.8	105.661	0	105.662	0.571429
8.183	22	8.178	38	8.183	24	8.178	0		105.665	1	105.663	0.9	105.667	0.4	105.667	0.857143
8.191	29	8.186	0	8.191	0	8.186	0		105.67	1	105.669	0.1	105.673	0.2	105.673	1.57143
8.199	19	8.195	0	8.199	0	8.195	7		105.676	0.571429	105.675	0.1	105.679	1	105.679	0.142857
8.208	60	8.203	6	8.208	14	8.203	10		105.682	0.428571	105.681	0	105.685	1	105.685	0.714286
8.216	45	8.211	0	8.216	2	8.211	17		105.688	0.285714	105.687	0	105.691	0	105.691	1
8.224	27	8.219	9	8.224	16	8.219	16		105.694	0.571429	105.693	0	105.697	1.2	105.697	0.142857
8.232	20	8.228	0	8.232	3	8.228	2		105.7	0.571429	105.699	0	105.703	0.8	105.703	0.285714
8.241	34	8.236	16	8.241	23	8.236	23		105.706	1.71429	105.705	0	105.709	0.2	105.709	0.571429
8.249	73	8.244	15	8.249	0	8.244	2		105.712	2.42857	105.711	0.2	105.714	0.2	105.715	0.857143
8.257	15	8.252	10	8.257	0	8.252	24		105.718	0.857143	105.716	0.4	105.72	0	105.72	1.28571
8.265	26	8.261	0	8.265	4	8.261	18		105.723	0.571429	105.722	0.9	105.726	0	105.726	1.28571
8.274	50	8.269	11	8.274	5	8.269	11		105.729	1.28571	105.728	1	105.732	0.2	105.732	0.571429
8.282	45	8.277	12	8.282	2	8.277	0		105.735	1.14286	105.734	0.3	105.738	0.2	105.738	0.571429
8.29	35	8.286	15	8.29	0	8.286	5		105.741	0.714286	105.74	0	105.744	0.4	105.744	0.285714
8.299	56	8.294	0	8.299	15	8.294	19		105.747	0.285714	105.746	0.5	105.75	1.2	105.75	0.142857
8.307	20	8.302	0	8.307	0	8.302	4		105.753	0.285714	105.752	0.1	105.756	0.6	105.756	0.714286
8.315	37	8.31	0	8.315	8	8.31	14		105.759	0.285714	105.758	0.1	105.761	1.8	105.762	1.85714
8.323	51	8.319	15	8.323	5	8.319	4		105.765	0.285714	105.764	0.1	105.767	3	105.767	0.857143
8.332	23	8.327	0	8.332	1	8.327	25		105.77	0.142857	105.769	0.6	105.773	2.6	105.773	0.142857
8.34	53	8.335	0	8.34	5	8.335	4		105.776	1	105.775	0.5	105.779	3	105.779	1.71429
8.348	53	8.343	11	8.348	0	8.343	13		105.782	1.28571	105.781	0.2	105.785	1.4	105.785	0
8.356	47	8.352	1	8.356	1	8.352	4		105.788	0.142857	105.787	0.1	105.791	0.4	105.791	0
8.365	118	8.36	0	8.365	3	8.36	5		105.794	0.857143	105.793	0.1	105.797	0.6	105.797	0.285714
8.373	23	8.368	1	8.373	8	8.368	8		105.8	0.857143	105.799	0.3	105.803	0.8	105.803	0.571429
8.381	3	8.377	0	8.381	26	8.377	1		105.806	0.142857	105.805	0	105.809	0.2	105.809	0
8.39	51	8.385	3	8.39	0	8.385	35		105.812	1.85714	105.811	0.2	105.814	0.6	105.815	0
8.398	24	8.393	0	8.398	4	8.393	24		105.818	1	105.817	0	105.82	0.6	105.82	0.285714
8.406	8	8.401	11	8.406	1	8.401	8		105.823	0.428571	105.823	0.1	105.826	0.6	105.826	0.428571
8.414	67	8.41	5	8.414	13	8.41	24		105.829	0.428571	105.828	0.7	105.832	0.4	105.832	0.428571
8.423	8	8.418	0	8.423	32	8.418	3		105.835	0.428571	105.834	1.2	105.838	1.2	105.838	0.285714
8.431	95	8.426	11	8.431	4	8.426	1		105.841	0.428571	105.84	0.8	105.844	1.4	105.844	0.428571
8.439	8	8.434	0	8.439	3	8.434	5		105.847	0	105.846	0.1	105.85	0.8	105.85	0
8.447	29	8.443	3	8.447	11	8.443	0		105.853	0.571429	105.852	0.2	105.856	1.6	105.856	0.714286
8.456	56	8.451	4	8.456	7	8.451	10		105.859	1	105.858	0.4	105.862	1.6	105.862	0.714286
8.464	62	8.459	28	8.464	36	8.459	0		105.865	0	105.864	0.2	105.868	2.2	105.868	0.285714
8.472	28	8.468	0	8.472	1	8.468	3		105.871	0.142857	105.87	0.3	105.873	1.6	105.874	0
8.481	56	8.476	5	8.481	7	8.476	0		105.876	0.142857	105.876	0.5	105.879	1.6	105.879	0.285714
8.489	19	8.484	32	8.489	7	8.484	2		105.882	0.142857	105.882	0.2	105.885	0.6	105.885	0.142857
8.497	13	8.492	23	8.497	21	8.492	3		105.888	0.285714	105.887	0.7	105.891	0	105.891	0.857143
8.505	8	8.501	1	8.505	1	8.501	0		105.894	0	105.893	0.4	105.897	0	105.897	0.142857
8.514	45	8.509	0	8.514	6	8.509	0		105.9	0.142857	105.899	1.1	105.903	0	105.903	0
8.522	28	8.517	5	8.522	0	8.517	14		105.906	0	105.905	0.8	105.909	0.4	105.909	0.142857
8.53	91	8.525	7	8.53	9	8.525	1		105.912	0.857143	105.911	0.3	105.915	1.8	105.915	0.571429
8.538	16	8.534	1	8.538	17	8.534	3		105.918	1.14286	105.917	0.3	105.921	3	105.921	1.14286
8.547	18	8.542	0	8.547	7	8.542	16		105.924	0.714286	105.923	1	105.926	1.6	105.927	0.142857
8.555	34	8.55	0	8.555	1	8.55	1		105.93	0.571429	105.929	0	105.932	0.6	105.932	0
8.563	31	8.559	5	8.563	7	8.559	3		105.936	0.428571	105.934	0	105.938	0.2	105.938	0.571429
8.572	22	8.567	8	8.572	12	8.567	10		105.941	0.285714	105.94	0.1	105.944	0.2	105.944	0.714286
8.58	39	8.575	0	8.58	5	8.575	49		105.947	0.571429	105.946	0.3	105.95	0.4	105.95	0.714286
8.588	46	8.583	48	8.588	41	8.583	7		105.953	0.285714	105.952	0.5	105.956	1	105.956	0.285714
8.596	34	8.592	2	8.596	5	8.592	0		105.959	0.571429	105.958	0.6	105.962	1.8	105.962	0.285714
8.605	16	8.6	1	8.605	11	8.6	2		105.965	0.285714	105.964	0.2	105.968	1.8	105.968	0.571429
8.613	3	8.608	0	8.613	8	8.608	12		105.971	0.428571	105.97	0.4	105.974	0.2	105.974	0.142857
8.621	33	8.616	0	8.621	4	8.616	1		105.977	0.571429	105.976	0.2	105.98	0.8	105.98	0.285714
8.629	49	8.625	3	8.629	29	8.625	2		105.983	0.142857	105.982	0.3	105.985	0.2	105.986	0
8.638	77	8.633	15	8.638	3	8.633	0		105.989	0.142857	105.988	1	105.991	1.6	105.991	0
8.646	33	8.641	0	8.646	1	8.641	6		105.994	0.142857	105.993	0.4	105.997	0.8	105.997	0.142857
8.654	10	8.65	1	8.654	1	8.65	0		106	1	105.999	0.1	106.003	0	106.003	0.428571
8.663	26	8.658	12	8.663	4	8.658	0		106.006	0.857143	106.005	0	106.009	0	106.009	0
8.671	46	8.666	2	8.671	15	8.666	3		106.012	0.142857	106.011	0.2	106.015	0.2	106.015	0.714286
8.679	109	8.674	0	8.679	7	8.674	6		106.018	0.142857	106.017	0.4	106.021	0.2	106.021	0.714286
8.687	18	8.683	17	8.687	34	8.683	0		106.024	0	106.023	0.6	106.027	0.6	106.027	0
8.696	176	8.691	11	8.696	10	8.691	16		106.03	0.285714	106.029	0.9	106.033	1.2	106.033	0
8.704	45	8.699	0	8.704	3	8.699	41		106.036	0.285714	106.035	0.3	106.038	1	106.039	0.428571
8.712	36	8.707	0	8.712	4	8.707	1		106.042	0.428571	106.041	0.4	106.044	1.2	106.044	0.428571
8.72	6	8.716	0	8.72	0	8.716	0		106.047	0.857143	106.046	0.1	106.05	1.2	106.05	0.571429
8.729	20	8.724	0	8.729	0	8.724	13		106.053	0.428571	106.052	0.4	106.056	0.8	106.056	0.428571
8.737	26	8.732	2	8.737	4	8.732	78		106.059	0.714286	106.058	0.3	106.062	0.4	106.062	0
8.745	71	8.741	3	8.745	2	8.741	0		106.065	0.142857	106.064	0.5	106.068	0	106.068	0
8.754	12	8.749	12	8.754	48	8.749	0		106.071	1.71429	106.07	0.4	106.074	0.6	106.074	0.285714
8.762	21	8.757	0	8.762	8	8.757	45		106.077	2.71429	106.076	0.4	106.08	1.4	106.08	0
8.77	22	8.765	0	8.77	5	8.765	2		106.083	1.14286	106.082	0.2	106.086	0.4	106.086	0
8.778	41	8.774	13	8.778	29	8.774	0		106.089	0.428571	106.088	0.2	106.091	0	106.092	0.142857
8.787	39	8.782	0	8.787	11	8.782	0		106.095	1.14286	106.094	1	106.097	0	106.097	0.142857
8.795	63	8.79	5	8.795	2	8.79	3		106.101	1	106.1	0.6	106.103	0	106.103	0.285714
8.803	38	8.798	12	8.803	6	8.798	1		106.106	0.285714	106.106	0.8	106.109	1	106.109	1
8.811	80	8.807	8	8.811	17	8.807	0		106.112	1.42857	106.111	0.1	106.115	0.4	106.115	0.714286
8.82	92	8.815	0	8.82	72	8.815	5		106.118	1.28571	106.117	0.1	106.121	0	106.121	0.142857
8.828	43	8.823	2	8.828	36	8.823	2		106.124	0.428571	106.123	0.2	106.127	1	106.127	0.714286
8.836	106	8.832	30	8.836	31	8.832	0		106.13	1	106.129	0.3	106.133	0.2	106.133	0.714286
8.845	60	8.84	3	8.845	10	8.84	0		106.136	1	106.135	0.4	106.139	0.6	106.139	0.142857
8.853	33	8.848	6	8.853	44	8.848	15		106.142	0.428571	106.141	0.1	106.145	0	106.145	0.142857
8.861	29	8.856	0	8.861	2	8.856	0		106.148	0	106.147	1.1	106.15	1	106.151	0.714286
8.869	52	8.865	0	8.869	0	8.865	0		106.154	0.142857	106.153	0.5	106.156	2	106.156	0.714286
8.878	55	8.873	6	8.878	43	8.873	5		106.16	1.71429	106.159	0.5	106.162	1.6	106.162	0.714286
8.886	47	8.881	2	8.886	4	8.881	35		106.165	0.428571	106.165	0.5	106.168	0.8	106.168	0.571429
8.894	79	8.889	7	8.894	7	8.889	0		106.171	0.285714	106.17	0.1	106.174	1.2	106.174	0
8.902	14	8.898	15	8.902	8	8.898	7		106.177	1	106.176	0	106.18	0.4	106.18	0
8.911	72	8.906	54	8.911	0	8.906	0		106.183	0.571429	106.182	0.3	106.186	0.2	106.186	0
8.919	39	8.914	0	8.919	17	8.914	4		106.189	0.571429	106.188	0.2	106.192	0.8	106.192	0.714286
8.927	100	8.923	0	8.927	26	8.923	1		106.195	0.571429	106.194	0	106.198	3	106.198	0.571429
8.936	15	8.931	0	8.936	15	8.931	5		106.201	0.571429	106.2	0.1	106.204	0.6	106.204	0.428571
8.944	1	8.939	19	8.944	2	8.939	5		106.207	0.285714	106.206	0.8	106.21	0.2	106.21	0.285714
8.952	9	8.947	5	8.952	1	8.947	0		106.213	1.14286	106.212	1.3	106.215	0	106.216	0.285714
8.96	66	8.956	0	8.96	32	8.956	10		106.219	1	106.218	0.9	106.221	0.4	106.222	0.571429
8.969	122	8.964	0	8.969	27	8.964	10		106.225	0.571429	106.224	0.3	106.227	1.6	106.227	1.42857
8.977	28	8.972	0	8.977	7	8.972	5		106.23	1	106.229	0.8	106.233	2.4	106.233	0.571429
8.985	27	8.98	3	8.985	4	8.98	6		106.236	0.857143	106.235	0.2	106.239	0.6	106.239	0.142857
8.993	58	8.989	5	8.993	3	8.989	34		106.242	0	106.241	0.4	106.245	0.6	106.245	0.285714
9.002	94	8.997	15	9.002	5	8.997	1		106.248	0.285714	106.247	0.1	106.251	0.8	106.251	0.857143
9.01	88	9.005	33	9.01	8	9.005	3		106.254	0.428571	106.253	0.1	106.257	1	106.257	0.285714
9.018	89	9.014	1	9.018	12	9.014	18		106.26	1.14286	106.259	0.2	106.263	0.8	106.263	0.571429
9.027	37	9.022	2	9.027	35	9.022	21		106.266	1.57143	106.265	0.7	106.269	1.8	106.269	0.285714
9.035	117	9.03	0	9.035	22	9.03	15		106.272	1.14286	106.271	1	106.275	1.2	106.275	0.142857
9.043	80	9.038	1	9.043	7	9.038	0		106.278	0.714286	106.277	0.6	106.28	0.6	106.281	0.142857
9.051	62	9.047	22	9.051	19	9.047	2		106.284	0.285714	106.283	0.5	106.286	0.8	106.286	0
9.06	42	9.055	1	9.06	42	9.055	2		106.289	1	106.288	0.1	106.292	0.4	106.292	0
9.068	59	9.063	15	9.068	3	9.063	6		106.295	2	106.294	0.8	106.298	0.8	106.298	0.285714
9.076	17	9.071	19	9.076	9	9.071	77		106.301	1.28571	106.3	0.8	106.304	1	106.304	0.285714
9.084	21	9.08	4	9.084	21	9.08	1		106.307	0.714286	106.306	0.4	106.31	0.4	106.31	0.142857
9.093	74	9.088	12	9.093	6	9.088	2		106.313	1.28571	106.312	0.1	106.316	0	106.316	0.142857
9.101	38	9.096	2	9.101	13	9.096	5		106.319	1.42857	106.318	0.2	106.322	1.4	106.322	0.285714
9.109	41	9.105	17	9.109	4	9.105	17		106.325	1	106.324	0.2	106.328	0.8	106.328	0
9.118	38	9.113	1	9.118	20	9.113	10		106.331	0.857143	106.33	0.3	106.334	0.2	106.334	0.285714
9.126	56	9.121	8	9.126	13	9.121	2		106.337	1.42857	106.336	1.2	106.339	1.2	106.34	1.42857
9.134	50	9.129	0	9.134	4	9.129	2		106.343	0.285714	106.342	0.9	106.345	0.6	106.345	1.57143
9.142	35	9.138	0	9.142	7	9.138	9		106.349	0.142857	106.347	0.7	106.351	0.6	106.351	0.857143
9.151	13	9.146	0	9.151	12	9.146	2		106.354	0.428571	106.353	0.3	106.357	1.4	106.357	0.857143
9.159	60	9.154	0	9.159	4	9.154	14		106.36	0.714286	106.359	1.1	106.363	1.4	106.363	0.571429
9.167	123	9.162	0	9.167	11	9.162	33		106.366	0	106.365	1.6	106.369	0.8	106.369	0.714286
9.175	30	9.171	16	9.175	8	9.171	9		106.372	0.714286	106.371	0.6	106.375	1.6	106.375	0.857143
9.184	40	9.179	0	9.184	4	9.179	16		106.378	0.571429	106.377	0	106.381	2.6	106.381	0.714286
9.192	9	9.187	0	9.192	14	9.187	17		106.384	1.28571	106.383	0.2	106.387	0.8	106.387	0.571429
9.2	24	9.196	34	9.2	8	9.196	5		106.39	0.714286	106.389	0.2	106.393	0.8	106.393	0.571429
9.209	27	9.204	1	9.209	21	9.204	9		106.396	2.28571	106.395	0.3	106.398	0.6	106.399	0.285714
9.217	75	9.212	4	9.217	8	9.212	4		106.402	1.28571	106.401	0	106.404	0.2	106.404	0
9.225	56	9.22	35	9.225	6	9.22	12		106.407	1.57143	106.407	0.1	106.41	0.4	106.41	0
9.233	39	9.229	0	9.233	10	9.229	2		106.413	1	106.412	0.1	106.416	0.2	106.416	0
9.242	50	9.237	0	9.242	13	9.237	14		106.419	0.285714	106.418	0.8	106.422	1.2	106.422	0.142857
9.25	54	9.245	0	9.25	15	9.245	9		106.425	1	106.424	0.4	106.428	0.6	106.428	0
9.258	31	9.253	11	9.258	1	9.253	0		106.431	1.14286	106.43	0.3	106.434	2	106.434	0.285714
9.266	57	9.262	0	9.266	24	9.262	7		106.437	0.857143	106.436	0	106.44	0.2	106.44	0.285714
9.275	69	9.27	7	9.275	27	9.27	1		106.443	0.285714	106.442	0.3	106.446	0	106.446	0.428571
9.283	141	9.278	4	9.283	10	9.278	5		106.449	0	106.448	0.2	106.452	0.4	106.452	0
9.291	80	9.287	4	9.291	5	9.287	15		106.455	0.714286	106.454	0	106.458	1.2	106.458	0
9.3	40	9.295	0	9.3	47	9.295	13		106.461	1.28571	106.46	0.9	106.463	1.4	106.464	0.428571
9.308	42	9.303	5	9.308	7	9.303	7		106.467	0.428571	106.466	0.3	106.469	0.6	106.469	0.571429
9.316	94	9.311	22	9.316	9	9.311	1		106.472	0	106.472	0.3	106.475	0.8	106.475	0.285714
9.324	68	9.32	23	9.324	5	9.32	0		106.478	0.571429	106.478	0.9	106.481	0.4	106.481	0
9.333	42	9.328	0	9.333	1	9.328	0		106.484	1.85714	106.483	1	106.487	0	106.487	0.285714
9.341	23	9.336	0	9.341	23	9.336	12		106.49	1	106.489	0.3	106.493	0	106.493	0.571429
9.349	37	9.345	0	9.349	0	9.345	11		106.496	0.285714	106.495	0.3	106.499	0	106.499	0.285714
9.357	31	9.353	2	9.357	4	9.353	1		106.502	0.857143	106.501	0.6	106.505	0.6	106.505	0.142857
9.366	36	9.361	17	9.366	21	9.361	0		106.508	1.57143	106.507	0.3	106.511	1.2	106.511	0.285714
9.374	48	9.369	0	9.374	32	9.369	1		106.514	1.28571	106.513	0.1	106.517	1.4	106.517	0.142857
9.382	40	9.378	4	9.382	2	9.378	6		106.52	1.42857	106.519	0.3	106.523	0.2	106.523	0.428571
9.391	41	9.386	4	9.391	19	9.386	5		106.526	0.857143	106.525	0.3	106.528	0	106.529	1
9.399	46	9.394	14	9.399	0	9.394	6		106.532	0.714286	106.531	0.4	106.534	0	106.534	0.428571
9.407	37	9.402	0	9.407	7	9.402	0		106.538	1.14286	106.537	0.4	106.54	1.2	106.54	0.428571
9.415	8	9.411	12	9.415	2	9.411	0		106.543	1.28571	106.543	0.4	106.546	0.4	106.546	1.85714
9.424	79	9.419	13	9.424	1	9.419	0		106.549	0.285714	106.548	0.3	106.552	0.2	106.552	2.57143
9.432	100	9.427	1	9.432	2	9.427	0		106.555	0.428571	106.554	0.5	106.558	0.4	106.558	1.71429
9.44	57	9.436	9	9.44	8	9.436	4		106.561	0.428571	106.56	0.6	106.564	1	106.564	0.714286
9.448	30	9.444	32	9.448	19	9.444	3		106.567	1.14286	106.566	0.2	106.57	0.2	106.57	0.142857
9.457	74	9.452	16	9.457	7	9.452	5		106.573	1.14286	106.572	0.2	106.576	0.6	106.576	0
9.465	67	9.46	16	9.465	2	9.46	16		106.579	0.571429	106.578	0	106.582	0	106.582	0
9.473	23	9.469	12	9.473	40	9.469	10		106.585	0.285714	106.584	0	106.588	0.4	106.588	0.857143
9.482	63	9.477	0	9.482	19	9.477	0		106.591	0.714286	106.59	0	106.594	0	106.594	1.14286
9.49	58	9.485	5	9.49	6	9.485	0		106.597	1.42857	106.596	1	106.599	0	106.6	0.857143
9.498	29	9.493	2	9.498	2	9.493	17		106.603	1	106.602	0.4	106.605	0.2	106.606	0.285714
9.506	50	9.502	2	9.506	20	9.502	7		106.609	0.142857	106.608	0	106.611	0.2	106.611	0.571429
9.515	34	9.51	10	9.515	3	9.51	2		106.614	0.571429	106.613	0.1	106.617	0	106.617	0
9.523	28	9.518	7	9.523	30	9.518	0		106.62	1.28571	106.619	0.3	106.623	1.4	106.623	0.142857
9.531	32	9.527	0	9.531	19	9.527	0		106.626	1.71429	106.625	0.1	106.629	2	106.629	0.428571
9.539	21	9.535	0	9.539	4	9.535	1		106.632	0.571429	106.631	1.2	106.635	1.4	106.635	0.571429
9.548	112	9.543	2	9.548	25	9.543	6		106.638	0.428571	106.637	0.8	106.641	1.6	106.641	0.571429
9.556	85	9.551	7	9.556	10	9.551	1		106.644	0.857143	106.643	0.4	106.647	0.8	106.647	0.428571
9.564	66	9.56	2	9.564	2	9.56	0		106.65	0.285714	106.649	0.4	106.653	0.6	106.653	0.142857
9.573	34	9.568	0	9.573	12	9.568	23		106.656	0.142857	106.655	0.2	106.659	0.4	106.659	0.428571
9.581	33	9.576	3	9.581	41	9.576	0		106.662	0.714286	106.661	0.5	106.665	0.8	106.665	0.428571
9.589	101	9.584	3	9.589	19	9.584	4		106.668	1.28571	106.667	0.4	106.67	0.4	106.671	0.428571
9.597	74	9.593	17	9.597	4	9.593	0		106.674	1	106.673	0.6	106.676	2	106.676	0.142857
9.606	41	9.601	21	9.606	16	9.601	61		106.68	0.714286	106.678	0.3	106.682	1.8	106.682	0.571429
9.614	75	9.609	5	9.614	15	9.609	4		106.685	0	106.684	0.8	106.688	0	106.688	0.571429
9.622	109	9.618	3	9.622	8	9.618	2		106.691	0	106.69	0.4	106.694	0	106.694	0
9.63	162	9.626	2	9.63	9	9.626	3		106.697	0.142857	106.696	0.2	106.7	0.2	106.7	0
9.639	93	9.634	1	9.639	17	9.634	21		106.703	0.142857	106.702	0.7	106.706	0.6	106.706	0.857143
9.647	76	9.642	26	9.647	14	9.642	0		106.709	0.857143	106.708	0.5	106.712	1	106.712	0.857143
9.655	157	9.651	0	9.655	39	9.651	1		106.715	0.571429	106.714	0.1	106.718	0.6	106.718	0.571429
9.664	47	9.659	8	9.664	0	9.659	8		106.721	0.571429	106.72	0.1	106.724	0.8	106.724	0
9.672	123	9.667	2	9.672	74	9.667	19		106.727	0.428571	106.726	0.2	106.73	0	106.73	0.428571
9.68	45	9.675	0	9.68	24	9.675	1		106.733	0.857143	106.732	0.1	106.736	0	106.736	0.571429
9.688	70	9.684	2	9.688	0	9.684	13		106.739	0.285714	106.738	0.9	106.741	0.8	106.742	0
9.697	87	9.692	8	9.697	9	9.692	0		106.745	0	106.744	0.6	106.747	1	106.747	0
9.705	82	9.7	13	9.705	21	9.7	0		106.751	0.285714	106.749	0.3	106.753	0.2	106.753	0.142857
9.713	86	9.709	10	9.713	8	9.709	4		106.756	0	106.755	0.2	106.759	0.2	106.759	0.571429
9.721	73	9.717	1	9.721	0	9.717	14		106.762	0	106.761	0.2	106.765	0	106.765	1.42857
9.73	33	9.725	7	9.73	39	9.725	26		106.768	0.714286	106.767	0.5	106.771	2.4	106.771	0.285714
9.738	120	9.733	23	9.738	11	9.733	1		106.774	0.285714	106.773	0.9	106.777	4.2	106.777	0
9.746	51	9.742	0	9.746	16	9.742	13		106.78	0.285714	106.779	0.6	106.783	0.2	106.783	0.571429
9.755	60	9.75	33	9.755	5	9.75	0		106.786	0	106.785	0.6	106.789	0	106.789	0.571429
9.763	156	9.758	6	9.763	11	9.758	1		106.792	0	106.791	0.6	106.795	0.4	106.795	0.714286
9.771	86	9.766	2	9.771	13	9.766	0		106.798	0.571429	106.797	0.7	106.801	1.2	106.801	1.71429
9.779	63	9.775	17	9.779	1	9.775	0		106.804	0.428571	106.803	0.6	106.806	0.2	106.807	0.571429
9.788	89	9.783	0	9.788	54	9.783	0		106.81	0.857143	106.809	0.5	106.812	0	106.812	0.285714
9.796	55	9.791	0	9.796	24	9.791	16		106.816	0.428571	106.815	0.1	106.818	0.8	106.818	0
9.804	41	9.8	11	9.804	5	9.8	0		106.822	0.142857	106.82	0.3	106.824	2.6	106.824	1.42857
9.812	61	9.808	1	9.812	11	9.808	0		106.827	0.285714	106.826	0.3	106.83	0.6	106.83	1
9.821	86	9.816	3	9.821	17	9.816	14		106.833	0.714286	106.832	0	106.836	0.8	106.836	0.428571
9.829	114	9.824	11	9.829	1	9.824	0		106.839	0.142857	106.838	0.6	106.842	0.4	106.842	0.714286
9.837	48	9.833	0	9.837	14	9.833	1		106.845	0.857143	106.844	1.2	106.848	0.4	106.848	0.857143
9.846	54	9.841	6	9.846	14	9.841	12		106.851	1.42857	106.85	0.8	106.854	0	106.854	0.714286
9.854	122	9.849	0	9.854	18	9.849	3		106.857	0.857143	106.856	0.6	106.86	0.2	106.86	0.571429
9.862	69	9.857	22	9.862	6	9.857	0		106.863	0.857143	106.862	0	106.866	0.8	106.866	0
9.87	158	9.866	0	9.87	14	9.866	2		106.869	0.857143	106.868	0.4	106.872	0.4	106.872	0
9.879	37	9.874	9	9.879	8	9.874	0		106.875	0.285714	106.874	0	106.877	0.4	106.878	0
9.887	113	9.882	4	9.887	9	9.882	14		106.881	0.142857	106.88	0.2	106.883	0.4	106.883	0
9.895	118	9.891	13	9.895	18	9.891	0		106.887	0.714286	106.886	0.1	106.889	0.6	106.889	0
9.903	91	9.899	6	9.903	26	9.899	2		106.892	0.142857	106.891	0.2	106.895	0.4	106.895	0.285714
9.912	88	9.907	34	9.912	9	9.907	1		106.898	0.428571	106.897	0.2	106.901	0	106.901	0
9.92	50	9.915	0	9.92	34	9.915	1		106.904	0.142857	106.903	0.3	106.907	0.4	106.907	0.428571
9.928	65	9.924	2	9.928	10	9.924	5		106.91	0.714286	106.909	0.1	106.913	0	106.913	0
9.937	178	9.932	19	9.937	24	9.932	5		106.916	1.85714	106.915	0	106.919	0.2	106.919	0.285714
9.945	111	9.94	4	9.945	29	9.94	0		106.922	0.571429	106.921	0.4	106.925	1.6	106.925	0.428571
9.953	61	9.948	2	9.953	66	9.948	1		106.928	0	106.927	0.6	106.931	1.2	106.931	0.285714
9.961	175	9.957	0	9.961	3	9.957	1		106.934	0.142857	106.933	0.1	106.937	0.6	106.937	0.142857
9.97	112	9.965	23	9.97	0	9.965	0		106.94	0.428571	106.939	0.3	106.943	0.4	106.943	0.428571
9.978	75	9.973	0	9.978	8	9.973	24		106.946	1.71429	106.945	0	106.949	0	106.949	0.857143
9.986	111	9.982	19	9.986	66	9.982	0		106.952	0.571429	106.951	0	106.954	0.2	106.955	0.428571
9.994	112	9.99	0	9.994	10	9.99	10		106.958	0.428571	106.957	0	106.96	0	106.96	1
10.003	50	9.998	1	10.003	18	9.998	0		106.964	0.857143	106.963	0.1	106.966	0.2	106.966	0.285714
10.011	73	10.006	1	10.011	13	10.006	17		106.969	0.428571	106.969	0.6	106.972	0.2	106.972	0
10.019	42	10.015	0	10.019	5	10.015	20		106.975	0.571429	106.974	0.1	106.978	0.2	106.978	0.285714
10.028	56	10.023	5	10.028	29	10.023	0		106.981	1.14286	106.98	0.1	106.984	0	106.984	0.428571
10.036	224	10.031	17	10.036	16	10.031	12		106.987	0.285714	106.986	0.2	106.99	0.2	106.99	0.428571
10.044	165	10.039	1	10.044	51	10.039	47		106.993	1	106.992	0.4	106.996	0.6	106.996	0
10.052	49	10.048	2	10.052	71	10.048	29		106.999	1.14286	106.998	0.3	107.002	1	107.002	0
10.061	66	10.056	23	10.061	54	10.056	0		107.005	1.57143	107.004	0.5	107.008	0	107.008	0.142857
10.069	32	10.064	13	10.069	53	10.064	7		107.011	0.428571	107.01	1	107.014	0.4	107.014	0
10.077	48	10.073	0	10.077	20	10.073	49		107.017	0	107.016	1	107.02	1.2	107.02	0.857143
10.086	34	10.081	0	10.086	13	10.081	19		107.023	0.142857	107.022	0.6	107.026	0.6	107.026	0.571429
10.094	138	10.089	11	10.094	29	10.089	0		107.029	1	107.028	0.2	107.031	0.6	107.032	0.142857
10.102	155	10.097	27	10.102	33	10.097	0		107.035	1	107.034	0.6	107.037	0.4	107.037	0.428571
10.11	73	10.106	6	10.11	13	10.106	0		107.041	0	107.04	0.4	107.043	0.4	107.043	0.285714
10.119	124	10.114	164	10.119	25	10.114	19		107.046	0.285714	107.046	1.1	107.049	0	107.049	0.285714
10.127	72	10.122	64	10.127	16	10.122	23		107.052	1	107.052	0.3	107.055	0	107.055	1
10.135	47	10.13	29	10.135	8	10.13	21		107.058	2.14286	107.057	0.5	107.061	0	107.061	1.28571
10.143	91	10.139	260	10.143	10	10.139	0		107.064	1	107.063	0.3	107.067	0	107.067	1.57143
10.152	130	10.147	226	10.152	18	10.147	31		107.07	1	107.069	3.3	107.073	0.4	107.073	7.42857
10.16	113	10.155	412	10.16	32	10.155	3		107.076	0.571429	107.075	20	107.079	0.4	107.079	15
10.168	115	10.164	427	10.168	14	10.164	18		107.082	0	107.081	32.4	107.085	0.2	107.085	15
10.177	64	10.172	689	10.177	20	10.172	9		107.088	0.142857	107.087	29.1	107.091	0.2	107.091	9
10.185	250	10.18	559	10.185	5	10.18	12		107.094	0.571429	107.093	19.7	107.097	1.4	107.097	4.42857
10.193	235	10.188	1174	10.193	23	10.188	7		107.1	1	107.099	11.3	107.103	2.2	107.103	3.42857
10.201	250	10.197	1828	10.201	4	10.197	0		107.106	0.571429	107.105	6.4	107.109	0.8	107.109	2.57143
10.21	523	10.205	2184	10.21	43	10.205	0		107.112	0	107.111	5.5	107.115	0.4	107.115	4.42857
10.218	595	10.213	3719	10.218	8	10.213	2		107.118	0.285714	107.117	4.6	107.12	0.4	107.121	5.28571
10.226	662	10.221	5401	10.226	6	10.221	0		107.124	0.285714	107.123	1.8	107.126	0.2	107.126	2.28571
10.234	983	10.23	7013	10.234	38	10.23	0		107.129	1.57143	107.129	1.6	107.132	0	107.132	2.14286
10.243	1087	10.238	10884	10.243	14	10.238	54		107.135	1.14286	107.134	1.2	107.138	0.4	107.138	1.85714
10.251	1259	10.246	16141	10.251	47	10.246	13		107.141	0.857143	107.14	1.1	107.144	0.8	107.144	1.57143
10.259	1881	10.255	24720	10.259	10	10.255	1		107.147	0.142857	107.146	0.7	107.15	2	107.15	1.14286
10.268	2015	10.263	32997	10.268	14	10.263	1		107.153	0	107.152	1.4	107.156	2.6	107.156	0.428571
10.276	2231	10.271	42182	10.276	14	10.271	5		107.159	0	107.158	1.9	107.162	1.4	107.162	0.142857
10.284	2514	10.279	56025	10.284	18	10.279	2		107.165	0.285714	107.164	1.4	107.168	2.4	107.168	0.714286
10.292	2817	10.288	69310	10.292	63	10.288	3		107.171	0.285714	107.17	0.5	107.174	0	107.174	1.28571
10.301	2431	10.296	81751	10.301	38	10.296	4		107.177	0.857143	107.176	0.1	107.18	0.6	107.18	1.14286
10.309	2825	10.304	92961	10.309	19	10.304	0		107.183	0.857143	107.182	0.5	107.186	1	107.186	0.571429
10.317	2929	10.312	97923	10.317	7	10.312	1		107.189	0.714286	107.188	0.9	107.192	0.4	107.192	0
10.325	2819	10.321	102877	10.325	27	10.321	7		107.195	1.42857	107.194	1.6	107.198	0	107.198	1.14286
10.334	3173	10.329	102446	10.334	18	10.329	2		107.201	1.57143	107.2	1.4	107.203	0.2	107.204	1.42857
10.342	3250	10.337	99095	10.342	7	10.337	10		107.207	0.714286	107.206	0.3	107.209	1.8	107.209	2.85714
10.35	3195	10.346	93591	10.35	8	10.346	4		107.213	0.714286	107.212	0	107.215	0.8	107.215	2.85714
10.359	2871	10.354	87080	10.359	18	10.354	3		107.218	1.14286	107.217	0.8	107.221	0.8	107.221	0.285714
10.367	2662	10.362	73286	10.367	17	10.362	3		107.224	0.571429	107.223	0.3	107.227	0.8	107.227	0.285714
10.375	2036	10.37	66958	10.375	17	10.37	10		107.23	1.42857	107.229	0	107.233	0.4	107.233	0.142857
10.383	2148	10.379	55825	10.383	7	10.379	3		107.236	1.28571	107.235	0.3	107.239	0	107.239	0
10.392	2448	10.387	43751	10.392	10	10.387	1		107.242	0.142857	107.241	0.4	107.245	1.4	107.245	0.142857
10.4	1483	10.395	34082	10.4	28	10.395	3		107.248	0.571429	107.247	0.2	107.251	0.6	107.251	0.142857
10.408	1417	10.403	27667	10.408	6	10.403	1		107.254	1.28571	107.253	0.1	107.257	0.4	107.257	0.428571
10.416	1863	10.412	23240	10.416	7	10.412	39		107.26	1	107.259	0.1	107.263	0	107.263	1.42857
10.425	1253	10.42	17179	10.425	19	10.42	12		107.266	0.714286	107.265	0.5	107.269	0	107.269	0.857143
10.433	687	10.428	14483	10.433	31	10.428	9		107.272	0.142857	107.271	0.1	107.275	0.2	107.275	0.142857
10.441	1037	10.437	11986	10.441	20	10.437	7		107.278	0.571429	107.277	0.5	107.281	0.2	107.281	0.142857
10.45	787	10.445	10547	10.45	38	10.445	0		107.284	0.857143	107.283	0.7	107.286	0.6	107.287	0.571429
10.458	613	10.453	8896	10.458	8	10.453	1		107.29	0.571429	107.289	0.4	107.292	0.2	107.293	0.142857
10.466	616	10.461	6151	10.466	24	10.461	11		107.296	0.571429	107.294	0.3	107.298	0	107.298	0.285714
10.474	436	10.47	5568	10.474	18	10.47	3		107.301	1.14286	107.3	0.7	107.304	0	107.304	0
10.483	549	10.478	4564	10.483	9	10.478	0		107.307	0.285714	107.306	0.8	107.31	0.8	107.31	0
10.491	402	10.486	4201	10.491	20	10.486	12		107.313	0	107.312	0.5	107.316	0.6	107.316	0.714286
10.499	460	10.494	3447	10.499	5	10.494	5		107.319	0	107.318	0.4	107.322	1	107.322	0.142857
10.507	422	10.503	2960	10.507	18	10.503	16		107.325	0.428571	107.324	0.2	107.328	1.2	107.328	1
10.516	172	10.511	2317	10.516	35	10.511	63		107.331	0.285714	107.33	0.1	107.334	0.6	107.334	1
10.524	401	10.519	2279	10.524	15	10.519	0		107.337	0	107.336	0.1	107.34	1	107.34	0
10.532	185	10.528	1920	10.532	25	10.528	34		107.343	0.285714	107.342	0.2	107.346	1.2	107.346	0
10.541	268	10.536	1357	10.541	32	10.536	18		107.349	1	107.348	0.2	107.352	1.2	107.352	0.142857
10.549	274	10.544	1353	10.549	52	10.544	5		107.355	0.857143	107.354	0.1	107.358	0.8	107.358	0.142857
10.557	185	10.552	837	10.557	84	10.552	4		107.361	0.571429	107.36	0.4	107.364	0.4	107.364	0.285714
10.565	157	10.561	874	10.565	139	10.561	2		107.367	0.285714	107.366	0.5	107.37	0.4	107.37	0.714286
10.574	263	10.569	579	10.574	107	10.569	3		107.373	0.285714	107.372	0.3	107.375	0	107.376	0.714286
10.582	137	10.577	809	10.582	124	10.577	22		107.379	0	107.378	0.7	107.381	0	107.382	0.571429
10.59	178	10.585	684	10.59	123	10.585	13		107.385	0.857143	107.383	0.6	107.387	0	107.387	0
10.598	201	10.594	506	10.598	203	10.594	0		107.39	1.71429	107.389	0.8	107.393	0	107.393	0.285714
10.607	130	10.602	417	10.607	201	10.602	0		107.396	0.142857	107.395	0.1	107.399	0.2	107.399	1.14286
10.615	162	10.61	636	10.615	246	10.61	3		107.402	0.285714	107.401	0	107.405	0	107.405	1.14286
10.623	132	10.619	213	10.623	192	10.619	30		107.408	0.571429	107.407	0.4	107.411	0	107.411	0.285714
10.632	122	10.627	287	10.632	223	10.627	5		107.414	0	107.413	0.3	107.417	0	107.417	0.142857
10.64	176	10.635	235	10.64	207	10.635	2		107.42	0.142857	107.419	0	107.423	0.6	107.423	0.428571
10.648	227	10.643	127	10.648	119	10.643	2		107.426	0.142857	107.425	0.5	107.429	1	107.429	0.571429
10.656	74	10.652	265	10.656	152	10.652	25		107.432	0.285714	107.431	0.7	107.435	1	107.435	1
10.665	214	10.66	254	10.665	137	10.66	4		107.438	0	107.437	0.5	107.441	0.4	107.441	0.285714
10.673	94	10.668	266	10.673	144	10.668	23		107.444	0	107.443	0.5	107.447	0.6	107.447	0
10.681	92	10.676	313	10.681	140	10.676	21		107.45	0.428571	107.449	0.3	107.453	0	107.453	0
10.689	72	10.685	210	10.689	39	10.685	0		107.456	0.142857	107.455	0	107.459	0.2	107.459	0.428571
10.698	124	10.693	194	10.698	83	10.693	3		107.462	0	107.461	0.3	107.464	0.4	107.465	0
10.706	53	10.701	160	10.706	95	10.701	0		107.468	0	107.467	0.6	107.47	1.6	107.471	0
10.714	95	10.71	152	10.714	25	10.71	22		107.474	0.571429	107.473	0.7	107.476	1.2	107.476	0.571429
10.723	62	10.718	177	10.723	77	10.718	0		107.48	0.571429	107.478	0.6	107.482	0	107.482	0.857143
10.731	17	10.726	317	10.731	123	10.726	4		107.485	0	107.484	0.8	107.488	0	107.488	0.714286
10.739	40	10.734	85	10.739	32	10.734	1		107.491	0	107.49	0.4	107.494	0	107.494	0
10.747	95	10.743	86	10.747	71	10.743	0		107.497	0.142857	107.496	0.4	107.5	0	107.5	0.142857
10.756	76	10.751	30	10.756	37	10.751	17		107.503	0.285714	107.502	0.2	107.506	0.4	107.506	0.285714
10.764	140	10.759	152	10.764	59	10.759	13		107.509	0.428571	107.508	0.3	107.512	0	107.512	0.285714
10.772	111	10.767	133	10.772	59	10.767	2		107.515	0	107.514	0	107.518	0.8	107.518	0.571429
10.78	49	10.776	71	10.78	22	10.776	36		107.521	0.428571	107.52	0.3	107.524	0.6	107.524	0.571429
10.789	60	10.784	144	10.789	27	10.784	14		107.527	1.85714	107.526	0.4	107.53	0.4	107.53	0
10.797	133	10.792	64	10.797	23	10.792	4		107.533	1.85714	107.532	0.7	107.536	0.2	107.536	0
10.805	62	10.801	90	10.805	83	10.801	0		107.539	0.714286	107.538	0.8	107.542	0.2	107.542	0
10.814	97	10.809	49	10.814	42	10.809	65		107.545	0.285714	107.544	0	107.548	0.2	107.548	0.714286
10.822	47	10.817	152	10.822	57	10.817	12		107.551	0	107.55	0.1	107.553	0.6	107.554	2.28571
10.83	42	10.825	45	10.83	55	10.825	0		107.557	1.14286	107.556	0.5	107.559	0	107.56	1.14286
10.838	57	10.834	36	10.838	21	10.834	4		107.563	1.57143	107.562	0	107.565	1	107.566	0.428571
10.847	81	10.842	79	10.847	36	10.842	1		107.569	0.285714	107.568	0	107.571	0.6	107.571	0.285714
10.855	26	10.85	27	10.855	13	10.85	14		107.575	0.571429	107.573	0.2	107.577	0.2	107.577	0.857143
10.863	49	10.858	4	10.863	18	10.858	20		107.58	0	107.579	0.8	107.583	1.2	107.583	1.57143
10.871	102	10.867	75	10.871	25	10.867	41		107.586	0.857143	107.585	0.7	107.589	1	107.589	1.14286
10.88	72	10.875	70	10.88	40	10.875	0		107.592	1	107.591	0	107.595	1.6	107.595	0.571429
10.888	66	10.883	48	10.888	5	10.883	0		107.598	0.714286	107.597	0.5	107.601	0.8	107.601	0.142857
10.896	119	10.892	47	10.896	61	10.892	6		107.604	1.28571	107.603	0.2	107.607	1.2	107.607	0.142857
10.905	37	10.9	33	10.905	38	10.9	4		107.61	0.857143	107.609	0.1	107.613	0.6	107.613	0
10.913	125	10.908	70	10.913	90	10.908	8		107.616	1.14286	107.615	0.1	107.619	0	107.619	0
10.921	106	10.916	50	10.921	45	10.916	1		107.622	0.857143	107.621	0.5	107.625	0.2	107.625	0
10.929	73	10.925	66	10.929	15	10.925	13		107.628	1	107.627	0.3	107.631	0	107.631	0.285714
10.938	115	10.933	81	10.938	35	10.933	13		107.634	0.285714	107.633	0.4	107.637	0.4	107.637	0.714286
10.946	126	10.941	24	10.946	38	10.941	5		107.64	1.14286	107.639	0.3	107.643	0.4	107.643	0.142857
10.954	120	10.949	66	10.954	23	10.949	0		107.646	1.57143	107.645	0.6	107.649	1.2	107.649	1
10.962	93	10.958	41	10.962	38	10.958	33		107.652	0.714286	107.651	0.2	107.654	1.4	107.655	0.428571
10.971	103	10.966	135	10.971	62	10.966	3		107.658	0.571429	107.657	1.5	107.66	0.8	107.661	0.142857
10.979	81	10.974	103	10.979	27	10.974	0		107.664	0	107.663	1.2	107.666	0.2	107.666	0.714286
10.987	74	10.983	32	10.987	37	10.983	3		107.67	0	107.669	0.4	107.672	1	107.672	0.142857
10.996	124	10.991	47	10.996	33	10.991	0		107.675	0	107.674	0.1	107.678	0.8	107.678	0
11.004	90	10.999	3	11.004	23	10.999	6		107.681	0.428571	107.68	0.1	107.684	0.2	107.684	0
11.012	157	11.007	11	11.012	70	11.007	30		107.687	0.857143	107.686	0.3	107.69	0.2	107.69	0
11.02	118	11.016	28	11.02	95	11.016	0		107.693	0.714286	107.692	0.7	107.696	0	107.696	0
11.029	147	11.024	63	11.029	93	11.024	13		107.699	0.285714	107.698	0.3	107.702	1	107.702	0.285714
11.037	146	11.032	2	11.037	47	11.032	2		107.705	1.71429	107.704	0	107.708	1.2	107.708	0.571429
11.045	129	11.04	10	11.045	32	11.04	48		107.711	1.42857	107.71	0.4	107.714	1	107.714	0.142857
11.053	232	11.049	32	11.053	95	11.049	2		107.717	0.571429	107.716	0	107.72	1	107.72	0.142857
11.062	220	11.057	43	11.062	81	11.057	6		107.723	0	107.722	0	107.726	1.4	107.726	0.142857
11.07	281	11.065	34	11.07	80	11.065	55		107.729	0.571429	107.728	0.8	107.732	1.4	107.732	0
11.078	190	11.074	22	11.078	54	11.074	7		107.735	0.428571	107.734	1.6	107.738	0.2	107.738	0.714286
11.087	295	11.082	2	11.087	69	11.082	16		107.741	0	107.74	0.2	107.744	0.2	107.744	0
11.095	211	11.09	50	11.095	91	11.09	0		107.747	0	107.746	0.2	107.75	0	107.75	0.428571
11.103	165	11.098	18	11.103	99	11.098	27		107.753	0.285714	107.752	0.2	107.755	0	107.756	0.428571
11.111	101	11.107	41	11.111	62	11.107	0		107.759	0.571429	107.758	0.1	107.761	0	107.762	0
11.12	144	11.115	27	11.12	72	11.115	7		107.765	0.142857	107.764	0.5	107.767	0	107.767	0
11.128	99	11.123	21	11.128	46	11.123	7		107.771	1	107.77	0.8	107.773	0.4	107.773	0.571429
11.136	104	11.131	19	11.136	66	11.131	0		107.776	0.142857	107.776	0.7	107.779	0.6	107.779	0.571429
11.144	68	11.14	10	11.144	67	11.14	5		107.782	0	107.781	0.5	107.785	0.8	107.785	0
11.153	158	11.148	44	11.153	29	11.148	4		107.788	0.142857	107.787	0.7	107.791	0.8	107.791	0
11.161	86	11.156	76	11.161	11	11.156	5		107.794	0.428571	107.793	0.7	107.797	0.2	107.797	0.714286
11.169	44	11.165	56	11.169	58	11.165	7		107.8	0.285714	107.799	0.3	107.803	0.6	107.803	1
11.178	75	11.173	46	11.178	70	11.173	1		107.806	0	107.805	0.5	107.809	0.6	107.809	0.714286
11.186	37	11.181	0	11.186	30	11.181	2		107.812	0.285714	107.811	0.7	107.815	0.4	107.815	0
11.194	112	11.189	13	11.194	57	11.189	0		107.818	0.571429	107.817	0.2	107.821	0.6	107.821	0.714286
11.202	98	11.198	32	11.202	43	11.198	2		107.824	1.42857	107.823	0.2	107.827	1.2	107.827	1
11.211	18	11.206	49	11.211	21	11.206	3		107.83	0.714286	107.829	0.3	107.833	0.6	107.833	0.285714
11.219	97	11.214	13	11.219	88	11.214	3		107.836	0.285714	107.835	0.2	107.839	1	107.839	0.428571
11.227	86	11.222	7	11.227	43	11.222	53		107.842	1	107.841	0.5	107.845	0.8	107.845	0.571429
11.235	44	11.231	10	11.235	42	11.231	29		107.848	1.14286	107.847	0.7	107.851	0.2	107.851	0.714286
11.244	40	11.239	63	11.244	71	11.239	0		107.854	0.857143	107.853	0.6	107.857	0.4	107.857	0.142857
11.252	36	11.247	9	11.252	58	11.247	1		107.86	0.285714	107.859	0.1	107.863	0	107.863	0.285714
11.26	130	11.256	1	11.26	106	11.256	52		107.866	0.571429	107.865	0.2	107.868	0.6	107.869	0.714286
11.269	44	11.264	85	11.269	79	11.264	30		107.872	0.142857	107.871	0.4	107.874	0.6	107.875	1.57143
11.277	147	11.272	19	11.277	100	11.272	4		107.878	1.85714	107.877	0.2	107.88	0.8	107.88	1.57143
11.285	66	11.28	0	11.285	136	11.28	15		107.884	2.57143	107.883	0	107.886	0.4	107.886	0.428571
11.293	73	11.289	7	11.293	107	11.289	0		107.889	0.857143	107.888	0	107.892	0.4	107.892	0
11.302	17	11.297	1	11.302	115	11.297	8		107.895	0.285714	107.894	0	107.898	0.4	107.898	0.428571
11.31	102	11.305	29	11.31	181	11.305	5		107.901	0.714286	107.9	0.3	107.904	0.6	107.904	0.142857
11.318	36	11.313	2	11.318	167	11.313	0		107.907	0.142857	107.906	0.4	107.91	0.6	107.91	0.142857
11.326	94	11.322	2	11.326	135	11.322	6		107.913	0	107.912	0.1	107.916	0.2	107.916	0.142857
11.335	51	11.33	29	11.335	108	11.33	7		107.919	0.142857	107.918	0	107.922	2.4	107.922	0.285714
11.343	78	11.338	40	11.343	151	11.338	3		107.925	0.714286	107.924	0.7	107.928	0.6	107.928	1.14286
11.351	111	11.347	19	11.351	273	11.347	14		107.931	0.571429	107.93	1	107.934	1.2	107.934	1
11.36	149	11.355	32	11.36	196	11.355	8		107.937	2	107.936	0.6	107.94	0.6	107.94	0
11.368	108	11.363	1	11.368	241	11.363	24		107.943	0.714286	107.942	0.5	107.946	0.4	107.946	0.285714
11.376	106	11.371	15	11.376	157	11.371	0		107.949	0	107.948	0.1	107.952	0	107.952	0.142857
11.384	47	11.38	5	11.384	179	11.38	1		107.955	0	107.954	0	107.958	0	107.958	0.714286
11.393	81	11.388	1	11.393	88	11.388	24		107.961	0.857143	107.96	0.1	107.964	1	107.964	0.142857
11.401	83	11.396	80	11.401	187	11.396	20		107.967	0.428571	107.966	0.5	107.97	1.2	107.97	0.571429
11.409	48	11.404	4	11.409	172	11.404	1		107.973	0.428571	107.972	0.1	107.976	0	107.976	1.28571
11.417	47	11.413	148	11.417	159	11.413	21		107.979	1.71429	107.978	0.2	107.982	0	107.982	1
11.426	54	11.421	8	11.426	246	11.421	0		107.985	1	107.984	0.1	107.987	0.6	107.988	0.142857
11.434	89	11.429	11	11.434	32	11.429	38		107.991	0.142857	107.99	0	107.993	0.2	107.994	0.571429
11.442	33	11.438	0	11.442	136	11.438	9		107.997	0	107.996	0.1	107.999	0	107.999	1.28571
11.451	76	11.446	54	11.451	80	11.446	5		108.003	0.142857	108.002	0.3	108.005	0.2	108.005	1.14286
11.459	31	11.454	6	11.459	50	11.454	41		108.008	0.571429	108.007	0.2	108.011	1.4	108.011	0.142857
11.467	54	11.462	0	11.467	56	11.462	4		108.014	0.285714	108.013	0.2	108.017	0.6	108.017	0.285714
11.475	40	11.471	11	11.475	113	11.471	8		108.02	1.28571	108.019	0.6	108.023	0	108.023	0.285714
11.484	26	11.479	12	11.484	47	11.479	9		108.026	0.714286	108.025	1.1	108.029	0	108.029	0.285714
11.492	17	11.487	0	11.492	134	11.487	9		108.032	0.714286	108.031	0.5	108.035	0.6	108.035	0
11.5	47	11.495	6	11.5	249	11.495	0		108.038	1	108.037	0.8	108.041	1.4	108.041	0
11.508	40	11.504	8	11.508	170	11.504	15		108.044	1.28571	108.043	0.4	108.047	1.4	108.047	0.142857
11.517	16	11.512	4	11.517	341	11.512	2		108.05	0.857143	108.049	0.7	108.053	0.4	108.053	0.428571
11.525	35	11.52	23	11.525	329	11.52	24		108.056	1.28571	108.055	0.7	108.059	0	108.059	0.285714
11.533	7	11.529	0	11.533	317	11.529	0		108.062	2	108.061	0.3	108.065	0	108.065	0
11.542	29	11.537	9	11.542	217	11.537	4		108.068	0.714286	108.067	0.1	108.071	0	108.071	0
11.55	47	11.545	0	11.55	255	11.545	0		108.074	0.714286	108.073	0.5	108.077	0	108.077	0.142857
11.558	24	11.553	3	11.558	225	11.553	10		108.08	1.71429	108.079	0.2	108.083	1.2	108.083	0.142857
11.566	38	11.562	7	11.566	352	11.562	0		108.086	1.57143	108.085	0	108.089	1.2	108.089	0.142857
11.575	60	11.57	37	11.575	220	11.57	2		108.092	0.857143	108.091	0.1	108.095	0	108.095	0.428571
11.583	16	11.578	1	11.583	199	11.578	6		108.098	0.714286	108.097	0	108.101	0.4	108.101	0
11.591	15	11.586	1	11.591	222	11.586	3		108.104	1.14286	108.103	0.2	108.107	0.4	108.107	0
11.599	27	11.595	19	11.599	178	11.595	60		108.11	0.428571	108.109	0.2	108.112	0	108.113	0.285714
11.608	19	11.603	26	11.608	188	11.603	52		108.116	0.142857	108.115	0.7	108.118	1.2	108.119	1.57143
11.616	36	11.611	15	11.616	128	11.611	3		108.122	0	108.121	1.3	108.124	1.2	108.124	0.285714
11.624	57	11.62	6	11.624	149	11.62	3		108.128	0.285714	108.127	1.2	108.13	0.4	108.13	0.285714
11.633	31	11.628	17	11.633	173	11.628	8		108.134	0.571429	108.133	0.9	108.136	0	108.136	0.142857
11.641	40	11.636	53	11.641	271	11.636	1		108.139	1	108.138	0.3	108.142	1.6	108.142	0.285714
11.649	88	11.644	21	11.649	242	11.644	2		108.145	0.714286	108.144	0.1	108.148	0.8	108.148	0
11.657	54	11.653	45	11.657	122	11.653	14		108.151	1.42857	108.15	0	108.154	0	108.154	0
11.666	31	11.661	54	11.666	140	11.661	7		108.157	1.28571	108.156	0	108.16	0	108.16	0.142857
11.674	38	11.669	4	11.674	147	11.669	2		108.163	1.42857	108.162	0.1	108.166	0	108.166	0.428571
11.682	32	11.677	0	11.682	217	11.677	1		108.169	1.14286	108.168	0.2	108.172	0	108.172	0.857143
11.69	36	11.686	5	11.69	192	11.686	12		108.175	0.285714	108.174	0.5	108.178	0	108.178	0.714286
11.699	49	11.694	28	11.699	216	11.694	3		108.181	0.285714	108.18	0.3	108.184	0	108.184	0.714286
11.707	6	11.702	0	11.707	265	11.702	0		108.187	1.14286	108.186	0.7	108.19	0	108.19	0.142857
11.715	44	11.711	0	11.715	247	11.711	35		108.193	0.714286	108.192	0.3	108.196	1	108.196	0.285714
11.724	59	11.719	22	11.724	257	11.719	1		108.199	0.571429	108.198	0.5	108.202	0.4	108.202	0
11.732	23	11.727	13	11.732	288	11.727	58		108.205	0.428571	108.204	1.1	108.208	1.4	108.208	1.14286
11.74	31	11.735	15	11.74	221	11.735	0		108.211	0.714286	108.21	1.1	108.214	0.4	108.214	0.857143
11.748	52	11.744	4	11.748	217	11.744	0		108.217	0.857143	108.216	0.3	108.22	0	108.22	0.857143
11.757	43	11.752	4	11.757	209	11.752	38		108.223	0.571429	108.222	0.3	108.226	0	108.226	0.714286
11.765	11	11.76	44	11.765	301	11.76	17		108.229	0.857143	108.228	0.4	108.232	0	108.232	0.285714
11.773	27	11.768	4	11.773	288	11.768	0		108.235	0.857143	108.234	0.8	108.238	0.6	108.238	0
11.781	37	11.777	4	11.781	271	11.777	9		108.241	1.14286	108.24	0.9	108.244	0.2	108.244	0.142857
11.79	42	11.785	0	11.79	150	11.785	0		108.247	0.714286	108.246	0	108.249	0	108.25	0
11.798	118	11.793	21	11.798	223	11.793	10		108.253	1	108.252	0	108.255	0.4	108.256	0.714286
11.806	81	11.802	0	11.806	254	11.802	68		108.259	0.857143	108.258	0	108.261	0.6	108.262	0.142857
11.815	36	11.81	4	11.815	176	11.81	23		108.265	0.142857	108.264	0.4	108.267	2.2	108.267	0
11.823	50	11.818	4	11.823	143	11.818	12		108.271	0.571429	108.27	0.5	108.273	0.6	108.273	0
11.831	57	11.826	13	11.831	62	11.826	3		108.276	0.285714	108.275	0.5	108.279	1.8	108.279	0
11.839	34	11.835	15	11.839	84	11.835	33		108.282	1.28571	108.281	0.4	108.285	2	108.285	0
11.848	48	11.843	28	11.848	99	11.843	5		108.288	0.571429	108.287	0.2	108.291	0.8	108.291	0.142857
11.856	103	11.851	40	11.856	147	11.851	0		108.294	0.142857	108.293	0.7	108.297	0	108.297	0.428571
11.864	46	11.859	0	11.864	86	11.859	0		108.3	0.142857	108.299	1.2	108.303	0	108.303	0.714286
11.872	43	11.868	0	11.872	80	11.868	35		108.306	0.142857	108.305	0.4	108.309	0.4	108.309	0.285714
11.881	38	11.876	13	11.881	83	11.876	11		108.312	1.42857	108.311	0.2	108.315	1	108.315	0.428571
11.889	101	11.884	25	11.889	58	11.884	46		108.318	0.857143	108.317	0.4	108.321	0.2	108.321	0.714286
11.897	59	11.893	7	11.897	38	11.893	0		108.324	2.28571	108.323	0.7	108.327	0	108.327	0
11.906	108	11.901	7	11.906	41	11.901	14		108.33	1.28571	108.329	1.1	108.333	0.2	108.333	0.857143
11.914	118	11.909	3	11.914	36	11.909	7		108.336	0.428571	108.335	1.8	108.339	0	108.339	1.28571
11.922	43	11.917	17	11.922	15	11.917	2		108.342	0	108.341	0.9	108.345	0	108.345	1.28571
11.93	149	11.926	0	11.93	23	11.926	5		108.348	0.571429	108.347	1.2	108.351	0	108.351	0
11.939	35	11.934	2	11.939	103	11.934	0		108.354	1.14286	108.353	1	108.357	0.2	108.357	0.142857
11.947	93	11.942	17	11.947	26	11.942	24		108.36	0.428571	108.359	1.7	108.363	0	108.363	0.571429
11.955	113	11.95	61	11.955	41	11.95	7		108.366	1	108.365	1.2	108.369	0	108.369	0.285714
11.963	200	11.959	0	11.963	23	11.959	0		108.372	1.28571	108.371	1.1	108.375	0	108.375	0
11.972	167	11.967	14	11.972	34	11.967	9		108.378	1.85714	108.377	0.7	108.381	0.8	108.381	0
11.98	83	11.975	19	11.98	20	11.975	3		108.384	1.85714	108.383	0.4	108.387	0.4	108.387	0.285714
11.988	64	11.984	13	11.988	38	11.984	7		108.39	1.42857	108.389	0.5	108.393	0.2	108.393	0
11.997	90	11.992	15	11.997	36	11.992	12		108.396	1	108.395	0.8	108.398	0	108.399	0.714286
12.005	42	12	7	12.005	25	12	3		108.402	1.85714	108.401	0.3	108.404	0	108.405	0.428571
12.013	103	12.008	9	12.013	53	12.008	4		108.408	1	108.407	1.4	108.41	0.6	108.411	0.571429
12.021	169	12.017	0	12.021	34	12.017	1		108.414	1.14286	108.413	1	108.416	0.4	108.416	0.714286
12.03	70	12.025	8	12.03	79	12.025	7		108.42	0.857143	108.419	0.5	108.422	0.6	108.422	0.857143
12.038	75	12.033	0	12.038	11	12.033	90		108.426	0.285714	108.425	0	108.428	0.2	108.428	0.142857
12.046	178	12.041	2	12.046	57	12.041	21		108.431	0.285714	108.43	0.2	108.434	0.2	108.434	0.142857
12.054	171	12.05	2	12.054	39	12.05	14		108.438	0.428571	108.436	1.1	108.44	0.2	108.44	0.285714
12.063	125	12.058	39	12.063	28	12.058	0		108.443	0	108.442	1.7	108.446	0	108.446	0.285714
12.071	124	12.066	7	12.071	31	12.066	0		108.449	0.428571	108.448	0.6	108.452	0	108.452	0
12.079	100	12.075	4	12.079	48	12.075	20		108.455	1	108.454	0.6	108.458	0	108.458	0
12.088	69	12.083	0	12.088	3	12.083	6		108.461	0.714286	108.46	0.4	108.464	0.2	108.464	0.857143
12.096	94	12.091	7	12.096	30	12.091	22		108.467	0.285714	108.466	0.8	108.47	0.6	108.47	0
12.104	80	12.099	6	12.104	31	12.099	0		108.473	0.285714	108.472	0.6	108.476	0.6	108.476	0
12.112	204	12.108	2	12.112	49	12.108	22		108.479	0.428571	108.478	0.5	108.482	1.2	108.482	0.857143
12.121	147	12.116	61	12.121	50	12.116	1		108.485	1.57143	108.484	0.2	108.488	1.4	108.488	0.571429
12.129	135	12.124	6	12.129	23	12.124	47		108.491	1.28571	108.49	0.1	108.494	1.2	108.494	0
12.137	200	12.132	0	12.137	10	12.132	1		108.497	1.14286	108.496	0	108.5	0.6	108.5	0
12.145	220	12.141	7	12.145	25	12.141	12		108.503	0.285714	108.502	0.2	108.506	0.4	108.506	0.857143
12.154	106	12.149	7	12.154	82	12.149	15		108.509	1.28571	108.508	0.2	108.512	0.4	108.512	0.571429
12.162	105	12.157	0	12.162	82	12.157	20		108.515	1.42857	108.514	0.7	108.518	0.6	108.518	0.285714
12.17	125	12.166	5	12.17	67	12.166	3		108.521	0.571429	108.52	0.5	108.524	0.4	108.524	0.428571
12.179	154	12.174	4	12.179	82	12.174	4		108.527	0	108.526	0	108.53	0.4	108.53	0
12.187	104	12.182	3	12.187	61	12.182	0		108.533	0.142857	108.532	0.3	108.536	1	108.536	0.428571
12.195	118	12.19	3	12.195	124	12.19	6		108.539	0.714286	108.538	0.8	108.542	0	108.542	0
12.203	64	12.199	5	12.203	99	12.199	9		108.545	1.57143	108.544	0.4	108.548	0.4	108.548	0.571429
12.212	68	12.207	3	12.212	135	12.207	7		108.551	0.142857	108.55	0.1	108.554	0.6	108.554	0.571429
12.22	118	12.215	11	12.22	107	12.215	2		108.557	0	108.556	0.3	108.56	0.2	108.56	0.571429
12.228	90	12.223	0	12.228	31	12.223	51		108.563	0.571429	108.562	0.4	108.566	0	108.566	0.571429
12.236	51	12.232	11	12.236	100	12.232	11		108.569	0.571429	108.568	0.6	108.572	0.6	108.572	0.142857
12.245	87	12.24	2	12.245	128	12.24	29		108.575	0.428571	108.574	0.3	108.578	2.6	108.578	0.571429
12.253	138	12.248	3	12.253	200	12.248	1		108.581	0.285714	108.58	0.2	108.583	2.2	108.584	0.428571
12.261	33	12.257	2	12.261	162	12.257	17		108.587	1.42857	108.586	0.2	108.589	1.2	108.59	0.142857
12.27	104	12.265	0	12.27	212	12.265	29		108.593	1.42857	108.592	0.3	108.595	0.4	108.596	0.142857
12.278	95	12.273	6	12.278	166	12.273	0		108.599	0.714286	108.598	0.1	108.601	0.4	108.602	0
12.286	57	12.281	55	12.286	106	12.281	28		108.605	0.285714	108.603	0.2	108.607	0.6	108.607	0
12.294	83	12.29	0	12.294	245	12.29	53		108.611	0.142857	108.609	0.4	108.613	0.4	108.613	0.142857
12.303	47	12.298	24	12.303	172	12.298	33		108.617	0	108.615	0.4	108.619	0.8	108.619	0.571429
12.311	85	12.306	0	12.311	147	12.306	4		108.622	0.428571	108.621	0.4	108.625	0.8	108.625	0.571429
12.319	134	12.314	2	12.319	205	12.314	2		108.628	0.857143	108.627	0.4	108.631	0.6	108.631	0.571429
12.327	107	12.323	2	12.327	219	12.323	4		108.634	0.714286	108.633	0.4	108.637	0.8	108.637	0.571429
12.336	52	12.331	58	12.336	182	12.331	26		108.64	0.857143	108.639	0.1	108.643	0	108.643	0.142857
12.344	104	12.339	4	12.344	96	12.339	17		108.646	1	108.645	0.3	108.649	1	108.649	0
12.352	66	12.348	7	12.352	124	12.348	18		108.652	0.714286	108.651	0.2	108.655	2	108.655	0.571429
12.361	118	12.356	55	12.361	98	12.356	20		108.658	0.285714	108.657	0.5	108.661	1.2	108.661	0.714286
12.369	96	12.364	2	12.369	56	12.364	13		108.664	0.285714	108.663	0.2	108.667	1.6	108.667	1
12.377	51	12.372	6	12.377	45	12.372	33		108.67	0.285714	108.669	0.3	108.673	0.2	108.673	0.285714
12.385	82	12.381	0	12.385	70	12.381	22		108.676	0	108.675	0.4	108.679	0	108.679	0
12.394	46	12.389	8	12.394	57	12.389	6		108.682	1.85714	108.681	0.6	108.685	0	108.685	0
12.402	35	12.397	0	12.402	95	12.397	5		108.688	2.57143	108.687	0.8	108.691	0	108.691	0
12.41	94	12.405	1	12.41	42	12.405	16		108.694	1.85714	108.693	0.2	108.697	0	108.697	0.142857
12.418	46	12.414	29	12.418	80	12.414	45		108.7	0.714286	108.699	0	108.703	0.8	108.703	0.428571
12.427	34	12.422	8	12.427	42	12.422	25		108.706	0.714286	108.705	0.8	108.709	1	108.709	0.857143
12.435	100	12.43	4	12.435	11	12.43	8		108.712	0.142857	108.711	1.1	108.715	0.8	108.715	0.571429
12.443	50	12.439	16	12.443	27	12.439	38		108.718	0.857143	108.717	0.8	108.721	1	108.721	0
12.452	65	12.447	26	12.452	43	12.447	11		108.724	0.571429	108.723	1	108.727	1	108.727	0
12.46	75	12.455	4	12.46	35	12.455	1		108.73	0.571429	108.729	1.2	108.733	0.2	108.733	0
12.468	65	12.463	1	12.468	5	12.463	3		108.736	0.571429	108.735	0.5	108.739	2.6	108.739	0.142857
12.476	85	12.472	20	12.476	10	12.472	5		108.742	0.714286	108.741	0.2	108.745	2	108.745	0.428571
12.485	60	12.48	11	12.485	40	12.48	4		108.748	0.142857	108.747	0.5	108.751	0.2	108.751	1.57143
12.493	25	12.488	3	12.493	11	12.488	0		108.754	0.428571	108.753	0.6	108.757	0	108.757	0
12.501	56	12.496	14	12.501	15	12.496	7		108.76	0.714286	108.759	0.4	108.763	0.4	108.763	0
12.509	37	12.505	2	12.509	10	12.505	14		108.766	0.142857	108.765	0.6	108.769	0	108.769	0
12.518	76	12.513	46	12.518	28	12.513	3		108.772	0.571429	108.771	1.3	108.775	0.4	108.775	0
12.526	103	12.521	0	12.526	13	12.521	0		108.778	0.857143	108.777	1.2	108.781	0.2	108.781	0
12.534	88	12.53	0	12.534	25	12.53	1		108.784	0.142857	108.783	0.6	108.786	0.2	108.787	1.28571
12.543	11	12.538	3	12.543	66	12.538	6		108.79	0.142857	108.789	0.4	108.792	0.8	108.793	0.714286
12.551	72	12.546	4	12.551	19	12.546	3		108.796	0	108.795	0.5	108.798	0.2	108.799	0.857143
12.559	85	12.554	34	12.559	49	12.554	0		108.802	0.571429	108.801	0.2	108.804	0	108.805	0.285714
12.567	30	12.563	2	12.567	23	12.563	10		108.808	1	108.806	1.2	108.81	0	108.81	0
12.576	52	12.571	1	12.576	20	12.571	2		108.814	2	108.812	0.9	108.816	0.2	108.816	0
12.584	74	12.579	8	12.584	43	12.579	13		108.82	1.28571	108.819	0.5	108.822	0.2	108.822	0.142857
12.592	193	12.587	0	12.592	67	12.587	0		108.826	0.714286	108.825	0.2	108.828	0.8	108.828	1
12.6	131	12.596	8	12.6	76	12.596	0		108.831	0.428571	108.83	0.1	108.834	0	108.834	0.857143
12.609	218	12.604	13	12.609	194	12.604	3		108.837	0.428571	108.836	0.6	108.84	0	108.84	1.14286
12.617	241	12.612	14	12.617	286	12.612	0		108.843	0.285714	108.842	0.2	108.846	0.4	108.846	0.142857
12.625	253	12.621	19	12.625	538	12.621	1		108.849	0.285714	108.848	0.2	108.852	0.4	108.852	0
12.634	450	12.629	16	12.634	678	12.629	8		108.855	2	108.854	0.8	108.858	0	108.858	0
12.642	521	12.637	3	12.642	918	12.637	6		108.861	4.14286	108.86	0.6	108.864	0.4	108.864	0.142857
12.65	626	12.645	18	12.65	772	12.645	9		108.867	2.28571	108.866	0.6	108.87	0.6	108.87	0.428571
12.658	694	12.654	0	12.658	818	12.654	1		108.873	1.57143	108.872	0.7	108.876	1	108.876	0.142857
12.667	661	12.662	1	12.667	1192	12.662	0		108.879	0.714286	108.878	0.2	108.882	1	108.882	0
12.675	835	12.67	3	12.675	1003	12.67	9		108.885	1.28571	108.884	0	108.888	0.8	108.888	0.142857
12.683	1095	12.678	0	12.683	949	12.678	19		108.891	1.14286	108.89	0.1	108.894	0.6	108.894	0.142857
12.691	969	12.687	14	12.691	967	12.687	0		108.897	0.714286	108.896	0.4	108.9	1.2	108.9	0
12.7	1185	12.695	24	12.7	774	12.695	79		108.903	0.428571	108.902	0.2	108.906	1.4	108.906	0
12.708	1256	12.703	3	12.708	618	12.703	3		108.909	1.42857	108.908	0.4	108.912	1.4	108.912	0.285714
12.716	1226	12.712	1	12.716	573	12.712	65		108.915	6.28571	108.914	0.4	108.918	1.6	108.918	0.142857
12.725	1076	12.72	0	12.725	421	12.72	19		108.921	7.42857	108.92	0.1	108.924	1.8	108.924	0.142857
12.733	1290	12.728	14	12.733	374	12.728	37		108.927	3.57143	108.926	0	108.93	0.4	108.93	0.142857
12.741	1078	12.736	15	12.741	363	12.736	1		108.933	0.857143	108.932	0	108.936	0.2	108.936	0.571429
12.749	1259	12.745	1	12.749	290	12.745	2		108.939	0.428571	108.938	0.8	108.942	0	108.942	0
12.758	1089	12.753	7	12.758	221	12.753	10		108.945	0.857143	108.944	0.1	108.948	0	108.948	0.714286
12.766	969	12.761	13	12.766	116	12.761	54		108.951	0.714286	108.95	0	108.954	0.2	108.954	0.285714
12.774	711	12.769	1	12.774	175	12.769	15		108.957	1.71429	108.956	0.2	108.96	0.2	108.96	0
12.782	723	12.778	11	12.782	102	12.778	17		108.963	0.571429	108.962	0.3	108.966	0.8	108.966	0.428571
12.791	595	12.786	12	12.791	78	12.786	14		108.969	0.714286	108.968	0.2	108.972	0.6	108.972	0.857143
12.799	520	12.794	4	12.799	116	12.794	6		108.975	0.285714	108.974	0.4	108.978	0	108.978	0.714286
12.807	499	12.803	0	12.807	23	12.803	39		108.981	1.71429	108.98	0.7	108.984	0.6	108.984	0.142857
12.816	455	12.811	0	12.816	72	12.811	36		108.987	1.71429	108.986	0.4	108.99	1.8	108.99	0
12.824	218	12.819	18	12.824	61	12.819	38		108.993	0.142857	108.992	0.2	108.996	1.4	108.996	1
12.832	187	12.827	1	12.832	33	12.827	30		108.999	0.571429	108.998	0.8	109.002	0.6	109.002	0.571429
12.84	222	12.836	39	12.84	35	12.836	12		109.005	0.714286	109.004	0.2	109.008	2	109.008	0
12.849	199	12.844	0	12.849	81	12.844	1		109.011	0.714286	109.01	0.7	109.013	0.6	109.014	0
12.857	139	12.852	79	12.857	51	12.852	7		109.017	0.571429	109.016	7.7	109.019	1.6	109.02	0.285714
12.865	86	12.86	5	12.865	65	12.86	17		109.023	0	109.022	22.9	109.025	1	109.026	0.857143
12.873	98	12.869	1	12.873	17	12.869	2		109.029	0.142857	109.028	30	109.031	1.8	109.032	0.428571
12.882	137	12.877	2	12.882	28	12.877	1		109.035	1.57143	109.034	24.3	109.037	2.2	109.038	0
12.89	94	12.885	5	12.89	86	12.885	2		109.041	1.57143	109.04	13.9	109.043	0.4	109.043	0
12.898	119	12.894	17	12.898	87	12.894	2		109.047	1.28571	109.046	7.4	109.049	0.6	109.049	0
12.907	145	12.902	3	12.907	104	12.902	0		109.053	0.142857	109.052	3.5	109.055	1	109.055	0.428571
12.915	168	12.91	8	12.915	159	12.91	37		109.059	0.285714	109.058	2.7	109.061	1	109.061	0.285714
12.923	162	12.918	8	12.923	111	12.918	129		109.065	1.71429	109.064	2.9	109.067	1.4	109.067	0.428571
12.931	52	12.927	3	12.931	161	12.927	33		109.07	1	109.07	3.1	109.073	0.6	109.073	0.571429
12.94	117	12.935	5	12.94	272	12.935	12		109.076	0.571429	109.076	2.1	109.079	0.4	109.079	0.142857
12.948	28	12.943	0	12.948	162	12.943	13		109.082	0.285714	109.082	1.9	109.085	0.8	109.085	2.42857
12.956	112	12.951	3	12.956	201	12.951	7		109.088	0.857143	109.088	31.4	109.091	0.2	109.091	18.8571
12.964	254	12.96	3	12.964	303	12.96	55		109.094	2.57143	109.094	114.3	109.097	1.6	109.097	35.1429
12.973	123	12.968	8	12.973	310	12.968	4		109.1	2.71429	109.099	151.5	109.103	1.6	109.103	35.5714
12.981	72	12.976	0	12.981	312	12.976	26		109.106	1.57143	109.105	116.3	109.109	0	109.109	24.8571
12.989	139	12.985	2	12.989	191	12.985	24		109.112	1.42857	109.111	68.4	109.115	0	109.115	15.2857
12.998	95	12.993	0	12.998	185	12.993	4		109.118	2.28571	109.117	40.5	109.121	0.4	109.121	12.2857
13.006	128	13.001	10	13.006	107	13.001	13		109.124	1.28571	109.123	27.4	109.127	0.2	109.127	10.4286
13.014	110	13.009	8	13.014	138	13.009	1		109.13	0.714286	109.129	19.1	109.133	0.8	109.133	8.57143
13.022	107	13.018	46	13.022	195	13.018	3		109.136	0.714286	109.135	13.4	109.139	0.8	109.139	6.42857
13.031	83	13.026	20	13.031	45	13.026	55		109.142	1.85714	109.141	12	109.145	0	109.145	3.57143
13.039	71	13.034	0	13.039	69	13.034	15		109.148	1.71429	109.147	8.8	109.151	1.2	109.151	1.85714
13.047	92	13.042	26	13.047	85	13.042	71		109.154	0.142857	109.153	6	109.157	2.4	109.157	1
13.055	47	13.051	1	13.055	119	13.051	71		109.16	0.571429	109.159	5.2	109.163	1	109.163	0.857143
13.064	55	13.059	3	13.064	57	13.059	73		109.166	1.14286	109.165	2.7	109.169	0.2	109.169	0.714286
13.072	47	13.067	41	13.072	97	13.067	173		109.172	0.714286	109.171	2.6	109.175	0	109.175	1
13.08	170	13.076	37	13.08	44	13.076	176		109.178	0.428571	109.177	2.6	109.181	0.4	109.181	3
13.089	35	13.084	12	13.089	132	13.084	426		109.184	1	109.183	3.1	109.187	1.2	109.187	2.42857
13.097	87	13.092	0	13.097	77	13.092	599		109.19	0.285714	109.189	3.8	109.193	0.8	109.193	1.28571
13.105	48	13.1	42	13.105	117	13.1	1052		109.196	1	109.195	2	109.199	2.4	109.199	1
13.113	79	13.109	6	13.113	179	13.109	1749		109.202	1	109.201	0.6	109.205	0.8	109.205	0.428571
13.122	28	13.117	0	13.122	81	13.117	2579		109.208	0.857143	109.207	1	109.211	0.2	109.211	0.571429
13.13	44	13.125	0	13.13	215	13.125	3948		109.214	1.14286	109.213	0.4	109.217	0.4	109.217	0.571429
13.138	40	13.133	26	13.138	115	13.133	6586		109.22	2	109.219	0.3	109.223	0.8	109.223	0.428571
13.146	54	13.142	10	13.146	311	13.142	10338		109.226	1	109.225	0.1	109.229	0.4	109.229	1
13.155	23	13.15	21	13.155	392	13.15	15796		109.232	0.428571	109.231	0.4	109.235	0.2	109.235	0.142857
13.163	42	13.158	101	13.163	550	13.158	23555		109.238	0	109.237	0.9	109.241	0	109.241	0.285714
13.171	67	13.167	16	13.171	429	13.167	32206		109.244	0.571429	109.243	1.3	109.247	0.6	109.247	1
13.18	68	13.175	4	13.18	640	13.175	37355		109.25	0.857143	109.249	0.4	109.253	1	109.253	2.28571
13.188	74	13.183	46	13.188	745	13.183	45017		109.256	0.714286	109.255	0.4	109.259	1.2	109.259	2.71429
13.196	41	13.191	22	13.196	786	13.191	50356		109.262	0.714286	109.261	1.6	109.265	0	109.265	1.57143
13.204	89	13.2	18	13.204	751	13.2	51138		109.268	1.71429	109.267	0.9	109.271	2.4	109.271	1.85714
13.213	76	13.208	31	13.213	1060	13.208	50368		109.274	0.142857	109.273	0.3	109.277	2.2	109.277	1.42857
13.221	33	13.216	72	13.221	1060	13.216	47785		109.28	0	109.279	1	109.283	1.8	109.283	0.285714
13.229	23	13.225	2	13.229	764	13.225	40105		109.286	0	109.285	1.4	109.289	0	109.289	1
13.237	24	13.233	19	13.237	805	13.233	33058		109.292	0.428571	109.291	0.4	109.295	0	109.295	0.857143
13.246	64	13.241	23	13.246	808	13.241	26991		109.298	0	109.297	0.3	109.301	1.4	109.301	0.285714
13.254	20	13.249	13	13.254	665	13.249	21283		109.304	0.142857	109.303	0.2	109.307	1.4	109.307	0.285714
13.262	56	13.258	6	13.262	599	13.258	17228		109.31	0	109.309	0.6	109.313	1.2	109.313	2.42857
13.271	92	13.266	16	13.271	557	13.266	12072		109.316	0.714286	109.315	0.7	109.319	0.4	109.319	1.57143
13.279	99	13.274	35	13.279	599	13.274	7534		109.322	0.571429	109.321	0.6	109.325	0	109.325	0
13.287	64	13.282	9	13.287	443	13.282	5981		109.328	0.571429	109.327	0.5	109.331	0.4	109.331	0.714286
13.295	55	13.291	9	13.295	364	13.291	4443		109.334	0.142857	109.333	0.2	109.337	2.2	109.337	0.714286
13.304	28	13.299	52	13.304	310	13.299	3409		109.34	1	109.339	0.6	109.343	1.4	109.343	0.142857
13.312	122	13.307	23	13.312	318	13.307	2782		109.346	0.714286	109.345	0.5	109.349	0.2	109.349	0.142857
13.32	84	13.316	14	13.32	212	13.316	2177		109.352	0.857143	109.351	0.1	109.355	0	109.355	0.142857
13.328	43	13.324	14	13.328	163	13.324	1865		109.358	0.714286	109.357	0.2	109.361	0	109.361	0.428571
13.337	141	13.332	5	13.337	194	13.332	1325		109.364	0.714286	109.363	0	109.367	0	109.367	1.57143
13.345	60	13.34	0	13.345	127	13.34	1227		109.37	0.142857	109.369	0.7	109.373	0.2	109.373	0.857143
13.353	148	13.349	23	13.353	141	13.349	780		109.376	0.714286	109.375	0.7	109.379	0.6	109.379	0.142857
13.362	117	13.357	4	13.362	163	13.357	621		109.382	0.714286	109.381	0.1	109.385	1.4	109.385	0.142857
13.37	77	13.365	0	13.37	116	13.365	588		109.388	0.142857	109.387	0.1	109.391	3.6	109.391	0
13.378	54	13.373	13	13.378	71	13.373	623		109.394	0.142857	109.393	0.3	109.397	1.8	109.397	0
13.386	40	13.382	4	13.386	83	13.382	366		109.4	0.571429	109.399	0.2	109.403	0.6	109.403	0
13.395	160	13.39	2	13.395	68	13.39	340		109.406	0.428571	109.405	0.3	109.409	1.4	109.409	0
13.403	229	13.398	2	13.403	79	13.398	214		109.412	0.714286	109.411	0.2	109.415	0.8	109.415	0.285714
13.411	90	13.407	6	13.411	58	13.407	233		109.418	1.42857	109.417	0.2	109.421	0	109.421	0.571429
13.419	183	13.415	0	13.419	60	13.415	235		109.424	1.14286	109.423	1.2	109.427	0.6	109.427	0.142857
13.428	54	13.423	14	13.428	53	13.423	107		109.43	0	109.429	2.3	109.433	0.6	109.433	0.142857
13.436	185	13.431	2	13.436	51	13.431	113		109.436	0.285714	109.435	2.5	109.439	0.2	109.439	0.714286
13.444	92	13.44	2	13.444	120	13.44	85		109.442	0.571429	109.441	1	109.445	0.8	109.445	0.142857
13.453	50	13.448	2	13.453	43	13.448	26		109.448	1.14286	109.447	0.6	109.451	0.4	109.451	0.142857
13.461	136	13.456	16	13.461	105	13.456	15		109.454	1.42857	109.453	0.9	109.457	0.6	109.457	0
13.469	154	13.464	13	13.469	76	13.464	72		109.46	1	109.459	0.4	109.463	2	109.463	0.142857
13.477	199	13.473	3	13.477	98	13.473	54		109.466	0.285714	109.465	0.7	109.468	2	109.469	0.142857
13.486	120	13.481	13	13.486	58	13.481	113		109.472	0.142857	109.471	0.5	109.474	1.6	109.475	0
13.494	59	13.489	0	13.494	112	13.489	46		109.478	0.714286	109.477	0.1	109.48	1	109.481	0.571429
13.502	24	13.498	0	13.502	29	13.498	5		109.484	1.28571	109.483	0.5	109.486	0	109.487	0.857143
13.51	59	13.506	0	13.51	49	13.506	47		109.49	1.42857	109.489	0.4	109.492	0.2	109.493	0.428571
13.519	57	13.514	20	13.519	56	13.514	26		109.496	1	109.495	0	109.498	1.2	109.499	2.28571
13.527	75	13.522	7	13.527	94	13.522	6		109.502	0.714286	109.501	0.4	109.504	1.4	109.504	2.71429
13.535	43	13.531	14	13.535	28	13.531	34		109.508	1	109.507	0.7	109.51	0.6	109.51	2.42857
13.544	24	13.539	58	13.544	8	13.539	11		109.514	0.285714	109.513	0.2	109.516	0.8	109.516	1
13.552	87	13.547	13	13.552	23	13.547	30		109.52	0.142857	109.519	0.2	109.522	0.2	109.522	1
13.56	44	13.555	29	13.56	86	13.555	23		109.526	1	109.525	0.1	109.528	1.2	109.528	0
13.568	109	13.564	6	13.568	12	13.564	17		109.532	1.57143	109.531	0	109.534	0.8	109.534	0.428571
13.577	51	13.572	1	13.577	21	13.572	5		109.537	0.571429	109.537	0.1	109.54	0.8	109.54	0.285714
13.585	50	13.58	19	13.585	37	13.58	46		109.543	0.571429	109.543	0.6	109.546	0	109.546	0.428571
13.593	56	13.589	0	13.593	21	13.589	74		109.549	0.428571	109.549	0.5	109.552	1.6	109.552	0.285714
13.601	96	13.597	0	13.601	11	13.597	15		109.555	0.571429	109.555	1.2	109.558	1.4	109.558	0.285714
13.61	72	13.605	42	13.61	26	13.605	6		109.561	0	109.561	1.6	109.564	1.4	109.564	0
13.618	64	13.613	8	13.618	32	13.613	45		109.567	1.57143	109.567	1.8	109.57	0.8	109.57	0.142857
13.626	41	13.622	4	13.626	43	13.622	12		109.573	2	109.573	1.2	109.576	0.8	109.576	2.14286
13.635	43	13.63	11	13.635	57	13.63	25		109.579	0.714286	109.579	0.7	109.582	1.2	109.582	1.57143
13.643	18	13.638	0	13.643	36	13.638	0		109.585	0.142857	109.585	0.6	109.588	0	109.588	1.14286
13.651	73	13.646	2	13.651	21	13.646	21		109.591	0.571429	109.591	0.8	109.594	0	109.594	0.857143
13.659	53	13.655	0	13.659	23	13.655	7		109.597	0.714286	109.597	0.8	109.6	0.2	109.6	0.857143
13.668	75	13.663	41	13.668	46	13.663	10		109.603	1	109.603	0.8	109.606	1.4	109.606	1.14286
13.676	25	13.671	0	13.676	35	13.671	8		109.609	0.714286	109.609	0.7	109.612	0.8	109.612	1
13.684	43	13.68	25	13.684	52	13.68	11		109.615	0.428571	109.615	1.1	109.618	1.8	109.618	0.142857
13.692	48	13.688	1	13.692	54	13.688	6		109.621	0.428571	109.621	0.6	109.624	1.2	109.624	0.142857
13.701	33	13.696	15	13.701	15	13.696	13		109.627	1	109.626	0.2	109.63	0.6	109.63	0.428571
13.709	38	13.704	1	13.709	32	13.704	4		109.633	0.285714	109.632	0.5	109.636	2.2	109.636	0.857143
13.717	79	13.713	14	13.717	37	13.713	20		109.639	0	109.638	0.2	109.642	1.6	109.642	0.285714
13.726	63	13.721	9	13.726	69	13.721	12		109.645	0.142857	109.644	0.2	109.648	0.2	109.648	1.14286
13.734	99	13.729	1	13.734	46	13.729	11		109.651	0.571429	109.65	0.1	109.654	1.2	109.654	0.428571
13.742	122	13.737	17	13.742	47	13.737	5		109.657	0.285714	109.656	0	109.66	1	109.66	0
13.75	20	13.746	14	13.75	82	13.746	3		109.663	1.28571	109.662	0.3	109.666	0	109.666	0.285714
13.759	97	13.754	20	13.759	48	13.754	20		109.669	0.571429	109.668	0.4	109.672	0.8	109.672	0.428571
13.767	31	13.762	1	13.767	26	13.762	3		109.675	0.714286	109.674	0	109.678	1.8	109.678	0.714286
13.775	15	13.771	0	13.775	66	13.771	23		109.681	2	109.68	0.4	109.684	1.8	109.684	0.857143
13.783	135	13.779	0	13.783	13	13.779	5		109.687	1.14286	109.686	0.2	109.69	0.8	109.69	0.428571
13.792	97	13.787	4	13.792	57	13.787	36		109.693	0.571429	109.692	0.1	109.696	0	109.696	0.428571
13.8	8	13.795	0	13.8	30	13.795	30		109.699	0.857143	109.698	0.8	109.702	0.8	109.702	0.571429
13.808	18	13.804	15	13.808	76	13.804	6		109.705	0	109.704	0.9	109.708	0.4	109.708	0.285714
13.817	48	13.812	0	13.817	42	13.812	14		109.711	0	109.71	0.2	109.714	0.2	109.714	0.285714
13.825	58	13.82	10	13.825	12	13.82	26		109.717	0.571429	109.716	0	109.72	0.2	109.72	0.714286
13.833	33	13.828	11	13.833	28	13.828	8		109.723	0.714286	109.722	0.1	109.726	0.4	109.726	0.571429
13.841	35	13.837	17	13.841	38	13.837	8		109.729	0.714286	109.728	0.7	109.732	0.6	109.732	0.142857
13.85	27	13.845	0	13.85	36	13.845	39		109.735	1	109.734	0.2	109.738	0.2	109.738	0
13.858	18	13.853	0	13.858	16	13.853	11		109.741	0.571429	109.74	0.1	109.744	0.8	109.744	0
13.866	31	13.862	45	13.866	43	13.862	0		109.747	0.714286	109.746	0	109.75	1	109.75	0.142857
13.874	29	13.87	0	13.874	30	13.87	0		109.753	0.285714	109.752	0	109.756	0.4	109.756	0.714286
13.883	32	13.878	14	13.883	8	13.878	57		109.759	0	109.758	0.2	109.762	1.8	109.762	0.714286
13.891	4	13.886	3	13.891	34	13.886	0		109.765	0.285714	109.764	1.4	109.768	1.6	109.768	0.571429
13.899	81	13.895	18	13.899	13	13.895	41		109.771	1.14286	109.77	2	109.774	0	109.774	0
13.908	39	13.903	0	13.908	22	13.903	0		109.777	1.57143	109.776	0.9	109.78	0.6	109.78	0.857143
13.916	20	13.911	6	13.916	25	13.911	3		109.783	1.57143	109.782	0.1	109.786	0.6	109.786	0.857143
13.924	50	13.919	1	13.924	13	13.919	0		109.789	1	109.788	0.1	109.792	0.8	109.792	0.428571
13.932	24	13.928	0	13.932	25	13.928	1		109.795	0	109.794	0.4	109.798	0	109.798	0.142857
13.941	30	13.936	2	13.941	31	13.936	9		109.801	0.571429	109.8	0.5	109.804	0	109.804	1
13.949	41	13.944	1	13.949	15	13.944	10		109.807	1.71429	109.806	0.9	109.81	0	109.81	0.571429
13.957	40	13.953	2	13.957	10	13.953	7		109.813	0.142857	109.812	0.7	109.816	1	109.816	0
13.965	16	13.961	16	13.965	27	13.961	0		109.819	0.285714	109.818	0.5	109.822	0.6	109.822	0
13.974	45	13.969	0	13.974	28	13.969	3		109.825	0.857143	109.824	0	109.828	0.2	109.828	0
13.982	24	13.977	4	13.982	65	13.977	2		109.831	0.428571	109.83	0.4	109.834	0.2	109.834	0.142857
13.99	95	13.986	3	13.99	81	13.986	1		109.837	0.285714	109.836	1	109.84	0.4	109.84	0
13.999	50	13.994	13	13.999	24	13.994	1		109.843	0.285714	109.842	0.7	109.846	0.4	109.846	0
14.007	22	14.002	3	14.007	35	14.002	10		109.849	0.714286	109.848	0.2	109.852	0.8	109.852	0
14.015	50	14.01	34	14.015	52	14.01	1		109.855	0.428571	109.854	0	109.858	0.8	109.858	0.571429
14.023	76	14.019	8	14.023	30	14.019	1		109.861	0.142857	109.86	0.8	109.864	1.8	109.864	0.285714
14.032	16	14.027	33	14.032	28	14.027	58		109.868	0.571429	109.866	0.7	109.87	0	109.87	0.142857
14.04	29	14.035	26	14.04	20	14.035	36		109.874	1	109.872	0.1	109.876	0.2	109.876	0
14.048	29	14.044	9	14.048	46	14.044	7		109.879	0.285714	109.878	0.2	109.882	0.4	109.882	0
14.056	73	14.052	28	14.056	42	14.052	0		109.885	0	109.884	0.9	109.888	0.4	109.888	0
14.065	63	14.06	55	14.065	27	14.06	40		109.891	0.428571	109.891	0.5	109.894	1	109.894	0.285714
14.073	27	14.068	36	14.073	30	14.068	0		109.897	0.285714	109.897	0.4	109.9	1	109.9	1.14286
14.081	87	14.077	136	14.081	50	14.077	9		109.903	0.428571	109.903	0.1	109.906	1.4	109.906	1.71429
14.09	36	14.085	88	14.09	53	14.085	0		109.909	0.857143	109.909	0.8	109.912	2	109.912	0.142857
14.098	33	14.093	96	14.098	55	14.093	1		109.915	1	109.915	0.7	109.918	1.6	109.918	0.142857
14.106	44	14.101	81	14.106	19	14.101	11		109.921	0.857143	109.921	0.5	109.924	0.2	109.924	0
14.114	161	14.11	110	14.114	56	14.11	41		109.927	0.285714	109.927	0.2	109.93	0	109.93	0
14.123	97	14.118	127	14.123	25	14.118	35		109.933	0.285714	109.933	0.2	109.936	0	109.936	0.285714
14.131	94	14.126	86	14.131	49	14.126	4		109.939	0.285714	109.939	0.3	109.942	0.2	109.942	0.285714
14.139	229	14.135	146	14.139	43	14.135	5		109.945	0.428571	109.945	0.5	109.948	0	109.948	0
14.147	80	14.143	51	14.147	57	14.143	0		109.951	0.857143	109.951	0.2	109.954	0.4	109.954	0.142857
14.156	49	14.151	58	14.156	33	14.151	0		109.957	1.28571	109.957	0.1	109.96	1.4	109.96	1
14.164	86	14.159	89	14.164	41	14.159	14		109.963	2	109.963	0.2	109.966	1	109.966	1.71429
14.172	64	14.168	41	14.172	20	14.168	15		109.969	1.28571	109.969	0	109.972	0	109.972	1.57143
14.181	113	14.176	21	14.181	75	14.176	24		109.975	0.857143	109.975	0	109.978	1.4	109.978	0
14.189	152	14.184	17	14.189	76	14.184	3		109.981	0.428571	109.981	0.3	109.984	1.4	109.984	0
14.197	155	14.192	32	14.197	41	14.192	9		109.987	0.428571	109.987	0.4	109.99	1.4	109.99	0.428571
14.205	131	14.201	32	14.205	8	14.201	9		109.993	1.14286	109.993	0.8	109.996	0.4	109.996	0.428571
14.214	143	14.209	37	14.214	27	14.209	31		110	0.142857	109.999	1	110.002	1.8	110.002	0
14.222	299	14.217	32	14.222	106	14.217	10		110.006	0.857143	110.004	0.2	110.008	0.4	110.008	0.142857
14.23	144	14.226	6	14.23	111	14.226	4		110.012	1.14286	110.011	0.2	110.014	0	110.014	0.571429
14.239	144	14.234	17	14.239	83	14.234	11		110.018	0.714286	110.017	1.1	110.02	0.4	110.02	0.428571
14.247	93	14.242	15	14.247	86	14.242	22		110.024	0	110.023	0.6	110.026	1	110.026	0.285714
14.255	261	14.25	37	14.255	56	14.25	55		110.03	0.714286	110.029	0.1	110.032	1.8	110.032	0.285714
14.263	365	14.259	43	14.263	47	14.259	8		110.036	0	110.035	0	110.038	1	110.038	0.285714
14.272	336	14.267	0	14.272	65	14.267	3		110.042	0.857143	110.041	0	110.044	0.4	110.044	0.142857
14.28	390	14.275	22	14.28	62	14.275	3		110.048	1	110.047	0.5	110.05	1.4	110.05	0.428571
14.288	509	14.283	2	14.288	62	14.283	2		110.054	1	110.053	0.9	110.056	0.8	110.056	0.428571
14.296	600	14.292	26	14.296	25	14.292	42		110.06	0.857143	110.059	0.4	110.062	0	110.063	0.285714
14.305	760	14.3	32	14.305	23	14.3	1		110.066	0.428571	110.065	0	110.069	1	110.069	0
14.313	1017	14.308	0	14.313	28	14.308	0		110.072	0.571429	110.071	0.5	110.075	1	110.075	0.857143
14.321	1436	14.317	9	14.321	14	14.317	13		110.078	1.28571	110.077	0	110.081	1	110.081	0.714286
14.33	1588	14.325	1	14.33	123	14.325	7		110.084	0.571429	110.083	0.7	110.087	1.2	110.087	0.857143
14.338	1909	14.333	9	14.338	40	14.333	9		110.09	0.142857	110.089	1.5	110.093	0.4	110.093	0.571429
14.346	2427	14.341	6	14.346	91	14.341	3		110.096	0.285714	110.095	0.9	110.099	0	110.099	0.285714
14.354	2607	14.35	10	14.354	23	14.35	27		110.102	1.14286	110.101	0.4	110.105	0	110.105	0.714286
14.363	2805	14.358	0	14.363	9	14.358	4		110.108	0.285714	110.107	0.8	110.111	0	110.111	0.142857
14.371	3198	14.366	2	14.371	37	14.366	4		110.114	0.428571	110.113	0.4	110.117	0	110.117	0.142857
14.379	2631	14.374	31	14.379	9	14.374	7		110.12	0.142857	110.119	1.2	110.123	0	110.123	0
14.387	2591	14.383	0	14.387	32	14.383	5		110.126	0.285714	110.125	0.5	110.129	0.6	110.129	0.857143
14.396	2285	14.391	12	14.396	25	14.391	17		110.132	1.14286	110.131	0.2	110.135	1.6	110.135	0.571429
14.404	2250	14.399	4	14.404	10	14.399	2		110.138	0.285714	110.137	0.3	110.141	1.2	110.141	0
14.412	2184	14.408	29	14.412	53	14.408	20		110.144	0.714286	110.143	0.1	110.147	1.6	110.147	0
14.421	1817	14.416	4	14.421	84	14.416	23		110.15	0.428571	110.149	0.1	110.153	1	110.153	0.857143
14.429	1302	14.424	4	14.429	12	14.424	4		110.156	0.571429	110.155	0	110.159	0.4	110.159	0.285714
14.437	1556	14.432	45	14.437	63	14.432	11		110.162	0.857143	110.161	0	110.165	0	110.165	1.85714
14.445	1528	14.441	15	14.445	25	14.441	0		110.168	1.14286	110.167	0.1	110.171	0.6	110.171	0.857143
14.454	1316	14.449	9	14.454	46	14.449	5		110.174	0.285714	110.173	0.3	110.177	0.4	110.177	0
14.462	1305	14.457	0	14.462	45	14.457	18		110.18	0.428571	110.179	0.5	110.183	0.6	110.183	0.285714
14.47	1295	14.465	15	14.47	73	14.465	29		110.186	0.142857	110.185	0.3	110.189	0.2	110.189	0.714286
14.478	1592	14.474	2	14.478	43	14.474	23		110.192	0.142857	110.191	0.5	110.195	0.4	110.195	0.571429
14.487	1159	14.482	5	14.487	85	14.482	0		110.198	0	110.197	0	110.201	0	110.201	0.285714
14.495	1165	14.49	0	14.495	92	14.49	12		110.204	0.857143	110.203	0	110.207	1.2	110.207	0
14.503	1367	14.499	4	14.503	80	14.499	0		110.21	0.428571	110.209	0.3	110.213	1.6	110.213	0.142857
14.512	1162	14.507	23	14.512	104	14.507	32		110.216	0.714286	110.215	0	110.219	1	110.219	0.142857
14.52	1130	14.515	6	14.52	70	14.515	3		110.222	0.857143	110.221	1.1	110.225	0.6	110.225	1.57143
14.528	1082	14.523	10	14.528	47	14.523	34		110.228	0.571429	110.227	0.9	110.231	0.6	110.231	1.14286
14.536	1096	14.532	96	14.536	31	14.532	1		110.234	0	110.233	0.2	110.237	1.6	110.237	0.285714
14.545	918	14.54	13	14.545	24	14.54	5		110.24	0.571429	110.239	0	110.243	1	110.243	0.714286
14.553	917	14.548	88	14.553	65	14.548	9		110.246	0.571429	110.245	0	110.249	2	110.249	0.571429
14.561	1024	14.556	99	14.561	47	14.556	17		110.252	0.285714	110.251	0.1	110.255	1.8	110.255	0.857143
14.569	791	14.565	71	14.569	77	14.565	2		110.258	0.571429	110.257	0.2	110.261	1.4	110.261	0.571429
14.578	716	14.573	348	14.578	41	14.573	9		110.264	0.285714	110.263	0.8	110.267	1	110.267	0.285714
14.586	788	14.581	156	14.586	40	14.581	4		110.27	0.428571	110.269	1	110.273	1.4	110.273	0.142857
14.594	486	14.59	186	14.594	72	14.59	0		110.276	0.428571	110.275	0.6	110.279	1.4	110.279	0.714286
14.603	587	14.598	748	14.603	96	14.598	3		110.282	0.857143	110.281	0	110.285	0.4	110.285	0.142857
14.611	686	14.606	701	14.611	43	14.606	2		110.288	0.571429	110.287	0.6	110.291	1.2	110.291	0.857143
14.619	639	14.614	869	14.619	45	14.614	31		110.294	1.14286	110.293	1.6	110.297	1	110.297	0.857143
14.627	410	14.623	1349	14.627	73	14.623	25		110.3	0.571429	110.299	0.7	110.303	1.6	110.303	0.571429
14.636	550	14.631	1285	14.636	27	14.631	10		110.306	0.142857	110.305	0.3	110.309	2	110.309	0
14.644	429	14.639	1591	14.644	44	14.639	32		110.312	0.285714	110.311	0.2	110.315	1	110.315	0
14.652	363	14.647	2349	14.652	42	14.647	23		110.318	0.142857	110.317	0.2	110.321	1	110.321	0.142857
14.66	393	14.656	1922	14.66	11	14.656	35		110.324	0.142857	110.323	0.1	110.327	0	110.327	0.571429
14.669	437	14.664	2180	14.669	56	14.664	8		110.33	0.571429	110.329	0	110.333	0	110.333	0.285714
14.677	529	14.672	1738	14.677	31	14.672	20		110.336	0.142857	110.335	0.1	110.339	1	110.339	0.142857
14.685	470	14.681	1343	14.685	59	14.681	38		110.342	0.285714	110.341	0.6	110.345	0.6	110.345	0.428571
14.694	490	14.689	1761	14.694	38	14.689	38		110.348	0	110.347	0.6	110.351	0.2	110.351	0.142857
14.702	316	14.697	1130	14.702	51	14.697	44		110.354	0.428571	110.353	0.2	110.357	1.6	110.357	0.428571
14.71	296	14.705	1021	14.71	94	14.705	8		110.36	1.14286	110.359	0	110.363	1.4	110.363	0.428571
14.718	363	14.714	846	14.718	34	14.714	3		110.366	0.428571	110.365	0	110.369	0.6	110.369	0.285714
14.727	293	14.722	659	14.727	75	14.722	18		110.372	0.714286	110.371	0.4	110.375	0.4	110.375	0.571429
14.735	280	14.73	384	14.735	30	14.73	3		110.378	1.57143	110.377	0.7	110.381	0.2	110.381	0
14.743	188	14.738	378	14.743	14	14.738	21		110.384	1.71429	110.383	0.2	110.387	0	110.387	0
14.751	259	14.747	154	14.751	11	14.747	30		110.39	1	110.389	0.3	110.393	0	110.393	0
14.76	140	14.755	161	14.76	63	14.755	23		110.396	0	110.395	0.3	110.399	0	110.399	0.142857
14.768	389	14.763	368	14.768	32	14.763	11		110.402	0.428571	110.401	0.2	110.405	0.2	110.405	0
14.776	126	14.772	74	14.776	42	14.772	19		110.408	1.57143	110.407	0.7	110.411	0.8	110.411	0.142857
14.785	159	14.78	147	14.785	40	14.78	1		110.414	1	110.413	0.5	110.417	0.4	110.417	0.142857
14.793	159	14.788	55	14.793	22	14.788	0		110.42	0.428571	110.419	0.2	110.423	0.2	110.423	0.428571
14.801	244	14.796	111	14.801	29	14.796	1		110.426	0.571429	110.425	0.7	110.429	0	110.429	0
14.809	103	14.805	7	14.809	42	14.805	7		110.432	0.714286	110.431	1	110.435	0.2	110.435	0
14.818	153	14.813	14	14.818	53	14.813	0		110.438	0.428571	110.437	1.3	110.441	0.6	110.441	0.428571
14.826	141	14.821	55	14.826	50	14.821	3		110.445	1.28571	110.444	1	110.447	0.6	110.447	1.42857
14.834	105	14.829	49	14.834	8	14.829	3		110.451	0.571429	110.45	1	110.453	1	110.453	0.142857
14.842	95	14.838	22	14.842	55	14.838	8		110.457	0.142857	110.456	0.7	110.459	0.8	110.459	0
14.851	128	14.846	10	14.851	25	14.846	13		110.463	1.71429	110.462	1	110.465	0.8	110.466	0.285714
14.859	78	14.854	47	14.859	36	14.854	8		110.469	0.571429	110.468	0.6	110.471	0	110.472	0
14.867	112	14.863	1	14.867	20	14.863	2		110.475	0.142857	110.474	0.1	110.477	0.4	110.478	0
14.876	78	14.871	5	14.876	42	14.871	4		110.481	1.42857	110.48	0.6	110.483	0.6	110.484	0.142857
14.884	73	14.879	15	14.884	45	14.879	5		110.487	1	110.486	0.7	110.489	1.4	110.49	0
14.892	85	14.887	26	14.892	16	14.887	16		110.493	1	110.492	0	110.496	1.2	110.496	0.714286
14.9	88	14.896	3	14.9	15	14.896	26		110.499	0.285714	110.498	0	110.501	2.4	110.502	0.142857
14.909	30	14.904	1	14.909	20	14.904	4		110.505	0.142857	110.504	0.1	110.507	1.6	110.508	1
14.917	61	14.912	17	14.917	77	14.912	5		110.511	0.142857	110.51	0.8	110.513	0.4	110.514	0.428571
14.925	130	14.92	24	14.925	15	14.92	3		110.517	0.285714	110.516	1.1	110.519	0	110.52	0.285714
14.933	43	14.929	24	14.933	65	14.929	6		110.523	0.142857	110.522	1.1	110.526	0	110.526	0.142857
14.942	158	14.937	0	14.942	23	14.937	6		110.529	0.428571	110.528	0.3	110.532	0.8	110.532	0.285714
14.95	48	14.945	33	14.95	44	14.945	5		110.535	0.571429	110.534	0.5	110.538	0.6	110.538	1
14.958	80	14.954	29	14.958	43	14.954	12		110.541	1	110.54	0	110.544	2	110.544	1.14286
14.967	74	14.962	17	14.967	9	14.962	13		110.547	1	110.546	0.1	110.55	1.6	110.55	0.571429
14.975	93	14.97	2	14.975	33	14.97	29		110.553	1	110.552	0.1	110.556	1.6	110.556	0.714286
14.983	98	14.978	19	14.983	28	14.978	0		110.559	0	110.558	0.6	110.562	1.8	110.562	0.571429
14.991	135	14.987	18	14.991	14	14.987	0		110.565	1.14286	110.564	1	110.568	0.8	110.568	0.142857
15	57	14.995	8	15	28	14.995	6		110.571	1	110.57	1	110.574	0	110.574	0.571429
15.008	51	15.003	52	15.008	23	15.003	18		110.577	0	110.576	1.1	110.58	0.8	110.58	1
15.016	65	15.011	4	15.016	14	15.011	16		110.583	0.571429	110.582	1	110.586	1.2	110.586	1.14286
15.024	130	15.02	0	15.024	30	15.02	23		110.589	1	110.588	0.3	110.592	0	110.592	1.28571
15.033	60	15.028	12	15.033	38	15.028	63		110.595	0.428571	110.594	0.2	110.598	0	110.598	1
15.041	126	15.036	7	15.041	33	15.036	6		110.601	0.285714	110.6	0.7	110.604	0.2	110.604	1.14286
15.049	78	15.045	4	15.049	42	15.045	0		110.607	0.571429	110.606	0.3	110.61	0.8	110.61	0.714286
15.058	182	15.053	2	15.058	35	15.053	1		110.613	1.85714	110.612	0.1	110.616	1	110.616	0.142857
15.066	182	15.061	27	15.066	27	15.061	2		110.619	1.42857	110.618	0.5	110.622	1	110.622	0.285714
15.074	93	15.069	0	15.074	15	15.069	9		110.625	0.571429	110.624	0.7	110.628	2.6	110.628	1
15.082	94	15.078	3	15.082	39	15.078	27		110.631	0.857143	110.63	0.9	110.634	1.2	110.634	0.428571
15.091	194	15.086	0	15.091	22	15.086	0		110.637	0.571429	110.636	0.5	110.64	1	110.64	0.285714
15.099	164	15.094	0	15.099	4	15.094	11		110.643	0.285714	110.642	0.9	110.646	1.8	110.646	0
15.107	118	15.102	27	15.107	71	15.102	11		110.649	1	110.648	1.2	110.652	1.4	110.652	0.428571
15.115	114	15.111	4	15.115	74	15.111	13		110.655	0.428571	110.654	0.9	110.658	2.4	110.658	0
15.124	128	15.119	14	15.124	47	15.119	13		110.661	0.428571	110.66	0.5	110.664	1.4	110.664	0.142857
15.132	211	15.127	0	15.132	29	15.127	4		110.667	0.428571	110.666	0.8	110.67	0.6	110.67	0.714286
15.14	119	15.136	2	15.14	2	15.136	17		110.673	0.428571	110.672	0.5	110.676	0.2	110.676	0.142857
15.149	199	15.144	12	15.149	28	15.144	12		110.679	1	110.678	0.3	110.682	0.4	110.682	0.285714
15.157	101	15.152	4	15.157	43	15.152	0		110.685	0.857143	110.684	0.1	110.688	0.2	110.688	0.142857
15.165	140	15.16	1	15.165	20	15.16	1		110.691	0.714286	110.69	0.3	110.694	0.2	110.694	0.285714
15.173	103	15.169	1	15.173	55	15.169	18		110.697	0.285714	110.696	0	110.7	0	110.7	0.428571
15.182	263	15.177	0	15.182	31	15.177	0		110.703	0.285714	110.702	0	110.706	1.2	110.706	0
15.19	157	15.185	10	15.19	9	15.185	0		110.709	0.857143	110.708	0.7	110.712	1.4	110.712	0
15.198	154	15.193	12	15.198	14	15.193	17		110.716	1.57143	110.714	0.8	110.718	2	110.718	1
15.206	242	15.202	0	15.206	31	15.202	0		110.722	0.857143	110.721	0.4	110.724	0	110.724	0.285714
15.215	228	15.21	1	15.215	7	15.21	2		110.728	0.714286	110.727	0.4	110.73	0	110.731	0
15.223	172	15.218	30	15.223	11	15.218	32		110.734	0.714286	110.733	0.2	110.736	1.4	110.737	0
15.231	315	15.227	0	15.231	3	15.227	44		110.74	1.28571	110.739	0.1	110.742	1.2	110.743	0.142857
15.24	226	15.235	2	15.24	10	15.235	8		110.746	1.57143	110.745	0	110.748	1.4	110.749	0.714286
15.248	149	15.243	31	15.248	43	15.243	17		110.752	1.42857	110.751	0.3	110.754	1.2	110.755	0.571429
15.256	219	15.251	15	15.256	25	15.251	5		110.758	1.28571	110.757	0.8	110.76	0.2	110.761	0
15.264	166	15.26	8	15.264	34	15.26	9		110.764	1.71429	110.763	0.9	110.766	0.6	110.767	0.285714
15.273	165	15.268	1	15.273	7	15.268	0		110.77	1.85714	110.769	0.2	110.772	1.6	110.773	0
15.281	65	15.276	12	15.281	52	15.276	43		110.776	1.42857	110.775	0.5	110.779	0.8	110.779	0
15.289	236	15.284	5	15.289	13	15.284	0		110.782	0.571429	110.781	0.2	110.785	0	110.785	0.285714
15.297	211	15.293	45	15.297	65	15.293	4		110.788	1.14286	110.787	0.4	110.791	0.6	110.791	0.714286
15.306	244	15.301	3	15.306	89	15.301	1		110.794	0.714286	110.793	0	110.797	1.6	110.797	0
15.314	176	15.309	1	15.314	22	15.309	10		110.8	0.857143	110.799	0.5	110.803	0.8	110.803	0.142857
15.322	243	15.318	24	15.322	66	15.318	54		110.806	0.142857	110.805	0.1	110.809	0.4	110.809	0
15.331	162	15.326	0	15.331	138	15.326	5		110.812	0	110.811	0.4	110.815	0	110.815	0.428571
15.339	130	15.334	5	15.339	217	15.334	1		110.818	0.285714	110.817	0.2	110.821	0.2	110.821	0.285714
15.347	88	15.342	10	15.347	150	15.342	1		110.824	1.14286	110.823	0.3	110.827	1.2	110.827	0.142857
15.355	147	15.351	0	15.355	234	15.351	2		110.83	0.571429	110.829	0.3	110.833	0.6	110.833	0.428571
15.364	49	15.359	2	15.364	199	15.359	19		110.836	0.857143	110.835	0.8	110.839	0	110.839	1.28571
15.372	372	15.367	0	15.372	197	15.367	2		110.842	0.571429	110.841	1.1	110.845	0	110.845	4.14286
15.38	140	15.375	31	15.38	180	15.375	24		110.848	0.285714	110.847	1.1	110.851	0.2	110.851	3.85714
15.388	125	15.384	12	15.388	84	15.384	80		110.854	0.428571	110.853	0.3	110.857	0.8	110.857	1.42857
15.397	124	15.392	8	15.397	185	15.392	4		110.86	0.285714	110.859	1	110.863	0.2	110.863	0.428571
15.405	198	15.4	1	15.405	123	15.4	6		110.866	0.285714	110.865	0.4	110.869	0.4	110.869	0.142857
15.413	152	15.409	0	15.413	95	15.409	3		110.872	0.285714	110.871	0.3	110.875	0.8	110.875	0
15.422	190	15.417	1	15.422	63	15.417	29		110.878	0.714286	110.877	0.2	110.881	0	110.881	0.142857
15.43	205	15.425	0	15.43	10	15.425	11		110.884	0.571429	110.883	0.5	110.887	1.8	110.887	0.428571
15.438	264	15.433	5	15.438	40	15.433	0		110.89	1.14286	110.889	0.6	110.893	2.2	110.893	0.428571
15.446	302	15.442	8	15.446	75	15.442	8		110.896	1	110.895	0	110.899	2.4	110.899	0.428571
15.455	132	15.45	0	15.455	120	15.45	2		110.902	0.571429	110.901	0	110.905	0.6	110.905	0.428571
15.463	261	15.458	30	15.463	60	15.458	6		110.908	0	110.907	0.3	110.911	0.4	110.911	0.428571
15.471	131	15.466	7	15.471	69	15.466	0		110.914	0	110.913	0	110.917	0.6	110.917	0.428571
15.479	145	15.475	10	15.479	28	15.475	1		110.92	0	110.919	0.1	110.923	1.6	110.923	0.285714
15.488	131	15.483	37	15.488	13	15.483	0		110.927	1	110.925	0.2	110.929	0.2	110.929	0.428571
15.496	208	15.491	49	15.496	34	15.491	26		110.933	0.714286	110.931	0.2	110.935	0.2	110.935	0
15.504	194	15.5	10	15.504	69	15.5	56		110.939	0.714286	110.938	0.2	110.941	0.4	110.942	1.14286
15.513	189	15.508	3	15.513	41	15.508	14		110.945	0	110.944	0.4	110.947	1	110.948	1
15.521	242	15.516	9	15.521	24	15.516	0		110.951	0.428571	110.95	0.3	110.953	0.6	110.954	0.285714
15.529	186	15.524	13	15.529	41	15.524	53		110.957	0.571429	110.956	0	110.96	1.4	110.96	0.428571
15.537	350	15.533	40	15.537	90	15.533	19		110.963	0.285714	110.962	0	110.966	1.2	110.966	0.428571
15.546	258	15.541	0	15.546	16	15.541	6		110.969	0	110.968	0.6	110.972	0.2	110.972	0.428571
15.554	158	15.549	14	15.554	48	15.549	15		110.975	0.285714	110.974	1.3	110.978	0.4	110.978	1
15.562	207	15.557	2	15.562	57	15.557	1		110.981	0	110.98	0.3	110.984	0	110.984	1.14286
15.57	256	15.566	36	15.57	12	15.566	26		110.987	0	110.986	0.9	110.99	0.2	110.99	0.714286
15.579	182	15.574	4	15.579	41	15.574	1		110.993	1	110.992	0.5	110.996	0	110.996	0.714286
15.587	299	15.582	17	15.587	46	15.582	33		110.999	1.71429	110.998	0.4	111.002	0	111.002	0.428571
15.595	194	15.591	0	15.595	41	15.591	2		111.005	1.14286	111.004	0.7	111.008	0.6	111.008	1
15.604	308	15.599	24	15.604	24	15.599	6		111.011	0	111.01	0	111.014	2	111.014	1.14286
15.612	316	15.607	36	15.612	43	15.607	6		111.017	0.142857	111.016	0.2	111.02	1	111.02	0.285714
15.62	222	15.615	1	15.62	28	15.615	2		111.023	0.285714	111.022	0.3	111.026	0.4	111.026	0.428571
15.628	330	15.624	70	15.628	27	15.624	1		111.029	0	111.028	0.4	111.032	1.2	111.032	3.14286
15.637	249	15.632	7	15.637	18	15.632	4		111.035	0.285714	111.034	1	111.038	1.6	111.038	5
15.645	311	15.64	3	15.645	29	15.64	4		111.041	0.285714	111.04	1	111.044	1.2	111.044	3.42857
15.653	309	15.648	0	15.653	26	15.648	10		111.047	1.28571	111.046	0.7	111.05	0	111.05	1.28571
15.661	384	15.657	2	15.661	11	15.657	2		111.053	1.57143	111.052	0.7	111.056	0.2	111.056	1.28571
15.67	408	15.665	15	15.67	34	15.665	30		111.059	1.42857	111.058	0.7	111.062	0	111.062	1.28571
15.678	339	15.673	34	15.678	20	15.673	3		111.065	0.571429	111.064	3.2	111.068	0	111.068	1.57143
15.686	266	15.682	11	15.686	70	15.682	0		111.071	0.428571	111.07	11.7	111.074	1.4	111.074	1.28571
15.695	316	15.69	48	15.695	45	15.69	9		111.077	2	111.076	18.5	111.08	1.4	111.08	0.142857
15.703	382	15.698	0	15.703	7	15.698	4		111.083	1	111.082	17.1	111.086	0	111.086	0.428571
15.711	337	15.706	2	15.711	11	15.706	8		111.089	0	111.088	11.9	111.092	0	111.092	0.857143
15.719	374	15.715	0	15.719	45	15.715	16		111.095	0.857143	111.094	8.9	111.098	0.8	111.098	8.14286
15.728	241	15.723	17	15.728	24	15.723	6		111.102	1	111.1	12.9	111.104	0.6	111.104	36.7143
15.736	158	15.731	5	15.736	61	15.731	16		111.108	0.285714	111.106	46.9	111.11	0.8	111.11	76.4286
15.744	276	15.739	30	15.744	13	15.739	59		111.114	1.42857	111.112	82	111.116	0	111.117	80.7143
15.752	357	15.748	4	15.752	8	15.748	26		111.12	0.714286	111.118	78.5	111.122	0	111.123	60.2857
15.761	230	15.756	2	15.761	23	15.756	3		111.126	1	111.125	55.8	111.128	0.6	111.129	43.2857
15.769	161	15.764	2	15.769	39	15.764	2		111.132	1.14286	111.131	36.2	111.135	0.8	111.135	27.7143
15.777	312	15.773	13	15.777	28	15.773	0		111.138	0.285714	111.137	22.6	111.141	0.6	111.141	18.2857
15.786	211	15.781	3	15.786	3	15.781	46		111.144	0	111.143	14.4	111.147	0	111.147	12
15.794	261	15.789	20	15.794	76	15.789	1		111.15	0	111.149	9.4	111.153	0.2	111.153	7.71429
15.802	186	15.797	5	15.802	47	15.797	3		111.156	0	111.155	7.4	111.159	0.2	111.159	4.57143
15.81	214	15.806	3	15.81	18	15.806	1		111.162	0.428571	111.161	5.5	111.165	0	111.165	4.14286
15.819	304	15.814	7	15.819	10	15.814	30		111.168	0.857143	111.167	4.4	111.171	1	111.171	2.42857
15.827	159	15.822	6	15.827	11	15.822	2		111.174	0.285714	111.173	2	111.177	1.8	111.177	1.71429
15.835	175	15.83	4	15.835	30	15.83	2		111.18	0.142857	111.179	2	111.183	2	111.183	2
15.843	198	15.839	9	15.843	31	15.839	37		111.186	2.14286	111.185	4.3	111.189	1.6	111.189	1.42857
15.852	299	15.847	4	15.852	31	15.847	5		111.192	1.42857	111.191	3.5	111.195	2	111.195	0.428571
15.86	318	15.855	3	15.86	81	15.855	13		111.198	0.428571	111.197	1.8	111.201	1.2	111.201	1.14286
15.868	93	15.864	79	15.868	14	15.864	0		111.204	1.14286	111.203	1.8	111.207	0	111.207	0.571429
15.877	212	15.872	0	15.877	8	15.872	11		111.21	1.28571	111.209	0.7	111.213	0.4	111.213	0.428571
15.885	126	15.88	0	15.885	35	15.88	7		111.216	1.42857	111.215	1.3	111.219	1.2	111.219	0.142857
15.893	181	15.888	3	15.893	77	15.888	0		111.222	0.428571	111.221	1.5	111.225	0.6	111.225	0.285714
15.901	105	15.897	16	15.901	25	15.897	4		111.228	0	111.227	2	111.231	0.8	111.231	0.714286
15.91	183	15.905	0	15.91	5	15.905	8		111.234	0.571429	111.233	1.4	111.237	1.2	111.237	0.428571
15.918	246	15.913	1	15.918	13	15.913	18		111.24	1.71429	111.239	0.1	111.243	0.2	111.243	0.428571
15.926	270	15.921	5	15.926	149	15.921	0		111.246	0.428571	111.245	1.5	111.249	0	111.249	0.714286
15.934	133	15.93	4	15.934	9	15.93	49		111.252	0.285714	111.251	0.8	111.255	0	111.255	0.714286
15.943	148	15.938	23	15.943	67	15.938	1		111.258	0.571429	111.257	0.3	111.261	1.2	111.261	1
15.951	248	15.946	22	15.951	43	15.946	9		111.264	0.285714	111.263	0.7	111.267	0.4	111.267	0.571429
15.959	65	15.955	4	15.959	44	15.955	28		111.27	0	111.269	0.7	111.273	0.6	111.273	0.285714
15.968	175	15.963	0	15.968	30	15.963	0		111.277	0.142857	111.276	0.4	111.279	0	111.279	0.428571
15.976	76	15.971	14	15.976	47	15.971	12		111.283	0.571429	111.282	0.1	111.285	0.2	111.286	0.571429
15.984	226	15.979	5	15.984	35	15.979	8		111.289	2.14286	111.288	1	111.291	1.2	111.292	0.571429
15.992	200	15.988	8	15.992	0	15.988	10		111.295	1.28571	111.294	1.6	111.297	0.6	111.298	0.285714
16.001	121	15.996	24	16.001	60	15.996	3		111.301	1	111.3	2.1	111.304	0.4	111.304	0.428571
16.009	177	16.004	3	16.009	34	16.004	2		111.307	1.85714	111.306	0.9	111.31	0.2	111.31	1
16.017	438	16.012	11	16.017	53	16.012	1		111.313	1.57143	111.312	0.3	111.316	0	111.316	0.857143
16.025	431	16.021	0	16.025	19	16.021	2		111.319	0.571429	111.318	0.2	111.322	0.8	111.322	0.428571
16.034	335	16.029	17	16.034	113	16.029	22		111.325	0.428571	111.324	0.1	111.328	0.2	111.328	0
16.042	423	16.037	20	16.042	31	16.037	0		111.331	0.428571	111.33	0.3	111.334	0.6	111.334	0.142857
16.05	372	16.046	1	16.05	29	16.046	9		111.337	0.571429	111.336	0.3	111.34	0.4	111.34	0.857143
16.059	237	16.054	21	16.059	47	16.054	3		111.343	0.142857	111.342	1.2	111.346	0.6	111.346	2
16.067	217	16.062	1	16.067	29	16.062	12		111.349	0.571429	111.348	0.7	111.352	0.2	111.352	1
16.075	221	16.07	6	16.075	24	16.07	21		111.355	0.571429	111.354	0.5	111.358	0	111.358	1
16.083	428	16.079	67	16.083	16	16.079	25		111.361	0.142857	111.36	0.6	111.364	0.2	111.364	0.571429
16.092	296	16.087	17	16.092	54	16.087	4		111.367	1.71429	111.366	0.8	111.37	1.8	111.37	0.285714
16.1	235	16.095	12	16.1	14	16.095	3		111.373	0.142857	111.372	0.7	111.376	1.8	111.376	0.714286
16.108	169	16.103	11	16.108	20	16.103	1		111.379	1	111.378	0.5	111.382	0.2	111.382	0.428571
16.116	344	16.112	8	16.116	6	16.112	1		111.385	1.14286	111.384	0.4	111.388	0	111.388	0.142857
16.125	168	16.12	17	16.125	18	16.12	21		111.391	0	111.39	0	111.394	0	111.394	0.142857
16.133	90	16.128	18	16.133	25	16.128	13		111.397	0.714286	111.396	0.1	111.4	0	111.4	0.285714
16.141	161	16.137	11	16.141	4	16.137	29		111.403	0.857143	111.403	0.1	111.406	0.8	111.406	0.285714
16.15	216	16.145	4	16.15	9	16.145	34		111.409	0.714286	111.409	0.1	111.412	1	111.412	0.428571
16.158	54	16.153	0	16.158	25	16.153	1		111.416	0.142857	111.415	0.4	111.418	1.2	111.418	0.428571
16.166	88	16.161	8	16.166	9	16.161	15		111.422	0	111.421	0.7	111.424	0.8	111.425	0
16.174	118	16.17	42	16.174	11	16.17	23		111.428	0.428571	111.427	0.2	111.43	0.4	111.431	0.285714
16.183	85	16.178	24	16.183	79	16.178	2		111.434	0.142857	111.433	0.2	111.436	0.6	111.437	0
16.191	127	16.186	17	16.191	28	16.186	16		111.44	2	111.439	0.5	111.443	0	111.443	0
16.199	107	16.194	0	16.199	22	16.194	34		111.446	1.85714	111.445	0.9	111.449	0	111.449	0
16.207	44	16.203	13	16.207	38	16.203	9		111.452	0.571429	111.451	1.3	111.455	0	111.455	0.142857
16.216	138	16.211	0	16.216	57	16.211	16		111.458	0	111.457	0.4	111.461	0	111.461	1.28571
16.224	69	16.219	0	16.224	21	16.219	3		111.464	0.285714	111.463	0.6	111.467	1	111.467	0.714286
16.232	90	16.228	2	16.232	7	16.228	1		111.47	0.571429	111.469	0.5	111.473	0.8	111.473	0.142857
16.241	155	16.236	1	16.241	27	16.236	54		111.476	0.142857	111.475	1.5	111.479	1.2	111.479	0
16.249	157	16.244	10	16.249	1	16.244	0		111.482	0.857143	111.481	1.1	111.485	0.4	111.485	1
16.257	160	16.252	10	16.257	75	16.252	5		111.488	0.714286	111.487	0.1	111.491	0.6	111.491	2
16.265	79	16.261	1	16.265	11	16.261	14		111.494	1.14286	111.493	0.2	111.497	1.2	111.497	0.714286
16.274	160	16.269	0	16.274	25	16.269	4		111.5	1	111.499	0.7	111.503	0.6	111.503	0
16.282	79	16.277	1	16.282	22	16.277	4		111.506	0	111.505	0.7	111.509	0.2	111.509	0
16.29	39	16.285	4	16.29	2	16.285	3		111.512	0	111.511	0.3	111.515	0	111.515	0.142857
16.298	80	16.294	9	16.298	144	16.294	1		111.518	0.142857	111.517	0.7	111.521	0	111.521	0.571429
16.307	49	16.302	30	16.307	89	16.302	1		111.524	0.285714	111.523	0.6	111.527	0	111.527	0.428571
16.315	33	16.31	10	16.315	67	16.31	4		111.53	1.57143	111.529	0.3	111.533	0.2	111.533	0.285714
16.323	29	16.319	1	16.323	89	16.319	4		111.537	0.714286	111.535	0.4	111.539	0.8	111.54	0.428571
16.332	26	16.327	40	16.332	91	16.327	0		111.543	0.428571	111.541	0.5	111.545	0.4	111.546	0
16.34	38	16.335	4	16.34	10	16.335	2		111.549	0.428571	111.548	0.2	111.551	0.6	111.552	0
16.348	13	16.343	2	16.348	23	16.343	0		111.555	0.571429	111.554	0	111.558	1	111.558	0.142857
16.356	45	16.352	9	16.356	24	16.352	1		111.561	0.571429	111.56	0.6	111.564	1.4	111.564	0.142857
16.365	13	16.36	18	16.365	60	16.36	53		111.567	0.571429	111.566	0.8	111.57	0	111.57	0.142857
16.373	47	16.368	1	16.373	20	16.368	7		111.573	0.428571	111.572	0.6	111.576	0	111.576	0
16.381	38	16.376	8	16.381	128	16.376	0		111.579	0.857143	111.578	2.2	111.582	0.8	111.582	1.85714
16.389	31	16.385	42	16.389	60	16.385	2		111.585	1	111.584	3.4	111.588	1.4	111.588	1.57143
16.398	54	16.393	7	16.398	13	16.393	2		111.591	1.28571	111.59	2.4	111.594	0.4	111.594	0.571429
16.406	9	16.401	1	16.406	35	16.401	7		111.597	0	111.596	1	111.6	0.6	111.6	1
16.414	26	16.41	0	16.414	92	16.41	1		111.603	0.428571	111.602	0.3	111.606	2.4	111.606	0.857143
16.423	19	16.418	4	16.423	33	16.418	24		111.609	0.428571	111.608	0.7	111.612	2	111.612	1.28571
16.431	17	16.426	8	16.431	41	16.426	31		111.615	0.285714	111.614	0.4	111.618	0	111.618	1.42857
16.439	78	16.434	26	16.439	77	16.434	11		111.621	2	111.62	0.4	111.624	0.8	111.624	0.857143
16.447	58	16.443	4	16.447	48	16.443	5		111.627	2.28571	111.626	0.6	111.63	1	111.63	0.571429
16.456	140	16.451	12	16.456	36	16.451	2		111.633	2	111.632	0.1	111.636	0	111.636	0.285714
16.464	97	16.459	8	16.464	44	16.459	2		111.639	1.28571	111.638	0.3	111.642	0.4	111.642	0
16.472	57	16.467	14	16.472	34	16.467	0		111.645	0.571429	111.644	0.6	111.648	1.4	111.648	0
16.48	38	16.476	3	16.48	43	16.476	12		111.651	0.857143	111.65	1.2	111.654	0.8	111.654	0.285714
16.489	74	16.484	10	16.489	22	16.484	0		111.657	0.428571	111.656	0.9	111.66	0.2	111.66	0.142857
16.497	149	16.492	0	16.497	109	16.492	5		111.663	0	111.662	0.3	111.666	0	111.666	0
16.505	3	16.501	10	16.505	1	16.501	0		111.67	1	111.669	0.7	111.672	0	111.673	0.142857
16.514	68	16.509	2	16.514	32	16.509	12		111.676	2.14286	111.675	1.4	111.678	0.6	111.679	0.142857
16.522	29	16.517	11	16.522	28	16.517	20		111.682	2.14286	111.681	2	111.685	0.2	111.685	0.142857
16.53	51	16.525	0	16.53	11	16.525	3		111.688	1.42857	111.687	0.3	111.691	0	111.691	0.571429
16.538	103	16.534	2	16.538	38	16.534	0		111.694	0.571429	111.693	0.1	111.697	0	111.697	0.142857
16.547	67	16.542	0	16.547	43	16.542	1		111.7	0	111.699	0	111.703	0.2	111.703	0.571429
16.555	71	16.55	0	16.555	30	16.55	0		111.706	0.142857	111.705	0.4	111.709	0.2	111.709	5.28571
16.563	28	16.558	0	16.563	6	16.558	5		111.712	0	111.711	0.1	111.715	1	111.715	8
16.571	84	16.567	0	16.571	68	16.567	0		111.718	0.285714	111.717	1	111.721	0	111.721	6.14286
16.58	12	16.575	6	16.58	26	16.575	0		111.724	1.28571	111.723	0.5	111.727	0.2	111.727	3.71429
[truncated: 154,323 more rows]
