# Supplementary material for: Accelerating the discovery of alkyl halide-derived natural products using halide depletion
Source: Nat Chem. 2024 Jan 12;16(2):173–82. doi: 10.1038/s41557-023-01390-z (PMC10849952; doi:10.1038/s41557-023-01390-z)
Supplement: Supplementary file 13 — Statistical source data. [file 41557_2023_1390_MOESM13_ESM.xlsx]

## Sheet: ExtendedDataFig8_b
	WT			D3355-3370			D3370
	1	2	3	1	2	3	1	2	3
area (inch2)	0.157	0.126	0.154	0.153	0.143	0.188	0.043	0.062	0.048
mean pixel intensity	107.521	109.807	94.051	104.727	99.285	84.162	66.157	65.446	52.569
area (mm2)	101.29	81.29	99.35	98.7	92.23	121.29	27.74	39.99	30.97

## Sheet: ExtendedDataFig8_c
	+N 1	+N 2	+N 3	−N 1	−N 2	−N 3
5	16314	18873	14318	5278	3264	4238
6	2133	1985	779	394	0	106
7	106475	110340	114375	13173	15088	11492
8	14922	17455	17275	1178	948	928
9	12078	14472	13208	981	1703	1107
10	45764	49681	55371	7469	6915	6150
11	54131	54852	55902	4545	4753	4032
